# Supplementary material for: 3D printing of ultra-high viscosity resin by a linear scan-based vat photopolymerization system
Source: Nat Commun. 2023 Jul 18;14:4303. doi: 10.1038/s41467-023-39913-4 (PMC10353997; doi:10.1038/s41467-023-39913-4)
Supplement: Supplementary file 10 — Source Data [file 41467_2023_39913_MOESM10_ESM.zip]

Archive with 13 entries (13 files):
- Source_Data (Fig. 2).xlsx
- Source_Data (Fig. 3).xlsx
- Source_Data (Fig. 5).xlsx
- Source_Data (Fig. S10).xlsx
- Source_Data (Fig. S11).xlsx
- Source_Data (Fig. S12).xlsx
- Source_Data (Fig. S13).xlsx
- Source_Data (Fig. S14).xlsx
- Source_Data (Fig. S15).xlsx
- Source_Data (Fig. S16).xlsx
- Source_Data (Fig. S7).xlsx
- Source_Data (Fig. S8).xlsx
- Source_Data (Fig. S9).xlsx
