# Supplementary material for: 3D printing of ultra-high viscosity resin by a linear scan-based vat photopolymerization system
Source: Nat Commun. 2023 Jul 18;14:4303. doi: 10.1038/s41467-023-39913-4 (PMC10353997; doi:10.1038/s41467-023-39913-4)
Supplement: Supplementary file 10 — Source Data [file 41467_2023_39913_MOESM10_ESM.zip › Source_Data (Fig. 2).xlsx]

## Sheet: Figure 2b
Figure 2b
	Displacement (mm)	Force (N)
	0	1.28456
	0.00108	9.73354
	0.00155	22.4523
	0.00208	30.1329
	0.00213	40.8852
	0.00353	43.6527
	0.00381	50.443
	0.00808	53.5993
	0.01524	55.7865
	0.02294	64.0181
	0.02908	72.4958
	0.03556	80.9734
	0.04166	89.9264
	0.0472	90.4412
	0.05458	92.7753
	0.06584	99.1568
	0.0703	103.277
	0.07681	105.56
	0.07953	107.333
	0.08474	109.558
	0.09348	110.226
	0.10255	110.555
	0.10867	110.79
	0.11771	111.88
	0.12238	112.557
	0.13238	113.29
	0.13525	114.059
	0.14162	115.122
	0.15013	115.957
	0.16122	116.552
	0.16828	117.063
	0.17517	118.056
	0.17916	119.006
	0.18697	119.994
	0.19699	126.055
	0.20378	127.553
	0.2132	128.966
	0.22397	127.446
	0.23043	126.531
	0.23373	125.553
	0.23521	124.224
	0.23944	122.652
	0.24914	120.707
	0.26064	118.553
	0.26635	117.578
	0.2732	116.553
	0.28721	115.248
	0.29208	115.558
	0.30462	116.008
	0.31565	116.825
	0.32574	113.706
	0.33311	111.992
	0.34171	111.569
	0.35057	110.935
	0.35917	110.289
	0.36778	109.202
	0.37368	107.527
	0.38229	106.326
	0.39261	105.693
	0.40291	101.259
	0.41098	98.9191
	0.41925	95.7699
	0.42614	92.6203
	0.43322	89.6887
	0.44011	89.1025
	0.447	88.759
	0.45172	87.9965
	0.45645	87.5099
	0.46175	85.4466
	0.46335	83.8653
	0.47228	79.0323
	0.47743	73.7325
	0.48594	65.7216
	0.49078	65.5525
	0.49688	65.8214
	0.50175	65.4485
	0.50681	65.3214
	0.51017	65.2259
	0.52007	65.1026
	0.52485	65.5532
	0.52799	65.6001
	0.52781	65.6942
	0.53345	65.2526
	0.5386	65.5393
	0.53963	65.9492
	0.54455	65.8094
	0.55431	65.174
	0.55961	65.1808
	0.56383	65.1216
	0.56803	65.3135
	0.57299	65.3125
	0.58977	65.652
	0.6094	65.3842
	0.61526	65.0974
	0.62405	65.7991
	0.63049	65.0539
	0.63303	65.5449
	0.64102	65.5962
	0.64628	65.8441
	0.65	65.7665
	0.65073	65.0133
	0.65306	65.2025
	0.65385	65.1238
	0.66081	65.1244
	0.6675	65.6197
	0.67508	65.1404
	0.68033	65.0258
	0.68288	65.7903
	0.68556	65.4039
	0.6898	65.7138
	0.69183	65.9176
	0.6959	65.0373
	0.69801	65.4267
	0.70489	65.4474
	0.70728	65.6719
	0.71336	65.7467
	0.71907	65.8837
	0.72186	65.07
	0.72702	65.1015
	0.73314	65.4306
	0.73412	65.5575
	0.7365	65.5181
	0.73991	65.3604
	0.74332	65.2857
	0.74813	65.4898
	0.75206	65.3575
	0.7562	65.3943
	0.76147	65.3447
	0.76544	65.236
	0.7741	65.1827
	0.77908	65.7344
	0.78021	65.2542
	0.79041	65.0802
	0.79374	65.1062
	0.79831	65.1492
	0.79958	65.6339
	0.8064	65.4353
	0.80998	65.6873
	0.81385	65.0036
	0.81705	65.0834
	0.82105	65.8389
	0.82349	65.6073
	0.82635	65.493
	0.83272	65.0506
	0.83967	65.8219
	0.84201	65.2873
	0.84549	65.329
	0.85171	65.3338
	0.85161	65.5919
	0.85602	65.9692
	0.85964	65.444
	0.86339	65.1233
	0.86664	65.6377
	0.87089	65.7129
	0.87528	65.1636
	0.87759	65.8334
	0.88683	65.8267
	0.88564	65.5234
	0.88839	65.9951
	0.8901	65.7981
	0.89719	65.3248
	0.90025	65.5244
	0.90706	65.2643
	0.90823	65.6033
	0.90728	65.6778
	0.91621	65.1176
	0.92012	65.9932
	0.9248	65.4595
	0.92895	65.1888
	0.93302	65.4395
	0.93717	65.8086
	0.94043	65.9958
	0.94196	65.6703
	0.94811	65.3039
	0.94996	65.6527
	0.95144	65.2289
	0.95481	65.8047
	0.95559	65.8788
	0.96281	65.2371
	0.96543	65.7672
	0.96877	65.321
	0.9723	65.3224
	0.979	65.5988
	0.98434	65.8304
	0.98832	65.4069
	0.99115	65.4823
	0.99329	65.0314
	0.99903	65.3768
	0.99958	65.5925
	--	--
	--	--
	--	--
	--	--
	--	--
	--	--
	--	--
	--	--
	--	--
	--	--
	--	--
	--	--
	--	--
	--	--
	--	--
	--	--
	--	--
	--	--
	--	--
	--	--
	--	--
	--	--
	--	--
	--	--
	--	--
	--	--
	--	--
	--	--
	--	--
	--	--
	--	--
	--	--
	--	--
	--	--
	--	--
	--	--
	--	--
	--	--
	--	--
	--	--
	--	--
	--	--
	--	--
	--	--
	--	--
	--	--
	--	--
	--	--
	--	--
	--	--
	--	--
	--	--
	--	--
	--	--
	--	--
	--	--
	--	--
	--	--
	--	--
	--	--
	--	--
	--	--
	--	--
	--	--
	--	--
	--	--
	--	--
	--	--
	--	--
	--	--
	--	--
	--	--
	--	--
	--	--
	--	--
	--	--
	--	--
	--	--
	--	--
	--	--
	--	--
	--	--
	--	--
	--	--
	--	--
	--	--
	--	--
	--	--
	--	--
	--	--
	--	--
	--	--
	--	--
	--	--
	--	--
	--	--
	--	--
	--	--
	--	--
	--	--
	--	--
	--	--
	--	--
	--	--
	--	--
	--	--
	--	--
	--	--
	--	--
	--	--
	--	--
	--	--
	--	--
	--	--
	--	--
	--	--
	--	--
	--	--
	--	--
	--	--
	--	--
	--	--
	--	--
	--	--
	--	--
	--	--
	--	--
	--	--
	--	--
	--	--
	--	--
	--	--
	--	--
	--	--
	--	--
	--	--
	--	--
	--	--
	--	--
	--	--
	--	--
	--	--
	--	--
	--	--
	--	--
	--	--
	--	--
	--	--
	--	--
	--	--
	--	--
	--	--
	--	--
	--	--
	--	--
	--	--
	--	--
	--	--
	--	--
	--	--
	--	--
	--	--
	--	--
	--	--
	--	--
	--	--
	--	--
	--	--
	--	--
	--	--
	--	--
	--	--
	--	--
	--	--
	--	--
	--	--
	--	--
	--	--
	--	--
	--	--
	--	--
	--	--
	--	--
	--	--
	--	--
	--	--
	--	--
	--	--
	--	--
	--	--
	--	--
	--	--
	--	--
	--	--
	--	--
	--	--
	--	--
	--	--
	--	--
	--	--
	--	--
	--	--
	--	--
	--	--
	--	--
	--	--
	--	--
	--	--
	--	--
	--	--
	--	--
	--	--
	--	--
	--	--
	--	--
	--	--
	--	--
	--	--
	--	--
	--	--
	--	--
	--	--
	--	--
	--	--
	--	--
	--	--
	--	--
	--	--
	--	--
	--	--
	--	--
	--	--
	--	--
	--	--
	--	--
	--	--
	--	--
	--	--
	--	--
	--	--
	--	--
	--	--
	--	--
	--	--
	--	--
	--	--
	--	--
	--	--
	--	--
	--	--
	--	--
	--	--
	--	--
	--	--
	--	--
	--	--
	--	--
	--	--
	--	--
	--	--
	--	--
	--	--
	--	--
	--	--
	--	--
	--	--
	--	--
	--	--
	--	--
	--	--
	--	--
	--	--
	--	--
	--	--
	--	--
	--	--
	--	--
	--	--
	--	--
	--	--
	--	--
	--	--
	--	--
	--	--
	--	--
	--	--
	--	--
	--	--
	--	--
	--	--
	--	--
	--	--
	--	--
	--	--
	--	--
	--	--
	--	--
	--	--
	--	--
	--	--
	--	--
	--	--
	--	--
	--	--
	--	--
	--	--
	--	--
	--	--
	--	--
	--	--
	--	--
	--	--
	--	--
	--	--
	--	--
	--	--
	--	--
	--	--
	--	--
	--	--
	--	--
	--	--
	--	--
	--	--
	--	--
	--	--
	--	--
	--	--
	--	--
	--	--
	--	--
	--	--
	--	--
	--	--
	--	--
	--	--
	--	--
	--	--
	--	--
	--	--
	--	--
	--	--
	--	--
	--	--
	--	--
	--	--
	--	--
	--	--
	--	--
	--	--
	--	--
	--	--
	--	--
	--	--
	--	--
	--	--
	--	--
	--	--
	--	--
	--	--
	--	--
	--	--
	--	--
	--	--
	--	--
	--	--
	--	--
	--	--
	--	--
	--	--
	--	--
	--	--
	--	--
	--	--
	--	--
	--	--
	--	--
	--	--
	--	--
	--	--
	--	--
	--	--
	--	--
	--	--
	--	--
	--	--
	--	--
	--	--
	--	--
	--	--
	--	--
	--	--
	--	--
	--	--
	--	--
	--	--
	--	--
	--	--
	--	--
	--	--
	--	--
	--	--
	--	--
	--	--
	--	--
	--	--
	--	--
	--	--
	--	--
	--	--
	--	--
	--	--
	--	--
	--	--
	--	--
	--	--
	--	--
	--	--
	--	--
	--	--
	--	--
	--	--
	--	--
	--	--
	--	--
	--	--
	--	--
	--	--
	--	--
	--	--
	--	--
	--	--
	--	--
	--	--
	--	--
	--	--
	--	--
	--	--
	--	--
	--	--
	--	--
	--	--
	--	--
	--	--
	--	--
	--	--
	--	--
	--	--
	--	--
	--	--
	--	--
	--	--
	--	--
	--	--
	--	--
	--	--
	--	--
	--	--
	--	--
	--	--
	--	--
	--	--
	--	--
	--	--
	--	--
	--	--
	--	--
	--	--
	--	--
	--	--
	--	--
	--	--
	--	--
	--	--
	--	--
	--	--
	--	--
	--	--
	--	--
	--	--
	--	--
	--	--
	--	--
	--	--
	--	--
	--	--
	--	--
	--	--
	--	--
	--	--
	--	--
	--	--
	--	--
	--	--
	--	--
	--	--
	--	--
	--	--
	--	--
	--	--
	--	--
	--	--
	--	--
	--	--
	--	--
	--	--
	--	--
	--	--
	--	--
	--	--
	--	--
	--	--
	--	--
	--	--
	--	--
	--	--
	--	--
	--	--
	--	--
	--	--
	--	--
	--	--
	--	--
	--	--
	--	--
	--	--
	--	--
	--	--
	--	--
	--	--
	--	--
	--	--
	--	--
	--	--
	--	--
	--	--
	--	--
	--	--
	--	--
	--	--
	--	--
	--	--
	--	--
	--	--
	--	--
	--	--
	--	--
	--	--
	--	--
	--	--
	--	--
	--	--
	--	--
	--	--
	--	--
	--	--
	--	--
	--	--
	--	--
	--	--
	--	--
	--	--
	--	--
	--	--
	--	--
	--	--
	--	--
	--	--
	--	--
	--	--
	--	--
	--	--
	--	--
	--	--
	--	--
	--	--
	--	--
	--	--
	--	--
	--	--
	--	--
	--	--
	--	--
	--	--
	--	--
	--	--
	--	--
	--	--
	--	--
	--	--
	--	--
	--	--
	--	--
	--	--
	--	--
	--	--
	--	--
	--	--
	--	--
	--	--
	--	--
	--	--
	--	--
	--	--
	--	--
	--	--
	--	--
	--	--
	--	--
	--	--
	--	--
	--	--
	--	--
	--	--
	--	--
	--	--
	--	--
	--	--
	--	--
	--	--
	--	--
	--	--
	--	--
	--	--
	--	--
	--	--
	--	--
	--	--
	--	--
	--	--
	--	--
	--	--
	--	--
	--	--
	--	--
	--	--
	--	--
	--	--
	--	--
	--	--
	--	--
	--	--
	--	--
	--	--
	--	--
	--	--
	--	--
	--	--
	--	--
	--	--
	--	--
	--	--
	--	--
	--	--
	--	--
	--	--
	--	--
	--	--
	--	--
	--	--

## Sheet: Figure 2d
Figure 2d
	Displacement (mm)	Force (N)
	0	0.32613
	0	0.09101
	0	0.20903
	0.000709532	0.52009
	0.000709532	0.13323
	0.000709532	0.21033
	0.000709532	0.35823
	0.000709532	0.10799
	0.000709532	0.18914
	0.000709532	0.11329
	0.000709532	0.03681
	0.000709532	0.28552
	0.000709532	0.43489
	0.000709532	0.59419
	0.000709532	0.50194
	0.000709532	0.12913
	0.000709532	0.09183
	0.000709532	0.09697
	0.000709532	0.56896
	0.000709532	0.0409
	0.000709532	0.30554
	0.000709532	0.12398
	0.000709532	0.29836
	0.000709532	0.42807
	0.000709532	0.37444
	0.000709532	0.1252
	0.000709532	0.13683
	0.000709532	0.25961
	0.000709532	0.18411
	0.000709532	0.01327
	0.000709532	0.05657
	0.000709532	0.58776
	0.000709532	0.1622
	0.000709532	0.05477
	0.000709532	0.14189
	0.000709532	0.23698
	0.000709532	0.47142
	0.00175	0.25514
	0.00175	0.47274
	0.00175	0.00339
	0.00175	0.0295
	0.00175	0.17386
	0.00175	0.22492
	0.00304	0.03168
	0.00304	0.4069
	0.00686	0.01782
	0.00686	0.18232
	0.00686	0.00315
	0.00686	0.02877
	0.01189	0.26032
	0.01189	0.40558
	0.01189	0.48244
	0.01567	0.1445
	0.01567	0.23588
	0.01567	0.13935
	0.01864	0.54366
	0.01864	0.0768
	0.01864	0.41063
	0.01864	0.36747
	0.02132	0.35261
	0.02132	0.07494
	0.02132	0.29873
	0.02529	0.29641
	0.02529	0.19828
	0.02929	0.51371
	0.02929	0.36296
	0.02929	0.01428
	0.02929	0.29988
	0.03118	0.4913
	0.03118	0.06828
	0.03118	0.46969
	0.03118	0.29031
	0.03256	0.56279
	0.03256	0.53146
	0.03464	0.50578
	0.03464	0.28551
	0.03464	0.08647
	0.03464	0.50499
	0.03803	0.58978
	0.03803	0.37027
	0.03803	0.58105
	0.04205	0.158
	0.04205	0.55868
	0.04205	0.29003
	0.04435	0.02123
	0.04435	0.30572
	0.04435	0.45467
	0.04435	0.16095
	0.04464	0.14168
	0.04464	0.26603
	0.04464	0.39296
	0.04573	0.02186
	0.04573	0.11018
	0.04573	0.20643
	0.04774	0.24759
	0.04774	0.4289
	0.04774	0.17934
	0.04774	0.30941
	0.04994	0.15389
	0.04994	0.12859
	0.04994	0.08551
	0.05245	0.05684
	0.05245	0.07927
	0.05428	0.36615
	0.05428	0.26595
	0.05428	0.4804
	0.05428	0.05473
	0.05568	0.26488
	0.05568	0.53721
	0.05568	0.10006
	0.05568	0.54876
	0.05769	0.58338
	0.05769	0.15903
	0.06031	0.33339
	0.06031	0.22261
	0.06031	0.38159
	0.06031	0.24104
	0.06286	0.45627
	0.06286	0.45424
	0.06286	0.39273
	0.0653	0.25976
	0.0653	0.18679
	0.0653	0.34322
	0.06859	0.00164
	0.06859	0.14961
	0.06859	0.31566
	0.06859	0.15165
	0.07209	0.24479
	0.07209	0.38446
	0.07209	0.02064
	0.07439	0.45301
	0.07439	0.11212
	0.07617	0.19663
	0.07617	0.36757
	0.07617	0.44415
	0.07617	0.42119
	0.07796	0.36722
	0.07796	0.46245
	0.07796	0.04191
	0.07796	0.28416
	0.08006	0.30765
	0.08006	0.23882
	0.08006	0.26567
	0.08006	0.40722
	0.08006	0.25897
	0.08006	0.09555
	0.08312	0.39457
	0.08312	0.43287
	0.08312	0.05978
	0.08312	0.28332
	0.08312	0.17544
	0.08312	0.14743
	0.08312	0.51992
	0.08591	0.55999
	0.08591	0.55733
	0.08591	0.46602
	0.0891	0.01516
	0.0891	0.50833
	0.09413	0.40952
	0.09413	0.31318
	0.09413	0.18025
	0.09908	0.44772
	0.09908	0.0541
	0.09908	0.0701
	0.09908	0.36755
	0.09908	0.17287
	0.10283	0.34704
	0.10283	0.04361
	0.10283	0.4453
	0.10567	0.35717
	0.10567	0.03723
	0.10567	0.11793
	0.10567	0.26396
	0.10567	0.29769
	0.10567	0.24448
	0.10753	0.08464
	0.10753	0.3467
	0.10753	0.28074
	0.10753	0.00986
	0.10934	0.16053
	0.10934	0.49574
	0.11278	0.32531
	0.11278	0.43909
	0.11278	0.27178
	0.11278	0.07593
	0.11278	0.37334
	0.11278	0.0403
	0.11278	0.45324
	0.11668	0.1486
	0.11668	0.24807
	0.11668	0.01027
	0.11668	0.50243
	0.12046	0.08081
	0.12046	0.23849
	0.12046	0.57524
	0.12378	0.47949
	0.12378	0.49955
	0.12378	0.09569
	0.12378	0.52234
	0.12378	0.0795
	0.12618	0.33943
	0.12618	0.13847
	0.12618	0.59221
	0.12618	0.0836
	0.12618	0.51259
	0.13019	0.18146
	0.13019	0.05644
	0.13418	0.19679
	0.13418	0.56702
	0.13418	0.5937
	0.13418	0.1484
	0.13418	0.49012
	0.13418	0.08502
	0.13602	0.0932
	0.13602	0.50067
	0.13602	0.03344
	0.13602	0.23798
	0.13602	0.18871
	0.1385	0.41542
	0.1385	0.44875
	0.1385	0.39736
	0.14243	0.14639
	0.14243	0.09362
	0.14243	0.32716
	0.14243	0.51217
	0.14243	0.10831
	0.14588	0.3747
	0.14588	0.35254
	0.14588	0.06536
	0.14588	0.35176
	0.14588	0.32749
	0.14825	0.18635
	0.14825	0.16465
	0.15058	0.36851
	0.15058	0.58451
	0.15058	0.19521
	0.15058	0.20485
	0.15058	0.54487
	0.15058	0.33745
	0.15376	0.45126
	0.15376	0.53245
	0.15376	0.25062
	0.15376	0.581
	0.15376	0.10354
	0.15726	0.5867
	0.15726	0.18999
	0.16072	0.43231
	0.16072	0.56422
	0.16072	0.09318
	0.16072	0.23319
	0.16072	0.25382
	0.16072	0.09738
	0.16337	0.52548
	0.16337	0.18429
	0.16337	0.17009
	0.16337	0.59656
	0.16337	0.31106
	0.16503	0.14258
	0.16802	0.48871
	0.16802	0.06153
	0.16802	0.06797
	0.16802	0.36336
	0.16802	0.00694
	0.16802	0.13022
	0.16802	0.11791
	0.17223	0.41532
	0.17223	0.54085
	0.17223	0.07254
	0.17223	0.11472
	0.17223	0.55446
	0.17503	0.05141
	0.17503	0.31382
	0.17791	0.5983
	0.17791	0.15638
	0.17791	0.54423
	0.17791	0.26985
	0.17791	0.26177
	0.17791	0.35133
	0.18282	0.53162
	0.18282	0.30218
	0.18282	0.35089
	0.18282	0.39105
	0.18282	0.5028
	0.187	0.36745
	0.187	0.33793
	0.18855	0.3767
	0.18855	0.21266
	0.18855	0.55183
	0.18855	0.01875
	0.18855	0.30834
	0.18855	0.27181
	0.18981	0.13333
	0.18981	0.36922
	0.18981	0.06283
	0.18981	0.48848
	0.18981	0.33623
	0.19234	0.50053
	0.19234	0.06791
	0.19596	0.07642
	0.19596	0.07046
	0.19596	0.58958
	0.19596	0.30857
	0.19596	0.3951
	0.19596	0.06393
	0.20078	0.13907
	0.20078	0.17912
	0.20078	0.30437
	0.20078	0.34971
	0.20078	0.21753
	0.20509	0.05488
	0.20509	0.55251
	0.20795	0.33258
	0.20795	0.45231
	0.20795	0.45213
	0.20795	0.52394
	0.20795	0.2768
	0.20795	0.07488
	0.20963	0.27779
	0.20963	0.31617
	0.20963	0.32341
	0.20963	0.11108
	0.20963	0.54491
	0.21201	0.09326
	0.21201	0.14854
	0.21638	0.55765
	0.21638	0.33525
	0.21638	0.16675
	0.21638	0.1919
	0.21638	0.17753
	0.21638	0.11855
	0.22089	0.34913
	0.22089	0.14224
	0.22089	0.44511
	0.22089	0.38156
	0.22089	0.49829
	0.22475	0.58885
	0.22475	0.51626
	0.22785	0.4404
	0.22785	0.02819
	0.22785	0.44484
	0.22785	0.54291
	0.22785	0.28727
	0.22785	0.40795
	0.23154	0.18292
	0.23154	0.0282
	0.23154	0.00309
	0.23154	0.55719
	0.23154	0.4483
	0.23656	0.11642
	0.23656	0.598
	0.24218	0.42546
	0.24218	0.24063
	0.24218	0.52446
	0.24218	0.37574
	0.24218	0.22705
	0.24218	0.2231
	0.24631	0.11945
	0.24631	0.2024
	0.24631	0.156
	0.24631	0.37873
	0.24631	0.31368
	0.24827	0.15701
	0.25055	0.01777
	0.25055	0.26934
	0.25055	0.39492
	0.25055	0.23414
	0.25055	0.53932
	0.25055	0.29724
	0.25055	0.13338
	0.25281	0.06408
	0.25281	0.35001
	0.25281	0.56026
	0.25281	0.5795
	0.25281	0.44411
	0.25446	0.28033
	0.25446	0.06018
	0.25749	0.30919
	0.25749	0.07937
	0.25749	0.3516
	0.25749	0.08926
	0.25749	0.16905
	0.25749	0.10084
	0.26116	0.03077
	0.26116	0.51047
	0.26116	0.19957
	0.26116	0.21214
	0.26116	0.52111
	0.26584	0.36239
	0.27058	0.28641
	0.27058	0.38664
	0.27058	0.19776
	0.27058	0.22943
	0.27058	0.10506
	0.27058	0.52474
	0.27058	0.38288
	0.27407	0.25025
	0.27407	0.36614
	0.27407	0.15469
	0.27407	0.22489
	0.27407	0.15728
	0.27766	0.14566
	0.27766	0.2743
	0.28033	0.28299
	0.28033	0.59752
	0.28033	0.00852
	0.28033	0.08212
	0.28033	0.13027
	0.28033	0.50149
	0.28261	0.40256
	0.28261	0.361
	0.28261	0.56862
	0.28261	0.52915
	0.28261	0.0871
	0.28632	0.2256
	0.29017	0.22053
	0.29017	0.01352
	0.29017	0.42858
	0.29017	0.48025
	0.29017	0.37561
	0.29017	0.46085
	0.29017	0.58012
	0.29227	0.1239
	0.29227	0.17256
	0.29227	0.52423
	0.29227	0.17721
	0.29227	0.26091
	0.29369	0.51899
	0.29369	0.59204
	0.29733	0.33121
	0.29733	0.35406
	0.29733	0.32203
	0.29733	0.23708
	0.29733	0.05286
	0.29733	0.43512
	0.30223	0.15692
	0.30223	0.21789
	0.30223	0.17402
	0.30223	0.10328
	0.30223	0.08701
	0.30638	0.03983
	0.30638	0.2798
	0.31052	0.52785
	0.31052	0.45563
	0.31052	0.54149
	0.31052	0.09866
	0.31052	0.32093
	0.31052	0.16367
	0.31322	0.55076
	0.31322	0.39059
	0.31322	0.16237
	0.31322	0.24087
	0.31322	0.56021
	0.3149	0.54596
	0.3149	0.25586
	0.3178	0.49297
	0.3178	0.13629
	0.3178	0.46138
	0.3178	0.27682
	0.3178	0.19315
	0.3178	0.26404
	0.32117	0.01213
	0.32117	0.45948
	0.32117	0.08698
	0.32117	0.54867
	0.32117	0.22082
	0.32576	0.20504
	0.32576	0.10255
	0.33015	0.01099
	0.33015	0.40276
	0.33015	0.1418
	0.33015	0.08532
	0.33015	0.39794
	0.33015	0.54565
	0.33265	0.00203
	0.33265	0.20021
	0.33265	0.57893
	0.33265	0.31278
	0.33265	0.39102
	0.33508	0.19303
	0.33951	0.23671
	0.33951	0.57436
	0.33951	0.27814
	0.33951	0.29437
	0.33951	0.28128
	0.33951	0.42717
	0.33951	0.2064
	0.34314	0.13269
	0.34314	0.57241
	0.34314	0.31686
	0.34314	0.36374
	0.34479	0.37773
	0.34479	0.37607
	0.34875	0.19844
	0.34875	0.36716
	0.34875	0.11689
	0.34875	0.05333
	0.34875	0.49637
	0.34875	0.41175
	0.34875	0.53482
	0.35374	0.40788
	0.35374	0.53484
	0.35374	0.33312
	0.35374	0.17638
	0.35686	0.32544
	0.35686	0.55929
	0.35686	0.19941
	0.35928	0.31888
	0.35928	0.19476
	0.35928	0.26872
	0.35928	0.53927
	0.35928	0.02384
	0.35928	0.25363
	0.36102	0.05072
	0.36102	0.25442
	0.36102	0.4297
	0.36102	0.4683
	0.3634	0.35381
	0.3634	0.3282
	0.3634	0.27057
	0.36794	0.58381
	0.36794	0.52903
	0.36794	0.1852
	0.36794	0.30063
	0.36794	0.49998
	0.36794	0.52494
	0.37315	0.53133
	0.37315	0.22895
	0.37315	0.34227
	0.37315	0.10235
	0.37697	0.4256
	0.37697	0.57159
	0.37905	0.04409
	0.37905	0.12105
	0.37905	0.27327
	0.37905	0.46659
	0.37905	0.2634
	0.37905	0.35825
	0.37905	0.43619
	0.38229	0.19095
	0.38229	0.10799
	0.38229	0.03963
	0.38229	0.59465
	0.38763	0.53767
	0.38763	0.48023
	0.39175	0.4598
	0.39175	0.59177
	0.39175	0.37005
	0.39175	0.10255
	0.39175	0.50249
	0.39175	0.3086
	0.39429	0.56447
	0.39429	0.55598
	0.39429	0.48405
	0.39429	0.47049
	0.39429	0.23926
	0.39729	0.16878
	0.39729	0.37416
	0.39978	0.38779
	0.39978	0.36792
	0.39978	0.2946
	0.39978	0.41573
	0.39978	0.11757
	0.39978	0.17043
	0.40092	0.51065
	0.40092	0.08136
	0.40092	0.50915
	0.40092	0.33176
	0.40092	0.38791
	0.40294	0.16579
	0.40294	0.56723
	0.40294	0.58459
	0.40554	0.08518
	0.40554	0.40468
	0.40554	0.27157
	0.40554	0.51587
	0.40554	0.25894
	0.40768	0.31984
	0.40768	0.22456
	0.40768	0.55872
	0.40768	0.46746
	0.40768	0.30408
	0.4116	0.51108
	0.4116	0.42306
	0.4116	0.27634
	0.41655	0.01331
	0.41655	0.05615
	0.41655	0.40764
	0.41655	0.20787
	0.41655	0.51286
	0.42073	0.51022
	0.42073	0.35468
	0.42073	0.19441
	0.42073	0.33055
	0.42073	0.52168
	0.42429	0.09151
	0.42797	0.20419
	0.42797	0.2925
	0.42797	0.41596
	0.42797	0.2499
	0.42797	0.38449
	0.42797	0.53812
	0.42797	0.58674
	0.43102	0.01213
	0.43102	0.0397
	0.43102	0.40714
	0.43102	0.24806
	0.43102	0.13389
	0.43459	0.42561
	0.43459	0.08183
	0.43871	0.06556
	0.43871	0.1261
	0.43871	0.13252
	0.43871	0.0033
	0.43871	0.39171
	0.43871	0.34558
	0.44115	0.51107
	0.44115	0.32711
	0.44115	0.15346
	0.44115	0.24851
	0.44115	0.34867
	0.44352	0.5571
	0.44352	0.17516
	0.44352	0.26278
	0.44745	0.5275
	0.44745	0.06654
	0.44745	0.58543
	0.44745	0.29566
	0.44745	0.41235
	0.45076	0.56979
	0.45076	0.3931
	0.45076	0.29478
	0.45076	0.2119
	0.45076	0.15618
	0.45368	0.32173
	0.45368	0.31004
	0.45818	0.57171
	0.45818	0.51942
	0.45818	0.43714
	0.45818	0.52135
	0.45818	0.41002
	0.45818	0.321
	0.46233	0.14363
	0.46233	0.19587
	0.46233	0.35162
	0.46233	0.0697
	0.46233	0.10209
	0.4656	0.44098
	0.4656	0.13772
	0.4656	0.31558
	0.46873	0.0949
	0.46873	0.25842
	0.46873	0.18199
	0.46873	0.4054
	0.46873	0.00079
	0.47182	0.49022
	0.47182	0.49944
	0.47182	0.25956
	0.47182	0.48638
	0.47182	0.04939
	0.47446	0.1367
	0.47446	0.31408
	0.47707	0.29736
	0.47707	0.21554
	0.47707	0.08069
	0.47707	0.32636
	0.47707	0.09633
	0.47707	0.13433
	0.48067	0.32836
	0.48067	0.32325
	0.48067	0.1114
	0.48067	0.12751
	0.48067	0.05261
	0.48488	0.47618
	0.48488	0.03816
	0.48983	0.54789
	0.48983	0.54044
	0.48983	0.27148
	0.48983	0.40368
	0.48983	0.44405
	0.48983	0.53997
	0.49444	0.16364
	0.49444	0.52197
	0.49444	0.24622
	0.49444	0.44666
	0.49444	0.02748
	0.49789	0.4058
	0.49789	0.08708
	0.50014	0.21771
	0.50014	0.17001
	0.50014	0.17225
	0.50014	0.50729
	0.50014	0.3434
	0.50014	0.27217
	0.5022	0.53981
	0.5022	0.17405
	0.5022	0.00848
	0.5022	0.37554
	0.5022	0.26693
	0.50663	0.52964
	0.5121	0.17869
	0.5121	0.38234
	0.5121	0.53559
	0.5121	0.02385
	0.5121	0.10802
	0.5121	0.39597
	0.5121	0.11792
	0.51556	0.27362
	0.51556	0.17923
	0.51556	0.3213
	0.51556	0.29809
	0.51556	0.11007
	0.51759	0.45045
	0.51759	0.06438
	0.52026	0.30038
	0.52026	0.07271
	0.52026	0.49462
	0.52026	0.51917
	0.52026	0.33325
	0.52026	0.19257
	0.52269	0.25186
	0.52269	0.27128
	0.52269	0.54028
	0.52269	0.16207
	0.52269	0.23154
	0.52536	0.53662
	0.52536	0.54632
	0.52922	0.27322
	0.52922	0.48534
	0.52922	0.51097
	0.52922	0.32609
	0.52922	0.10147
	0.52922	0.49832
	0.53316	0.13131
	0.53316	0.44387
	0.53316	0.14949
	0.53316	0.42649
	0.53316	0.38008
	0.53709	0.34173
	0.53709	0.35624
	0.5417	0.4198
	0.5417	0.22077
	0.5417	0.53196
	0.5417	0.11481
	0.5417	0.47531
	0.5417	0.11426
	0.54514	0.4025
	0.54514	0.27937
	0.54514	0.21668
	0.54514	0.51483
	0.54514	0.42384
	0.54684	0.22065
	0.54846	0.15399
	0.54846	0.38155
	0.54846	0.05626
	0.54846	0.06395
	0.54846	0.57298
	0.54846	0.41621
	0.54846	0.03861
	0.55122	0.14318
	0.55122	0.58851
	0.55122	0.2248
	0.55122	0.03788
	0.55122	0.17421
	0.55516	0.30975
	0.56002	0.09091
	0.56002	0.21327
	0.56002	0.46353
	0.56002	0.07175
	0.56002	0.10175
	0.56002	0.27081
	0.56002	0.02846
	0.56432	0.03017
	0.56432	0.09222
	0.56432	0.02935
	0.56432	0.23016
	0.56432	0.47514
	0.56818	0.5912
	0.56818	0.37942
	0.57168	0.48694
	0.57168	0.364
	0.57168	0.44737
	0.57168	0.41513
	0.57168	0.21746
	0.57168	0.40129
	0.57455	0.18283
	0.57455	0.51873
	0.57455	0.12354
	0.57455	0.47769
	0.57455	0.10321
	0.57775	0.21167
	0.57775	0.53285
	0.58102	0.00053
	0.58102	0.46326
	0.58102	0.13706
	0.58102	0.4112
	0.58102	0.19306
	0.58102	0.21907
	0.58347	0.22172
	0.58347	0.33475
	0.58347	0.14896
	0.58347	0.14994
	0.58347	0.26539
	0.58717	0.2901
	0.58717	0.33603
	0.59187	0.059
	0.59187	0.25205
	0.59187	0.04477
	0.59187	0.193
	0.59187	0.03513
	0.59187	0.58321
	0.59501	0.34866
	0.59501	0.4225
	0.59501	0.05558
	0.59501	0.41377
	0.59501	0.39406
	0.59864	0.24353
	0.60963	0.02245
	0.60963	0.06723
	0.60963	0.3176
	0.60963	0.58966
	0.60963	0.54411
	0.60963	0.18001
	0.60963	0.09134
	0.62594	0.15615
	0.62594	0.00428
	0.62594	0.58257
	0.62594	0.49243
	0.62594	0.50113
	0.63748	0.24941
	0.64431	0.51652
	0.64431	0.49701
	0.64431	0.27682
	0.64431	0.40947
	0.64431	0.12193
	0.64431	0.48974
	0.64431	0.12385
	0.64929	0.38708
	0.64929	0.20591
	0.64929	0.24089
	0.64929	0.18709
	0.64929	0.17644
	0.65376	0.16641
	0.65376	0.31782
	0.65858	0.06243
	0.65858	0.50596
	0.65858	0.47172
	0.65858	0.08592
	0.65858	0.18576
	0.65858	0.13633
	0.66207	0.40229
	0.66207	0.34696
	0.66207	0.3329
	0.66207	0.08453
	0.66207	0.58195
	0.66469	0.03531
	0.66469	0.08325
	0.66751	0.18794
	0.66751	0.34524
	0.66751	0.00555
	0.66751	0.13496
	0.66751	0.50017
	0.66751	0.22512
	0.67162	0.38606
	0.67162	0.13309
	0.67162	0.18248
	0.67162	0.47601
	0.67658	0.48093
	0.67658	0.11992
	0.67658	0.36094
	0.68038	0.2973
	0.68038	0.02297
	0.68038	0.24599
	0.68038	0.17864
	0.68038	0.10588
	0.68038	0.03106
	0.68383	0.48537
	0.68383	0.05952
	0.68383	0.04939
	0.68383	0.08092
	0.68731	0.14052
	0.68731	0.11428
	0.68731	0.48902
	0.6901	0.49737
	0.6901	0.37921
	0.6901	0.2864
	0.6901	0.00661
	0.6901	0.30435
	0.6901	0.23129
	0.69309	0.16393
	0.69309	0.49085
	0.69309	0.15376
	0.69309	0.10684
	0.69638	0.03839
	0.69638	0.40448
	0.69887	0.20914
	0.69887	0.06746
	0.69887	0.55545
	0.69887	0.09016
	0.69887	0.54036
	0.69887	0.12166
	0.69887	0.41612
	0.70031	0.37556
	0.70031	0.47541
	0.70031	0.28804
	0.70031	0.04391
	0.7036	0.07896
	0.7036	0.41938
	0.70945	0.04188
	0.70945	0.4469
	0.70945	0.54114
	0.70945	0.1228
	0.70945	0.39929
	0.70945	0.40298
	0.71384	0.07178
	0.71384	0.23407
	0.71384	0.27578
	0.71384	0.46784
	0.71384	0.02865
	0.71701	0.204
	0.71701	0.55539
	0.71701	0.02938
	0.7195	0.01475
	0.7195	0.11012
	0.7195	0.55099
	0.7195	0.25349
	0.7195	0.58747
	0.7227	0.06381
	0.7227	0.02704
	0.7227	0.38922
	0.7227	0.45151
	0.7227	0.32336
	0.72701	0.03569
	0.72701	0.1946
	0.73158	0.09986
	0.73158	0.54786
	0.73158	0.24628
	0.73158	0.45874
	0.73158	0.13901
	0.73158	0.57152
	0.73668	0.15305
	0.73668	0.40844
	0.73668	0.34241
	0.73668	0.42759
	0.73668	0.21219
	0.74271	0.26227
	0.74271	0.12681
	0.74271	0.31768
	0.74883	0.51304
	0.74883	0.50169
	0.74883	0.05459
	0.74883	0.03821
	0.74883	0.22284
	0.7526	0.27742
	0.7526	0.45897
	0.7526	0.4896
	0.7526	0.38024
	0.7526	0.1955
	0.75483	0.13151
	0.75483	0.39812
	0.756	0.21395
	0.756	0.37247
	0.756	0.17627
	0.756	0.09886
	0.756	0.08281
	0.756	0.04076
	0.75738	0.11087
	0.75738	0.15092
	0.75738	0.15552
	0.75738	0.284
	0.75738	0.31989
	0.76139	0.54664
	0.76139	0.23887
	0.76741	0.54774
	0.76741	0.23024
	0.76741	0.01504
	0.76741	0.47982
	0.76741	0.26232
	0.76741	0.32791
	0.77248	0.17079
	0.77248	0.29347
	0.77248	0.03571
	0.77248	0.15708
	0.77248	0.28998
	0.77603	0.45887
	0.77603	0.57631
	0.77961	0.4482
	0.77961	0.36279
	0.77961	0.58473
	0.77961	0.5505
	0.77961	0.5427
	0.77961	0.46144
	0.78202	0.56323
	0.78202	0.49372
	0.78202	0.10625
	0.78202	0.37064
	0.78202	0.48312
	0.78433	0.53355
	0.78433	0.15733
	0.78757	0.30756
	0.78757	0.43195
	0.78757	0.35824
	0.78757	0.20961
	0.78757	0.07167
	0.78757	0.52811
	0.79065	0.07681
	0.79065	0.1313
	0.79065	0.28687
	0.79065	0.2349
	0.79065	0.24332
	0.79387	0.05587
	0.79831	0.43203
	0.79831	0.24527
	0.79831	0.19561
	0.79831	0.1712
	0.79831	0.07765
	0.79831	0.26067
	0.79831	0.47091
	0.80316	0.35476
	0.80316	0.01015
	0.80316	0.19046
	0.80316	0.19433
	0.80316	0.34142
	0.80788	0.30843
	0.80788	0.29517
	0.81413	0.20695
	0.81413	0.25215
	0.81413	0.3561
	0.81413	0.10369
	0.81413	0.15202
	0.81413	0.30765
	0.81857	0.56583
	0.81857	0.08503
	0.81857	0.21322
	0.81857	0.3655
	0.81857	0.59279
	0.81959	0.42497
	0.81959	0.51513
	0.82024	0.28663
	0.82024	0.07873
	0.82024	0.23402
	0.82024	0.10437
	0.82024	0.19088
	0.82024	0.19535
	0.82214	0.28317
	0.82214	0.41407
	0.82214	0.26861
	0.82214	0.57741
	0.82214	0.56856
	0.82556	0.54666
	0.82556	0.15689
	0.82936	0.43343
	0.82936	0.08363
	0.82936	0.12263
	0.82936	0.33663
	0.82936	0.36491
	0.82936	0.09065
	0.83244	0.02543
	0.83244	0.18859
	0.83244	0.10578
	0.83244	0.47457
	0.83244	0.49302
	0.83593	0.30447
	0.83593	0.10818
	0.84032	0.41357
	0.84032	0.26393
	0.84032	0.44932
	0.84032	0.5197
	0.84032	0.08674
	0.84032	0.55944
	0.84365	0.1001
	0.84365	0.34073
	0.84365	0.59598
	0.84365	0.55778
	0.84365	0.28896
	0.84664	0.31915
	0.84664	0.08994
	0.85098	0.01962
	0.85098	0.03854
	0.85098	0.40072
	0.85098	0.11008
	0.85098	0.38124
	0.85098	0.27776
	0.85397	0.2843
	0.85397	0.01783
	0.85397	0.53471
	0.85397	0.20226
	0.85397	0.0316
	0.8559	0.30116
	0.86024	0.3007
	0.86024	0.26954
	0.86024	0.05048
	0.86024	0.43585
	0.86024	0.16483
	0.86024	0.5488
	0.86024	0.01866
	0.86547	0.08057
	0.86547	0.29322
	0.86547	0.53662
	0.86547	0.37462
	0.86547	0.06174
	0.86965	0.33609
	0.86965	0.00509
	0.87364	0.07788
	0.87364	0.53897
	0.87364	0.11235
	0.87364	0.19859
	0.87364	0.26654
	0.87364	0.59854
	0.87745	0.49301
	0.87745	0.40705
	0.87745	0.08499
	0.87745	0.35365
	0.87745	0.07817
	0.88017	0.46486
	0.88017	0.21845
	0.88268	0.23136
	0.88268	0.45046
	0.88268	0.52936
	0.88268	0.16256
	0.88268	0.59397
	0.88268	0.09552
	0.88538	0.28398
	0.88538	0.06777
	0.88538	0.57716
	0.88538	0.39431
	0.88538	0.06995
	0.8879	0.29215
	0.89127	0.34753
	0.89127	0.54555
	0.89127	0.03558
	0.89127	0.06691
	0.89127	0.16019
	0.89127	0.19971
	0.89127	0.01858
	0.89655	0.56328
	0.89655	0.16711
	0.89655	0.53627
	0.89655	0.12121
	0.89655	0.16549
	0.90096	0.49918
	0.90096	0.4486
	0.90331	0.33148
	0.90331	0.56379
	0.90331	0.12468
	0.90331	0.30174
	0.90331	0.01813
	0.90331	0.387
	0.9064	0.08834
	0.9064	0.4411
	0.9064	0.4864
	0.9064	0.47029
	0.9064	0.2063
	0.90933	0.17359
	0.91264	0.23037
	0.91264	0.02353
	0.91264	0.47646
	0.91264	0.28243
	0.91264	0.30535
	0.91264	0.38345
	0.91264	0.22532
	0.91633	0.12046
	0.91633	0.54668
	0.91633	0.26036
	0.91633	0.36217
	0.91633	0.28014
	0.9193	0.2028
	0.9193	0.22534
	0.92245	0.22719
	0.92245	0.34088
	0.92245	0.25939
	0.92245	0.19239
	0.92245	0.22892
	0.92245	0.17345
	0.92669	0.25429
	0.92669	0.02125
	0.92669	0.19705
	0.92669	0.43677
	0.92669	0.49924
	0.93178	0.202
	0.93178	0.14338
	0.93626	0.19166
	0.93626	0.30229
	0.93626	0.09158
	0.93626	0.42475
	0.93626	0.56583
	0.93626	0.47831
	0.93912	0.53982
	0.93912	0.00879
	0.93912	0.54473
	0.93912	0.22832
	0.93912	0.10891
	0.94213	0.35519
	0.94213	0.16545
	0.94463	0.05625
	0.94463	0.51051
	0.94463	0.2691
	0.94463	0.32238
	0.94463	0.11249
	0.94463	0.16308
	0.94621	0.49526
	0.94621	0.34685
	0.94621	0.06377
	0.94621	0.44301
	0.94621	0.59471
	0.94947	0.51089
	0.94947	0.5478
	0.95323	0.06653
	0.95323	0.19781
	0.95323	0.51269
	0.95323	0.29214
	0.95323	0.20711
	0.95323	0.24941
	0.95699	0.35008
	0.95699	0.59196
	0.95699	0.35164
	0.95699	0.0545
	0.95699	0.11706
	0.96116	0.11434
	0.96514	0.27918
	0.96514	0.19419
	0.96514	0.51607
	0.96514	0.11783
	0.96514	0.46618
	0.96514	0.36139
	0.96514	0.54161
	0.96887	0.24088
	0.96887	0.19477
	0.96887	0.19728
	0.96887	0.47145
	0.97207	0.52503
	0.97207	0.56653
	0.97207	0.44837
	0.97411	0.00319
	0.97411	0.15486
	0.97411	0.00242
	0.97411	0.21074
	0.97411	0.22132
	0.97411	0.13831
	0.9772	0.29934
	0.9772	0.23918
	0.9772	0.12376
	0.9772	0.58244
	0.98217	0.24621
	0.98217	0.52068
	0.98217	0.57505
	0.98643	0.50738
	0.98643	0.44633
	0.98643	0.02612
	0.98643	0.29813
	0.98643	0.22215
	0.98643	0.10413
	0.9888	0.00626
	0.9888	0.2542
	0.9888	0.16006
	0.9888	0.38684
	0.9921	0.37102
	0.9921	0.31264
	0.99627	0.10324
	0.99627	0.36803
	0.99627	0.30237
	0.99627	0.30768
	0.99627	0.06888
	0.99627	0.10993
	0.99627	0.54494
	1.00033	0.31702
	1.00033	0.37814
	1.00033	0.31472
	1.00033	0.50389
	1.0045	0.13011
	1.0045	0.56967
	1.0045	0.37266
	1.00812	0.34082
	1.00812	0.35392
	1.00812	0.03274
	1.00812	0.48529
	1.01119	0.47317
	1.01119	0.55817
	1.01119	0.18824
	1.01119	0.34037
	1.01119	0.59851
	1.01119	0.52704
	1.01485	0.42016
	1.01485	0.14163
	1.01485	0.40839
	1.0202	0.25111
	1.0202	0.36736
	1.0202	0.11903
	1.0202	0.16289
	1.0202	0.12365
	1.02448	0.42984
	1.02448	0.41934
	1.02448	0.45933
	1.02448	0.54429
	1.02448	0.50493
	1.02725	0.2484
	1.02725	0.41004
	1.03101	0.287
	1.03101	0.10883
	1.03101	0.30207
	1.03101	0.5055
	1.03101	0.27649
	1.03101	0.17222
	1.03473	0.21858
	1.03473	0.02928
	1.03473	0.37759
	1.03473	0.34597
	1.03473	0.25721
	1.03835	0.1116
	1.03835	0.55454
	1.04147	0.28392
	1.04147	0.57796
	1.04147	0.14855
	1.04147	0.32735
	1.04147	0.24693
	1.04147	0.32292
	1.04384	0.54748
	1.04384	0.05522
	1.04384	0.25927
	1.04384	0.31647
	1.04384	0.20876
	1.04552	0.4099
	1.04552	0.2058
	1.04552	0.40803
	1.04456	0.36158
	1.04456	0.19707
	1.04456	0.32282
	1.04456	0.56394
	1.04456	0.3512
	1.04124	0.09179
	1.04124	0.00198
	1.04124	0.2135
	1.04124	0.05622
	1.04124	0.09094
	1.03959	0.28455
	1.03959	0.47878
	1.04098	0.02685
	1.04098	0.26223
	1.04098	0.14835
	1.04098	0.53294
	1.04098	0.03981
	1.04098	0.40271
	1.04386	0.45023
	1.04386	0.27601
	1.04386	0.21856
	1.04386	0.01104
	1.04386	0.28909
	1.04726	0.13312
	1.04726	0.13912
	1.04726	0.52352
	1.05099	0.31196
	1.05099	0.45775
	1.05099	0.02855
	1.05099	0.3385
	1.05099	0.1526
	1.05341	0.17931
	1.05341	0.2379
	1.05341	0.00112
	1.05341	0.35968
	1.05341	0.45241
	1.05575	0.01132
	1.05575	0.56728
	1.05575	0.13239
	1.05891	0.58906
	1.05891	0.36584
	1.05891	0.58239
	1.05891	0.00812
	1.05891	0.23871
	1.0617	0.0559
	1.0617	0.3144
	1.0617	0.12472
	1.0617	0.19659
	1.0617	0.27086
	1.06439	0.57672
	1.06439	0.27495
	1.06782	0.09275
	1.06782	0.21478
	1.06782	0.09385
	1.06782	0.01841
	1.06782	0.34083
	1.06782	0.29451
	1.07115	0.34636
	1.07115	0.28623
	1.07115	0.21388
	1.07115	0.13144
	1.07115	0.5822
	1.07379	0.44069
	1.07379	0.50579
	1.07513	0.25047
	1.07513	0.17869
	1.07513	0.09762
	1.07513	0.29448
	1.07513	0.13323
	1.07513	0.06849
	1.0776	0.58196
	1.0776	0.42507
	1.0776	0.44899
	1.0776	0.2776
	1.0776	0.05316
	1.0827	0.40065
	1.08755	0.5603
	1.08755	0.11467
	1.08755	0.37655
	1.08755	0.1331
	1.08755	0.17452
	1.08755	0.05963
	1.08755	0.27804
	1.09154	0.22367
	1.09154	0.36669
	1.09154	0.10663
	1.09154	0.17606
	1.09154	0.01726
	1.09534	0.04974
	1.09534	0.25579
	1.09843	0.57009
	1.09843	0.05261
	1.09843	0.09733
	1.09843	0.44563
	1.09843	0.20187
	1.09843	0.45068
	1.10062	0.56797
	1.10062	0.59458
	1.10062	0.36219
	1.10062	0.31515
	1.10062	0.45314
	1.10361	0.43886
	1.10361	0.48782
	1.10727	0.35915
	1.10727	0.27158
	1.10727	0.19657
	1.10727	0.11156
	1.10727	0.00076
	1.10727	0.57861
	1.11087	0.03056
	1.11087	0.5494
	1.11087	0.0857
	1.11087	0.00557
	1.11087	0.51451
	1.11469	0.37118
	1.11469	0.14548
	1.11836	0.03467
	1.11836	0.31927
	1.11836	0.57547
	1.11836	0.31622
	1.11836	0.46581
	1.11836	0.4831
	1.1216	0.43665
	1.1216	0.39543
	1.1216	0.19379
	1.1216	0.4342
	1.1216	0.52953
	1.12514	0.47695
	1.12514	0.51059
	1.12904	0.57364
	1.12904	0.55707
	1.12904	0.54598
	1.12904	0.17393
	1.12904	0.57503
	1.12904	0.22527
	1.13321	0.25387
	1.13321	0.56768
	1.13321	0.03295
	1.13321	0.08006
	1.13321	0.06442
	1.13792	0.59232
	1.13792	0.03762
	1.14297	0.31756
	1.14297	0.12542
	1.14297	0.19049
	1.14297	0.38827
	1.14297	0.53091
	1.14297	0.21515
	1.14664	0.05813
	1.14664	0.54373
	1.14664	0.35161
	1.14664	0.30834
	1.14664	0.24008
	1.14809	0.29852
	1.15045	0.20416
	1.15045	0.53134
	1.15045	0.05502
	1.15045	0.41238
	1.15045	0.03399
	1.15045	0.43004
	1.15045	0.22116
	1.15489	0.21602
	1.15489	0.48773
	1.15489	0.13084
	1.15489	0.17622
	1.15489	0.59676
	1.15984	0.17909
	1.15984	0.20234
	1.16418	0.40526
	1.16418	0.11254
	1.16418	0.35604
	1.16418	0.15346
	1.16418	0.58244
	1.16418	0.14747
	1.16739	0.41989
	1.16739	0.04201
	1.16739	0.21834
	1.16739	0.28224
	1.16739	0.16026
	1.17085	0.52625
	1.17445	0.31347
	1.17445	0.2357
	1.17445	0.54042
	1.17445	0.12286
	1.17445	0.04954
	1.17445	0.50474
	1.17445	0.03777
	1.17706	0.25751
	1.17706	0.50981
	1.17706	0.01005
	1.17706	0.58173
	1.17706	0.0521
	1.18056	0.18878
	1.18056	0.14809
	1.18556	0.4979
	1.18556	0.46005
	1.18556	0.23775
	1.18556	0.5591
	1.18556	0.57539
	1.18556	0.44252
	1.19098	0.5685
	1.19098	0.0343
	1.19098	0.08152
	1.19098	0.11857
	1.19098	0.22637
	1.19528	0.53351
	1.19528	0.14233
	1.19752	0.53699
	1.19752	0.52425
	1.19752	0.18432
	1.19752	0.15616
	1.19752	0.27402
	1.19752	0.55594
	1.1982	0.1139
	1.1982	0.29448
	1.1982	0.46645
	1.1982	0.44421
	1.1982	0.42832
	1.19978	0.49019
	1.20271	0.18608
	1.20271	0.487
	1.20271	0.34262
	1.20271	0.12925
	1.20271	0.08462
	1.20271	0.14682
	1.20271	0.36187
	1.2065	0.27466
	1.2065	0.01776
	1.2065	0.32807
	1.2065	0.43962
	1.2065	0.19391
	1.21094	0.56083
	1.21094	0.42033
	1.21526	0.56964
	1.21526	0.05406
	1.21526	0.45601
	1.21526	0.31697
	1.21526	0.24621
	1.21526	0.46538
	1.21944	0.28693
	1.21944	0.50953
	1.21944	0.29731
	1.21944	0.44282
	1.22279	0.0493
	1.22279	0.46001
	1.22279	0.4873
	1.2261	0.33643
	1.2261	0.04424
	1.2261	0.24388
	1.2261	0.07923
	1.2261	0.0209
	1.2261	0.02154
	1.22939	0.14268
	1.22939	0.58166
	1.22939	0.28653
	1.22939	0.1574
	1.23222	0.06963
	1.23222	0.43535
	1.23222	0.46469
	1.23544	0.22158
	1.23544	0.59038
	1.23544	0.53294
	1.23544	0.57885
	1.23544	0.11365
	1.23544	0.05
	1.23753	0.585
	1.23753	0.33564
	1.23753	0.22799
	1.23753	0.49209
	1.24017	0.31771
	1.24017	0.25692
	1.24017	0.28357
	1.24516	0.37436
	1.24516	0.47346
	1.24516	0.25771
	1.24516	0.42755
	1.24516	0.46749
	1.24516	0.2285
	1.24949	0.52028
	1.24949	0.38773
	1.24949	0.55617
	1.24949	0.03384
	1.25251	0.19293
	1.25251	0.33077
	1.25251	0.22843
	1.25658	0.5427
	1.25658	0.14677
	1.25658	0.30556
	1.25658	0.58523
	1.25658	0.56537
	1.25658	0.37308
	1.26144	0.43946
	1.26144	0.51729
	1.26144	0.54845
	1.26144	0.36698
	1.26646	0.2694
	1.26646	0.58883
	1.26646	0.42918
	1.27206	0.38775
	1.27206	0.44517
	1.27206	0.26665
	1.27206	0.58984
	1.27206	0.36314
	1.27206	0.13298
	1.2776	0.30617
	1.2776	0.56131
	1.2776	0.32968
	1.2776	0.37316
	1.28076	0.18186
	1.28076	0.32197
	1.28146	0.02921
	1.28146	0.57241
	1.28146	0.01514
	1.28146	0.52114
	1.28146	0.22628
	1.28146	0.07329
	1.28278	0.26772
	1.28278	0.04369
	1.28278	0.44414
	1.28278	0.2161
	1.28278	0.49183
	1.28604	0.2357
	1.29021	0.42337
	1.29021	0.52793
	1.29021	0.26857
	1.29021	0.27036
	1.29021	0.49927
	1.29021	0.09977
	1.29021	0.30372
	1.29388	0.57947
	1.29388	0.5108
	1.29388	0.54155
	1.29388	0.01192
	1.29761	0.26346
	1.29761	0.19139
	1.30203	0.0372
	1.30203	0.45825
	1.30203	0.25053
	1.30203	0.43206
	1.30203	0.51754
	1.30203	0.32473
	1.30569	0.52081
	1.30569	0.00041
	1.30569	0.39772
	1.30569	0.01925
	1.30569	0.46117
	1.30936	0.42306
	1.30936	0.11575
	1.31348	0.16679
	1.31348	0.29541
	1.31348	0.25898
	1.31348	0.0006
	1.31348	0.27124
	1.31348	0.53805
	1.31628	0.42542
	1.31628	0.36987
	1.31628	0.27143
	1.31628	0.29785
	1.31628	0.54652
	1.31776	0.5946
	1.31776	0.16985
	1.31776	0.30156
	1.31992	0.55446
	1.31992	0.28933
	1.31992	0.25767
	1.31992	0.32439
	1.31992	0.55309
	1.323	0.59901
	1.323	0.56169
	1.323	0.4633
	1.323	0.25191
	1.323	0.14203
	1.32774	0.0237
	1.32774	0.58021
	1.32774	0.13645
	1.33294	0.16218
	1.33294	0.10226
	1.33294	0.44529
	1.33294	0.59309
	1.33294	0.03112
	1.33627	0.11011
	1.33627	0.41815
	1.33627	0.55748
	1.33627	0.22409
	1.33627	0.05228
	1.33912	0.04002
	1.33912	0.00925
	1.33912	0.0972
	1.34314	0.46078
	1.34314	0.31464
	1.34314	0.3314
	1.34314	0.47906
	1.34314	0.36515
	1.34705	0.08619
	1.34705	0.56218
	1.34705	0.00488
	1.34705	0.16592
	1.34705	0.35155
	1.34984	0.32991
	1.34984	0.05137
	1.35312	0.4524
	1.35312	0.5772
	1.35312	0.34464
	1.35312	0.32729
	1.35312	0.38498
	1.35312	0.23394
	1.35703	0.38466
	1.35703	0.18501
	1.35703	0.36963
	1.35703	0.41574
	1.35703	0.4252
	1.36006	0.13819
	1.36006	0.46336
	1.36298	0.33048
	1.36298	0.00382
	1.36298	0.45959
	1.36298	0.34601
	1.36298	0.57404
	1.36298	0.34848
	1.36663	0.50486
	1.36663	0.30985
	1.36663	0.25616
	1.36663	0.14794
	1.36663	0.53155
	1.36975	0.20113
	1.36975	0.40912
	1.37256	0.47323
	1.37256	0.25822
	1.37256	0.23368
	1.37256	0.38075
	1.37256	0.46113
	1.37256	0.45539
	1.37615	0.50744
	1.37615	0.1215
	1.37615	0.38586
	1.37615	0.30383
	1.37615	0.20788
	1.37968	0.11374
	1.37968	0.03432
	1.38383	0.21411
	1.38383	0.0146
	1.38383	0.19522
	1.38383	0.40689
	1.38383	0.07976
	1.38859	0.0189
	1.38859	0.50316
	1.38859	0.21957
	1.38859	0.09444
	1.38859	0.37236
	1.38859	0.03073
	1.39322	0.25337
	1.39806	0.33181
	1.39806	0.48881
	1.39806	0.56993
	1.39806	0.30897
	1.39806	0.15347
	1.39806	0.53843
	1.39806	0.24571
	1.40175	0.14458
	1.40175	0.29199
	1.40175	0.4836
	1.40175	0.5288
	1.40175	0.10227
	1.40367	0.24589
	1.40367	0.44342
	1.40616	0.12692
	1.40616	0.45103
	1.40616	0.42667
	1.40616	0.50487
	1.40616	0.42233
	1.40616	0.21598
	1.41057	0.38926
	1.41057	0.2258
	1.41057	0.57304
	1.41057	0.56308
	1.41057	0.0129
	1.41535	0.56376
	1.41901	0.54075
	1.41901	0.40694
	1.41901	0.39284
	1.41901	0.47443
	1.41901	0.37734
	1.41901	0.12077
	1.41901	0.04131
	1.42132	0.42827
	1.42132	0.54712
	1.42132	0.10212
	1.42132	0.0327
	1.42132	0.23135
	1.42514	0.23386
	1.42514	0.20215
	1.43063	0.35699
	1.43063	0.31549
	1.43063	0.43692
	1.43063	0.36368
	1.43063	0.53281
	1.43063	0.40582
	1.43535	0.26969
	1.43535	0.06624
	1.43535	0.07496
	1.43535	0.37391
	1.43535	0.36444
	1.43782	0.02507
	1.43782	0.59035
	1.44032	0.32333
	1.44032	0.01752
	1.44032	0.23359
	1.44032	0.31706
	1.44032	0.25274
	1.44032	0.46982
	1.4437	0.06096
	1.4437	0.12496
	1.4437	0.05068
	1.4437	0.24923
	1.4437	0.17028
	1.44702	0.27623
	1.44702	0.01
	1.4504	0.45678
	1.4504	0.23264
	1.4504	0.58714
	1.4504	0.19869
	1.4504	0.39566
	1.4504	0.40008
	1.45437	0.24281
	1.45437	0.53751
	1.45437	0.4942
	1.45437	0.58995
	1.45874	0.5061
	1.45874	0.46552
	1.45874	0.36365
	1.46239	0.02231
	1.46239	0.27188
	1.46239	0.38673
	1.46239	0.53685
	1.46239	0.40141
	1.46239	0.23266
	1.46548	0.53614
	1.46548	0.29972
	1.46548	0.39225
	1.46548	0.21149
	1.46548	0.2888
	1.4696	0.12657
	1.47388	0.15879
	1.47388	0.59356
	1.47388	0.30544
	1.47388	0.49456
	1.47388	0.34059
	1.47388	0.06725
	1.47388	0.44676
	1.4766	0.55999
	1.4766	0.00936
	1.4766	0.03134
	1.4766	0.08519
	1.4766	0.18104
	1.47912	0.45082
	1.47912	0.34716
	1.48318	0.03687
	1.48318	0.1165
	1.48318	0.20829
	1.48318	0.58061
	1.48318	0.37665
	1.48318	0.52076
	1.48663	0.37922
	1.48663	0.35097
	1.48663	0.22534
	1.48663	0.43905
	1.48663	0.34071
	1.48958	0.53949
	1.49517	0.14841
	1.49517	0.45955
	1.49517	0.57922
	1.49517	0.1005
	1.49517	0.33311
	1.49517	0.32178
	1.49517	0.30524
	1.50024	0.41847
	1.50024	0.06769
	1.50024	0.32289
	1.50024	0.54062
	1.50024	0.47176
	1.50242	0.40487
	1.50456	0.47688
	1.50456	0.39319
	1.50456	0.47943
	1.50456	0.35803
	1.50456	0.12473
	1.50456	0.44412
	1.50456	0.02263
	1.50776	0.41664
	1.50776	0.40863
	1.50776	0.18944
	1.50776	0.32898
	1.50776	0.46186
	1.51156	0.1773
	1.51671	0.00417
	1.51671	0.23767
	1.51671	0.00161
	1.51671	0.35795
	1.51671	0.37995
	1.51671	0.54062
	1.51671	0.26844
	1.52189	0.54538
	1.52189	0.09287
	1.52189	0.4021
	1.52189	0.07143
	1.52189	0.00979
	1.5256	0.15691
	1.5256	0.53109
	1.52917	0.08454
	1.52917	0.08856
	1.52917	0.13561
	1.52917	0.14152
	1.52917	0.59459
	1.52917	0.40452
	1.53275	0.43904
	1.53275	0.44113
	1.53275	0.24459
	1.53275	0.18466
	1.53275	0.00378
	1.53609	0.59778
	1.53609	0.0751
	1.53943	0.0439
	1.53943	0.36185
	1.53943	0.30636
	1.53943	0.01434
	1.53943	0.08388
	1.53943	0.3548
	1.5425	0.28842
	1.5425	0.15349
	1.5425	0.553
	1.5425	0.08171
	1.5425	0.26209
	1.54585	0.01295
	1.54585	0.23595
	1.54898	0.4115
	1.54898	0.0787
	1.54898	0.37103
	1.54898	0.54993
	1.54898	0.45536
	1.54898	0.52518
	1.55198	0.3303
	1.55198	0.17916
	1.55198	0.36305
	1.55198	0.01594
	1.55576	0.2057
	1.55576	0.07253
	1.55988	0.19554
	1.55988	0.26341
	1.55988	0.51178
	1.55988	0.13253
	1.55988	0.16198
	1.55988	0.52739
	1.55988	0.28431
	1.5636	0.59253
	1.5636	0.4009
	1.5636	0.57815
	1.5636	0.08998
	1.56669	0.19802
	1.56669	0.17127
	1.56669	0.27418
	1.57004	0.0556
	1.57004	0.46048
	1.57004	0.54937
	1.57004	0.44157
	1.57004	0.44908
	1.57004	0.22533
	1.5733	0.39353
	1.5733	0.27608
	1.5733	0.27132
	1.5733	0.51629
	1.57796	0.01099
	1.57796	0.34222
	1.58172	0.2404
	1.58172	0.57496
	1.58172	0.24709
[truncated: 6,943 more rows]
