# Supplementary material for: 3D printing of ultra-high viscosity resin by a linear scan-based vat photopolymerization system
Source: Nat Commun. 2023 Jul 18;14:4303. doi: 10.1038/s41467-023-39913-4 (PMC10353997; doi:10.1038/s41467-023-39913-4)
Supplement: Supplementary file 10 — Source Data [file 41467_2023_39913_MOESM10_ESM.zip › Source_Data (Fig. 3).xlsx]

## Sheet: Figure 3a
Figure 3a The shear rate versus viscosity of mixtures with CN8888NS series samples. (CN8888NS:ACMO, w/w)
90:10				80:20				70:30				60:40
Shear rate	Viscosity	Stress		Shear rate	Viscosity	Stress		Shear rate	Viscosity	Stress		Shear rate	Viscosity	Stress
0.09998	142.786	14.2758		0.10001	55.113	5.512		0.09998	24.5841	2.45794		0.10001	9.15767	0.91583
0.15857	142.963	22.6691		0.15843	56.191	8.9023		0.15851	23.5628	3.73483		0.15846	9.66438	1.5314
0.25119	143.559	36.0601		0.2512	56.8073	14.2698		0.2512	23.37	5.87054		0.2512	9.88045	2.48192
0.39811	144.694	57.6034		0.39812	57.0019	22.6938		0.39812	23.2691	9.26384		0.39811	10.1461	4.03923
0.63094	146.044	92.1452		0.63098	57.5079	36.2863		0.63095	22.9494	14.48		0.63097	10.018	6.32104
1.00004	147.123	147.13		1.00004	57.823	57.8254		0.99999	22.9577	22.9575		0.99998	9.82342	9.8232
1.58495	148.24	234.954		1.58483	57.6655	91.39		1.58498	23.1149	36.6367		1.58486	9.69438	15.3642
2.51177	148.878	373.949		2.51206	57.3027	143.948		2.51188	23.3004	58.5278		2.51202	9.85519	24.7564
3.98114	144.659	575.907		3.98105	57.4542	228.728		3.98133	23.3019	92.7723		3.98107	9.80875	39.0494
6.30993	141.169	890.764		6.30983	57.4157	362.283		6.30978	23.3621	147.41		6.30931	9.79928	61.8267
10.0001	139.935	1399.37		10.0004	57.3692	573.716		10.0001	23.4129	234.132		9.99993	9.79572	97.9566
15.8493	139.377	2209.03		15.8494	57.3002	908.173		15.8491	23.4174	371.145		15.849	9.78852	155.139
25.1196	138.156	3470.42		25.1199	57.1275	1435.03		25.1194	23.0519	579.049		25.1187	9.77705	245.587
39.8117	134.041	5336.41		39.8122	56.6892	2256.93		39.8118	22.6835	903.072		39.8112	9.63696	383.659
63.0999	119.441	7536.73		63.0984	55.6256	3509.89		63.0978	22.4823	1418.59		63.0968	9.44944	596.23
100.009	82.0212	8202.84		100.005	53.0426	5304.53		100.004	22.2613	2226.21		100.001	9.33991	934.001

## Sheet: Figure 3b
Figure 3b Stress-strain curves of printed CN8888NS series samples. (CN8888NS:ACMO w/w)
90:10			80:20			70:30			60:40
Strain	Stress		Strain	Stress		Strain	Stress		Strain	Stress
0	-0.01908		0.02786	-0.09966		0	-0.0633		0	-0.16273
0.03361	-0.01165		0.06964	-0.10022		0.02776	-0.064		0.03012	-0.14477
0.08384	0.06448		0.11109	0.00266		0.06958	0.12352		0.07512	0.05814
0.13425	0.14697		0.15266	0.11634		0.11115	0.334		0.12041	0.29048
0.18486	0.21836		0.19438	0.20983		0.15266	0.52179		0.16553	0.50207
0.23508	0.28388		0.23615	0.28495		0.19443	0.70972		0.21059	0.70428
0.28531	0.34538		0.27797	0.37227		0.23615	0.86769		0.25554	0.89872
0.3356	0.40441		0.31948	0.44544		0.27797	1.03182		0.30071	1.08526
0.38601	0.45941		0.36104	0.50543		0.31948	1.1951		0.346	1.26797
0.43649	0.51291		0.40276	0.58434		0.36104	1.3385		0.39117	1.44289
0.48685	0.56381		0.44448	0.63424		0.40276	1.49087		0.43624	1.61385
0.53707	0.61376		0.48625	0.70446		0.44448	1.63259		0.48119	1.78483
0.58736	0.66238		0.52781	0.76011		0.48625	1.76731		0.5263	1.94673
0.63771	0.70883		0.56938	0.81954		0.52781	1.91211		0.57153	2.10664
0.68832	0.75378		0.61109	0.87841		0.56943	2.04109		0.61677	2.26221
0.73861	0.79741		0.65281	0.92872		0.61109	2.17174		0.66183	2.41625
0.78883	0.84012		0.69458	0.97232		0.65281	2.30688		0.70678	2.56954
0.83912	0.88232		0.73609	1.03581		0.69464	2.41948		0.75189	2.71892
0.88954	0.92346		0.77766	1.08263		0.73609	2.55321		0.79718	2.86627
0.94008	0.96301		0.81938	1.1293		0.77771	2.67421		0.8423	3.00955
0.99037	1.00281		0.86115	1.18354		0.81938	2.78736		0.88736	3.15222
1.0406	1.04263		0.90297	1.22447		0.8612	2.91326		0.93237	3.29317
1.09089	1.08104		0.94443	1.27227		0.90297	3.01647		0.97749	3.42942
1.14124	1.11849		0.98604	1.3174		0.94443	3.13396		1.02277	3.56472
1.19184	1.15571		1.02776	1.35132		0.98604	3.25061		1.06789	3.69808
1.2422	1.19209		1.06948	1.39996		1.02776	3.34934		1.11301	3.8271
1.29236	1.22833		1.11125	1.44116		1.06948	3.45899		1.15796	3.9563
1.34265	1.26405		1.15276	1.47298		1.11125	3.56024		1.20308	4.08107
1.393	1.29869		1.19438	1.52204		1.15281	3.65799		1.24831	4.20363
1.44361	1.33189		1.23609	1.5568		1.19438	3.76764		1.29354	4.32469
1.49389	1.36494		1.27776	1.59254		1.23609	3.85979		1.3386	4.44473
1.54412	1.39696		1.31958	1.63347		1.27781	3.95488		1.38355	4.5621
1.59441	1.42933		1.36109	1.67173		1.31964	4.05235		1.42861	4.67878
1.64483	1.46186		1.40266	1.70411		1.36109	4.14295		1.47396	4.79137
1.69537	1.49264		1.44438	1.74294		1.40266	4.23706		1.51907	4.90288
1.74566	1.52352		1.48615	1.77083		1.44438	4.33425		1.56414	5.01281
1.79588	1.55396		1.52797	1.8105		1.48615	4.41715		1.60914	5.12077
1.84617	1.58527		1.56943	1.84189		1.52797	4.50986		1.65426	5.22778
1.89653	1.61402		1.61099	1.86614		1.56943	4.5915		1.69955	5.33047
1.94713	1.64342		1.65271	1.90665		1.61104	4.6709		1.74466	5.42986
1.99742	1.67171		1.69448	1.93496		1.65276	4.75829		1.78978	5.5292
2.04765	1.70015		1.73625	1.96215		1.69448	4.83167		1.83473	5.62573
2.09794	1.72809		1.77776	1.99369		1.73625	4.90953		1.87985	5.71978
2.14829	1.75438		1.81938	2.02004		1.77781	4.98375		1.92508	5.81045
2.19889	1.78119		1.86104	2.04569		1.81938	5.0577		1.97031	5.90012
2.24918	1.80588		1.90276	2.07414		1.86109	5.1336		2.01537	5.98809
2.29941	1.83173		1.94458	2.10077		1.90276	5.20516		2.06032	6.07612
2.34964	1.85725		1.98609	2.12783		1.94464	5.27364		2.10544	6.1613
2.40005	1.8811		2.0276	2.16104		1.98609	5.34968		2.15073	6.24418
2.45065	1.9046		2.06938	2.17716		2.02766	5.41634		2.19585	6.32467
2.50088	1.92814		2.11115	2.20884		2.06938	5.48482		2.24091	6.40485
2.55117	1.95233		2.15292	2.23015		2.11115	5.54686		2.28591	6.48416
2.60146	1.97722		2.19443	2.25566		2.15297	5.61015		2.33103	6.56045
2.65181	2.00034		2.23599	2.2799		2.19443	5.67723		2.37626	6.6354
2.70235	2.0224		2.27776	2.30233		2.23604	5.73465		2.42144	6.70802
2.75271	2.045		2.31943	2.31999		2.27776	5.79655		2.46656	6.7788
2.80293	2.06842		2.3612	2.35573		2.31943	5.85102		2.51151	6.84851
2.85322	2.08993		2.40276	2.36653		2.36125	5.90662		2.55662	6.91373
2.90358	2.11087		2.44432	2.39021		2.40281	5.9646		2.60185	6.97798
2.95418	2.13159		2.48604	2.4111		2.44438	6.02565		2.64709	7.04151
3.00447	2.15258		2.52776	2.42904		2.48604	6.06599		2.69209	7.10306
3.05469	2.172		2.56958	2.45483		2.52776	6.12956		2.7371	7.16674
3.10498	2.19171		2.6111	2.47291		2.56958	6.1811		2.78221	7.22545
3.15534	2.21199		2.65266	2.47978		2.6111	6.22115		2.82744	7.28315
3.20594	2.23085		2.69438	2.51636		2.65266	6.27619		2.87268	7.33806
3.25623	2.24966		2.73615	2.52911		2.69438	6.3231		2.91768	7.39092
3.3064	2.26883		2.77792	2.55196		2.73615	6.37183		2.96263	7.4462
3.35675	2.2879		2.81943	2.57088		2.77797	6.42085		3.0078	7.49692
3.4071	2.30585		2.86099	2.57873		2.81943	6.45558		3.05304	7.54583
3.45764	2.32492		2.90271	2.60775		2.86099	6.50487		3.09821	7.59242
3.50799	2.34172		2.94448	2.62583		2.90271	6.54912		3.14333	7.63937
3.55822	2.35981		2.9862	2.63045		2.94448	6.58021		3.18828	7.68419
3.60851	2.3773		3.02776	2.65092		2.9862	6.62503		3.23334	7.72703
3.65886	2.39339		3.06932	2.67264		3.02776	6.65793		3.27863	7.76869
3.70947	2.40982		3.11104	2.68245		3.06938	6.69953		3.3238	7.80775
3.75976	2.42592		3.15276	2.70656		3.11109	6.73762		3.36892	7.84902
3.80992	2.4409		3.19458	2.71287		3.15276	6.77263		3.41387	7.88689
3.86021	2.45653		3.23604	2.73263		3.19464	6.80274		3.45893	7.9261
3.91063	2.47111		3.27761	2.75212		3.2361	6.84181		3.50422	7.96232
3.96123	2.48612		3.31938	2.76221		3.27766	6.87234		3.54934	7.99762
4.01146	2.5013		3.36115	2.78141		3.31938	6.91589		3.59446	8.03401
4.06174	2.51599		3.40292	2.79108		3.36115	6.94138		3.63946	8.06926
4.11197	2.53063		3.44438	2.80201		3.40292	6.97611		3.68452	8.10369
4.16239	2.54411		3.48599	2.82752		3.44443	7.01224		3.72981	8.13426
4.21293	2.55868		3.52771	2.83229		3.48599	7.03646		3.77498	8.16657
4.26322	2.57294		3.56943	2.84224		3.52771	7.06475		3.8201	8.19655
4.31344	2.58677		3.6112	2.86284		3.56943	7.09892		3.86499	8.22559
4.36373	2.60039		3.65276	2.87616		3.61125	7.11167		3.91011	8.2532
4.41415	2.61297		3.69432	2.87882		3.65276	7.14598		3.9554	8.27896
4.46469	2.6257		3.73604	2.90181		3.69432	7.16978		4.00058	8.3048
4.51498	2.63744		3.77776	2.90966		3.73604	7.19107		4.04569	8.33113
4.56527	2.65005		3.81958	2.93054		3.77776	7.22412		4.09059	8.35675
4.6155	2.663		3.86104	2.94078		3.81958	7.237		4.1357	8.38227
4.66591	2.67431		3.90266	2.94975		3.8611	7.27327		4.18099	8.40669
4.71645	2.68611		3.94438	2.97105		3.90266	7.30282		4.22611	8.43057
4.76674	2.69811		3.98615	2.97638		3.94432	7.31668		4.27123	8.4522
4.81697	2.71012		4.02792	2.98451		3.98615	7.35099		4.31618	8.47637
4.86726	2.72161		4.06943	2.99908		4.02792	7.36486		4.3613	8.4991
4.91767	2.73365		4.11099	3.0096		4.06943	7.38194		4.40658	8.51874
4.96821	2.74453		4.15271	3.02936		4.11099	7.41177		4.45176	8.53824
5.0185	2.75574		4.19443	3.03707		4.15271	7.4276		4.49682	8.55568
5.06873	2.76683		4.2362	3.0424		4.19443	7.43838		4.54177	8.57495
5.11902	2.77779		4.27776	3.05249		4.2362	7.46107		4.58689	8.5921
5.16937	2.78783		4.31932	3.06931		4.27776	7.47507		4.63217	8.60652
5.22004	2.79745		4.36104	3.07267		4.31932	7.49482		4.67735	8.6222
5.27027	2.8073		4.40276	3.09257		4.36104	7.51498		4.72241	8.63829
5.32049	2.81713		4.44453	3.09131		4.40276	7.52493		4.76736	8.65384
5.37078	2.82678		4.48604	3.10911		4.44458	7.55209		4.81248	8.66917
5.4212	2.83599		4.52761	3.12103		4.48604	7.55979		4.85776	8.68367
5.4718	2.84497		4.56932	3.12061		4.52761	7.5724		4.90294	8.69793
5.52203	2.85389		4.61109	3.13925		4.56938	7.59214		4.948	8.71208
5.57226	2.86334		4.65292	3.15298		4.61115	7.60517		4.99295	8.72619
5.62255	2.87263		4.69438	3.15256		4.65292	7.62267		5.03807	8.74116
5.67296	2.88155		4.73594	3.17233		4.69438	7.63934		5.08336	8.75463
5.7235	2.89027		4.77771	3.17934		4.73594	7.6476		5.12847	8.76641
5.77385	2.89911		4.81943	3.18438		4.77771	7.66567		5.17359	8.77888
5.82402	2.90786		4.8612	3.19728		4.81943	7.66749		5.21854	8.79164
5.87431	2.91746		4.90271	3.20835		4.8612	7.68499		5.26366	8.8032
5.92466	2.92437		4.94432	3.21564		4.90276	7.69703		5.30895	8.81351
5.97533	2.93303		4.98604	3.22559		4.94432	7.70236		5.35412	8.82316
6.02555	2.94066		5.02776	3.23246		4.98604	7.72462		5.39918	8.83391
6.07578	2.94836		5.06958	3.2525		5.02776	7.73302		5.44413	8.84395
6.12607	2.95739		5.11104	3.24773		5.06958	7.74241		5.48925	8.85483
6.17649	2.96342		5.15261	3.26231		5.11104	7.76397		5.53454	8.86457
6.22703	2.97151		5.19432	3.27338		5.15261	7.76579		5.57971	8.87158
6.27732	2.9795		5.23609	3.28572		5.19432	7.78148		5.62472	8.88434
6.32754	2.98803		5.27792	3.29119		5.23615	7.79744		5.66972	8.89365
6.37783	2.99523		5.31938	3.29875		5.27792	7.80164		5.71484	8.90175
6.42825	3.00322		5.36099	3.30604		5.31943	7.81677		5.76013	8.91185
6.47879	3.01094		5.40271	3.32539		5.36099	7.82769		5.80525	8.91704
6.52908	3.01738		5.44443	3.32174		5.40271	7.83161		5.85037	8.92534
6.57931	3.02462		5.4862	3.33548		5.44443	7.84856		5.89531	8.9333
6.6296	3.03212		5.52776	3.33926		5.4862	7.8494		5.94043	8.93778
6.67995	3.03817		5.56932	3.34697		5.52776	7.85556		5.98566	8.94381
6.73061	3.04498		5.61104	3.35888		5.56938	7.87026		6.0309	8.94773
6.78084	3.05083		5.65276	3.36449		5.61104	7.87138		6.07596	8.95348
6.83107	3.05718		5.69458	3.36533		5.65276	7.87923		6.1209	8.96049
6.88136	3.06367		5.73604	3.3879		5.69458	7.89505		6.16602	8.96656
6.93177	3.06923		5.77761	3.38706		5.73604	7.89897		6.21131	8.97212
6.98231	3.07574		5.81932	3.39631		5.77766	7.90681		6.25649	8.97753
7.0326	3.08093		5.86109	3.4057		5.81932	7.9211		6.30155	8.98268
7.08283	3.08782		5.90292	3.40794		5.86115	7.9183		6.34644	8.98926
7.13312	3.09398		5.94438	3.42098		5.90292	7.93174		6.39162	8.9938
7.18347	3.10011		5.98594	3.42939		5.94438	7.94224		6.4369	8.99943
7.23408	3.10684		6.02766	3.42518		5.98594	7.94827		6.48202	9.00318
7.28443	3.11237		6.06943	3.44214		6.02771	7.95667		6.52714	9.00898
7.33459	3.11822		6.1112	3.44971		6.06943	7.96339		6.57209	9.01442
7.38488	3.12497		6.15271	3.44873		6.1112	7.96535		6.61721	9.01768
7.43523	3.12995		6.19427	3.46331		6.15276	7.97067		6.66249	9.0212
7.4859	3.1359		6.23599	3.46737		6.19432	7.97669		6.70767	9.02478
7.53613	3.14105		6.27771	3.47256		6.23604	7.99042		6.75273	9.02821
7.58635	3.14621		6.31953	3.48545		6.27771	7.99182		6.79768	9.03355
7.63664	3.15136		6.36104	3.48475		6.31958	7.99798		6.84274	9.03798
7.68706	3.15686		6.40261	3.49667		6.36104	8.0026		6.88808	9.04202
7.7376	3.16243		6.44432	3.50031		6.40261	8.00064		6.9332	9.04604
7.78783	3.16731		6.48609	3.51096		6.44432	8.02487		6.97826	9.0502
7.83812	3.17377		6.52787	3.52288		6.48609	8.01759		7.02327	9.05559
7.88841	3.17959		6.56938	3.51377		6.52792	8.02767		7.06839	9.05973
7.93876	3.18381		6.61099	3.52722		6.56938	8.03985		7.11368	9.06166
7.9893	3.18946		6.65266	3.5404		6.61094	8.03089		7.15879	9.06313
8.03965	3.19405		6.69438	3.53689		6.65266	8.04377		7.20391	9.0673
8.08988	3.19933		6.73615	3.54446		6.69438	8.04811		7.24886	9.06894
8.14017	3.20474		6.77776	3.55315		6.7362	8.04671		7.29398	9.07112
8.19046	3.20882		6.81927	3.55399		6.77776	8.05386		7.33921	9.07166
8.24113	3.21328		6.86099	3.56324		6.81938	8.0561		7.38444	9.071
8.29141	3.21761		6.90271	3.57235		6.86104	8.05414		7.4295	9.07398
8.34164	3.22188		6.94453	3.55778		6.90271	8.06744		7.47445	9.07518
8.39187	3.22635		6.98604	3.5809		6.94453	8.06352		7.51951	9.07575
8.44235	3.22963		7.02761	3.58791		6.98604	8.0687		7.56486	9.0804
8.49289	3.23416		7.06932	3.58455		7.02761	8.07668		7.61003	9.08131
8.54318	3.23839		7.11109	3.598		7.06932	8.0778		7.65504	9.08339
8.5934	3.24307		7.15287	3.59716		7.11109	8.08817		7.70004	9.08628
8.64363	3.24824		7.19438	3.60711		7.15292	8.08495		7.74511	9.08706
8.69405	3.25292		7.23594	3.61693		7.19438	8.08411		7.79045	9.08951
8.74459	3.25621		7.27766	3.61538		7.23594	8.10693		7.83557	9.09123
8.79494	3.26063		7.31943	3.61959		7.27766	8.09685		7.88068	9.09154
8.84517	3.26572		7.36115	3.63445		7.31943	8.10091		7.92563	9.09436
8.89539	3.26974		7.40271	3.6273		7.3612	8.10735		7.97075	9.09466
8.94581	3.27471		7.44427	3.64244		7.40271	8.10665		8.01598	9.09444
8.99641	3.27805		7.48599	3.63893		7.44427	8.11743		8.06122	9.0948
9.0467	3.2818		7.52771	3.6437		7.48604	8.11996		8.10628	9.09713
9.09693	3.28562		7.56953	3.66374		7.52771	8.1173		8.15122	9.09958
9.14715	3.28956		7.61099	3.66206		7.56953	8.1285		8.19629	9.09936
9.19757	3.29387		7.65255	3.6601		7.61104	8.1278		8.24157	9.1009
9.24811	3.29699		7.69427	3.67762		7.65261	8.13186		8.28675	9.10242
9.2984	3.30138		7.73609	3.67229		7.69432	8.13732		8.33181	9.10396
9.34869	3.30631		7.77787	3.68098		7.73609	8.14012		8.37682	9.10529
9.39892	3.31008		7.81938	3.69191		7.77787	8.14796		8.42194	9.11004
9.44933	3.31385		7.86094	3.69416		7.81938	8.14782		8.46717	9.10754
9.49987	3.31828		7.90266	3.6978		7.86094	8.14838		8.51234	9.10781
9.55023	3.32138		7.94438	3.70453		7.90266	8.15609		8.55746	9.1081
9.60045	3.32514		7.98615	3.6964		7.94443	8.15539		8.60235	9.108
9.65068	3.32939		8.02771	3.70985		7.98615	8.15399		8.64747	9.10844
9.70109	3.33294		8.06927	3.71644		8.02771	8.16421		8.69276	9.10531
9.7517	3.33543		8.11099	3.7177		8.06927	8.16099		8.73793	9.10394
9.80192	3.33901		8.15271	3.72653		8.11104	8.15987		8.78305	9.10475
9.85215	3.34181		8.19453	3.72261		8.15271	8.17149		8.82794	9.10296
9.90244	3.34467		8.23599	3.72892		8.19453	8.15623		8.87306	9.10558
9.95286	3.34752		8.27755	3.74504		8.23599	8.17709		8.91835	9.1047
10.0035	3.35145		8.31932	3.73705		8.27755	8.16981		8.96352	9.10448
10.0537	3.3536		8.36109	3.74462		8.31932	8.18059		9.00858	9.10617
10.104	3.35806		8.40287	3.74994		8.36109	8.17597		9.05353	9.10538
10.1542	3.36142		8.44432	3.75513		8.40287	8.18045		9.09865	9.10568
10.2046	3.36521		8.48594	3.75849		8.44432	8.1869		9.14394	9.10683
10.2552	3.36804		8.52766	3.76017		8.48594	8.18283		9.18906	9.10649
10.3055	3.37147		8.56938	3.76592		8.52766	8.18269		9.23423	9.10585
10.3557	3.37553		8.61115	3.77727		8.56938	8.19236		9.27912	9.10578
10.406	3.37924		8.65271	3.77181		8.61115	8.17989		9.32424	9.10416
10.4563	3.38252		8.69427	3.78036		8.65271	8.19474		9.36953	9.10374
10.507	3.38514		8.73599	3.78232		8.69427	8.19068		9.4147	9.10433
10.5572	3.38819		8.77771	3.78526		8.73599	8.19208		9.45976	9.10291
10.6074	3.39173		8.81953	3.79746		8.77771	8.19712		9.50472	9.10401
10.6577	3.39495		8.86099	3.79676		8.81953	8.18788		9.54983	9.10524
10.7081	3.39723		8.90255	3.8025		8.86099	8.19334		9.59518	9.10524
10.7587	3.40114		8.94427	3.80503		8.90261	8.20132		9.6403	9.10524
10.809	3.40379		8.98609	3.81063		8.94427	8.19446		9.68536	9.10524
10.8592	3.40725		9.02787	3.82128		8.98609	8.20552		9.73025	9.10516
10.9095	3.41048		9.06932	3.8161		9.02787	8.20034		9.77543	9.10511
10.9598	3.41438		9.11089	3.82171		9.06938	8.20426		9.82071	9.10497
11.0105	3.41639		9.15266	3.82367		9.11094	8.20958		9.86589	9.10484
11.0608	3.42043		9.19438	3.82899		9.15266	8.20328		9.91095	9.10472
11.111	3.42277		9.23615	3.83096		9.19438	8.20118		9.9559	9.10458
11.1613	3.42672		9.27771	3.83152		9.23615	8.21476		10.001	9.10445
11.2116	3.42899		9.31927	3.84259		9.27771	8.19866		10.0463	9.1044
11.2623	3.43202		9.36099	3.8367		9.31927	8.2135		10.0915	9.10433
11.3126	3.43408		9.40266	3.8475		9.36099	8.20776		10.1365	9.10049
11.3627	3.43653		9.44448	3.84385		9.40271	8.19936		10.1815	9.09608
11.413	3.43915		9.48599	3.8538		9.44448	8.21504		10.2266	9.0951
11.4634	3.44109		9.52755	3.85815		9.48599	8.20328		10.2719	9.09414
11.514	3.44391		9.56927	3.85801		9.52755	8.20986		10.317	9.09324
11.5643	3.44698		9.61104	3.86375		9.56932	8.2114		10.3621	9.09387
11.6145	3.44943		9.65287	3.86572		9.61109	8.20398		10.4071	9.09353
11.6648	3.45291		9.69432	3.87567		9.65287	8.21672		10.4522	9.09441
11.7151	3.45557		9.73594	3.87721		9.69432	8.2149		10.4975	9.09343
11.7657	3.45811		9.77766	3.88015		9.73594	8.2086		10.5426	9.09186
11.8161	3.4606		9.81938	3.87791		9.77766	8.22149		10.5877	9.09235
11.8663	3.4637		9.86115	3.8859		9.81938	8.2163		10.6327	9.09137
11.9165	3.46669		9.90266	3.88997		9.86115	8.21112		10.6778	9.08929
11.9669	3.46967		9.94427	3.89249		9.90266	8.22695		10.7231	9.08961
12.0176	3.47153		9.98599	3.89487		9.94427	8.20958		10.7683	9.08711
12.0678	3.47408		10.0277	3.89431		9.98599	8.22345		10.8133	9.08802
12.118	3.4771		10.0695	3.90819		10.0277	8.22093		10.8583	9.08753
12.1683	3.47973		10.111	3.90819		10.0695	8.21406		10.9034	9.08689
12.2187	3.48202		10.1526	3.91071		10.111	8.22064		10.9487	9.0879
12.2693	3.48435		10.1943	3.91449		10.1525	8.2184		10.9938	9.0878
12.3195	3.4873		10.236	3.92431		10.1943	8.21728		11.0389	9.08777
12.3698	3.48955		10.2779	3.9236		10.236	8.23353		11.0838	9.08861
12.4201	3.49369		10.3193	3.92655		10.2779	8.2198		11.129	9.08956
12.4704	3.49556		10.3609	3.93075		10.3194	8.23185		11.1743	9.08856
12.521	3.49853		10.4027	3.9337		10.3609	8.22457		11.2194	9.08768
12.5713	3.50088		10.4444	3.93776		10.4027	8.21994		11.2645	9.08726
12.6215	3.50355		10.4862	3.9365		10.4444	8.22597		11.3094	9.08625
12.6718	3.50649		10.5277	3.9407		10.4862	8.22443		11.3546	9.08491
12.7222	3.5086		10.5693	3.93972		10.5277	8.2163		11.3998	9.08243
12.7728	3.51058		10.611	3.94295		10.5693	8.22933		11.445	9.07869
12.8231	3.51314		10.6527	3.95178		10.611	8.21672		11.4901	9.07812
12.8733	3.51405		10.6945	3.94197		10.6527	8.21826		11.535	9.07851
12.9236	3.51675		10.736	3.95486		10.6945	8.21882		11.5801	9.07631
12.974	3.5192		10.7775	3.9557		10.736	8.21448		11.6254	9.07572
13.0246	3.52065		10.8193	3.96832		10.7775	8.22233		11.6706	9.0746
13.0748	3.52321		10.861	3.96187		10.8193	8.22247		11.7156	9.07259
13.1251	3.52555		10.9029	3.96846		10.861	8.22275		11.7606	9.07337
13.1753	3.52818		10.9443	3.96944		10.9029	8.22303		11.8057	9.07293
13.2258	3.53055		10.9859	3.97911		10.9443	8.22303		11.851	9.07168
13.2763	3.53266		11.0276	3.97883		10.9859	8.22261		11.8962	9.0707
13.3267	3.53456		11.0694	3.97757		11.0277	8.22261		11.9413	9.06882
13.3768	3.53744		11.1112	3.98317		11.0694	8.22247		11.9862	9.06789
13.4271	3.53993		11.1527	3.98009		11.1112	8.22233		12.0313	9.06664
13.4775	3.54225		11.1943	3.98654		11.1527	8.22204		12.0766	9.0638
13.5281	3.5442		11.2359	3.99088		11.1943	8.22204		12.1218	9.06257
13.5784	3.54586		11.2777	3.98794		11.236	8.22162		12.1669	9.06176
13.6286	3.54773		11.3195	3.99635		11.2777	8.22162		12.2118	9.05978
13.6789	3.55016		11.3609	3.99579		11.3195	8.22162		12.2569	9.05936
13.7293	3.55253		11.4025	4.00027		11.361	8.22162		12.3022	9.05855
13.7798	3.55379		11.4443	3.99999		11.4025	8.22162		12.3473	9.05699
13.8301	3.55678		11.486	4.01303		11.4443	8.2219		12.3924	9.0574
13.8803	3.55806		11.5278	4.01093		11.486	8.22162		12.4374	9.05699
13.9306	3.56199		11.5693	4.00896		11.5279	8.22134		12.4825	9.05554
13.981	3.5649		11.6109	4.01443		11.5694	8.22134		12.5278	9.05537
14.0316	3.56651		11.6526	4.01779		11.6109	8.22093		12.5729	9.05285
14.0819	3.56893		11.6944	4.02172		11.6526	8.22064		12.618	9.05101
14.1321	3.57035		11.7362	4.01429		11.6943	8.22022		12.663	9.0492
14.1824	3.57431		11.7777	4.02214		11.7362	8.22022		12.7081	9.04611
14.2327	3.57542		11.8192	4.02536		11.7777	8.21994		12.7533	9.04352
14.2834	3.57703		11.861	4.0213		11.8193	8.21966		12.7986	9.04014
14.3337	3.57892		11.9027	4.03433		11.861	8.21966		12.8436	9.03886
14.3839	3.58008		11.9445	4.03069		11.9027	8.21966		12.8886	9.03705
14.4341	3.58219		11.986	4.03195		11.9445	8.21924		12.9336	9.03705
14.4845	3.58379		12.0275	4.03644		11.986	8.21924		12.9789	9.03529
14.5351	3.58502		12.0693	4.03952		12.0275	8.21924		13.0242	9.03289
14.5854	3.58726		12.111	4.03938		12.0693	8.21868		13.0692	9.03318
14.6356	3.58918		12.1528	4.04457		12.111	8.21854		13.1142	9.03213
14.6859	3.59189		12.1943	4.04681		12.1528	8.21812		13.1593	9.03044
14.7363	3.59392		12.2359	4.04471		12.1943	8.21756		13.2045	9.03176
14.7868	3.59546		12.2776	4.05396		12.2359	8.21714		13.2498	9.03083
14.8372	3.59733		12.3193	4.04989		12.2776	8.21658		13.2948	9.02818
14.8874	3.59926		12.3611	4.05634		12.3194	8.21602		13.3398	9.0286
14.9376	3.6023		12.4027	4.05522		12.3612	8.2156		13.3849	9.02693
14.988	3.60382		12.4442	4.06251		12.4027	8.21518		13.4301	9.02551
15.0387	3.60543		12.4859	4.06223		12.4442	8.21462		13.4753	9.02453
15.0889	3.60727		12.5277	4.0611		12.4859	8.21448		13.5204	9.02262
15.1392	3.60903		12.5695	4.06853		12.5277	8.21392		13.5653	9.02289
15.1894	3.61026		12.6109	4.06713		12.5695	8.21364		13.6104	9.02326
15.2398	3.61325		12.6525	4.06727		12.611	8.21336		13.6557	9.02181
15.2904	3.61437		12.6943	4.07162		12.6525	8.21294		13.7009	9.02211
15.3406	3.61608		12.736	4.07344		12.6943	8.2128		13.7459	9.02039
15.3909	3.619		12.7778	4.07905		12.736	8.21224		13.7909	9.02059
15.4412	3.62113		12.8193	4.07778		12.7778	8.21168		13.8361	9.02172
15.4916	3.6234		12.8609	4.07975		12.8193	8.21168		13.8813	9.01983
15.5421	3.62501		12.9026	4.08185		12.8609	8.21126		13.9264	9.01826
15.5924	3.62682		12.9443	4.07891		12.9026	8.21112		13.9716	9.01679
15.6427	3.6292		12.9861	4.08591		12.9443	8.2107		14.0165	9.01459
15.6929	3.63206		13.0277	4.08662		12.9861	8.21042		14.0616	9.01258
15.7433	3.63302		13.0692	4.08774		13.0277	8.21042		14.1069	9.00962
15.7939	3.63408		13.1109	4.09334		13.0693	8.21		14.1521	9.00759
15.8442	3.6363		13.1527	4.08591		13.1109	8.20972		14.1972	9.00511
15.8944	3.63742		13.1945	4.09446		13.1527	8.20972		14.2421	9.00455
15.9447	3.63908		13.2359	4.10077		13.1945	8.2093		14.2872	9.00296
15.9951	3.63988		13.2775	4.10147		13.236	8.20888		14.3325	9.00205
16.0457	3.64161		13.3193	4.10428		13.2775	8.20832		14.3776	9.00095
16.0959	3.64287		13.361	4.10442		13.3193	8.2079		14.4227	8.99816
16.1461	3.64499		13.4028	4.10413		13.361	8.2072		14.4677	8.99889
16.1964	3.64747		13.4443	4.10736		13.4028	8.20608		14.5128	8.99857
16.2468	3.64899		13.4859	4.11283		13.4443	8.20524		14.5581	8.99693
16.2974	3.65068		13.5276	4.10988		13.4859	8.2044		14.6032	8.99536
16.3477	3.65252		13.5693	4.11002		13.5276	8.20342		14.6483	8.99446
16.3979	3.65403		13.6111	4.11633		13.5693	8.20216		14.6933	8.99407
16.4482	3.65674		13.6527	4.11871		13.6111	8.20146		14.7384	8.99179
16.4986	3.6578		13.6942	4.12011		13.6527	8.20076		14.7836	8.99066
16.5492	3.65992		13.7359	4.12166		13.6942	8.19978		14.8288	8.98642
16.5995	3.66093		13.7777	4.12446		13.7359	8.1995		14.8739	8.98674
16.6497	3.6624		13.8195	4.12768		13.7777	8.19894		14.9188	8.98716
16.7	3.66418		13.8609	4.12796		13.8195	8.19824		14.964	8.98456
16.7504	3.66566		13.9025	4.13988		13.8609	8.19782		15.0092	8.98513
16.8009	3.66705		13.9443	4.12894		13.9025	8.19768		15.0544	8.98393
16.8512	3.66953		13.986	4.13918		13.9443	8.19712		15.0994	8.98131
16.9014	3.67073		14.0278	4.13749		13.986	8.1967		15.1444	8.98189
16.9517	3.67345		14.0693	4.14212		14.0278	8.19628		15.1896	8.98045
17.0021	3.67455		14.1108	4.1431		14.0693	8.19586		15.2348	8.97851
17.0527	3.6761		14.1526	4.14184		14.1109	8.19544		15.28	8.97628
17.103	3.67826		14.1943	4.15179		14.1526	8.19502		15.3251	8.97545
17.1532	3.67954		14.2361	4.14254		14.1943	8.19474		15.37	8.97374
17.2035	3.68193		14.2777	4.15768		14.2361	8.1946		15.4151	8.97102
17.2538	3.68332		14.3192	4.15011		14.2776	8.19404		15.4604	8.96744
17.3044	3.684		14.3609	4.15501		14.3193	8.19404		15.5056	8.9648
17.3547	3.68494		14.4026	4.15558		14.3609	8.19404		15.5507	8.96343
17.405	3.68711		14.4445	4.15754		14.4027	8.19362		15.5956	8.96103
17.4552	3.68814		14.4859	4.1581		14.4445	8.19362		15.6407	8.95894
17.5057	3.68965		14.5275	4.16006		14.4859	8.19334		15.686	8.95764
17.5562	3.69066		14.5693	4.16777		14.5275	8.19306		15.7311	8.95669
17.6065	3.69196		14.611	4.17127		14.5693	8.19264		15.7762	8.95647
17.6567	3.69387		14.6528	4.16469		14.611	8.19222		15.8212	8.95527
17.707	3.6959		14.6943	4.16805		14.6528	8.19166		15.8663	8.9538
17.7574	3.69672		14.7359	4.17197		14.6943	8.19096		15.9116	8.95169
17.808	3.69829		14.7776	4.17282		14.7359	8.19012		15.9567	8.95142
17.8583	3.70047		14.8193	4.17169		14.7776	8.18942		16.0019	8.94802
17.9085	3.7022		14.8611	4.16735		14.8193	8.18858		16.0468	8.94804
17.9588	3.70457		14.9027	4.18361		14.8611	8.18788		16.0919	8.94682
18.0091	3.70572		14.9442	4.17842		14.9027	8.18717		16.1371	8.943
18.0598	3.70624		14.9859	4.18109		14.9442	8.18647		16.1824	8.94214
18.11	3.70767		15.0276	4.178		14.9859	8.18591		16.2274	8.94101
18.1603	3.70891		15.0695	4.18417		15.0276	8.18549		16.2724	8.94038
18.2105	3.71094		15.1109	4.19482		15.0695	8.18493		16.3175	8.94075
18.261	3.71182		15.1525	4.18557		15.1109	8.18465		16.3628	8.94003
18.3115	3.71328		15.1942	4.19454		15.1525	8.18409		16.4079	8.93756
18.3618	3.71419		15.236	4.19034		15.1942	8.18381		16.453	8.93857
18.412	3.71614		15.2778	4.18865		15.236	8.18339		16.498	8.93896
18.4623	3.71862		15.3193	4.19552		15.2778	8.18297		16.5431	8.93501
18.5127	3.71905		15.3608	4.19286		15.3193	8.18241		16.5884	8.93546
18.5633	3.72095		15.4026	4.1979		15.3608	8.18199		16.6335	8.9359
18.6135	3.72309		15.4443	4.19987		15.4026	8.18171		16.6786	8.93176
18.6638	3.72479		15.4861	4.19566		15.4443	8.18143		16.7236	8.93376
18.7141	3.72656		15.5276	4.20337		15.4861	8.18101		16.7687	8.93009
18.7644	3.7276		15.5692	4.19917		15.5276	8.18101		16.8139	8.92896
18.815	3.72784		15.6109	4.20155		15.5692	8.18073		16.8591	8.92666
18.8653	3.72969		15.6526	4.2101		15.6109	8.18073		16.9042	8.92478
18.9155	3.7303		15.6944	4.19608		15.6526	8.18073		16.9492	8.92468
18.9658	3.7312		15.7359	4.20744		15.6945	8.18073		16.9942	8.92385
19.0162	3.7326		15.7775	4.20505		15.7359	8.18031		17.0396	8.92247
19.0668	3.73398		15.8192	4.2087		15.7775	8.18031		17.0847	8.92118
19.1171	3.73534		15.861	4.21374		15.8193	8.18003		17.1298	8.92167
19.1673	3.73679		15.9028	4.21192		15.861	8.17961		17.1747	8.92096
19.2176	3.73839		15.9443	4.21122		15.9028	8.17933		17.2199	8.92002
19.2679	3.74013		15.9858	4.21977		15.9443	8.17877		17.2651	8.91919
19.3185	3.74047		16.0276	4.21781		15.9859	8.17807		17.3103	8.91816
19.3688	3.74189		16.0693	4.22496		16.0276	8.17765		17.3554	8.91728
19.4191	3.74443		16.1111	4.22384		16.0693	8.17709		17.4003	8.9165
19.4693	3.74595		16.1527	4.21304		16.1111	8.17639		17.4455	8.91483
19.5197	3.74699		16.1942	4.22524		16.1527	8.17625		17.4907	8.91334
19.5703	3.74801		16.2359	4.22313		16.1942	8.17583		17.5359	8.91192
19.6206	3.74817		16.2776	4.2251		16.2359	8.17555		17.581	8.91077
19.6708	3.75073		16.3195	4.22594		16.2776	8.17555		17.6259	8.91025
19.7211	3.75145		16.3609	4.22594		16.3195	8.17555		17.6711	8.91069
19.7715	3.75321		16.4025	4.23112		16.3609	8.17555		17.7163	8.9094
19.822	3.75378		16.4442	4.2286		16.4026	8.17555		17.7615	8.90917
19.8723	3.75519		16.486	4.23687		16.4442	8.17583		17.8065	8.90859
19.9226	3.75607		16.5278	4.23421		16.486	8.17583		17.8515	8.90812
19.9729	3.75792		16.5693	4.23771		16.5278	8.17583		17.8967	8.90925
20.0232	3.75957		16.6108	4.24122		16.5693	8.17583		17.9419	8.90795
20.0738	3.76086		16.6526	4.23603		16.6109	8.17583		17.987	8.90577
20.1241	3.7628		16.6943	4.23757		16.6526	8.17583		18.0321	8.90486
20.1743	3.76459		16.736	4.2422		16.6943	8.17583		18.0771	8.90415
20.2246	3.76575		16.7776	4.23126		16.7361	8.17569		18.1222	8.90102
20.275	3.76662		16.8192	4.24346		16.7776	8.17583		18.1674	8.89938
20.3256	3.76724		16.8609	4.23925		16.8192	8.17583		18.2127	8.89673
20.3759	3.7683		16.9026	4.24304		16.8609	8.17625		18.2578	8.89401
20.4261	3.76925		16.9444	4.23855		16.9026	8.17625		18.3027	8.89384
20.4763	3.77017		16.9859	4.23855		16.9444	8.17653		18.3478	8.89335
20.5267	3.77125		17.0275	4.24935		16.9859	8.17653		18.3931	8.89215
20.5773	3.77213		17.0692	4.24654		17.0275	8.17653		18.4382	8.89201
20.6276	3.77333		17.111	4.24206		17.0692	8.17653		18.4833	8.89058
20.6779	3.77434		17.1528	4.24977		17.111	8.17653		18.5283	8.89071
20.7281	3.77598		17.1943	4.24836		17.1528	8.17625		18.5734	8.891
20.7785	3.77728		17.2358	4.25453		17.1943	8.17569		18.6186	8.88907
20.829	3.77805		17.2776	4.24808		17.2358	8.17555		18.6638	8.88919
20.8794	3.77971		17.3193	4.25327		17.2776	8.17513		18.7089	8.8874
20.9296	3.78056		17.361	4.25509		17.3193	8.17457		18.7539	8.88686
20.9799	3.78278		17.4026	4.25523		17.3611	8.17415		18.799	8.88454
21.0302	3.78329		17.4442	4.26182		17.4026	8.17401		18.8442	8.8824
21.0809	3.78498		17.4859	4.25495		17.4442	8.17387		18.8894	8.88013
21.1312	3.78548		17.5276	4.25677		17.4859	8.17345		18.9345	8.88035
21.1813	3.78697		17.5694	4.26308		17.5276	8.17345		18.9794	8.88045
21.2316	3.78834		17.6109	4.25649		17.5694	8.17387		19.0246	8.87812
21.282	3.78914		17.6525	4.2614		17.6109	8.17387		19.0698	8.87851
21.3326	3.79053		17.6942	4.26308		17.6525	8.17387		19.115	8.87729
21.3829	3.79133		17.736	4.26574		17.6942	8.17387		19.1601	8.87716
21.4331	3.7927		17.7778	4.27093		17.736	8.17387		19.205	8.8767
21.4834	3.79448		17.8193	4.27065		17.7778	8.17387		19.2502	8.87643
21.5338	3.7962		17.8608	4.26841		17.8193	8.17387		19.2954	8.87516
21.5843	3.79718		17.9026	4.26616		17.8608	8.17345		19.3405	8.87422
21.6347	3.79843		17.9443	4.26743		17.9026	8.17345		19.3857	8.87222
21.6849	3.8002		17.986	4.27626		17.9443	8.17345		19.4306	8.87177
21.7352	3.80213		18.0276	4.27219		17.986	8.17317		19.4757	8.87087
21.7855	3.80242		18.0692	4.26995		18.0276	8.17317		19.521	8.86751
21.8362	3.8038		18.1109	4.27612		18.0692	8.17317		19.5662	8.86553
21.8864	3.8036		18.1526	4.27037		18.1109	8.17345		19.6113	8.86455
21.9366	3.80517		18.1944	4.28158		18.1526	8.17345		19.6562	8.8624
21.9869	3.80637		18.2359	4.27724		18.1944	8.17345		19.7013	8.86183
22.0373	3.80719		18.2775	4.27219		18.2359	8.17345		19.7466	8.86051
22.0879	3.80773		18.3192	4.282		18.2775	8.17345		19.7918	8.8599
22.1381	3.80851		18.361	4.2799		18.3192	8.17345		19.8368	8.85953
22.1884	3.8095		18.4028	4.28481		18.361	8.17317		19.8818	8.85857
22.2387	3.81049		18.4442	4.28383		18.4028	8.17317		19.9269	8.85661
22.2891	3.812		18.4858	4.28102		18.4442	8.17261		19.9722	8.85764
22.3396	3.81307		18.5276	4.29294		18.4858	8.17219		20.0173	8.85593
22.39	3.81417		18.5693	4.28256		18.5276	8.17177		20.0624	8.85417
22.4401	3.81638		18.611	4.28326		18.5693	8.17149		20.1074	8.85517
22.4904	3.8174		18.6526	4.28887		18.611	8.17107		20.1525	8.85196
22.5408	3.81829		18.6942	4.28537		18.6526	8.17079		20.1977	8.85022
22.5914	3.81888		18.7359	4.2928		18.6942	8.17079		20.243	8.84863
22.6417	3.82005		18.7776	4.28621		18.7359	8.17079		20.288	8.84765
22.6919	3.82085		18.8194	4.29308		18.7776	8.17037		20.333	8.84848
22.7422	3.82253		18.8609	4.3005		18.8194	8.17065		20.3781	8.84709
22.7926	3.82362		18.9025	4.29392		18.8609	8.17079		20.4234	8.84559
22.8432	3.82481		18.9442	4.29826		18.9025	8.17079		20.4685	8.8452
22.8934	3.82504		18.9859	4.29336		18.9442	8.17079		20.5136	8.84552
22.9437	3.82726		19.0278	4.29938		18.986	8.17079		20.5586	8.84522
22.994	3.82846		19.0692	4.30345		19.0278	8.17079		20.6037	8.84354
23.0444	3.8303		19.1108	4.30163		19.0692	8.17037		20.649	8.84356
23.0949	3.83092		19.1526	4.29728		19.1108	8.17037		20.6941	8.84136
23.1452	3.83226		19.1943	4.30359		19.1526	8.17037		20.7392	8.84003
23.1954	3.83309		19.236	4.30078		19.1943	8.17009		20.7842	8.83974
23.2457	3.83458		19.2776	4.29896		19.236	8.17023		20.8293	8.83695
23.2961	3.83623		19.3192	4.30723		19.2776	8.17023		20.8746	8.83469
23.3467	3.83626		19.3609	4.30387		19.3192	8.17009		20.9197	8.83327
23.397	3.83727		19.4026	4.31957		19.3609	8.17023		20.9648	8.83266
23.4472	3.83853		19.4444	4.30191		19.4026	8.17023		21.0098	8.83222
23.4975	3.83918		19.4859	4.30863		19.4444	8.17037		21.0549	8.83183
23.5479	3.8393		19.5275	4.31228		19.4859	8.17037		21.1001	8.83139
23.5984	3.84069		19.5692	4.31746		19.5275	8.17037		21.1453	8.82935
23.6487	3.84118		19.6109	4.31438		19.5692	8.17037		21.1903	8.82923
23.6989	3.84229		19.6528	4.31144		19.6109	8.17037		21.2353	8.82764
23.7492	3.84356		19.6942	4.31578		19.6528	8.17009		21.2804	8.8281
23.7997	3.84478		19.7358	4.32139		19.6942	8.16981		21.3257	8.82808
23.8502	3.84601		19.7776	4.31606		19.7358	8.16939		21.3709	8.82561
23.9005	3.84706		19.8193	4.32195		19.7776	8.16911		21.416	8.82573
23.9507	3.84801		19.861	4.31718		19.8193	8.16869		21.4609	8.82475
24.001	3.85023		19.9026	4.3155		19.861	8.16813		21.506	8.8236
24.0514	3.85012		19.9442	4.33134		19.9026	8.16771		21.5513	8.8233
24.102	3.85127		19.9859	4.32069		19.9442	8.16743		21.5965	8.82059
24.1522	3.85199		20.0276	4.32714		19.9859	8.16729		21.6416	8.82083
24.2025	3.85295		20.0694	4.32503		20.0276	8.16673		21.6865	8.82037
24.2528	3.85475		20.1109	4.33176		20.0694	8.16673		21.7316	8.81965
24.3032	3.85554		20.1525	4.33386		20.1109	8.16673		21.7769	8.81983
24.3537	3.85694		20.1941	4.32167		20.1525	8.16645		21.822	8.82061
24.404	3.85728		20.2359	4.3347		20.1942	8.16645		21.8672	8.81885
24.4542	3.8591		20.2778	4.33274		20.2359	8.16631		21.9121	8.81814
24.5045	3.85985		20.3192	4.33695		20.2778	8.16631		21.9572	8.8185
24.5549	3.8614		20.3608	4.33905		20.3192	8.16631		22.0025	8.81772
24.6055	3.86249		20.4026	4.32938		20.3608	8.16603		22.0476	8.81635
24.6558	3.86372		20.4443	4.34325		20.4026	8.16603		22.0927	8.815
24.706	3.8647		20.486	4.34087		20.4443	8.16603		22.1377	8.81407
24.7563	3.86631		20.5276	4.3333		20.486	8.16603		22.1828	8.81184
24.8066	3.86701		20.5692	4.34368		20.5276	8.16603		22.228	8.81005
24.8573	3.86805		20.6109	4.33807		20.5692	8.16603		22.2733	8.80895
24.9075	3.8686		20.6526	4.34354		20.6109	8.16603		22.3183	8.80694
24.9578	3.86941		20.6944	4.34354		20.6526	8.16603		22.3633	8.80785
25.008	3.87		20.7359	4.33891		20.6944	8.16603		22.4084	8.80643
25.0584	3.87011		20.7774	4.34802		20.7359	8.16603		22.4536	8.80543
25.109	3.87074		20.8192	4.34269		20.7775	8.16603		22.4988	8.80582
25.1593	3.87152		20.8609	4.34438		20.8192	8.16561		22.5439	8.80476
25.2095	3.87288		20.9028	4.35265		20.8609	8.16533		22.5889	8.80506
25.2598	3.87475		20.9442	4.35152		20.9028	8.16491		22.634	8.80574
25.3102	3.8758		20.9858	4.35769		20.9442	8.16449		22.6793	8.8044
25.3607	3.87705		21.0275	4.34746		20.9858	8.16393		22.7244	8.803
25.4111	3.87806		21.0692	4.35685		21.0275	8.16351		22.7695	8.80393
25.4613	3.87966		21.111	4.35447		21.0693	8.16281		22.8145	8.80239
25.5115	3.88046		21.1526	4.35545		21.111	8.16253		22.8595	8.80143
25.5619	3.88162		21.1941	4.35797		21.1526	8.16211		22.9048	8.79952
25.6125	3.88202		21.2358	4.35489		21.1942	8.16169		22.9501	8.7983
25.6628	3.88276		21.2776	4.35783		21.2359	8.16155		22.9951	8.79886
25.713	3.8834		21.3194	4.36666		21.2776	8.16155		23.04	8.7996
25.7633	3.88554		21.3609	4.36512		21.3194	8.16141		23.0851	8.79805
25.8137	3.88504		21.4024	4.36414		21.3609	8.16141		23.1305	8.79781
25.8642	3.88627		21.4442	4.36316		21.4025	8.16155		23.1756	8.79678
25.9146	3.88795		21.4859	4.37073		21.4442	8.16155		23.2206	8.79653
25.9648	3.88866		21.5277	4.37269		21.4859	8.16155		23.2656	8.79796
26.0151	3.89043		21.5692	4.3668		21.5278	8.16155		23.3108	8.79798
26.0655	3.89129		21.6108	4.37269		21.5692	8.16155		23.356	8.79764
26.116	3.89252		21.6525	4.36624		21.6108	8.16197		23.4011	8.79634
26.1664	3.89399		21.6942	4.37395		21.6525	8.16155		23.4463	8.79538
26.2166	3.89499		21.736	4.37521		21.6942	8.16155		23.4913	8.79509
26.2668	3.89617		21.7776	4.37283		21.736	8.16197		23.5363	8.7936
26.3172	3.89729		21.8191	4.37493		21.7776	8.16197		23.5816	8.79242
26.3678	3.89772		21.8608	4.37619		21.8192	8.16197		23.6268	8.78867
26.4181	3.8985		21.9026	4.37844		21.8609	8.16197		23.6719	8.78943
26.4683	3.89938		21.9444	4.38502		21.9026	8.16197		23.7168	8.78933
26.5186	3.89898		21.9858	4.38082		21.9444	8.16225		23.7619	8.78811
26.569	3.9004		22.0274	4.37942		21.9859	8.16197		23.8072	8.78857
26.6196	3.90101		22.0692	4.39063		22.0275	8.16197		23.8523	8.78853
26.6698	3.90173		22.1109	4.37787		22.0692	8.16197		23.8974	8.78735
26.7201	3.90263		22.1527	4.38881		22.1109	8.16155		23.9424	8.7887
26.7703	3.90411		22.1942	4.3853		22.1527	8.16127		23.9875	8.78833
26.8207	3.90461		22.2358	4.39119		22.1942	8.16099		24.0328	8.78823
26.8713	3.90506		22.2775	4.39133		22.2358	8.16057		24.078	8.78794
26.9216	3.90672		22.3192	4.38474		22.2775	8.16015		24.1231	8.78718
26.9718	3.90804		22.361	4.40086		22.3192	8.15987		24.168	8.78733
27.0221	3.90947		22.4026	4.39526		22.361	8.15959		24.2131	8.78698
27.0724	3.91009		22.4441	4.3961		22.4026	8.15945		24.2584	8.78404
27.1231	3.91084		22.4858	4.39596		22.4441	8.15917		24.3035	8.78385
27.1733	3.91137		22.5276	4.39484		22.4858	8.15931		24.3486	8.78336
27.2236	3.91204		22.5694	4.39694		22.5276	8.15917		24.3936	8.78375
27.2738	3.91332		22.6108	4.40086		22.5694	8.15917		24.4387	8.78353
27.3243	3.91449		22.6524	4.40353		22.6109	8.15931		24.484	8.78292
27.3749	3.91482		22.6941	4.39806		22.6524	8.15917		24.5291	8.78304
27.4251	3.91621		22.7359	4.40675		22.6942	8.15917		24.5742	8.78292
27.4753	3.91682		22.7777	4.40647		22.7359	8.15917		24.6192	8.78321
27.5256	3.91847		22.8192	4.40479		22.7777	8.15917		24.6643	8.78363
27.576	3.9191		22.8608	4.4017		22.8192	8.15917		24.7096	8.78299
27.6266	3.92128		22.9025	4.41264		22.8608	8.15917		24.7547	8.78228
27.6769	3.92179		22.9442	4.41081		22.9025	8.15931		24.7998	8.78015
27.7271	3.92281		22.986	4.41123		22.9443	8.15945		24.8447	8.77956
27.7774	3.92451		23.0276	4.41614		22.986	8.15987		24.8898	8.77863
27.8278	3.92472		23.0691	4.40969		23.0276	8.16029		24.9351	8.77765
27.8784	3.92558		23.1108	4.41278		23.0691	8.16085		24.9803	8.7763
27.9286	3.9262		23.1526	4.41039		23.1108	8.16155		25.0254	8.77393
27.9789	3.92675		23.1944	4.41109		23.1526	8.16211		25.0703	8.77344
28.0291	3.92767		23.2358	4.41544		23.1944	8.16295		25.1154	8.77368
28.0796	3.92791		23.2774	4.40941		23.2358	8.16365		25.1607	8.77317
28.1302	3.92874		23.3192	4.41838		23.2774	8.16421		25.2059	8.77246
28.1804	3.92927		23.3609	4.41432		23.3192	8.16477		25.251	8.7717
28.2306	3.93009		23.4027	4.41754		23.3609	8.16533		25.2959	8.77236
28.2809	3.93208		23.4442	4.42259		23.4027	8.16561		25.341	8.77209
28.3313	3.93191		23.4857	4.42006		23.4442	8.16603		25.3863	8.77236
28.3819	3.93308		23.5275	4.42133		23.4858	8.16631		25.4314	8.77121
28.4322	3.93389		23.5692	4.42749		23.5275	8.16673		25.4766	8.77209
28.4824	3.93557		23.611	4.41488		23.5692	8.16673		25.5215	8.77099
28.5327	3.93686		23.6526	4.42119		23.611	8.16701		25.5666	8.76947
28.583	3.93698		23.6941	4.42301		23.6526	8.16743		25.6119	8.76881
28.6337	3.93878		23.7358	4.4195		23.6941	8.16771		25.6571	8.76842
28.6839	3.93864		23.7776	4.43296		23.7358	8.16785		25.7021	8.76656
28.7341	3.93909		23.8194	4.42455		23.7776	8.16855		25.7471	8.76788
28.7844	3.94054		23.8608	4.42847		23.8194	8.16911		25.7922	8.76825
28.8348	3.94092		23.9024	4.42904		23.8608	8.16967		25.8375	8.76778
28.8854	3.94204		23.9442	4.43352		23.9024	8.17051		25.8826	8.76964
28.9357	3.94275		23.9859	4.42974		23.9442	8.17121		25.9277	8.76974
28.9859	3.94425		24.0277	4.43562		23.9859	8.17177		25.9726	8.76893
29.0362	3.94537		24.0692	4.44053		24.0277	8.17261		26.0179	8.77165
29.0865	3.94612		24.1108	4.43128		24.0692	8.17331		26.0631	8.77069
29.1371	3.94684		24.1525	4.43801		24.1108	8.17387		26.1082	8.77028
29.1874	3.94769		24.1942	4.44025		24.1525	8.17457		26.1533	8.7703
29.2377	3.94952		24.236	4.44824		24.1942	8.17527		26.1983	8.77001
29.2879	3.94997		24.2775	4.4366		24.236	8.17583		26.2434	8.76935
29.3383	3.95053		24.3191	4.43366		24.2776	8.17639		26.2886	8.76707
29.389	3.95109		24.3608	4.44179		24.3191	8.17709		26.3339	8.76852
29.4392	3.95179		24.4025	4.44375		24.3608	8.17793		26.3789	8.76905
29.4894	3.95259		24.4444	4.44684		24.4026	8.17863		26.4239	8.7691
29.5397	3.95318		24.4858	4.43801		24.4443	8.17905		26.469	8.76918
29.5901	3.95384		24.5274	4.44726		24.4858	8.17989		26.5143	8.76927
29.6407	3.95403		24.5691	4.44137		24.5275	8.18059		26.5594	8.76935
29.691	3.95467		24.6109	4.44347		24.5691	8.18073		26.6045	8.7693
29.7412	3.95564		24.6527	4.44263		24.6109	8.18129		26.6495	8.76923
29.7915	3.95763		24.6942	4.45412		24.6527	8.18171		26.6946	8.76908
29.8418	3.95758		24.7357	4.45342		24.6942	8.18171		26.7399	8.76881
29.8924	3.95831		24.7775	4.45104		24.7357	8.18171		26.785	8.76849
29.9427	3.95988		24.8192	4.44459		24.7775	8.18171		26.8301	8.76812
29.993	3.96006		24.861	4.44642		24.8192	8.18171		26.8751	8.76773
30.0432	3.96212		24.9025	4.45567		24.861	8.18171		26.9202	8.76734
30.0936	3.96242		24.9441	4.45777		24.9025	8.18171		26.9654	8.76695
30.1443	3.96341		24.9858	4.44936		24.9441	8.18171		27.0106	8.76663
30.1945	3.9642		25.0275	4.45412		24.9858	8.18171		27.0557	8.76636
30.2447	3.96445		25.0693	4.45174		25.0276	8.18143		27.1007	8.76616
30.295	3.96556		25.1108	4.45749		25.0693	8.18143		27.1457	8.76599
30.3454	3.96675		25.1524	4.45651		25.1108	8.18143		27.191	8.76592
30.3959	3.96685		25.1941	4.46408		25.1524	8.18143		27.2362	8.76587
30.4462	3.96842		25.2359	4.45342		25.1941	8.18143		27.2812	8.76582
30.4965	3.96961		25.2777	4.46744		25.2359	8.18143		27.3262	8.76582
30.5468	3.97073		25.3192	4.46464		25.2777	8.18143		27.3714	8.76582
30.5971	3.97169		25.3607	4.46408		25.3192	8.18143		27.4167	8.76582
30.6476	3.97227		25.4025	4.46828		25.3608	8.18171		27.4617	8.76582
30.698	3.97348		25.4442	4.46436		25.4025	8.18199		27.5069	8.76587
30.7482	3.97446		25.486	4.46674		25.4442	8.18241		27.5518	8.76597
30.7985	3.9758		25.5275	4.46562		25.486	8.18255		27.5969	8.76607
30.8489	3.97579		25.5691	4.46716		25.5276	8.18311		27.6422	8.76621
30.8995	3.97604		25.6108	4.46898		25.5691	8.18381		27.6874	8.76641
30.9498	3.97708		25.6525	4.4652		25.6108	8.18423		27.7325	8.76663
31	3.97714		25.6943	4.46828		25.6526	8.18479		27.7774	8.76678
31.0502	3.97866		25.7358	4.46506		25.6943	8.18549		27.8225	8.76695
31.1007	3.97866		25.7774	4.46968		25.7358	8.18619		27.8678	8.76714
31.1512	3.9797		25.8191	4.47389		25.7774	8.18647		27.9129	8.76714
31.2015	3.97976		25.8609	4.47935		25.8191	8.1869		27.958	8.76705
31.2518	3.98061		25.9027	4.46898		25.8609	8.18732		28.003	8.7669
31.3021	3.98148		25.9442	4.48005		25.9027	8.18746		28.0481	8.76663
31.3524	3.98261		25.9857	4.47249		25.9442	8.18788		28.0934	8.76621
31.4029	3.98327		26.0275	4.47935		25.9857	8.18816		28.1385	8.7657
31.4533	3.98461		26.0692	4.47739		26.0275	8.18844		28.1837	8.76516
31.5035	3.9859		26.1109	4.47459		26.0692	8.18858		28.2285	8.76457
31.5538	3.98654		26.1525	4.47907		26.111	8.18886		28.2737	8.76391
31.6042	3.98769		26.1941	4.47865		26.1525	8.18914		28.319	8.76332
31.6548	3.98811		26.2358	4.47683		26.1941	8.18927		28.3641	8.76276
31.7051	3.98881		26.2775	4.47963		26.2358	8.18956		28.4093	8.76217
31.7553	3.98971		26.3193	4.48608		26.2775	8.18998		28.4541	8.76166
31.8055	3.99068		26.3608	4.48062		26.3194	8.19026		28.4993	8.76119
31.8559	3.99108		26.4023	4.4851		26.3608	8.19068		28.5445	8.76073
31.9065	3.99148		26.4441	4.4858		26.4024	8.19124		28.5897	8.76026
31.9568	3.99295		26.4859	4.48454		26.4441	8.19166		28.6348	8.75982
32.007	3.99377		26.5277	4.49071		26.4859	8.19194		28.6797	8.75938
32.0573	3.99524		26.5691	4.48258		26.5277	8.19236		28.7249	8.75891
32.1077	3.99575		26.6107	4.48566		26.5692	8.19292		28.7701	8.75845
32.1582	3.99621		26.6525	4.4844		26.6107	8.19292		28.8153	8.75798
32.2085	3.99747		26.6942	4.49183		26.6525	8.19334		28.8604	8.75757
32.2588	3.99888		26.7359	4.4872		26.6942	8.19404		28.9053	8.75718
32.309	3.99951		26.7775	4.4879		26.7359	8.19432		28.9504	8.75683
32.3594	4.00016		26.8191	4.48776		26.7775	8.19474		28.9957	8.75656
32.4101	4.00058		26.8608	4.49393		26.8191	8.19516		29.0409	8.75634
32.4603	4.00131		26.9025	4.49043		26.8608	8.19558		29.086	8.75622
32.5106	4.00225		26.9443	4.49239		26.9025	8.196		29.1309	8.75612
32.5608	4.0023		26.9858	4.49365		26.9443	8.19628		29.176	8.75602
32.6112	4.00293		27.0273	4.49631		26.9858	8.1967		29.2213	8.75595
32.6618	4.00318		27.0691	4.49631		27.0273	8.19698		29.2664	8.75585
32.712	4.00406		27.1109	4.48931		27.0691	8.19712		29.3116	8.75568
32.7623	4.0056		27.1527	4.49029		27.1109	8.19712		29.3565	8.75544
32.8126	4.00596		27.1941	4.48734		27.1527	8.19712		29.4016	8.75512
32.863	4.00721		27.2357	4.48804		27.1942	8.19712		29.4469	8.75473
32.9135	4.00719		27.2775	4.48888		27.2357	8.19712		29.492	8.75421
32.9638	4.00858		27.3192	4.48931		27.2775	8.1967		29.5372	8.7537
33.014	4.00993		27.3609	4.49029		27.3192	8.1967		29.5821	8.75313
33.0643	4.01087		27.4025	4.49085		27.3609	8.1967		29.6272	8.7525
33.1147	4.01185		27.4441	4.49155		27.4025	8.19642		29.6725	8.75198
33.1653	4.01215		27.4858	4.49225		27.4441	8.19642		29.7177	8.75147
33.2156	4.01242		27.5275	4.49281		27.4858	8.19642		29.7627	8.75095
33.2658	4.01351		27.5693	4.49351		27.5275	8.19642		29.8077	8.75054
33.3161	4.01384		27.6108	4.49393		27.5693	8.19642		29.8528	8.75015
33.3665	4.01525		27.6523	4.49449		27.6108	8.1967		29.8981	8.7498
33.4171	4.01533		27.6941	4.49477		27.6523	8.19712		29.9432	8.74948
33.4673	4.01734		27.7359	4.49533		27.6941	8.19698		29.9883	8.74914
33.5175	4.01739		27.7777	4.49575		27.7359	8.19712		30.0333	8.74885
33.5678	4.01875		27.8191	4.49603		27.7777	8.1974		30.0784	8.74853
33.6183	4.01989		27.8607	4.49645		27.8192	8.1974		30.1237	8.74819
33.6688	4.02067		27.9025	4.49687		27.8607	8.1974		30.1688	8.74787
33.7191	4.0222		27.9442	4.49729		27.9025	8.1974		30.2139	8.74755
33.7694	4.02252		27.9859	4.49757		27.9442	8.19782		30.2588	8.74723
33.8196	4.02422		28.0275	4.49828		27.9859	8.19782		30.304	8.74691
33.87	4.02407		28.0691	4.49898		28.0275	8.19782		30.3492	8.74664
33.9206	4.02462		28.1108	4.49926		28.0691	8.19838		30.3944	8.74642
33.9708	4.02604		28.1525	4.49982		28.1108	8.19838		30.4395	8.73812
34.0211	4.02594		28.1943	4.50066		28.1525	8.19852		30.4845	8.73859
34.0713	4.02697		28.2358	4.50136		28.1943	8.19894		30.5296	8.73819
34.1218	4.02738		28.2774	4.50164		28.2358	8.19908		30.5749	8.73839
34.1724	4.02769		28.3191	4.5022		28.2773	8.19936		30.62	8.73817
34.2226	4.02813		28.3609	4.5029		28.3191	8.1995		30.6651	8.73748
34.2728	4.02901		28.4027	4.50332		28.3609	8.19978		30.71	8.73917
34.3231	4.03055		28.4441	4.5036		28.4027	8.19978		30.7552	8.73893
34.3736	4.0309		28.4857	4.50402		28.4441	8.19978		30.8005	8.73829
34.4241	4.03197		28.5275	4.50458		28.4857	8.19978		30.8456	8.73873
34.4744	4.03274		28.5692	4.50472		28.5275	8.19978		30.8907	8.73793
34.5246	4.03408		28.6109	4.50514		28.5692	8.19992		30.9356	8.73849
34.5749	4.03462		28.6525	4.50556		28.6109	8.20034		30.9808	8.73687
34.6253	4.03537		28.6941	4.50584		28.6525	8.20048		31.026	8.73685
34.6759	4.0363		28.7358	4.50613		28.6941	8.20104		31.0712	8.73506
34.7261	4.03644		28.7775	4.50683		28.7358	8.20174		31.1163	8.73611
34.7764	4.03744		28.8193	4.50739		28.7775	8.2023		31.1612	8.7366
34.8267	4.03803		28.8608	4.50781		28.8193	8.20328		31.2064	8.73523
34.8771	4.03801		28.9023	4.50823		28.8608	8.20412		31.2516	8.73653
34.9276	4.03905		28.9441	4.50879		28.9023	8.2051		31.2967	8.73472
34.9778	4.0403		28.9858	4.50935		28.9441	8.20608		31.3418	8.73508
35.0281	4.0414		29.0277	4.50991		28.9859	8.20706		31.3868	8.73751
35.0784	4.04209		29.0691	4.51047		29.0277	8.20818		31.4319	8.73783
35.1288	4.04292		29.1107	4.51089		29.0691	8.20916		31.4772	8.7381
35.1794	4.04354		29.1525	4.51145		29.1107	8.21028		31.5223	8.73726
35.2297	4.04404		29.1941	4.51201		29.1525	8.21126		31.5675	8.73731
35.2799	4.04586		29.2359	4.51257		29.1942	8.21224		31.6124	8.73721
35.3302	4.04667		29.2775	4.51313		29.2359	8.2135		31.6575	8.73761
35.3805	4.04728		29.3191	4.51383		29.2775	8.21462		31.7028	8.73489
35.4312	4.04835		29.3608	4.51425		29.3191	8.21574		31.748	8.7341
35.4814	4.04816		29.4025	4.51496		29.3608	8.21686		31.793	8.73636
35.5317	4.04938		29.4443	4.51566		29.4025	8.21798		31.838	8.73638
35.582	4.04961		29.4858	4.51622		29.4443	8.21924		31.8831	8.73643
35.6324	4.05003		29.5273	4.51692		29.4858	8.22036		31.9284	8.7365
35.6829	4.05049		29.5691	4.51748		29.5273	8.22149		31.9736	8.73658
35.7332	4.05129		29.6108	4.51804		29.5691	8.22247		32.0186	8.7366
35.7834	4.05193		29.6527	4.5186		29.6109	8.22359		32.0636	8.73665
35.8337	4.05347		29.6941	4.51902		29.6527	8.22443		32.1087	8.7366
35.8841	4.0538		29.7357	4.51958		29.6941	8.22541		32.154	8.7365
35.9346	4.05409		29.7774	4.52014		29.7357	8.22611		32.1991	8.73638
35.9849	4.05553		29.8192	4.5207		29.7775	8.22695		32.2442	8.73623
36.0352	4.05649		29.8609	4.52112		29.8192	8.22779		32.2892	8.73609
36.0855	4.05781		29.9025	4.52182		29.8609	8.22849		32.3343	8.73597
36.1358	4.05775		29.9441	4.52224		29.9025	8.22933		32.3795	8.73587
36.1865	4.05892		29.9857	4.52294		29.9441	8.23017		32.4248	8.73582
36.2367	4.05889		30.0275	4.52365		29.9858	8.23101		32.4698	8.73587
36.2869	4.05938		30.0693	4.52421		30.0275	8.23199		32.5148	8.73594
36.3372	4.06077		30.1108	4.52505		30.0693	8.23297		32.5599	8.73606
36.3876	4.06031		30.1523	4.52575		30.1108	8.23409		32.6052	8.73619
36.4382	4.06184		30.1941	4.52659		30.1523	8.23521		32.6503	8.73638
36.4884	4.06267		30.2358	4.52729		30.1941	8.23633		32.6954	8.73658
36.5387	4.06309		30.2776	4.52813		30.2358	8.23717		32.7404	8.73668
36.5889	4.06429		30.3191	4.52897		30.2777	8.23843		32.7855	8.73682
36.6393	4.06547		30.3607	4.52953		30.3191	8.23955		32.8308	8.73699
36.6899	4.066		30.4024	4.53037		30.3607	8.24039		32.8759	8.73702
36.7402	4.06769		30.4441	4.53135		30.4024	8.24151		32.921	8.73712
36.7905	4.0683		30.4859	4.53206		30.4442	8.24263		32.9659	8.73726
36.8407	4.06928		30.5275	4.53304		30.4859	8.24347		33.0111	8.73734
36.8911	4.06992		30.5691	4.53388		30.5275	8.24445		33.0563	8.73751
36.9417	4.07041		30.6107	4.535		30.5691	8.24557		33.1015	8.73773
36.992	4.07071		30.6525	4.53584		30.6107	8.24655		33.1466	8.73802
37.0422	4.07097		30.6943	4.53654		30.6525	8.24725		33.1915	8.73829
37.0925	4.07204		30.7357	4.53752		30.6943	8.24809		33.2366	8.73859
37.1429	4.07238		30.7773	4.53836		30.7358	8.24907		33.2819	8.73895
37.1935	4.07268		30.819	4.53892		30.7774	8.24963		33.3271	8.7392
37.2437	4.07322		30.8608	4.53962		30.8191	8.25005		33.3721	8.73937
37.294	4.07369		30.9026	4.54033		30.8608	8.25047		33.4171	8.73956
37.3442	4.07484		30.9441	4.5406		30.9027	8.25075		33.4623	8.73959
37.3946	4.07543		30.9857	4.54103		30.9441	8.25075		33.5076	8.73954
37.4452	4.07577		31.0274	4.54145		30.9857	8.25117		33.5526	8.73944
37.4955	4.07708		31.0691	4.54201		31.0274	8.25131		33.5978	8.7393
37.5458	4.07768		31.1109	4.54229		31.0691	8.25131		33.6427	8.73915
37.596	4.07947		31.1525	4.54271		31.1109	8.25173		33.6878	8.739
37.6463	4.07922		31.194	4.54313		31.1525	8.25187		33.7331	8.73893
37.697	4.07968		31.2358	4.54355		31.1941	8.25201		33.7783	8.73893
37.7472	4.08034		31.2775	4.54397		31.2357	8.25243		33.8234	8.73898
37.7975	4.08117		31.3193	4.54439		31.2775	8.25271		33.8683	8.73912
37.8477	4.08209		31.3607	4.54509		31.3193	8.25327		33.9134	8.73934
37.8982	4.0823		31.4023	4.54537		31.3607	8.25369		33.9587	8.73966
37.9488	4.08293		31.444	4.54607		31.4023	8.25411		34.0038	8.74003
37.999	4.08411		31.4858	4.54663		31.4441	8.25481		34.0489	8.74037
38.0493	4.08484		31.5276	4.54719		31.4858	8.25551		34.0939	8.74079
38.0995	4.08598		31.5691	4.54775		31.5276	8.25593		34.139	8.74216
38.1499	4.08691		31.6107	4.54831		31.5691	8.25664		34.1843	8.7487
38.2004	4.08737		31.6524	4.54901		31.6107	8.25747		34.2294	8.74922
38.2508	4.08857		31.6941	4.54972		31.6524	8.25804		34.2745	8.75042
38.3011	4.0894		31.7359	4.55		31.6941	8.2586		34.3194	8.74917
38.3513	4.0906		31.7775	4.55084		31.7359	8.25944		34.3646	8.74745
38.4016	4.09124		31.8191	4.55168		31.7775	8.26014		34.4098	8.74789
38.4523	4.09106		31.8607	4.55224		31.8191	8.2607		34.455	8.74635
38.5025	4.09189		31.9025	4.55308		31.8608	8.26126		34.5001	8.74642
38.5528	4.09274		31.9442	4.55392		31.9025	8.26196		34.5451	8.74681
38.603	4.09284		31.9857	4.55462		31.9443	8.26266		34.5902	8.74647
38.6534	4.09354		32.0273	4.55546		31.9858	8.26322		34.6354	8.74664
38.704	4.0938		32.0691	4.55616		32.0273	8.26364		34.6806	8.7461
38.7543	4.09447		32.1108	4.55686		32.0691	8.26392		34.7256	8.74701
38.8046	4.0953		32.1526	4.55743		32.1108	8.26434		34.7706	8.74772
38.8548	4.09674		32.194	4.55799		32.1526	8.26462		34.8158	8.74794
38.9052	4.09733		32.2357	4.55841		32.1941	8.2649		34.861	8.7474
38.9557	4.0981		32.2774	4.55869		32.2357	8.26504		34.9061	8.74811
39.0061	4.09838		32.3191	4.55911		32.2774	8.26518		34.9513	8.74904
39.0562	4.09913		32.3609	4.55939		32.3191	8.26532		34.9962	8.74912
39.1066	4.09985		32.4025	4.55981		32.3609	8.2656		35.0413	8.74956
39.157	4.10068		32.444	4.56009		32.4025	8.26602		35.0866	8.74841
39.2076	4.1016		32.4858	4.56037		32.444	8.26644		35.1318	8.74804
39.2578	4.10185		32.5275	4.56093		32.4858	8.26686		35.1769	8.74711
39.308	4.10267		32.5693	4.56107		32.5275	8.26756		35.2218	8.74713
39.3583	4.10335		32.6107	4.56163		32.5693	8.26812		35.2669	8.74718
39.4087	4.10415		32.6523	4.56233		32.6107	8.26882		35.3122	8.74733
39.4593	4.10495		32.694	4.56261		32.6523	8.26952		35.3573	8.74755
39.5096	4.10514		32.7358	4.56317		32.6941	8.26994		35.4025	8.74775
39.5598	4.10586		32.7776	4.56387		32.7358	8.27064		35.4474	8.74797
39.6101	4.10687		32.819	4.56443		32.7776	8.2712		35.4925	8.74824
39.6605	4.10767		32.8607	4.56499		32.8191	8.2719		35.5378	8.74848
39.711	4.10818		32.9024	4.56555		32.8607	8.27246		35.583	8.74875
39.7613	4.1092		32.9441	4.5664		32.9024	8.27302		35.6281	8.74907
39.8115	4.10988		32.9859	4.5671		32.9441	8.27386		35.673	8.74934
39.8618	4.11059		33.0274	4.5678		32.9859	8.27456		35.7181	8.74968
39.9122	4.11075		33.069	4.56864		33.0274	8.27526		35.7634	8.75002
39.9628	4.11143		33.1107	4.56948		33.069	8.27624		35.8086	8.75039
40.0131	4.11197		33.1525	4.57032		33.1107	8.27708		35.8536	8.75078
40.0633	4.1129		33.1942	4.57116		33.1525	8.27792		35.8986	8.75115
40.1136	4.11312		33.2357	4.572		33.1943	8.27876		35.9437	8.75152
40.164	4.1132		33.2773	4.5727		33.2357	8.2796		35.989	8.75184
40.2146	4.11371		33.3191	4.57354		33.2773	8.28044		36.0341	8.75208
40.2649	4.11389		33.3608	4.57424		33.3191	8.28086		36.0792	8.75225
40.3151	4.11464		33.4026	4.57481		33.3608	8.28142		36.1242	8.75237
40.3654	4.11638		33.444	4.57537		33.4026	8.28212		36.1693	8.7523
40.4157	4.11654		33.4857	4.57621		33.444	8.2824		36.2146	8.75223
40.4663	4.11688		33.5274	4.57649		33.4857	8.28282		36.2597	8.75206
40.5166	4.11819		33.5691	4.57677		33.5274	8.28338		36.3048	8.75184
40.5668	4.1182		33.6109	4.57747		33.5691	8.2838		36.3498	8.75157
40.6171	4.12031		33.6525	4.57803		33.6109	8.28422		36.3949	8.75135
40.6675	4.12076		33.694	4.57873		33.6525	8.28478		36.4402	8.75113
40.7182	4.12092		33.7357	4.57929		33.694	8.28534		36.4853	8.75091
40.7684	4.12132		33.7774	4.57999		33.7357	8.2859		36.5304	8.75076
40.8186	4.12158		33.8193	4.58111		33.7775	8.2866		36.5754	8.75068
40.8689	4.12301		33.8607	4.58167		33.8193	8.2873		36.6205	8.75059
40.9193	4.12322		33.9023	4.58251		33.8607	8.28786		36.6658	8.75059
40.9699	4.12421		33.944	4.58364		33.9023	8.28856		36.7109	8.75061
41.0202	4.12447		33.9858	4.58434		33.9441	8.28912		36.756	8.75064
41.0704	4.12533		34.0276	4.58518		33.9858	8.28982		36.801	8.75064
41.1207	4.12704		34.069	4.58602		34.0276	8.29024		36.8461	8.75071
41.171	4.12733		34.1106	4.58686		34.069	8.29094		36.8914	8.75078
41.2216	4.12842		34.1524	4.5877		34.1107	8.29164		36.9365	8.75081
41.2719	4.12862		34.1941	4.58826		34.1524	8.29235		36.9816	8.75093
41.3221	4.12928		34.2359	4.58938		34.1941	8.29304		37.0265	8.75115
41.3724	4.13051		34.2774	4.59022		34.2359	8.29389		37.0717	8.7513
41.4228	4.1308		34.319	4.59106		34.2774	8.29445		37.1169	8.75159
41.4734	4.13184		34.3607	4.59205		34.319	8.29529		37.1621	8.75198
41.5237	4.13134		34.4024	4.59331		34.3607	8.29627		37.2072	8.75235
41.5739	4.13249		34.4442	4.59415		34.4025	8.29697		37.2521	8.75279
41.6241	4.13237		34.4857	4.59513		34.4442	8.29767		37.2972	8.75323
41.6746	4.13264		34.5273	4.59611		34.4857	8.29851		37.3425	8.7537
41.7251	4.13312		34.569	4.59695		34.5273	8.29921		37.3877	8.75409
41.7754	4.13352		34.6108	4.59779		34.569	8.29963		37.4327	8.75441
41.8257	4.1347		34.6526	4.59877		34.6108	8.30019		37.4777	8.75473
41.8759	4.13571		34.694	4.59933		34.6526	8.30089		37.5228	8.7549
41.9263	4.13606		34.7357	4.60004		34.694	8.30117		37.5681	8.75502
41.9769	4.13686		34.7773	4.6006		34.7356	8.30159		37.6132	8.75512
42.0272	4.13759		34.819	4.6013		34.7774	8.30215		37.6584	8.75519
42.0774	4.13841		34.8609	4.602		34.8191	8.30257		37.7033	8.75524
42.1276	4.13879		34.9024	4.60242		34.8609	8.30285		37.7484	8.75529
42.1781	4.14025		34.944	4.60326		34.9024	8.30327		37.7937	8.75541
42.2287	4.14084		34.9857	4.6041		34.944	8.30397		37.8389	8.75556
42.2789	4.14104		35.0274	4.6048		34.9857	8.30439		37.8839	8.75578
42.3292	4.14157		35.0693	4.60564		35.0274	8.30495		37.9289	8.75605
42.3794	4.14192		35.1107	4.60662		35.0693	8.30579		37.974	8.75634
42.4298	4.14306		35.1523	4.60732		35.1107	8.30635		38.0193	8.75666
42.4804	4.14341		35.194	4.6083		35.1523	8.30705		38.0644	8.75703
42.5307	4.14445		35.2358	4.60915		35.194	8.30775		38.1095	8.75735
42.5809	4.14493		35.2776	4.60999		35.2358	8.30831		38.1545	8.75766
42.6312	4.14602		35.319	4.61083		35.2776	8.30887		38.1996	8.75796
42.6816	4.1471		35.3606	4.61167		35.319	8.30943		38.2449	8.75825
42.7321	4.14739		35.4023	4.61237		35.3607	8.31013		38.29	8.76612
42.7825	4.14881		35.444	4.61321		35.4023	8.31069		38.3351	8.76496
42.8327	4.14937		35.4859	4.61391		35.4441	8.31125		38.3801	8.76379
42.8829	4.15025		35.5274	4.61489		35.4859	8.31181		38.4252	8.76403
42.9333	4.15036		35.569	4.61559		35.5274	8.31265		38.4704	8.762
42.984	4.15139		35.6107	4.61629		35.569	8.31335		38.5157	8.76136
43.0342	4.15175		35.6524	4.61742		35.6107	8.31377		38.5607	8.76161
43.0845	4.15201		35.6942	4.61798		35.6524	8.31461		38.6056	8.76129
43.1347	4.15273		35.7357	4.61868		35.6943	8.31559		38.6507	8.76136
43.1851	4.15292		35.7773	4.61938		35.7357	8.31601		38.696	8.762
43.2357	4.15318		35.819	4.62022		35.7773	8.31671		38.7411	8.76188
43.286	4.15385		35.8608	4.62064		35.819	8.31741		38.7862	8.76132
43.3362	4.15505		35.9025	4.62106		35.8608	8.31797		38.8312	8.76269
43.3865	4.15583		35.944	4.62176		35.9026	8.31853		38.8763	8.76254
43.4369	4.15628		35.9856	4.62218		35.944	8.31895		38.9216	8.76242
43.4874	4.1573		36.0273	4.62232		35.9856	8.31923		38.9667	8.76391
43.5378	4.15867		36.069	4.62302		36.0273	8.31965		39.0119	8.76141
43.5879	4.15863		36.1108	4.6233		36.0691	8.31993		39.0568	8.7631
43.6382	4.16027		36.1523	4.62358		36.1109	8.32035		39.1019	8.7622
43.6886	4.16016		36.194	4.624		36.1524	8.32035		39.1472	8.76176
43.7392	4.16134		36.2357	4.62428		36.194	8.32063		39.1924	8.76259
43.7895	4.16067		36.2774	4.6247		36.2357	8.32105		39.2374	8.76217
43.8397	4.16203		36.3192	4.62498		36.2774	8.32133		39.2824	8.76212
43.89	4.16254		36.3607	4.6254		36.3193	8.32189		39.3275	8.76217
43.9404	4.16352		36.4023	4.62569		36.3607	8.32231		39.3728	8.76217
43.9909	4.16363		36.444	4.62611		36.4023	8.32273		39.4179	8.76225
44.0412	4.16483		36.4858	4.62639		36.444	8.32343		39.463	8.76229
44.0915	4.16524		36.5275	4.62681		36.4858	8.32413		39.508	8.76234
44.1418	4.16655		36.569	4.62709		36.5275	8.32455		39.5532	8.76237
44.1921	4.16755		36.6106	4.62779		36.569	8.32511		39.5984	8.76242
44.2427	4.16811		36.6523	4.62821		36.6106	8.32539		39.6436	8.76242
44.293	4.16844		36.694	4.62877		36.6523	8.3261		39.6886	8.76247
44.3432	4.16959		36.7358	4.62905		36.694	8.32652		39.7336	8.76254
44.3935	4.17084		36.7774	4.62989		36.7358	8.32665		39.7787	8.76264
44.4439	4.17082		36.819	4.63073		36.7774	8.32736		39.824	8.76276
44.4945	4.17185		36.8607	4.63101		36.819	8.32778		39.8692	8.76296
44.5447	4.17223		36.9024	4.63171		36.8607	8.32792		39.9142	8.76315
44.595	4.17252		36.9442	4.63269		36.9024	8.32876		39.9592	8.76337
44.6453	4.1729		36.9857	4.63325		36.9442	8.32918		40.0043	8.76359
44.6957	4.17344		37.0273	4.6341		36.9857	8.3296		40.0496	8.76379
44.7463	4.17426		37.069	4.63494		37.0273	8.33016		40.0947	8.76394
44.7965	4.17412		37.1108	4.63564		37.069	8.33058		40.1398	8.76406
44.8467	4.17504		37.1525	4.63662		37.1108	8.331		40.1848	8.76408
44.897	4.17653		37.194	4.63718		37.1525	8.33128		40.2299	8.76403
44.9474	4.17702		37.2356	4.63802		37.194	8.33156		40.2752	8.76389
44.998	4.17738		37.2773	4.63886		37.2356	8.33184		40.3203	8.76369
45.0483	4.17849		37.319	4.63942		37.2773	8.33198		40.3654	8.76347
45.0985	4.17885		37.3608	4.64026		37.319	8.33226		40.4103	8.7632
45.1488	4.17971		37.4024	4.64082		37.3608	8.33254		40.4555	8.76288
45.1992	4.18017		37.444	4.64138		37.4024	8.33296		40.5007	8.76266
45.2498	4.18123		37.4857	4.64208		37.444	8.33324		40.5459	8.76244
45.3	4.18153		37.5274	4.64278		37.4857	8.3338		40.591	8.76227
45.3503	4.18179		37.5692	4.64307		37.5274	8.33436		40.636	8.76212
45.4005	4.18271		37.6107	4.64391		37.5692	8.3352		40.681	8.76205
45.451	4.18367		37.6523	4.64447		37.6107	8.33576		40.7263	8.762
45.5015	4.18428		37.694	4.64503		37.6523	8.33646		40.7715	8.76193
45.5518	4.18537		37.7358	4.64559		37.694	8.3373		40.8166	8.76188
45.602	4.18538		37.7775	4.64601		37.7358	8.338		40.8615	8.76188
45.6523	4.18706		37.819	4.64657		37.7775	8.3387		40.9067	8.76181
45.7027	4.1877		37.8606	4.64699		37.819	8.33926		40.9519	8.76176
45.7533	4.18866		37.9023	4.64741		37.8606	8.3401		40.9971	8.76171
45.8036	4.1893		37.944	4.64797		37.9023	8.3408		41.0422	8.76171
45.8538	4.18994		37.9858	4.64825		37.944	8.3415		41.0871	8.76171
45.9041	4.19179		38.0274	4.64853		37.9858	8.34234		41.1322	8.76173
45.9544	4.19157		38.069	4.64909		38.0274	8.34318		41.1775	8.76183
46.005	4.19181		38.1107	4.64965		38.069	8.34388		41.2227	8.76203
46.0553	4.19197		38.1524	4.64993		38.1107	8.345		41.2678	8.76225
46.1056	4.1921		38.1942	4.65049		38.1524	8.34584		41.3127	8.76249
46.1558	4.19282		38.2357	4.65091		38.1942	8.34654		41.3578	8.76276
46.2062	4.19373		38.2773	4.65134		38.2357	8.34766		41.4031	8.76308
46.2569	4.19422		38.319	4.65161		38.2773	8.34836		41.4482	8.76337
46.3071	4.19504		38.3607	4.65204		38.319	8.34906		41.4933	8.76362
46.3573	4.19528		38.4025	4.65232		38.3607	8.34962		41.5383	8.76381
46.4076	4.19625		38.444	4.65274		38.4025	8.35046		41.5834	8.76401
46.4579	4.19685		38.4856	4.65274		38.444	8.35102		41.6287	8.76408
46.5085	4.19702		38.5273	4.65302		38.4856	8.35144		41.6738	8.76416
46.5588	4.19836		38.569	4.65344		38.5273	8.35214		41.7189	8.7642
46.6091	4.19897		38.6108	4.65344		38.569	8.3527		41.7639	8.7642
46.6594	4.20025		38.6523	4.65372		38.6108	8.35326		41.809	8.7642
46.7097	4.2005		38.694	4.654		38.6524	8.3541		41.8543	8.7642
46.7603	4.20116		38.7357	4.654		38.694	8.3548		41.8995	8.76425
46.8106	4.20134		38.7773	4.65456		38.7357	8.35536		41.9445	8.76435
46.8608	4.20215		38.8192	4.6547		38.7774	8.35592		41.9895	8.7645
46.9111	4.20309		38.8607	4.65512		38.8192	8.35662		42.0345	8.76467
46.9615	4.2034		38.9023	4.6554		38.8607	8.35718		42.0798	8.76487
47.0121	4.20396		38.944	4.65554		38.9023	8.3576		42.125	8.76509
47.0624	4.20525		38.9857	4.65596		38.944	8.35788		42.1701	8.76531
47.1126	4.20514		39.0275	4.65638		38.9858	8.3583		42.2151	8.76555
47.1629	4.20644		39.069	4.65652		39.0275	8.35858		42.2602	8.7658
47.2133	4.20695		39.1106	4.6568		39.069	8.35886		42.3055	8.76607
47.2638	4.2087		39.1523	4.65708		39.1106	8.35914		42.3506	8.76631
47.3141	4.20821		39.194	4.6575		39.1523	8.35956		42.3957	8.76663
47.3644	4.20958		39.2358	4.65778		39.194	8.35999		42.4407	8.76697
47.4147	4.21181		39.2773	4.6582		39.2358	8.35999		42.4858	8.76732
47.465	4.21166		39.3189	4.65862		39.2773	8.36055		42.531	8.76773
47.5156	4.21117		39.3607	4.65904		39.319	8.3611		42.5763	8.76822
47.5659	4.21233		39.4024	4.65946		39.3607	8.36124		42.6213	8.76871
47.6161	4.21277		39.4442	4.6596		39.4024	8.36167		42.6663	8.76918
47.6664	4.21308		39.4857	4.65988		39.4442	8.36236		42.7113	8.76967
47.7168	4.21358		39.5273	4.66016		39.4857	8.36265		42.7566	8.77013
47.7674	4.21403		39.569	4.66059		39.5273	8.36265		42.8018	8.7705
47.8177	4.215		39.6107	4.66059		39.569	8.36307		42.8469	8.77082
47.8679	4.21526		39.6525	4.66059		39.6107	8.36307		42.8918	8.77106
47.9182	4.2166		39.694	4.66087		39.6525	8.36307		42.937	8.77121
47.9685	4.21676		39.7356	4.66087		39.694	8.36307		42.9822	8.77126
48.0191	4.2182		39.7773	4.66087		39.7356	8.36307		43.0274	8.77131
48.0694	4.21868		39.819	4.66087		39.7773	8.36307		43.0725	8.77126
48.1196	4.21999		39.8608	4.66087		39.819	8.36265		43.1174	8.77123
48.1699	4.22015		39.9023	4.66087		39.8608	8.36265		43.1625	8.77121
48.2203	4.22143		39.9439	4.66087		39.9023	8.36265		43.2078	8.77126
48.2709	4.22167		39.9857	4.66087		39.944	8.36265		43.253	8.77138
48.3212	4.22173		40.0273	4.66129		39.9857	8.36265		43.298	8.77153
48.3714	4.22303		40.0692	4.66129		40.0273	8.36265		43.343	8.7718
48.4217	4.224		40.1107	4.66157		40.0692	8.36307		43.3881	8.77209
48.4721	4.22357		40.1522	4.66199		40.1107	8.36307		43.4334	8.77241
48.5227	4.2251		40.194	4.66213		40.1523	8.36335		43.4786	8.77278
48.5729	4.22579		40.2357	4.66241		40.194	8.36349		43.5236	8.77317
48.6232	4.22638		40.2775	4.66255		40.2357	8.36363		43.5686	8.77351
48.6734	4.22771		40.319	4.66297		40.2775	8.36363		43.6137	8.77383
48.7238	4.22843		40.3606	4.66325		40.319	8.36405		43.659	8.77417
48.7743	4.22969		40.4023	4.66367		40.3606	8.36363		43.7041	8.77447
48.8247	4.22942		40.4441	4.66395		40.4023	8.36405		43.7492	8.77476
48.8749	4.23073		40.4858	4.66437		40.4441	8.36405		43.7942	8.77503
48.9252	4.23198		40.5273	4.66465		40.4858	8.36363		43.8393	8.77533
48.9755	4.23246		40.5689	4.66493		40.5273	8.36405		43.8845	8.77567
49.0262	4.23278		40.6107	4.66535		40.569	8.36405		43.9297	8.77596
49.0765	4.23238		40.6523	4.66563		40.6107	8.36391		43.9749	8.7763
49.1266	4.23377		40.6942	4.66591		40.6524	8.36405		44.0197	8.77665
49.1769	4.23394		40.7356	4.66619		40.6942	8.36405		44.0649	8.77696
49.2273	4.23439		40.7772	4.66675		40.7357	8.36405		44.1101	8.77726
49.2779	4.23513		40.819	4.66675		40.7772	8.36405		44.1553	8.77745
49.3282	4.23514		40.8607	4.66703		40.819	8.36363		44.2004	8.77763
49.3784	4.23631		40.9025	4.66717		40.8607	8.36363		44.2453	8.77772
49.4287	4.23666		40.944	4.66745		40.9025	8.36335		44.2905	8.77772
49.4791	4.23828		40.9856	4.66745		40.944	8.36307		44.3357	8.7777
49.5296	4.23844		41.0273	4.66745		40.9856	8.36265		44.3809	8.7776
49.5799	4.23917		41.069	4.66787		41.0273	8.36236		44.426	8.77748
49.6302	4.24005		41.1108	4.66801		41.069	8.36195		44.4709	8.77738
49.6805	4.24096		41.1523	4.66801		41.1108	8.36167		44.516	8.77726
49.7308	4.24197		41.1939	4.66843		41.1524	8.36124		44.5613	8.77723
49.7815	4.24194		41.2356	4.66886		41.1939	8.36124		44.6065	8.77726
49.8317	4.24245		41.2773	4.66914		41.2357	8.36097		44.6516	8.77736
49.8819	4.2432		41.3192	4.66956		41.2773	8.36097		44.6965	8.77748
49.9322	4.24347		41.3606	4.67012		41.3192	8.36097		44.7416	8.77768
49.9826	4.24413		41.4022	4.6704		41.3606	8.36124		44.7869	8.77787
50.0332	4.244		41.4439	4.67082		41.4022	8.36124		44.8321	8.77812
50.0835	4.2456		41.4857	4.6711		41.444	8.36124		44.8771	8.77834
50.1337	4.24593		41.5275	4.6718		41.4857	8.36167		44.9221	8.77856
50.184	4.24719		41.569	4.67222		41.5275	8.36181		44.9672	8.77875
50.2343	4.24803		41.6106	4.6725		41.569	8.36167		45.0125	8.77895
50.2849	4.24846		41.6523	4.6732		41.6106	8.36195		45.0577	8.7791
50.3353	4.24956		41.694	4.67376		41.6523	8.36195		45.1028	8.77929
50.3854	4.24978		41.7358	4.67418		41.694	8.36167		45.1477	8.77946
50.4357	4.25146		41.7773	4.67488		41.7358	8.36167		45.1928	8.77966
50.4861	4.25151		41.8189	4.67558		41.7773	8.36167		45.2381	8.77993
50.5368	4.2517		41.8606	4.67628		41.8189	8.36167		45.2833	8.7802
50.587	4.25191		41.9023	4.67699		41.8606	8.36139		45.3283	8.78052
50.6372	4.25209		41.9442	4.67769		41.9023	8.36139		45.3733	8.78084
50.6875	4.25242		41.9856	4.67839		41.9442	8.36167		45.4184	8.78115
50.7379	4.25277		42.0272	4.67895		41.9856	8.36124		45.4637	8.78147
50.7885	4.25391		42.069	4.67951		42.0272	8.36124		45.5089	8.78174
50.8388	4.25463		42.1107	4.68035		42.069	8.36153		45.5539	8.78194
50.889	4.25461		42.1525	4.68091		42.1107	8.36124		45.5989	8.78203
50.9393	4.25602		42.194	4.68147		42.1525	8.36097		45.644	8.78211
50.9897	4.25619		42.2356	4.68203		42.194	8.36097		45.6893	8.78208
51.0402	4.25675		42.2773	4.68259		42.2355	8.36097		45.7345	8.78196
51.0905	4.2572		42.319	4.68315		42.2773	8.36055		45.7795	8.78184
51.1407	4.25824		42.3608	4.68385		42.3191	8.36055		45.8245	8.78172
51.191	4.2588		42.4023	4.68413		42.3608	8.36055		45.8696	8.78155
51.2414	4.25925		42.4439	4.68483		42.4023	8.36055		45.9149	8.78147
51.2921	4.25989		42.4856	4.6854		42.4439	8.36055		45.9601	8.78147
51.3423	4.26045		42.5273	4.68582		42.4856	8.36068		46.0051	8.78147
51.3925	4.26126		42.5692	4.68652		42.5273	8.3611		46.05	8.78157
51.4428	4.26123		42.6106	4.68708		42.5692	8.36124		46.0952	8.78174
51.4932	4.26228		42.6522	4.6875		42.6106	8.36181		46.1405	8.78201
51.5438	4.26318		42.6939	4.68834		42.6522	8.36236		46.1856	8.78225
51.5941	4.26326		42.7357	4.68876		42.694	8.36307		46.2306	8.78257
51.6443	4.26468		42.7775	4.68932		42.7357	8.36349		46.2757	8.78441
51.6946	4.26518		42.819	4.69002		42.7775	8.36419		46.3208	8.79134
51.745	4.2662		42.8606	4.69044		42.819	8.36503		46.3661	8.79247
51.7955	4.26679		42.9023	4.691		42.8606	8.36573		46.4112	8.79242
51.8458	4.26796		42.944	4.6917		42.9023	8.36657		46.4563	8.79298
51.896	4.26914		42.9858	4.69254		42.944	8.36783		46.5012	8.79271
51.9463	4.26941		43.0273	4.69296		42.9858	8.36881		46.5464	8.79362
51.9967	4.27028		43.0689	4.6938		43.0273	8.36979		46.5916	8.7921
52.0473	4.27036		43.1106	4.69493		43.0689	8.37105		46.6368	8.79306
52.0975	4.27063		43.1523	4.69577		43.1106	8.37231		46.6819	8.79394
52.1478	4.27136		43.1941	4.69661		43.1523	8.37357		46.7268	8.79352
52.1981	4.27159		43.2356	4.69773		43.1942	8.37469		46.7719	8.79386
52.2485	4.27235		43.2773	4.69871		43.2356	8.37609		46.8172	8.79519
52.299	4.27218		43.3189	4.69955		43.2773	8.37707		46.8624	8.79453
52.3493	4.27231		43.3607	4.70053		43.3189	8.37819		46.9074	8.79626
52.3995	4.27342		43.4025	4.70165		43.3607	8.37903		46.9524	8.79658
52.4498	4.27442		43.444	4.70249		43.4025	8.37987		46.9976	8.79737
52.5002	4.27518		43.4856	4.70334		43.444	8.38057		47.0428	8.7982
52.5508	4.27619		43.5273	4.70404		43.4855	8.38113		47.0879	8.79886
52.6011	4.27633		43.569	4.70502		43.5273	8.38183		47.1331	8.79908
52.6513	4.27732		43.6108	4.70586		43.569	8.38225		47.178	8.80018
52.7016	4.27836		43.6523	4.7067		43.6108	8.38295		47.2231	8.80106
52.752	4.27852		43.6939	4.70768		43.6523	8.38365		47.2684	8.79957
52.8026	4.27934		43.7356	4.7088		43.6939	8.38421		47.3136	8.80084
52.8528	4.27972		43.7773	4.70978		43.7356	8.38505		47.3587	8.80168
52.9031	4.28014		43.8192	4.7109		43.7773	8.38589		47.4036	8.80197
52.9534	4.28092		43.8606	4.71203		43.8192	8.38659		47.4487	8.80307
53.0038	4.28127		43.9022	4.71329		43.8606	8.38743		47.494	8.80388
53.0543	4.28142		43.9439	4.71441		43.9022	8.38827		47.5391	8.80447
53.1046	4.28308		43.9857	4.71567		43.9439	8.38911		47.5842	8.8057
53.1548	4.28278		44.0275	4.71679		43.9857	8.38981		47.6292	8.80724
53.2051	4.28444		44.069	4.71805		44.0275	8.39079		47.6743	8.80746
53.2555	4.28537		44.1106	4.71917		44.069	8.39149		47.7196	8.81018
53.3061	4.28596		44.1523	4.72016		44.1105	8.39219		47.7647	8.80907
53.3564	4.28626		44.194	4.72156		44.1523	8.39317		47.8098	8.8078
53.4066	4.287		44.2358	4.72268		44.194	8.39416		47.8548	8.809
53.4569	4.28802		44.2773	4.72366		44.2358	8.39513		47.8999	8.80724
53.5072	4.28795		44.3189	4.72506		44.2773	8.39612		47.9451	8.80694
53.5579	4.28907		44.3606	4.72604		44.3189	8.39724		47.9903	8.80565
53.6081	4.28918		44.4023	4.72716		44.3606	8.39836		48.0354	8.80619
53.6584	4.28947		44.4441	4.72828		44.4023	8.39948		48.0804	8.80729
53.7086	4.29011		44.4856	4.72927		44.4441	8.4006		48.1255	8.80795
53.7591	4.2899		44.5272	4.73039		44.4856	8.40186		48.1707	8.80778
53.8096	4.29053		44.5689	4.73123		44.5272	8.40284		48.2159	8.80773
53.8598	4.29096		44.6107	4.73221		44.5689	8.40382		48.261	8.81057
53.9101	4.29197		44.6525	4.73319		44.6107	8.4048		48.3059	8.81054
53.9603	4.29334		44.694	4.73403		44.6525	8.4055		48.351	8.81111
54.0108	4.293		44.7355	4.73487		44.694	8.4062		48.3964	8.81226
54.0613	4.29392		44.7773	4.73599		44.7355	8.40704		48.4415	8.81204
54.1117	4.29422		44.819	4.73669		44.7773	8.40774		48.4866	8.81267
54.1619	4.29526		44.8607	4.73768		44.819	8.40816		48.5315	8.81272
54.2121	4.29635		44.9023	4.73866		44.8608	8.40886		48.5766	8.81334
54.2625	4.29654		44.9438	4.7395		44.9023	8.40942		48.6219	8.81375
54.3131	4.2975		44.9856	4.74034		44.9439	8.40998		48.6671	8.81378
54.3634	4.29759		45.0273	4.74118		44.9856	8.41068		48.7122	8.8151
54.4136	4.29794		45.0691	4.74188		45.0273	8.41152		48.7571	8.81672
54.4639	4.2994		45.1106	4.74286		45.0691	8.41208		48.8022	8.81819
54.5143	4.29956		45.1521	4.74356		45.1106	8.41278		48.8475	8.81921
54.5649	4.30033		45.1939	4.74426		45.1522	8.41362		48.8926	8.82054
54.6151	4.3001		45.2357	4.7451		45.1939	8.41432		48.9377	8.82132
54.6654	4.30143		45.2775	4.74581		45.2357	8.41502		48.9827	8.82379
54.7156	4.30223		45.3189	4.74665		45.2775	8.41572		49.0279	8.82308
54.766	4.3034		45.3605	4.74749		45.319	8.41656		49.0731	8.82424
54.8166	4.30383		45.4023	4.74833		45.3605	8.41726		49.1183	8.82629
54.8669	4.30451		45.444	4.74917		45.4023	8.41782		49.1634	8.82659
54.9171	4.30584		45.4857	4.75001		45.444	8.41866		49.2083	8.82641
54.9674	4.30637		45.5273	4.75099		45.4857	8.4195		49.2534	8.82788
55.0177	4.3067		45.5688	4.75197		45.5273	8.4202		49.2987	8.8285
55.0684	4.30758		45.6106	4.75281		45.5689	8.42118		49.3439	8.82727
55.1187	4.30761		45.6523	4.75379		45.6106	8.42188		49.3889	8.82776
55.1688	4.30784		45.6941	4.75492		45.6523	8.42272		49.4339	8.82874
55.2191	4.30835		45.7356	4.75604		45.6941	8.4237		49.479	8.82962
55.2696	4.30947		45.7771	4.75674		45.7356	8.42468		49.5243	8.83215
55.3202	4.30979		45.8189	4.75772		45.7772	8.42566		49.5694	8.83198
55.3704	4.30955		45.8607	4.75884		45.8189	8.42636		49.6145	8.83406
55.4207	4.31028		45.9025	4.75954		45.8607	8.42734		49.6595	8.83732
55.4709	4.31131		45.9439	4.76038		45.9025	8.42832		49.7046	8.83834
55.5213	4.31187		45.9855	4.76122		45.9439	8.42888		49.7499	8.83905
55.5719	4.31227		46.0273	4.76178		45.9855	8.42973		49.795	8.84023
55.6222	4.31308		46.069	4.76234		46.0273	8.43099		49.8401	8.84241
55.6724	4.31388		46.1107	4.7629		46.069	8.43169		49.8851	8.84422
55.7227	4.31428		46.1523	4.76347		46.1107	8.43267		49.9302	8.84586
55.7731	4.31597		46.1938	4.76417		46.1523	8.43379		49.9755	8.84591
55.8237	4.31561		46.2356	4.76459		46.1938	8.43505		50.0206	8.84699
55.8739	4.31661		46.2773	4.76515		46.2356	8.43617		50.0657	8.85042
55.9241	4.31663		46.3191	4.76585		46.2773	8.43743		50.1107	8.85159
55.9744	4.31789		46.3606	4.76627		46.3191	8.43911		50.1558	8.85478
56.0249	4.31842		46.4021	4.76697		46.3606	8.44051		50.2011	8.85745
56.0755	4.31871		46.4439	4.76753		46.4022	8.44177		50.2462	8.85801
56.1257	4.31885		46.4857	4.76809		46.4439	8.44359		50.2912	8.85972
56.1759	4.31973		46.5275	4.76893		46.4857	8.44513		50.3362	8.86435
56.2262	4.32131		46.5689	4.76949		46.5275	8.44653		50.3814	8.86597
56.2766	4.32211		46.6105	4.77005		46.5689	8.44821		50.4266	8.86764
56.3272	4.32297		46.6523	4.77075		46.6105	8.44989		50.4718	8.8693
56.3775	4.32486		46.694	4.77131		46.6523	8.45129		50.5169	8.87121
56.4277	4.3248		46.7357	4.77216		46.694	8.45283		50.5618	8.87271
56.478	4.32608		46.7773	4.77272		46.7357	8.45451		50.607	8.87413
56.5283	4.32695		46.8188	4.77356		46.7773	8.45605		50.6522	8.87378
56.579	4.32713		46.8606	4.7744		46.8188	8.45745		50.6974	8.87469
56.6292	4.32799		46.9023	4.7751		46.8606	8.45927		50.7425	8.8776
56.6794	4.32807		46.9441	4.77566		46.9023	8.46067		50.7874	8.87741
56.7297	4.32863		46.9856	4.7765		46.944	8.46207		50.8325	8.8801
56.7801	4.32938		47.0272	4.77706		46.9856	8.46361		50.8778	8.8813
56.8308	4.32921		47.0689	4.77776		47.0272	8.46487		50.923	8.88226
56.881	4.33057		47.1107	4.77846		47.0689	8.46627		50.968	8.88468
56.9312	4.33078		47.1525	4.77874		47.1106	8.46754		51.013	8.88686
56.9815	4.33185		47.1939	4.77958		47.1525	8.46866		51.0581	8.88789
57.0319	4.33287		47.2355	4.78015		47.1939	8.47006		51.1034	8.88914
57.0825	4.3334		47.2773	4.78057		47.2355	8.4709		51.1485	8.89144
57.1328	4.33472		47.319	4.78127		47.2773	8.47216		51.1937	8.89205
57.183	4.33496		47.3607	4.78169		47.319	8.47342		51.2386	8.89502
57.2333	4.33621		47.4023	4.78225		47.3607	8.47454		51.2837	8.89612
57.2836	4.33675		47.4438	4.78281		47.4023	8.47566		51.329	8.8971
57.3343	4.33707		47.4856	4.78323		47.4438	8.47706		51.3742	8.89803
57.3845	4.338		47.5273	4.78393		47.4856	8.4786		51.4192	8.8997
57.4347	4.33768		47.569	4.78435		47.5273	8.47972		51.4642	8.90107
57.485	4.33878		47.6106	4.78491		47.5691	8.48126		51.5093	8.90386
57.5354	4.33931		47.6521	4.78561		47.6106	8.4828		51.5546	8.90494
57.586	4.34019		47.6938	4.78603		47.6521	8.4842		51.5997	8.90602
57.6362	4.3408		47.7356	4.78645		47.6939	8.4856		51.6448	8.90854
57.6865	4.34185		47.7775	4.78715		47.7357	8.48686		51.6898	8.91062
57.7368	4.34252		47.8189	4.78757		47.7775	8.48826		51.7349	8.91099
57.7872	4.34331		47.8605	4.78813		47.8189	8.48966		51.7802	8.91383
57.8377	4.34478		47.9023	4.78869		47.8605	8.4905		51.8253	8.91368
57.888	4.34523		47.944	4.78926		47.9023	8.4919		51.8704	8.9142
57.9382	4.3463		47.9857	4.78982		47.944	8.49316		51.9154	8.91544
57.9885	4.34694		48.0273	4.79038		47.9857	8.49414		51.9605	8.91549
58.0389	4.34654		48.0688	4.79122		48.0273	8.49526		52.0057	8.9163
58.0896	4.34874		48.1106	4.79178		48.0688	8.49624		52.051	8.9152
58.1398	4.34812		48.1523	4.79248		48.1106	8.49736		52.096	8.9163
58.19	4.34881		48.1941	4.79332		48.1523	8.49834		52.141	8.91787
58.2403	4.34917		48.2356	4.79416		48.1941	8.49904		52.1861	8.91927
58.2907	4.349		48.2771	4.79486		48.2356	8.49988		52.2314	8.92069
58.3413	4.34999		48.3188	4.7957		48.2771	8.50073		52.2765	8.92037
58.3915	4.35024		48.3606	4.79654		48.3189	8.50129		52.3216	8.92323
58.4418	4.35154		48.4024	4.79725		48.3606	8.50171		52.3666	8.92382
58.492	4.35218		48.4439	4.79795		48.4025	8.50227		52.4117	8.92421
58.5424	4.35237		48.4855	4.79865		48.4439	8.50269		52.457	8.92603
58.593	4.35283		48.5272	4.79935		48.4855	8.50297		52.5021	8.92727
58.6433	4.35376		48.569	4.79991		48.5273	8.50325		52.5472	8.92862
58.6935	4.35493		48.6107	4.80047		48.569	8.50367		52.5921	8.93029
58.7438	4.35614		48.6523	4.80117		48.6107	8.50381		52.6373	8.9296
58.7941	4.35605		48.6938	4.80201		48.6523	8.50423		52.6825	8.93024
58.8449	4.35688		48.7355	4.80271		48.6938	8.50479		52.7277	8.93154
58.8951	4.35673		48.7772	4.80341		48.7355	8.50535		52.7728	8.93198
58.9453	4.35788		48.819	4.80411		48.7773	8.50577		52.8178	8.93308
58.9956	4.3586		48.8606	4.80495		48.819	8.50633		52.8628	8.93629
59.046	4.35876		48.9021	4.80566		48.8606	8.50703		52.9081	8.93602
59.0965	4.35947		48.9438	4.80622		48.9021	8.50745		52.9533	8.93788
59.1468	4.36062		48.9856	4.8072		48.9438	8.50829		52.9983	8.93999
59.1971	4.36111		49.0274	4.80762		48.9857	8.50885		53.0433	8.94111
59.2473	4.36222		49.0689	4.80804		49.0275	8.50927		53.0884	8.94466
59.2977	4.36342		49.1105	4.80888		49.0689	8.50997		53.1337	8.94508
59.3483	4.36333		49.1522	4.80958		49.1105	8.51053		53.1789	8.94591
59.3986	4.36449		49.1939	4.80986		49.1522	8.51123		53.2239	8.94773
59.4488	4.36546		49.2357	4.8107		49.1939	8.51179		53.2689	8.94888
59.4991	4.36594		49.2773	4.81126		49.2357	8.51249		53.3141	8.94755
59.5495	4.36739		49.3188	4.81196		49.2773	8.51333		53.3593	8.94964
59.6001	4.36695		49.3605	4.81266		49.3188	8.51403		53.4045	8.94964
59.6503	4.36832		49.4022	4.81336		49.3605	8.51459		53.4495	8.95013
59.7006	4.36767		49.444	4.81434		49.4022	8.51543		53.4945	8.95235
59.7508	4.36898		49.4855	4.81491		49.444	8.51613		53.5396	8.95243
59.8012	4.36949		49.5271	4.81547		49.4856	8.51669		53.5849	8.95343
59.8518	4.36919		49.5688	4.81645		49.5272	8.51725		53.63	8.95488
59.9021	4.36998		49.6106	4.81687		49.5688	8.51767		53.6751	8.95596
59.9524	4.37054		49.6524	4.81743		49.6106	8.51795		53.7201	8.95862
60.0026	4.37179		49.6938	4.81813		49.6525	8.51837		53.7652	8.96036
60.053	4.37222		49.7354	4.81841		49.6939	8.51837		53.8105	8.96139
60.1035	4.37304		49.7772	4.81911		49.7355	8.51865		53.8556	8.96223
60.1539	4.37321		49.8189	4.81939		49.7773	8.51865		53.9007	8.96462
60.2041	4.37424		49.8607	4.81981		49.819	8.51865		53.9456	8.96475
60.2544	4.37508		49.9023	4.82023		49.8607	8.51865		53.9908	8.96587
60.3047	4.37563		49.9438	4.82079		49.9023	8.51865		54.036	8.96776
60.3554	4.37615		49.9855	4.82121		49.9438	8.51865		54.0812	8.96612
60.4057	4.37702		50.0272	4.82163		49.9855	8.51907		54.1263	8.97031
60.4559	4.377		50.069	4.82219		50.0272	8.51907		54.1712	8.97178
60.5061	4.37796		50.1105	4.8229		50.069	8.51907		54.2163	8.97261
60.5565	4.37841		50.1521	4.82318		50.1106	8.51935		54.2616	8.97442
60.6071	4.37981		50.1938	4.82388		50.1521	8.51977		54.3068	8.97557
60.6573	4.38018		50.2356	4.82458		50.1938	8.51977		54.3518	8.97731
60.7076	4.38069		50.2774	4.82528		50.2356	8.52005		54.3968	8.98003
60.7578	4.3822		50.3188	4.82556		50.2775	8.52033		54.442	8.98187
60.8083	4.38263		50.3605	4.8264		50.3189	8.52061		54.4872	8.98246
60.8588	4.38378		50.4022	4.8271		50.3605	8.52103		54.5324	8.98248
60.9091	4.38402		50.4439	4.82752		50.4022	8.52145		54.5775	8.98515
60.9593	4.38568		50.4857	4.82808		50.4439	8.52173		54.6224	8.98486
61.0096	4.38552		50.5273	4.82878		50.4857	8.52215		54.6675	8.98642
61.06	4.38622		50.5688	4.82934		50.5273	8.52243		54.7128	8.98696
61.1106	4.38704		50.6105	4.82976		50.5688	8.52299		54.758	8.98554
61.1609	4.38654		50.6522	4.83032		50.6106	8.52313		54.8031	8.98853
61.2111	4.38782		50.694	4.83116		50.6522	8.52341		54.848	8.98816
61.2614	4.38832		50.7355	4.83173		50.694	8.52383		54.8931	8.98892
61.3118	4.38803		50.7771	4.83215		50.7355	8.52411		54.9384	8.99147
61.3624	4.38878		50.8188	4.83285		50.7771	8.52411		54.9836	8.99176
61.4126	4.38904		50.8606	4.83341		50.8188	8.52411		55.0286	8.99323
61.4629	4.39008		50.9024	4.83383		50.8606	8.52453		55.0736	8.99514
61.5131	4.39137		50.9438	4.83425		50.9024	8.52411		55.1187	8.99639
61.5636	4.39112		50.9855	4.83481		50.9439	8.52453		55.164	8.99681
61.6141	4.3923		51.0272	4.83523		50.9854	8.52439		55.2091	9.00046
61.6644	4.39249		51.0689	4.83551		51.0272	8.52411		55.2542	8.99955
61.7146	4.39362		51.1107	4.83607		51.0689	8.52411		55.2992	9.00171
61.7649	4.39458		51.1522	4.83649		51.1107	8.52411		55.3443	9.00212
61.8153	4.39465		51.1938	4.83691		51.1523	8.52411		55.3896	9.00318
61.8659	4.39569		51.2355	4.83747		51.1938	8.52453		55.4348	9.00445
61.9162	4.39591		51.2772	4.83789		51.2356	8.52453		55.4798	9.00653
61.9664	4.39733		51.319	4.83831		51.2772	8.52467		55.5248	9.00812
62.0167	4.39754		51.3605	4.83887		51.319	8.52495		55.5699	9.00964
62.0671	4.39836		51.4021	4.83929		51.3605	8.52523		55.6152	9.01158
62.1176	4.39818		51.4438	4.83986		51.4021	8.52551		55.6603	9.01106
62.1679	4.3996		51.4856	4.84028		51.4438	8.52593		55.7054	9.01405
62.2182	4.40034		51.5274	4.84084		51.4856	8.52635		55.7504	9.01638
62.2684	4.40173		51.5688	4.84154		51.5274	8.52691		55.7955	9.01581
62.3188	4.40208		51.6105	4.84196		51.5688	8.52719		55.8408	9.01907
62.3694	4.40262		51.6522	4.84266		51.6105	8.52761		55.8859	9.01976
62.4197	4.40352		51.6939	4.8435		51.6522	8.52817		55.931	9.01986
62.4699	4.40453		51.7357	4.84392		51.6939	8.52859		55.976	9.02133
62.5202	4.40531		51.7772	4.84476		51.7357	8.52873		56.0211	9.02174
62.5705	4.40595		51.8188	4.84546		51.7773	8.52929		56.0663	9.0223
62.6212	4.4062		51.8605	4.84602		51.8188	8.52971		56.1115	9.02226
62.6715	4.4067		51.9022	4.84672		51.8606	8.52999		56.1566	9.0227
62.7217	4.40699		51.944	4.84728		51.9022	8.53027		56.2015	9.0251
62.772	4.40753		51.9855	4.84784		51.944	8.53083		56.2467	9.02583
62.8224	4.40831		52.0271	4.84869		51.9855	8.53097		56.292	9.02676
62.8729	4.4083		52.0688	4.84925		52.0271	8.53097		56.3371	9.02581
62.9232	4.40843		52.1106	4.84953		52.0688	8.53125		56.3821	9.02828
62.9734	4.40969		52.1524	4.85009		52.1106	8.53125		56.4271	9.0296
63.0237	4.41081		52.1938	4.85079		52.1524	8.53111		56.4723	9.03076
63.0741	4.41126		52.2355	4.85093		52.1938	8.53097		56.5175	9.03237
63.1247	4.41199		52.2772	4.85121		52.2355	8.53097		56.5627	9.03225
63.175	4.41289		52.3189	4.85177		52.2772	8.53097		56.6078	9.03377
63.2252	4.41314		52.3607	4.85219		52.3189	8.53069		56.6527	9.03565
63.2755	4.41456		52.4022	4.85233		52.3607	8.53069		56.6979	9.03514
63.3258	4.41485		52.4438	4.85261		52.4022	8.53069		56.7431	9.03578
63.3765	4.41503		52.4855	4.85331		52.4438	8.53083		56.7883	9.03712
63.4267	4.41565		52.5272	4.85359		52.4855	8.53097		56.8333	9.03813
63.477	4.41679		52.569	4.85401		52.5272	8.53097		56.8783	9.03908
63.5273	4.41672		52.6105	4.85485		52.569	8.53125		56.9234	9.04224
63.5777	4.41755		52.6521	4.85569		52.6105	8.53125		56.9687	9.04305
63.6282	4.4181		52.6938	4.85597		52.6521	8.53167		57.0139	9.04552
63.6785	4.41885		52.7356	4.85681		52.6938	8.53181		57.0589	9.04672
63.7287	4.42006		52.7774	4.8578		52.7356	8.53195		57.1039	9.04861
63.779	4.42078		52.8188	4.85808		52.7774	8.53237		57.149	9.05194
63.8294	4.42158		52.8604	4.85878		52.8188	8.53265		57.1943	9.05253
63.88	4.42153		52.9022	4.85962		52.8604	8.53279		57.2394	9.05292
63.9303	4.423		52.9439	4.86018		52.9022	8.53335		57.2845	9.05468
63.9805	4.42414		52.9857	4.8606		52.9439	8.53335		57.3295	9.05615
64.0308	4.42447		53.0272	4.8613		52.9857	8.53377		57.3746	9.05593
64.0811	4.42519		53.0688	4.86186		53.0272	8.53419		57.4199	9.0574
64.1317	4.4258		53.1105	4.86228		53.0688	8.53476		57.4651	9.05637
64.182	4.4257		53.1522	4.86284		53.1105	8.53503		57.5102	9.05713
64.2323	4.42582		53.194	4.8634		53.1522	8.53545		57.5551	9.06054
64.2825	4.4267		53.2355	4.86382		53.194	8.53574		57.6002	9.06064
64.333	4.42774		53.2771	4.86424		53.2355	8.53616		57.6454	9.06127
64.3835	4.42732		53.3188	4.86494		53.2771	8.53644		57.6906	9.06365
64.4338	4.42833		53.3606	4.86522		53.3188	8.53658		57.7357	9.06287
64.484	4.42845		53.4024	4.86565		53.3606	8.53672		57.7807	9.06671
64.5343	4.42943		53.4438	4.86607		53.4024	8.53714		57.8258	9.06838
64.5846	4.4308		53.4854	4.86663		53.4438	8.53714		57.871	9.06835
64.6352	4.43108		53.5272	4.86663		53.4854	8.53714		57.9162	9.06958
64.6856	4.43176		53.5688	4.86691		53.5272	8.53742		57.9613	9.07095
64.7358	4.43256		53.6107	4.86733		53.5689	8.53742		58.0062	9.07158
64.7861	4.43381		53.6522	4.86761		53.6107	8.53742		58.0513	9.07308
64.8364	4.43442		53.6938	4.86803		53.6522	8.53742		58.0966	9.07384
64.887	4.43451		53.7355	4.86817		53.6938	8.53784		58.1418	9.07349
64.9373	4.43526		53.7772	4.86831		53.7355	8.53784		58.1869	9.07536
64.9875	4.43549		53.819	4.86901		53.7772	8.53784		58.2318	9.07675
65.0378	4.43627		53.8605	4.86929		53.819	8.53812		58.2769	9.07783
65.0882	4.43657		53.902	4.86971		53.8605	8.53812		58.3222	9.07859
65.1388	4.43742		53.9438	4.86999		53.9021	8.53854		58.3674	9.08018
65.1891	4.4378		53.9856	4.87055		53.9438	8.53868		58.4124	9.08109
65.2392	4.43888		54.0273	4.87097		53.9856	8.53924		58.4575	9.08351
65.2895	4.43996		54.0688	4.87125		54.0274	8.53938		58.5025	9.08476
65.3399	4.44019		54.1104	4.87167		54.0689	8.5398		58.5478	9.08674
65.3905	4.44142		54.1521	4.87223		54.1105	8.54022		58.5929	9.08738
65.4408	4.44182		54.1939	4.87279		54.1522	8.54064		58.6381	9.08795
65.4911	4.44244		54.2356	4.87307		54.1939	8.5412		58.683	9.08895
65.5413	4.44402		54.2772	4.87378		54.2357	8.54176		58.7281	9.08959
65.5917	4.44388		54.3188	4.87434		54.2772	8.54232		58.7734	9.08922
65.6423	4.44532		54.3605	4.87504		54.3188	8.54316		58.8186	9.0891
65.6926	4.44477		54.4022	4.8756		54.3605	8.54372		58.8636	9.09017
65.7428	4.44552		54.444	4.8763		54.4022	8.54456		58.9086	9.09135
65.793	4.4461		54.4855	4.87714		54.444	8.54526		58.9537	9.09333
65.8435	4.4468		54.527	4.8777		54.4855	8.54596		58.999	9.09451
65.8941	4.44693		54.5688	4.8784		54.5271	8.5468		59.0441	9.09316
65.9443	4.44768		54.6106	4.87924		54.5688	8.54736		59.0892	9.09686
65.9945	4.44858		54.6523	4.8798		54.6106	8.54806		59.1342	9.0984
66.0448	4.44931		54.6938	4.8805		54.6524	8.54876		59.1793	9.09865
66.0952	4.44976		54.7354	4.8812		54.6938	8.54918		59.2246	9.10053
66.1458	4.45027		54.7771	4.88162		54.7354	8.54974		59.2697	9.10173
66.1961	4.45078		54.8188	4.88232		54.7772	8.55016		59.3148	9.10264
66.2463	4.45197		54.8606	4.88289		54.8189	8.55044		59.3598	9.10399
66.2966	4.45253		54.9021	4.88373		54.8607	8.55114		59.4049	9.10413
66.347	4.45361		54.9438	4.88429		54.9022	8.55156		59.4502	9.10578
66.3976	4.45411		54.9855	4.88471		54.9438	8.55198		59.4953	9.10551
66.4478	4.4551		55.0272	4.88569		54.9855	8.55282		59.5404	9.10553
66.498	4.45532		55.069	4.88611		55.0272	8.55352		59.5853	9.10702
66.5483	4.45567		55.1105	4.88681		55.069	8.55394		59.6305	9.10891
66.5988	4.45667		55.1521	4.88765		55.1105	8.55478		59.6758	9.10891
66.6494	4.45675		55.1938	4.88807		55.152	8.55548		59.7209	9.10967
66.6996	4.45798		55.2356	4.88863		55.1938	8.55604		59.7659	9.11168
66.7499	4.45889		55.2773	4.88947		55.2356	8.55674		59.811	9.11349
66.8001	4.46002		55.3188	4.89003		55.2774	8.5573		59.8561	9.11626
66.8505	4.46052		55.3604	4.89073		55.3188	8.558		59.9014	9.11716
66.9011	4.4613		55.4021	4.89116		55.3604	8.55856		59.9465	9.11697
66.9514	4.46237		55.4438	4.892		55.4021	8.55912		59.9916	9.11851
67.0016	4.46332		55.4856	4.89284		55.4439	8.55982		60.0365	9.11961
67.0519	4.46416		55.5272	4.89368		55.4856	8.56066		60.0817	9.11822
67.1022	4.46451		55.5688	4.89452		55.5272	8.56122		60.1269	9.11932
67.1529	4.46474		55.6105	4.8955		55.5688	8.56192		60.1721	9.11863
67.2031	4.4656		55.6522	4.89648		55.6105	8.56248		60.2172	9.11885
67.2533	4.46579		55.694	4.89746		55.6522	8.56304		60.2621	9.12028
67.3036	4.4661		55.7355	4.89858		55.694	8.56374		60.3073	9.1203
67.3541	4.46589		55.7771	4.89943		55.7355	8.56416		60.3525	9.12054
67.4047	4.46693		55.8188	4.90055		55.7771	8.56458		60.3977	9.12243
67.4549	4.46781		55.8606	4.90153		55.8188	8.56514		60.4427	9.12216
67.5051	4.46862		55.9023	4.90209		55.8606	8.56514		60.4877	9.12267
67.5554	4.46897		55.9438	4.90307		55.9023	8.56542		60.5328	9.12461
67.6058	4.46955		55.9854	4.90391		55.9438	8.5657		60.5781	9.12532
67.6563	4.4702		56.0271	4.90447		55.9854	8.56584		60.6232	9.12461
67.7066	4.47112		56.0688	4.90517		56.0271	8.56584		60.6684	9.1276
67.7569	4.47163		56.1106	4.90601		56.0688	8.56598		60.7133	9.12848
67.8072	4.47271		56.1522	4.90671		56.1106	8.56612		60.7585	9.12757
67.8575	4.47327		56.1938	4.90741		56.1522	8.56654		60.8036	9.12858
67.9082	4.47386		56.2355	4.90854		56.1938	8.56682		60.8489	9.12855
67.9584	4.47452		56.2772	4.90938		56.2355	8.5671		60.894	9.12887
68.0086	4.47482		56.319	4.91036		56.2772	8.56766		60.9389	9.13073
68.0589	4.47551		56.3605	4.9112		56.319	8.56822		60.984	9.13159
68.1093	4.4759		56.402	4.91232		56.3605	8.56879		61.0293	9.13206
68.1599	4.47693		56.4438	4.9133		56.402	8.56935		61.0744	9.13428
68.2101	4.47773		56.4856	4.91414		56.4438	8.5699		61.1195	9.13362
68.2604	4.47799		56.5273	4.91526		56.4856	8.57047		61.1645	9.13651
68.3107	4.47916		56.5688	4.91624		56.5273	8.57116		61.2096	9.13921
68.361	4.47997		56.6104	4.91695		56.5688	8.57173		61.2549	9.13872
68.4116	4.48111		56.6521	4.91807		56.6104	8.57229		61.3001	9.13913
68.4619	4.4813		56.6938	4.91919		56.6521	8.57313		61.3451	9.13984
68.5122	4.48248		56.7356	4.92017		56.6938	8.57369		61.3901	9.14004
68.5624	4.48282		56.7772	4.92129		56.7356	8.57439		61.4352	9.14107
68.6128	4.48373		56.8188	4.92241		56.7772	8.57509		61.4804	9.14119
68.6634	4.48411		56.8605	4.92353		56.8188	8.57579		61.5257	9.14024
68.7137	4.48397		56.9022	4.92437		56.8605	8.57635		61.5707	9.14136
68.7639	4.48467		56.944	4.92563		56.9022	8.57691		61.6157	9.14259
68.8142	4.48499		56.9855	4.92676		56.944	8.57761		61.6608	9.14283
68.8646	4.4852		57.0271	4.9276		56.9855	8.57803		61.7061	9.14359
68.9152	4.4859		57.0688	4.92844		57.0271	8.57845		61.7512	9.14553
68.9654	4.48617		57.1106	4.92942		57.0688	8.57873		61.7963	9.14663
69.0157	4.48728		57.1523	4.93012		57.1106	8.57915		61.8413	9.14778
69.066	4.48809		57.1938	4.93082		57.1523	8.57915		61.8864	9.14945
69.1163	4.48852		57.2354	4.93166		57.1938	8.57943		61.9317	9.15045
69.1669	4.48932		57.2771	4.93236		57.2354	8.57943		61.9768	9.15089
69.2172	4.49038		57.3188	4.93306		57.2771	8.57943		62.0219	9.15339
69.2674	4.49058		57.3606	4.93376		57.3188	8.57943		62.0669	9.15474
69.3177	4.49199		57.4021	4.93475		57.3606	8.57985		62.112	9.15464
69.3681	4.49284		57.4438	4.93559		57.4021	8.58013		62.1572	9.15579
69.4187	4.49284		57.4855	4.93657		57.4438	8.58013		62.2024	9.15616
69.469	4.49343		57.5272	4.93755		57.4855	8.58055		62.2475	9.15692
69.5192	4.49396		57.569	4.93867		57.5272	8.58083		62.2925	9.16029
69.5695	4.49485		57.6105	4.93965		57.569	8.58111		62.3375	9.16118
69.6199	4.49532		57.652	4.94077		57.6105	8.58153		62.3828	9.16218
69.6705	4.49568		57.6938	4.94189		57.652	8.58223		62.428	9.16412
69.7207	4.49648		57.7355	4.94288		57.6938	8.58265		62.473	9.16497
69.771	4.49691		57.7773	4.94358		57.7356	8.58321		62.5181	9.16772
69.8212	4.49826		57.8188	4.94456		57.7773	8.58391		62.5632	9.16862
69.8716	4.49931		57.8604	4.94554		57.8188	8.58461		62.6084	9.17051
69.9222	4.4992		57.9021	4.9461		57.8604	8.58531		62.6536	9.17161
69.9725	4.50037		57.9438	4.9468		57.9021	8.58615		62.6987	9.17178
70.0227	4.50083		57.9856	4.94764		57.9438	8.58699		62.7436	9.17276
70.073	4.50153		58.0271	4.94834		57.9856	8.58769		62.7887	9.17234
70.1234	4.50236		58.0688	4.94904		58.0271	8.58853		62.834	9.17399
70.174	4.50264		58.1105	4.94988		58.0688	8.58951		62.8792	9.17264
70.2243	4.50368		58.1522	4.95058		58.1105	8.59035		62.9243	9.17345
70.2744	4.50407		58.194	4.95143		58.1522	8.59133		62.9692	9.17509
70.3248	4.50494		58.2355	4.95213		58.194	8.59217		63.0143	9.17609
70.3752	4.50519		58.277	4.95311		58.2355	8.59301		63.0596	9.17781
70.4257	4.50579		58.3188	4.95395		58.277	8.59385		63.1048	9.17798
70.4759	4.50596		58.3605	4.95437		58.3188	8.59441		63.1498	9.17952
70.5263	4.50698		58.4023	4.95549		58.3605	8.59511		63.1947	9.18084
70.5765	4.50761		58.4438	4.95633		58.4023	8.59567		63.2399	9.18138
70.6269	4.50849		58.4854	4.95675		58.4438	8.59623		63.2852	9.18317
70.6775	4.50945		58.5271	4.95745		58.4854	8.59665		63.3303	9.18577
70.7278	4.50989		58.5688	4.95843		58.5271	8.59721		63.3754	9.18506
70.778	4.51047		58.6106	4.95885		58.5688	8.59749		63.4204	9.18574
70.8282	4.51165		58.6521	4.95955		58.6106	8.59805		63.4655	9.18787
70.8786	4.51232		58.6937	4.9604		58.6522	8.59861		63.5108	9.18587
70.9292	4.51319		58.7355	4.96096		58.6938	8.59917		63.5559	9.18851
70.9796	4.51327		58.7771	4.9618		58.7355	8.59959		63.601	9.18893
71.0298	4.51336		58.819	4.96264		58.7771	8.60029		63.6459	9.19022
71.0801	4.51486		58.8605	4.96334		58.819	8.60099		63.6911	9.19125
71.1304	4.51552		58.902	4.96418		58.8605	8.60169		63.7364	9.19336
71.181	4.51659		58.9438	4.96488		58.9021	8.60239		63.7815	9.19368
71.2313	4.51702		58.9855	4.96586		58.9438	8.60296		63.8266	9.19508
71.2815	4.5176		59.0273	4.96656		58.9855	8.60379		63.8715	9.1973
71.3317	4.51843		59.0688	4.96726		59.0273	8.60464		63.9166	9.19774
71.3822	4.51899		59.1104	4.96825		59.0688	8.60519		63.9619	9.19894
71.4327	4.51974		59.1521	4.96895		59.1104	8.6059		64.0071	9.1997
71.4831	4.52015		59.1938	4.96979		59.1521	8.60646		64.0522	9.19894
71.5333	4.52156		59.2356	4.97063		59.1938	8.6073		64.0971	9.20108
71.5835	4.52252		59.2771	4.97133		59.2356	8.60786		64.1423	9.201
71.6339	4.52247		59.3187	4.97231		59.2771	8.60828		64.1875	9.2009
71.6845	4.52364		59.3605	4.97315		59.3188	8.60898		64.2327	9.20049
71.7348	4.52354		59.4021	4.97399		59.3605	8.60968		64.2778	9.20063
71.785	4.52385		59.4439	4.97497		59.4021	8.61024		64.3227	9.20078
71.8353	4.52516		59.4854	4.97567		59.444	8.6108		64.3678	9.20191
71.8857	4.525		59.527	4.97666		59.4855	8.6115		64.4131	9.20276
71.9363	4.52521		59.5688	4.97736		59.527	8.61206		64.4582	9.20294
71.9865	4.52597		59.6105	4.97806		59.5688	8.61262		64.5033	9.20468
72.0368	4.5266		59.6523	4.9789		59.6105	8.6129		64.5483	9.20646
72.087	4.5277		59.6938	4.97932		59.6523	8.61332		64.5934	9.20673
72.1374	4.52887		59.7354	4.97988		59.6938	8.6136		64.6387	9.20847
72.188	4.52951		59.7771	4.98044		59.7354	8.61388		64.6838	9.20906
72.2383	4.52992		59.8188	4.981		59.7771	8.6143		64.729	9.20894
72.2885	4.5307		59.8606	4.98142		59.8188	8.61458		64.7739	9.21063
72.3388	4.532		59.9021	4.98198		59.8606	8.615		64.819	9.21014
72.3892	4.53232		59.9437	4.9824		59.9021	8.61556		64.8643	9.21041
72.4398	4.53254		59.9854	4.98296		59.9437	8.61598		64.9095	9.21254
72.4901	4.53339		60.0271	4.98352		59.9854	8.61626		64.9545	9.21205
72.5403	4.53384		60.069	4.98422		60.0271	8.61696		64.9995	9.21234
72.5906	4.53484		60.1104	4.98478		60.069	8.61766		65.0446	9.21474
72.641	4.53492		60.152	4.98521		60.1105	8.61822		65.0899	9.21624
72.6916	4.53638		60.1938	4.98591		60.152	8.61878		65.1351	9.21712
72.7418	4.53623		60.2355	4.98661		60.1937	8.61934		65.1801	9.21913
72.7921	4.53676		60.2773	4.98717		60.2355	8.62032		65.2251	9.22067
72.8423	4.53857		60.3188	4.98773		60.2773	8.62074		65.2703	9.22241
72.8928	4.53887		60.3604	4.98829		60.3188	8.6213		65.3155	9.22371
72.9433	4.54047		60.4021	4.98899		60.3604	8.62214		65.3607	9.22422
72.9937	4.54069		60.4438	4.98927		60.4021	8.6227		65.4057	9.22579
73.0438	4.54217		60.4856	4.98983		60.4438	8.62326		65.4507	9.22714
73.0941	4.54285		60.5271	4.99053		60.4856	8.62424		65.4958	9.22748
73.1445	4.54277		60.5687	4.99095		60.5271	8.62494		65.541	9.22645
73.1951	4.54357		60.6104	4.99137		60.5687	8.62578		65.5863	9.22846
73.2454	4.54424		60.6521	4.99207		60.6105	8.62676		65.6313	9.2289
73.2956	4.54455		60.694	4.99235		60.6521	8.6276		65.6763	9.22949
73.3459	4.54571		60.7354	4.99291		60.694	8.62872		65.7214	9.23142
73.3963	4.54547		60.777	4.99333		60.7354	8.6297		65.7667	9.23196
73.4469	4.54575		60.8188	4.99375		60.777	8.6304		65.8118	9.23407
73.4971	4.54707		60.8605	4.99432		60.8188	8.63124		65.8568	9.23514
73.5473	4.54736		60.9023	4.99488		60.8605	8.63194		65.9018	9.23588
73.5976	4.54883		60.9438	4.99516		60.9023	8.63264		65.947	9.2395
73.648	4.54968		60.9853	4.99558		60.9438	8.63306		65.9923	9.24048
73.6986	4.55005		61.0271	4.99614		60.9853	8.63376		66.0374	9.2423
73.7489	4.55067		61.0688	4.99642		61.0271	8.63446		66.0825	9.24286
73.7991	4.55118		61.1106	4.99684		61.0688	8.63516		66.1274	9.24489
73.8494	4.55318		61.1521	4.99684		61.1106	8.63572		66.1726	9.24514
73.8998	4.5527		61.1937	4.99712		61.1521	8.63656		66.2178	9.24646
73.9504	4.55377		61.2354	4.99754		61.1937	8.63754		66.263	9.24695
74.0006	4.55439		61.2771	4.99782		61.2354	8.63838		66.3081	9.24798
74.0508	4.55566		61.319	4.99824		61.2771	8.63922		66.353	9.25253
74.1012	4.5554		61.3604	4.99866		61.319	8.64007		66.3982	9.25266
74.1516	4.55628		61.402	4.99908		61.3604	8.6409		66.4434	9.25305
74.2021	4.55703		61.4438	4.9995		61.402	8.64175		66.4886	9.25611
74.2524	4.55837		61.4855	5.00006		61.4438	8.64245		66.5336	9.25751
74.3026	4.55856		61.5273	5.00062		61.4855	8.64315		66.5786	9.25969
74.3529	4.56063		61.5688	5.00104		61.5273	8.64385		66.6237	9.26052
74.4033	4.56067		61.6104	5.0016		61.5688	8.64469		66.669	9.26302
74.4539	4.56119		61.6521	5.00202		61.6104	8.64539		66.7142	9.26356
74.5042	4.56224		61.6938	5.00259		61.6521	8.64609		66.7593	9.26676
74.5544	4.56312		61.7356	5.00301		61.6938	8.64707		66.8042	9.26618
74.6047	4.56402		61.7771	5.00343		61.7356	8.64791		66.8494	9.26892
74.655	4.5648		61.8187	5.00385		61.7771	8.64889		66.8946	9.26936
74.7057	4.56473		61.8604	5.00427		61.8187	8.65015		66.9398	9.26818
74.7559	4.56595		61.9021	5.00469		61.8605	8.65127		66.9849	9.27108
74.8061	4.56635		61.9439	5.00511		61.9021	8.65239		67.0298	9.27262
74.8564	4.56713		61.9854	5.00567		61.9439	8.65337		67.0749	9.27392
74.9069	4.56705		62.027	5.00609		61.9854	8.65463		67.1202	9.27605
74.9574	4.56806		62.0687	5.00637		62.027	8.65575		67.1653	9.27627
75.0076	4.56815		62.1105	5.00679		62.0688	8.65659		67.2104	9.27891
75.0579	4.56921		62.1523	5.00735		62.1105	8.65743		67.2554	9.28134
75.1082	4.57049		62.1938	5.00777		62.1523	8.65841		67.3005	9.28185
75.1586	4.57103		62.2354	5.00791		62.1938	8.65953		67.3458	9.28418
75.2091	4.57233		62.2771	5.00847		62.2354	8.66037		67.3909	9.28717
75.2595	4.5725		62.3188	5.00875		62.2771	8.66135		67.4361	9.28714
75.3097	4.57364		62.3606	5.00917		62.3188	8.66261		67.481	9.29003
75.36	4.57492		62.4021	5.00959		62.3606	8.66387		67.526	9.29128
75.4103	4.57498		62.4437	5.01015		62.4021	8.66513		67.5713	9.29182
75.461	4.57552		62.4854	5.01043		62.4437	8.66639		67.6165	9.29317
75.5112	4.57626		62.5271	5.01086		62.4854	8.66807		67.6616	9.29615
75.5614	4.57685		62.5689	5.01128		62.5271	8.66961		67.7066	9.29709
75.6117	4.57792		62.6104	5.01156		62.569	8.67115		67.7516	9.29956
75.6621	4.57814		62.652	5.01184		62.6104	8.67283		67.7969	9.30176
75.7127	4.57926		62.6937	5.01212		62.652	8.67451		67.8421	9.3023
75.7629	4.57962		62.7355	5.01254		62.6938	8.67592		67.8872	9.30448
75.8132	4.58072		62.7773	5.01296		62.7355	8.67746		67.9321	9.30781
75.8635	4.58201		62.8188	5.01324		62.7773	8.67914		67.9772	9.3086
75.9138	4.58246		62.8604	5.01394		62.8188	8.68054		68.0225	9.31019
75.9644	4.58391		62.902	5.01422		62.8604	8.68222		68.0677	9.31102
76.0147	4.58455		62.9438	5.01464		62.9021	8.68362		68.1128	9.31181
76.0649	4.58545		62.9856	5.0152		62.9438	8.6853		68.1577	9.31379
76.1153	4.58548		63.0271	5.0159		62.9856	8.68698		68.2028	9.31526
76.1656	4.587		63.0687	5.01632		63.0271	8.68852		68.2481	9.31413
76.2162	4.58674		63.1104	5.01702		63.0687	8.6902		68.2933	9.3154
76.2665	4.58788		63.1521	5.01758		63.1104	8.69202		68.3384	9.31621
76.3167	4.58861		63.1939	5.01842		63.1521	8.69356		68.3833	9.31548
76.367	4.58897		63.2354	5.01912		63.1939	8.69524		68.4284	9.31822
76.4174	4.58965		63.277	5.01983		63.2354	8.69692		68.4738	9.31803
76.468	4.59018		63.3187	5.02053		63.277	8.6986		68.5189	9.31854
76.5182	4.5906		63.3605	5.02123		63.3187	8.70014		68.5639	9.32101
76.5685	4.59122		63.4023	5.02179		63.3605	8.70154		68.6089	9.32361
76.6188	4.59192		63.4438	5.02249		63.4023	8.70322		68.654	9.32363
76.6691	4.59287		63.4853	5.02305		63.4438	8.70476		68.6993	9.32442
76.7197	4.59362		63.527	5.02347		63.4853	8.70602		68.7445	9.3254
76.77	4.59477		63.5688	5.02375		63.527	8.70756		68.7896	9.32785
76.8202	4.59586		63.6105	5.02431		63.5688	8.70953		68.8345	9.32839
76.8705	4.59689		63.6521	5.02459		63.6106	8.71093		68.8796	9.32763
76.9209	4.59721		63.6936	5.02501		63.6521	8.71261		68.9249	9.32968
76.9715	4.5982		63.7354	5.02557		63.6937	8.71485		68.9701	9.33005
77.0218	4.5986		63.7771	5.02585		63.7354	8.71681		69.0151	9.33125
77.072	4.59908		63.8189	5.02613		63.7771	8.71877		69.0601	9.33292
77.1223	4.59942		63.8604	5.02669		63.819	8.72115		69.1052	9.33395
77.1727	4.60003		63.9019	5.02725		63.8604	8.72339		69.1505	9.33573
77.2233	4.60159		63.9437	5.02796		63.902	8.72563		69.1956	9.33566
77.2735	4.60178		63.9855	5.02824		63.9437	8.72787		69.2407	9.33747
77.3238	4.60271		64.0272	5.02894		63.9855	8.73011		69.2857	9.33997
77.374	4.6041		64.0687	5.02964		64.0273	8.73249		69.3308	9.342
77.4244	4.6049		64.1103	5.03006		64.0687	8.73445		69.3761	9.34259
77.475	4.60524		64.152	5.03062		64.1103	8.73669		69.4212	9.3435
77.5252	4.60609		64.1938	5.03118		64.152	8.73879		69.4663	9.34524
77.5755	4.60727		64.2355	5.0316		64.1938	8.74075		69.5113	9.34607
77.6257	4.60743		64.2771	5.0323		64.2355	8.74286		69.5564	9.34531
77.6762	4.60797		64.3187	5.03272		64.2771	8.74496		69.6017	9.34663
77.7268	4.60912		64.3604	5.03328		64.3187	8.74692		69.6468	9.34543
77.777	4.60867		64.4021	5.0337		64.3604	8.74916		69.6919	9.347
77.8272	4.60978		64.4439	5.03412		64.4021	8.75126		69.7368	9.34744
77.8775	4.6105		64.4854	5.03468		64.4439	8.75308		69.782	9.34835
77.9279	4.61061		64.527	5.0351		64.4854	8.75532		69.8273	9.35014
77.9785	4.61125		64.5687	5.03538		64.527	8.75728		69.8724	9.35197
78.0288	4.61211		64.6105	5.0358		64.5687	8.7591		69.9174	9.35141
78.079	4.61251		64.6522	5.03622		64.6105	8.76092		69.9624	9.35366
78.1293	4.61369		64.6937	5.03678		64.6522	8.76274		70.0075	9.35555
78.1797	4.6148		64.7353	5.03707		64.6937	8.76428		70.0528	9.35663
78.2302	4.61571		64.777	5.03749		64.7353	8.76596		70.098	9.35712
78.2805	4.61545		64.8187	5.03791		64.777	8.7675		70.1431	9.35959
78.3308	4.61639		64.8605	5.03847		64.8188	8.76876		70.188	9.36035
78.381	4.61787		64.9021	5.03861		64.8605	8.77044		70.2331	9.36101
78.4314	4.6183		64.9437	5.03931		64.9021	8.77184		70.2784	9.36118
78.4821	4.61834		64.9854	5.03987		64.9437	8.77324		70.3236	9.3626
78.5323	4.61946		65.0271	5.04015		64.9854	8.77492		70.3687	9.36341
78.5825	4.61974		65.0689	5.04071		65.0271	8.77618		70.4136	9.36669
78.6328	4.62045		65.1104	5.04141		65.0689	8.77773		70.4587	9.36696
78.6832	4.62125		65.152	5.04211		65.1104	8.77927		70.504	9.36958
78.7338	4.62193		65.1937	5.04253		65.1519	8.78067		70.5491	9.37218
78.784	4.62268		65.2355	5.04309		65.1937	8.78207		70.5942	9.37296
78.8343	4.62381		65.2772	5.04379		65.2355	8.78361		70.6391	9.37598
78.8846	4.62432		65.3187	5.04449		65.2772	8.78501		70.6843	9.37703
78.9349	4.62543		65.3602	5.04505		65.3187	8.78641		70.7296	9.37879
78.9855	4.62535		65.402	5.04576		65.3603	8.78767		70.7747	9.37943
79.0358	4.62722		65.4438	5.0466		65.402	8.78893		70.8198	9.38004
79.086	4.62781		65.4855	5.0473		65.4438	8.79033		70.8648	9.38198
79.1363	4.62873		65.5271	5.048		65.4855	8.79159		70.9099	9.38372
79.1867	4.62966		65.5687	5.04884		65.5271	8.79285		70.9551	9.38504
79.2373	4.63008		65.6104	5.04954		65.5687	8.79425		71.0004	9.38403
79.2876	4.62992		65.6521	5.05024		65.6104	8.79537		71.0455	9.38582
79.3378	4.6311		65.6939	5.05094		65.6521	8.79663		71.0904	9.38832
79.3881	4.63171		65.7354	5.05164		65.6939	8.79789		71.1355	9.38842
79.4385	4.631		65.7769	5.0522		65.7354	8.79887		71.1808	9.39216
79.4891	4.63228		65.8187	5.0529		65.777	8.79985		71.2259	9.39368
79.5393	4.63286		65.8605	5.0536		65.8187	8.80083		71.271	9.39476
79.5896	4.63353		65.9022	5.05417		65.8605	8.80139		71.316	9.39768
79.6398	4.63419		65.9437	5.05501		65.9022	8.80223		71.3611	9.39956
79.6902	4.63468		65.9853	5.05571		65.9437	8.80279		71.4064	9.40118
79.7408	4.63558		66.027	5.05641		65.9853	8.80335		71.4515	9.40265
79.7911	4.63601		66.0687	5.05711		66.027	8.80377		71.4966	9.40443
79.8413	4.63743		66.1105	5.05781		66.0688	8.80433		71.5416	9.40593
79.8916	4.63805		66.1521	5.05865		66.1105	8.80475		71.5867	9.40811
79.942	4.63887		66.1937	5.05935		66.1521	8.80531		71.632	9.40813
79.9926	4.63928		66.2354	5.06005		66.1937	8.80601		71.6771	9.40946
80.0429	4.64027		66.277	5.06089		66.2354	8.80671		71.7222	9.41154
80.0931	4.64071		66.3189	5.06145		66.2771	8.80727		71.7672	9.4135
80.1434	4.64128		66.3604	5.0623		66.3188	8.80811		71.8123	9.41558
80.1938	4.64195		66.4019	5.06314		66.3604	8.80881		71.8576	9.41707
80.2444	4.64248		66.4437	5.06384		66.4019	8.80937		71.9027	9.41849
80.2946	4.64266		66.4855	5.06454		66.4437	8.81007		71.9477	9.41991
80.3448	4.64438		66.5272	5.06552		66.4855	8.81092		71.9927	9.42275
80.3951	4.64453		66.5687	5.06622		66.5272	8.81133		72.0379	9.42506
80.4455	4.64501		66.6102	5.06692		66.5687	8.81189		72.0832	9.42699
80.4961	4.64581		66.652	5.06776		66.6103	8.8126		72.1283	9.4288
80.5464	4.64736		66.6937	5.06846		66.652	8.81315		72.1733	9.42929
80.5966	4.64897		66.7355	5.0693		66.6937	8.81386		72.2184	9.43179
80.6469	4.64875		66.777	5.07028		66.7355	8.8147		72.2635	9.43341
80.6972	4.65017		66.8187	5.07113		66.7771	8.81539		72.3086	9.43307
80.7478	4.65043		66.8604	5.07197		66.8187	8.8161		72.3539	9.4349
80.7982	4.65019		66.9021	5.07309		66.8604	8.81693		72.399	9.43588
80.8484	4.65087		66.9438	5.07407		66.9021	8.81792		72.4439	9.43708
80.8987	4.65156		66.9854	5.07519		66.9439	8.81876		72.4891	9.44032
80.9491	4.65226		67.0269	5.07603		66.9854	8.81959		72.5343	9.44125
80.9997	4.6521		67.0687	5.07687		67.0269	8.8203		72.5794	9.44375
81.0499	4.65282		67.1104	5.07799		67.0687	8.82128		72.6245	9.44612
81.1001	4.65332		67.1522	5.07869		67.1105	8.82184		72.6695	9.44957
81.1504	4.65512		67.1937	5.07911		67.1522	8.8224		72.7147	9.4509
81.2009	4.65519		67.2352	5.0801		67.1937	8.82323		72.7599	9.45367
81.2514	4.65562		67.277	5.08052		67.2353	8.82366		72.8051	9.4556
81.3017	4.65602		67.3187	5.08108		67.277	8.82422		72.8501	9.45724
81.3519	4.65671		67.3605	5.08192		67.3187	8.82478		72.8951	9.45998
81.4022	4.65864		67.402	5.08276		67.3605	8.82548		72.9402	9.46187
81.4525	4.6587		67.4437	5.0836		67.402	8.82618		72.9855	9.46317
81.5031	4.65957		67.4853	5.08472		67.4437	8.82674		73.0307	9.46466
81.5534	4.66008		67.5271	5.0857		67.4854	8.82744		73.0757	9.46586
81.6037	4.66056		67.5689	5.08696		67.527	8.82828		73.1207	9.46968
81.654	4.66125		67.6104	5.08823		67.5689	8.82884		73.1658	9.4735
81.7044	4.66147		67.6519	5.08921		67.6104	8.8294		73.2111	9.47473
81.7549	4.66213		67.6937	5.09047		67.6519	8.8301		73.2562	9.47723
81.8052	4.66275		67.7354	5.09187		67.6937	8.8308		73.3013	9.48139
81.8554	4.66382		67.7772	5.09271		67.7355	8.83108		73.3462	9.48413
81.9057	4.66487		67.8187	5.09369		67.7772	8.83178		73.3914	9.48504
81.9561	4.66503		67.8603	5.09453		67.8187	8.83234		73.4367	9.4883
82.0066	4.66631		67.902	5.09551		67.8603	8.8329		73.4818	9.48918
82.057	4.66761		67.9437	5.09635		67.902	8.8336		73.5269	9.49148
82.1072	4.66775		67.9855	5.0972		67.9437	8.83416		73.5718	9.49378
82.1574	4.66965		68.027	5.09804		67.9855	8.835		73.617	9.49589
82.2078	4.66916		68.0687	5.09902		68.0271	8.83584		73.6622	9.49741
82.2584	4.67055		68.1103	5.09986		68.0687	8.83655		73.7074	9.49924
82.3087	4.67076		68.152	5.1007		68.1103	8.83752		73.7525	9.49922
82.3589	4.67066		68.1938	5.10168		68.152	8.83836		73.7974	9.50206
82.4092	4.67106		68.2354	5.10266		68.1939	8.83893		73.8426	9.5049
82.4596	4.67207		68.2769	5.10364		68.2354	8.83976		73.8879	9.50515
82.5102	4.67216		68.3187	5.10462		68.277	8.8406		73.933	9.5077
82.5604	4.67261		68.3604	5.10561		68.3187	8.84116		73.9781	9.51034
82.6106	4.67355		68.4022	5.10673		68.3604	8.84186		74.023	9.51225
82.6609	4.67426		68.4437	5.10785		68.4022	8.84228		74.0681	9.51534
82.7114	4.67486		68.4852	5.10869		68.4437	8.84299		74.1134	9.51629
82.7619	4.67648		68.527	5.10967		68.4852	8.8434		74.1586	9.51744
82.8122	4.67635		68.5687	5.11079		68.527	8.84382		74.2036	9.52144
82.8625	4.67782		68.6105	5.11135		68.5687	8.84439		74.2486	9.523
82.9127	4.67813		68.652	5.11219		68.6105	8.8448		74.2937	9.52268
82.963	4.67881		68.6936	5.11317		68.652	8.84522		74.339	9.52521
83.0137	4.67923		68.7353	5.11402		68.6937	8.84579		74.3842	9.5269
83.064	4.67995		68.777	5.11486		68.7354	8.8462		74.4293	9.528
83.1142	4.68081		68.8188	5.1157		68.7771	8.84677		74.4742	9.53033
83.1645	4.68121		68.8603	5.11668		68.8188	8.84732		74.5193	9.53339
83.2149	4.68195		68.9019	5.11752		68.8604	8.84803		74.5646	9.53344
83.2655	4.68289		68.9437	5.1185		68.9019	8.84858		74.6097	9.53777
83.3157	4.68366		68.9854	5.11948		68.9437	8.84929		74.6548	9.53792
83.3659	4.68477		69.0272	5.12032		68.9854	8.84998		74.6998	9.54007
83.4162	4.68513		69.0687	5.12144		69.0272	8.85055		74.745	9.54316
83.4667	4.68586		69.1102	5.12243		69.0687	8.85152		74.7902	9.5449
83.5172	4.68706		69.152	5.12327		69.1102	8.85237		74.8353	9.54517
83.5675	4.68748		69.1937	5.12425		69.152	8.85307		74.8804	9.54762
83.6177	4.68879		69.2355	5.12523		69.1937	8.85433		74.9254	9.54943
83.668	4.68933		69.277	5.12621		69.2355	8.85544		74.9705	9.5507
83.7183	4.68981		69.3186	5.12705		69.277	8.85642		75.0158	9.55053
83.769	4.69069		69.3604	5.12817		69.3187	8.85769		75.061	9.55051
83.8192	4.69056		69.402	5.12915		69.3604	8.85895		75.106	9.55159
83.8695	4.69187		69.4438	5.13013		69.402	8.86007		75.151	9.55306
83.9198	4.69227		69.4853	5.13112		69.4438	8.86105		75.1961	9.55357
83.9702	4.69224		69.5269	5.13196		69.4854	8.86217		75.2414	9.55683
84.0208	4.69281		69.5687	5.1328		69.5269	8.86301		75.2865	9.55739
84.071	4.69385		69.6104	5.1335		69.5687	8.86357		75.3316	9.55888
84.1212	4.69476		69.6522	5.13434		69.6104	8.86413		75.3766	9.55986
84.1715	4.69603		69.6937	5.13504		69.6522	8.86483		75.4217	9.56297
84.2219	4.69656		69.7352	5.1356		69.6937	8.86525		75.467	9.56378
84.2725	4.69641		69.777	5.13616		69.7352	8.86553		75.5121	9.56518
84.3227	4.69737		69.8187	5.13672		69.777	8.86595		75.5572	9.5664
84.373	4.69878		69.8605	5.13756		69.8187	8.86623		75.6022	9.56917
84.4233	4.69967		69.902	5.13826		69.8605	8.86665		75.6473	9.57027
84.4736	4.70062		69.9436	5.13896		69.902	8.86707		75.6926	9.57052
84.5243	4.70124		69.9853	5.13981		69.9436	8.86777		75.7377	9.57172
84.5745	4.70146		70.027	5.14079		69.9854	8.86791		75.7828	9.57439
84.6247	4.70212		70.0688	5.14149		70.027	8.86875		75.8277	9.57576
84.675	4.70293		70.1103	5.14261		70.0688	8.86959		75.8729	9.57779
84.7254	4.70373		70.1519	5.14359		70.1103	8.87001		75.9182	9.57975
84.776	4.7041		70.1937	5.14443		70.1519	8.87071		75.9633	9.58088
84.8263	4.70514		70.2354	5.14541		70.1937	8.87155		76.0083	9.58279
84.8765	4.70627		70.2772	5.14653		70.2354	8.87211		76.0533	9.58538
84.9268	4.70643		70.3187	5.14723		70.2772	8.87267		76.0985	9.58683
84.9772	4.70734		70.3602	5.14822		70.3187	8.87323		76.1437	9.58948
85.0278	4.70854		70.402	5.14906		70.3602	8.87393		76.1889	9.58948
85.078	4.70941		70.4437	5.1499		70.402	8.87449		76.234	9.58982
85.1283	4.71021		70.4855	5.15088		70.4437	8.87492		76.2789	9.59188
85.1786	4.71084		70.527	5.15186		70.4855	8.87561		76.324	9.59406
85.2289	4.71176		70.5686	5.15256		70.527	8.87645		76.3693	9.59268
85.2795	4.71187		70.6103	5.15368		70.5686	8.87701		76.4145	9.59428
85.3298	4.7123		70.652	5.15452		70.6103	8.87785		76.4596	9.59548
85.38	4.71348		70.6938	5.15536		70.652	8.87884		76.5045	9.59641
85.4303	4.71361		70.7353	5.1562		70.6938	8.87953		76.5496	9.59741
85.4807	4.71391		70.7769	5.15719		70.7353	8.88037		76.5949	9.59947
85.5313	4.71462		70.8187	5.15817		70.7769	8.88122		76.64	9.60123
85.5815	4.715		70.8604	5.15873		70.8187	8.88177		76.6851	9.60322
85.6318	4.71604		70.9022	5.15943		70.8604	8.88248		76.7301	9.60415
85.6821	4.71725		70.9437	5.16041		70.9022	8.88303		76.7752	9.60439
85.7325	4.7177		70.9852	5.16097		70.9437	8.88345		76.8205	9.60682
85.7831	4.71872		71.027	5.16153		70.9852	8.88388		76.8657	9.60956
85.8333	4.71927		71.0687	5.16223		71.027	8.8843		76.9107	9.60961
85.8836	4.72021		71.1105	5.16279		71.0687	8.88471		76.9557	9.611
85.9338	4.72235		71.152	5.16321		71.1105	8.885		77.0008	9.61189
85.9843	4.72207		71.1936	5.16391		71.152	8.88542		77.046	9.61235
86.0349	4.72307		71.2353	5.16447		71.1936	8.8857		77.0913	9.61475
86.0851	4.72368		71.277	5.16518		71.2353	8.88611		77.1364	9.61639
86.1353	4.724		71.3188	5.16588		71.277	8.8864		77.1813	9.61808
86.1856	4.72466		71.3603	5.16672		71.3188	8.88668		77.2264	9.62041
86.236	4.72534		71.4019	5.16756		71.3603	8.88723		77.2717	9.62061
86.2866	4.72651		71.4436	5.16826		71.4019	8.88766		77.3168	9.62274
86.3369	4.72734		71.4853	5.16924		71.4437	8.88808		77.3619	9.62494
86.3871	4.728		71.5272	5.17008		71.4854	8.88849		77.4068	9.62717
86.4374	4.72988		71.5687	5.17078		71.5272	8.88878		77.452	9.62827
86.4877	4.72995		71.6102	5.17162		71.5687	8.88934		77.4973	9.63013
86.5383	4.73086		71.652	5.17232		71.6102	8.88975		77.5424	9.63094
86.5886	4.73204		71.6937	5.17331		71.652	8.89018		77.5875	9.63295
86.6389	4.73218		71.7355	5.17401		71.6937	8.8906		77.6325	9.63359
86.6891	4.7345		71.777	5.17471		71.7355	8.89115		77.6775	9.63332
86.7395	4.73389		71.8186	5.17555		71.777	8.89186		77.7228	9.63581
86.7901	4.73511		71.8603	5.17639		71.8186	8.89214		77.7681	9.63476
86.8404	4.7361		71.902	5.17709		71.8603	8.89284		77.8131	9.63559
86.8905	4.73552		71.9438	5.17779		71.902	8.89354		77.858	9.63841
86.9409	4.73698		71.9853	5.17877		71.9438	8.89396		77.9031	9.63851
86.9913	4.73728		72.0269	5.17961		71.9853	8.89452		77.9484	9.64013
87.0418	4.73813		72.0686	5.18031		72.0269	8.89494		77.9935	9.64262
87.0922	4.73869		72.1103	5.18129		72.0687	8.89522		78.0387	9.64328
87.1424	4.73981		72.1522	5.18199		72.1104	8.89564		78.0836	9.6451
87.1927	4.74066		72.1937	5.1827		72.1522	8.89578		78.1287	9.64698
87.243	4.74134		72.2352	5.1834		72.1937	8.89592		78.174	9.64882
87.2936	4.74217		72.2769	5.1841		72.2352	8.89592		78.2192	9.64946
87.3439	4.74281		72.3187	5.18466		72.277	8.89592		78.2642	9.65129
87.3941	4.74422		72.3605	5.18508		72.3187	8.89606		78.3092	9.65134
87.4444	4.74495		72.402	5.18564		72.3605	8.89633		78.3543	9.65208
87.4948	4.74535		72.4436	5.1862		72.402	8.89633		78.3996	9.65392
87.5454	4.74695		72.4852	5.18662		72.4436	8.89633		78.4448	9.6546
87.5957	4.74636		72.527	5.18732		72.4853	8.89662		78.4899	9.65614
87.6459	4.74774		72.5688	5.18802		72.527	8.89704		78.5348	9.65886
87.6961	4.7486		72.6103	5.18872		72.5688	8.89732		78.5799	9.65943
87.7465	4.74833		72.6519	5.18928		72.6103	8.89774		78.6253	9.66099
87.7971	4.74946		72.6936	5.19026		72.6519	8.8983		78.6703	9.66388
87.8474	4.75063		72.7353	5.19111		72.6936	8.89872		78.7154	9.66474
87.8976	4.75197		72.7772	5.19167		72.7353	8.89928		78.7604	9.66724
87.9479	4.75245		72.8187	5.19265		72.7772	8.8997		78.8055	9.66983
87.9983	4.75373		72.8602	5.19349		72.8187	8.90026		78.8508	9.66957
88.0489	4.75408		72.9019	5.19419		72.8602	8.90096		78.8959	9.67255
88.0992	4.75563		72.9437	5.19503		72.902	8.90138		78.941	9.67353
88.1494	4.75672		72.9855	5.19573		72.9437	8.90194		78.986	9.67417
88.1996	4.75761		73.027	5.19657		72.9855	8.90264		79.0311	9.67517
88.25	4.75811		73.0686	5.19741		73.027	8.90306		79.0764	9.67527
88.3007	4.75838		73.1103	5.19811		73.0686	8.90376		79.1215	9.67532
88.351	4.75936		73.152	5.19909		73.1103	8.90446		79.1666	9.67713
88.4011	4.7602		73.1938	5.1998		73.152	8.90502		79.2116	9.67794
88.4514	4.76027		73.2353	5.20064		73.1938	8.90572		79.2567	9.67894
88.5018	4.76151		73.2768	5.20162		73.2353	8.90642		79.302	9.68113
88.5524	4.7614		73.3186	5.20232		73.2769	8.90712		79.3471	9.68188
88.6027	4.76185		73.3603	5.20302		73.3186	8.90768		79.3922	9.68242
88.6529	4.76326		73.4021	5.20386		73.3603	8.90825		79.4371	9.68593
88.7032	4.76409		73.4436	5.20456		73.4022	8.9088		79.4823	9.68659
88.7536	4.76506		73.4852	5.20512		73.4437	8.90908		79.5276	9.68847
88.8041	4.76537		73.5269	5.20582		73.4852	8.90964		79.5727	9.68992
88.8545	4.76658		73.5687	5.20624		73.527	8.90992		79.6178	9.69014
88.9047	4.76669		73.6105	5.20694		73.5687	8.91006		79.6628	9.69308
88.9549	4.76882		73.652	5.2075		73.6105	8.91063		79.7078	9.69335
89.0054	4.76955		73.6936	5.20821		73.652	8.91077		79.7531	9.69367
89.0559	4.76975		73.7352	5.20891		73.6936	8.91091		79.7983	9.69555
89.1063	4.77047		73.777	5.20961		73.7352	8.9116		79.8434	9.69697
89.1564	4.77134		73.8188	5.21045		73.777	8.91189		79.8883	9.69812
89.2067	4.7725		73.8602	5.21115		73.8188	8.9123		79.9335	9.70038
89.2571	4.77288		73.9018	5.21185		73.8603	8.913		79.9788	9.70219
89.3076	4.77337		73.9436	5.21283		73.9018	8.91343		80.0238	9.70322
89.358	4.77472		73.9853	5.21339		73.9436	8.91398		80.0689	9.70557
89.4082	4.77556		74.0271	5.21395		73.9853	8.91455		80.1139	9.70809
89.4585	4.77641		74.0686	5.21465		74.0271	8.9151		80.1591	9.70956
89.5089	4.7772		74.1102	5.21535		74.0687	8.91581		80.2043	9.71118
89.5594	4.77828		74.1519	5.21591		74.1102	8.91609		80.2495	9.71145
89.6097	4.77953		74.1937	5.21634		74.1519	8.91678		80.2946	9.71196
89.6599	4.77993		74.2354	5.21718		74.1937	8.91749		80.3395	9.71507
89.7102	4.7806		74.277	5.21774		74.2355	8.9179		80.3846	9.7151
89.7606	4.78215		74.3186	5.2183		74.277	8.91861		80.4299	9.71495
89.8112	4.7822		74.3602	5.21928		74.3186	8.9193		80.4751	9.71777
89.8615	4.78316		74.402	5.22012		74.3602	8.91987		80.5202	9.71649
89.9117	4.7837		74.4438	5.22082		74.402	8.9207		80.5651	9.71884
89.962	4.78468		74.4852	5.2218		74.4438	8.92141		80.6102	9.72075
90.0124	4.78484		74.5269	5.2225		74.4853	8.92196		80.6555	9.72051
90.063	4.7857		74.5686	5.2232		74.5269	8.92253		80.7006	9.72262
90.1132	4.78605		74.6103	5.2239		74.5686	8.92322		80.7457	9.72536
90.1634	4.78659		74.6521	5.22446		74.6103	8.92365		80.7907	9.72656
90.2138	4.78782		74.6936	5.22503		74.6521	8.92393		80.8358	9.72805
90.2642	4.78845		74.7352	5.22545		74.6937	8.92434		80.8811	9.72923
90.3147	4.78909		74.7769	5.22587		74.7352	8.92463		80.9262	9.73085
90.365	4.79005		74.8187	5.22643		74.7769	8.92491		80.9713	9.73214
90.4152	4.79078		74.8604	5.22685		74.8187	8.92491		81.0163	9.73432
90.4655	4.79216		74.9019	5.22741		74.8604	8.92533		81.0614	9.73469
90.5159	4.79288		74.9436	5.22797		74.902	8.92533		81.1066	9.73577
90.5665	4.79428		74.9852	5.22853		74.9436	8.9256		81.1519	9.73538
90.6168	4.79431		75.027	5.22937		74.9853	8.92603		81.1969	9.73746
90.667	4.79534		75.0688	5.23021		75.027	8.92631		81.2419	9.7402
90.7173	4.79609		75.1102	5.23077		75.0688	8.92673		81.287	9.74096
90.7677	4.79679		75.1518	5.23161		75.1102	8.927		81.3323	9.7427
90.8183	4.79828		75.1936	5.23231		75.1518	8.92757		81.3774	9.74517
90.8685	4.79833		75.2353	5.23273		75.1936	8.92799		81.4225	9.74593
90.9187	4.79957		75.2771	5.23357		75.2353	8.92841		81.4675	9.74811
90.969	4.80047		75.3186	5.23428		75.2771	8.92897		81.5126	9.75019
91.0194	4.80144		75.3602	5.2347		75.3186	8.92939		81.5579	9.75193
91.07	4.80231		75.4019	5.23526		75.3602	8.92981		81.603	9.75245
91.1203	4.80392		75.4437	5.23582		75.4019	8.93037		81.648	9.75482
91.1705	4.80499		75.4854	5.23652		75.4437	8.93093		81.6931	9.75588
91.2208	4.80486		75.5269	5.23708		75.4854	8.93163		81.7382	9.75671
91.2712	4.80643		75.5686	5.23764		75.527	8.93233		81.7834	9.75754
91.3217	4.8067		75.6102	5.2382		75.5686	8.93317		81.8286	9.75828
91.3721	4.80713		75.652	5.2389		75.6102	8.93401		81.8737	9.7595
91.4223	4.80862		75.6937	5.23946		75.652	8.93485		81.9186	9.76119
91.4726	4.80784		75.7352	5.24016		75.6937	8.93569		81.9638	9.76293
91.523	4.80996		75.7768	5.24072		75.7352	8.93667		82.0091	9.76379
91.5736	4.81009		75.8186	5.24142		75.7769	8.93751		82.0542	9.76651
91.6238	4.81036		75.8603	5.24213		75.8186	8.93835		82.0992	9.76954
91.674	4.81228		75.9021	5.24283		75.8603	8.93919		82.1442	9.76981
91.7243	4.81225		75.9436	5.24339		75.9021	8.93961		82.1893	9.77302
91.7747	4.8134		75.9852	5.24395		75.9436	8.94045		82.2347	9.775
91.8253	4.81388		76.0269	5.24465		75.9852	8.94115		82.2798	9.77621
91.8756	4.81576		76.0687	5.24521		76.0269	8.94171		82.3249	9.77777
91.9258	4.81594		76.1104	5.24577		76.0687	8.94213		82.3698	9.7799
91.9761	4.81776		76.1519	5.24647		76.1104	8.9427		82.4149	9.78123
92.0264	4.81815		76.1936	5.24689		76.152	8.94339		82.4602	9.78125
92.0771	4.81871		76.2352	5.24759		76.1936	8.94396		82.5054	9.78297
92.1273	4.81907		76.277	5.24815		76.2352	8.94437		82.5504	9.78495
92.1775	4.81974		76.3187	5.24885		76.277	8.94522		82.5954	9.78691
92.2279	4.82115		76.3602	5.24927		76.3187	8.94591		82.6405	9.78943
92.2782	4.82149		76.4018	5.24969		76.3602	8.94662		82.6858	9.79039
92.3288	4.82232		76.4436	5.2504		76.4018	8.94731		82.7309	9.79149
92.3791	4.82329		76.4853	5.2511		76.4436	8.94829		82.776	9.79418
92.4293	4.82409		76.5271	5.25138		76.4853	8.94914		82.8209	9.79756
92.4796	4.82587		76.5686	5.25222		76.5271	8.94997		82.8661	9.79812
92.53	4.8258		76.6102	5.25292		76.5686	8.95081		82.9114	9.80124
92.5806	4.82782		76.6519	5.25362		76.6102	8.9518		82.9565	9.80173
92.6308	4.82828		76.6937	5.25418		76.6519	8.95263		83.0016	9.80214
92.6811	4.82913		76.7354	5.25502		76.6937	8.95361		83.0465	9.80337
92.7314	4.83074		76.7769	5.25586		76.7354	8.95446		83.0917	9.80476
92.7817	4.83097		76.8186	5.25628		76.7769	8.95544		83.1369	9.80552
92.8323	4.83194		76.8602	5.25712		76.8186	8.95656		83.1821	9.80528
92.8826	4.83288		76.9019	5.25782		76.8602	8.9574		83.2272	9.80721
92.9328	4.83274		76.9437	5.25824		76.902	8.95852		83.2721	9.80839
92.9831	4.83429		76.9852	5.25908		76.9437	8.95964		83.3173	9.81008
93.0335	4.83447		77.0268	5.25979		76.9852	8.96062		83.3625	9.81294
93.0841	4.83522		77.0686	5.26021		77.0268	8.96145		83.4077	9.81346
93.1344	4.83606		77.1103	5.26077		77.0686	8.96258		83.4528	9.81532
93.1846	4.83706		77.1521	5.26147		77.1103	8.96328		83.4977	9.81738
93.2349	4.83789		77.1936	5.26203		77.1521	8.96411		83.5429	9.81929
93.2853	4.83849		77.2352	5.26245		77.1936	8.96482		83.5881	9.82206
93.3359	4.83958		77.2769	5.26301		77.2352	8.96552		83.6332	9.82475
93.3861	4.8403		77.3187	5.26329		77.2769	8.96608		83.6784	9.82732
93.4364	4.84161		77.3604	5.26371		77.3187	8.96664		83.7233	9.82845
93.4866	4.843		77.4019	5.26399		77.3604	8.96734		83.7684	9.8309
93.537	4.84361		77.4435	5.26469		77.4019	8.96804		83.8137	9.83246
93.5876	4.8446		77.4852	5.26511		77.4436	8.9686		83.8589	9.83305
93.6379	4.84498		77.527	5.26553		77.4852	8.9693		83.904	9.83775
93.6881	4.8458		77.5687	5.26623		77.527	8.97014		83.9489	9.83864
93.7384	4.84665		77.6102	5.26707		77.5687	8.97084		83.994	9.84116
93.7888	4.84813		77.6518	5.26778		77.6102	8.97182		84.0394	9.84471
93.8394	4.84869		77.6936	5.26862		77.6518	8.9728		84.0845	9.84564
93.8896	4.84922		77.7353	5.26946		77.6936	8.9735		84.1295	9.84846
93.9398	4.85011		77.7771	5.2703		77.7353	8.97448		84.1744	9.85049
93.9901	4.8512		77.8186	5.27114		77.7771	8.97546		84.2197	9.85402
94.0405	4.85254		77.8601	5.27212		77.8186	8.9763		84.2649	9.85409
94.0911	4.8527		77.9019	5.27296		77.8602	8.97715		84.3101	9.85595
94.1414	4.85353		77.9437	5.2738		77.9019	8.97812		84.3551	9.85909
94.1917	4.85516		77.9854	5.27464		77.9437	8.97924		84.4001	9.86039
94.2419	4.85617		78.0269	5.27534		77.9854	8.98008		84.4452	9.86146
94.2922	4.85678		78.0685	5.27619		78.0269	8.98121		84.4905	9.86286
94.3429	4.85766		78.1102	5.27703		78.0686	8.98247		84.5357	9.86313
94.3932	4.85819		78.1519	5.27773		78.1102	8.98344		84.5807	9.86524
94.4433	4.85927		78.1937	5.27843		78.152	8.98456		84.6257	9.86685
94.4937	4.8605		78.2352	5.27927		78.1937	8.98568		84.6708	9.8693
94.544	4.85993		78.2768	5.27997		78.2352	8.98666		84.7161	9.87053
94.5947	4.86102		78.3186	5.28025		78.2768	8.98779		84.7612	9.87329
94.6449	4.86172		78.3603	5.28095		78.3186	8.98877		84.8063	9.87476
94.6951	4.86233		78.4021	5.28165		78.3603	8.9896		84.8513	9.87719
94.7454	4.86447		78.4436	5.28207		78.4021	8.99059		84.8964	9.88027
94.7958	4.86413		78.4851	5.28249		78.4436	8.99129		84.9417	9.88074
94.8464	4.86527		78.5269	5.28319		78.4852	8.99226		84.9869	9.88248
94.8966	4.86623		78.5686	5.28389		78.5269	8.99297		85.0319	9.88471
94.9469	4.86776		78.6104	5.28417		78.5687	8.99352		85.0768	9.88735
94.9972	4.8688		78.6519	5.28487		78.6104	8.99464		85.122	9.88772
95.0476	4.8691		78.6935	5.28558		78.6519	8.99535		85.1673	9.88956
95.0982	4.86985		78.7352	5.28614		78.6935	8.99619		85.2125	9.89112
95.1484	4.87069		78.7769	5.28698		78.7352	8.9973		85.2575	9.89418
95.1986	4.87149		78.8187	5.28768		78.7769	8.99843		85.3025	9.8958
95.2489	4.8724		78.8602	5.28824		78.8187	8.99927		85.3476	9.89788
95.2993	4.87387		78.9018	5.28894		78.8602	9.00053		85.3928	9.89972
95.3499	4.87398		78.9436	5.28992		78.9018	9.00165		85.438	9.90141
95.4002	4.87514		78.9853	5.29062		78.9436	9.00291		85.4831	9.90369
95.4504	4.87609		79.0271	5.29146		78.9853	9.00389		85.528	9.9067
95.5007	4.87681		79.0686	5.29258		79.0271	9.00501		85.5732	9.90854
95.5511	4.87801		79.1102	5.29357		79.0686	9.00627		85.6185	9.91084
95.6017	4.87962		79.1519	5.29441		79.1102	9.00725		85.6636	9.91246
95.652	4.87978		79.1936	5.29581		79.1519	9.00823		85.7087	9.91272
95.7022	4.88064		79.2354	5.29679		79.1937	9.00963		85.7536	9.91576
95.7524	4.88159		79.2769	5.29777		79.2354	9.01089		85.7987	9.91598
95.8028	4.88224		79.3185	5.29903		79.2769	9.01201		85.844	9.9164
95.8535	4.88315		79.3602	5.30001		79.3185	9.01355		85.8892	9.91716
95.9037	4.88413		79.402	5.30099		79.3602	9.01495		85.9343	9.91909
95.9539	4.88419		79.4437	5.30212		79.402	9.01635		85.9792	9.92015
96.0042	4.88545		79.4852	5.3031		79.4437	9.01804		86.0244	9.92127
96.0546	4.88632		79.5268	5.30408		79.4852	9.01944		86.0696	9.92414
96.1052	4.88699		79.5685	5.30492		79.5268	9.02098		86.1148	9.92505
96.1555	4.88753		79.6103	5.3059		79.5686	9.02251		86.1598	9.926
96.2057	4.88836		79.6521	5.30688		79.6103	9.02378		86.2048	9.92769
96.256	4.88982		79.6936	5.30758		79.6521	9.02518		86.2499	9.93031
96.3064	4.89027		79.7351	5.3087		79.6936	9.02644		86.2952	9.93161
96.3569	4.89108		79.7769	5.30968		79.7352	9.02783		86.3403	9.93423
96.4072	4.89215		79.8186	5.31067		79.7769	9.02923		86.3855	9.93617
96.4575	4.89317		79.8604	5.31179		79.8187	9.03036		86.4304	9.93744
96.5077	4.89389		79.9019	5.31277		79.8604	9.03176		86.4755	9.93869
96.5582	4.89466		79.9435	5.31389		79.9019	9.03344		86.5208	9.93972
96.6088	4.89645		79.9852	5.31501		79.9435	9.0347		86.566	9.94021
96.659	4.89517		80.0269	5.31613		79.9852	9.03624		86.611	9.94234
96.7092	4.89724		80.0687	5.31739		80.0269	9.03792		86.656	9.94393
96.7595	4.89855		80.1102	5.31837		80.0687	9.03974		86.7011	9.94474
96.8099	4.89882		80.1518	5.3195		80.1102	9.04114		86.7464	9.94577
96.8605	4.89989		80.1935	5.32062		80.1518	9.04282		86.7915	9.9501
96.9108	4.90082		80.2353	5.32174		80.1935	9.04464		86.8366	9.95086
96.961	4.90217		80.2771	5.32286		80.2353	9.04604		86.8816	9.954
97.0113	4.90272		80.3185	5.32398		80.2771	9.04759		86.9267	9.95742
97.0616	4.90363		80.3601	5.32496		80.3186	9.04899		86.972	9.95801
97.1122	4.90472		80.4019	5.32608		80.3602	9.05052		87.0171	9.95926
97.1625	4.90556		80.4436	5.3272		80.4019	9.05192		87.0622	9.96154
97.2127	4.90692		80.4854	5.32833		80.4436	9.05332		87.1072	9.96254
97.263	4.90739		80.5269	5.32945		80.4854	9.05486		87.1523	9.96301
97.3134	4.90879		80.5685	5.33057		80.5269	9.05641		87.1975	9.9644
97.3641	4.90945		80.6102	5.33169		80.5685	9.05781		87.2428	9.96458
97.4143	4.90985		80.6519	5.33281		80.6102	9.05935		87.2878	9.96475
97.4645	4.91047		80.6937	5.33393		80.6519	9.06089		87.3328	9.96805
97.5148	4.91093		80.7352	5.33505		80.6937	9.06242		87.3778	9.96847
97.5652	4.91194		80.7768	5.33617		80.7352	9.06382		87.4232	9.96987
97.6158	4.9129		80.8185	5.33702		80.7768	9.06522		87.4683	9.97161
97.666	4.91336		80.8602	5.338		80.8186	9.06663		87.5134	9.97261
97.7163	4.91423		80.9021	5.33898		80.8603	9.06774		87.5583	9.97423
97.7666	4.91536		80.9435	5.33982		80.9021	9.069		87.6035	9.97587
97.817	4.91659		80.9851	5.34052		80.9435	9.07013		87.6488	9.9778
97.8675	4.9164		81.0268	5.34122		80.9851	9.07111		87.6939	9.97952
97.9178	4.91809		81.0686	5.34206		81.0269	9.07237		87.739	9.97937
97.968	4.91902		81.1104	5.34262		81.0686	9.07335		87.7839	9.98351
98.0183	4.92		81.1519	5.34346		81.1104	9.07433		87.829	9.98206
98.0687	4.92166		81.1935	5.34416		81.1519	9.07545		87.8743	9.98344
98.1193	4.92204		81.2352	5.34501		81.1935	9.07629		87.9195	9.98586
98.1696	4.92223		81.2769	5.34585		81.2352	9.07741		87.9646	9.9866
98.2198	4.92302		81.3187	5.34669		81.2769	9.07867		88.0095	9.9886
98.2701	4.92393		81.3602	5.34739		81.3187	9.07965		88.0546	9.99103
98.3205	4.9245		81.4018	5.34823		81.3602	9.08078		88.1	9.99343
98.371	4.92559		81.4435	5.34921		81.4018	9.08189		88.1451	9.99397
98.4213	4.92679		81.4852	5.34977		81.4435	9.08301		88.1902	9.99879
98.4715	4.92749		81.5271	5.35075		81.4853	9.08427		88.2351	10.0019
98.5218	4.92924		81.5685	5.35159		81.5271	9.08525		88.2803	10.0031
98.5722	4.92956		81.6101	5.35229		81.5685	9.08637		88.3255	10.0059
98.6228	4.93058		81.6518	5.35328		81.6102	9.0875		88.3707	10.0075
98.6731	4.9317		81.6936	5.35412		81.6519	9.08848		88.4157	10.0081
98.7233	4.93269		81.7354	5.3551		81.6936	9.08959		88.4607	10.0116
98.7736	4.93369		81.7769	5.35622		81.7354	9.09071		88.5058	10.0122
98.824	4.93394		81.8185	5.35706		81.7769	9.09183		88.5511	10.0134
98.8746	4.93509		81.8602	5.35818		81.8185	9.09282		88.5963	10.0135
98.9249	4.93566		81.9019	5.3593		81.8602	9.09408		88.6413	10.0166
98.9751	4.93598		81.9437	5.36042		81.9019	9.0952		88.6863	10.0175
99.0254	4.93667		81.9852	5.36126		81.9437	9.09632		88.7314	10.0196
99.0757	4.9372		82.0268	5.36225		81.9852	9.09744		88.7767	10.0214
99.1263	4.93879		82.0685	5.36323		82.0268	9.09856		88.8218	10.0229
99.1766	4.93929		82.1102	5.36407		82.0686	9.09954		88.8669	10.025
99.2268	4.93961		82.152	5.36477		82.1102	9.10038		88.9119	10.0281
99.2771	4.94086		82.1935	5.36547		82.1521	9.10136		88.957	10.0315
99.3275	4.94161		82.2351	5.36617		82.1935	9.10219		89.0023	10.032
99.3781	4.94305		82.2768	5.36673		82.2351	9.10304		89.0474	10.0342
99.4284	4.94276		82.3186	5.36729		82.2769	9.10388		89.0925	10.0377
99.4786	4.94476		82.3603	5.36785		82.3186	9.10485		89.1375	10.0383
99.5288	4.94596		82.4019	5.36841		82.3604	9.10584		89.1826	10.0393
99.5792	4.94642		82.4434	5.36897		82.4019	9.10682		89.2279	10.0418
99.6299	4.94757		82.4852	5.36953		82.4435	9.10794		89.273	10.0438
99.6801	4.94787		82.5269	5.36996		82.4852	9.1092		89.3181	10.047
99.7304	4.94846		82.5687	5.37037		82.5269	9.11032		89.3631	10.0498
99.7806	4.9496		82.6102	5.37094		82.5687	9.11158		89.4082	10.0534
99.831	4.95019		82.6517	5.3715		82.6102	9.11284		89.4535	10.0538
99.8816	4.95133		82.6935	5.37192		82.6518	9.11411		89.4986	10.059
99.9318	4.95251		82.7352	5.37234		82.6935	9.11522		89.5437	10.0612
99.9821	4.9531		82.777	5.37276		82.7352	9.11663		89.5886	10.0633
100.032	4.95374		82.8185	5.37318		82.7771	9.11789		89.6338	10.0666
100.083	4.95497		82.8601	5.37374		82.8185	9.11929		89.6791	10.0696
100.133	4.95614		82.9018	5.37402		82.8601	9.12069		89.7241	10.0715
100.184	4.95714		82.9436	5.37458		82.9018	9.12209		89.7693	10.0736
100.234	4.95815		82.9853	5.37542		82.9436	9.12376		89.8142	10.0778
100.284	4.95944		83.0268	5.37584		82.9854	9.12544		89.8593	10.0781
100.335	4.95967		83.0684	5.3764		83.0269	9.12685		89.9046	10.0788
100.385	4.96045		83.1102	5.37738		83.0685	9.12867		89.9498	10.082
100.435	4.96084		83.1519	5.37794		83.1102	9.13034		89.9949	10.0841
100.486	4.96165		83.1937	5.37864		83.1519	9.13189		90.0398	10.0871
[truncated: 7,245 more rows]
