# Supplementary material for: 3D printing of ultra-high viscosity resin by a linear scan-based vat photopolymerization system
Source: Nat Commun. 2023 Jul 18;14:4303. doi: 10.1038/s41467-023-39913-4 (PMC10353997; doi:10.1038/s41467-023-39913-4)
Supplement: Supplementary file 10 — Source Data [file 41467_2023_39913_MOESM10_ESM.zip › Source_Data (Fig. 5).xlsx]

## Sheet: Figure 5a
Figure 5a The shear rate versus viscosity of mixtures with different proportions. (CN8883NS:ACMO, w/w)
80:20				70:30				60:40				50:50
Shear rate	Viscosity	Stress		Shear rate	Viscosity	Stress		Shear rate	Viscosity	Stress		Shear rate	Viscosity	Stress
0.10002	597.37	59.7501		0.09995	112.109	11.2056		0.09997	21.3668	2.13612		0.09999	4.30451	0.4304
0.15847	608.433	96.4165		0.15855	111.782	17.7233		0.15848	21.6102	3.42472		0.1585	4.21225	0.66764
0.25119	617.235	155.046		0.25119	111.359	27.9725		0.25119	22.0055	5.52761		0.25119	4.01704	1.00903
0.39812	624.933	248.797		0.39812	110.819	44.1189		0.39811	22.2032	8.83922		0.39809	3.93726	1.5674
0.63096	629.859	397.417		0.63099	110.012	69.4161		0.63097	21.9828	13.8704		0.63094	4.11715	2.59768
0.99999	633.775	633.766		0.99999	109.078	109.077		1.00003	21.6919	21.6926		1.00004	4.26294	4.26309
1.58492	640.827	1015.66		1.58496	108.798	172.441		1.58482	21.5309	34.1227		1.58492	4.35655	6.90478
2.51196	652.039	1637.9		2.51204	108.77	273.235		2.512	21.5098	54.0326		2.51177	4.25227	10.6807
3.98122	662.345	2636.94		3.98126	109.056	434.181		3.98105	21.2931	84.769		3.98093	4.28218	17.0471
6.30957	666.464	4205.1		6.30955	108.757	686.205		6.30938	21.1321	133.33		6.30954	4.27264	26.9584
10.0003	668.74	6687.6		10.0003	108.397	1084		10	21.0623	210.624		9.99992	4.23431	42.3428
15.85	667.819	10584.9		15.8495	107.841	1709.23		15.8492	21.0062	332.931		15.8489	4.1926	66.448
25.1214	660.876	16602.1		25.1196	106.961	2686.82		25.119	20.9649	526.617		25.1191	4.15248	104.307
39.8173	638.405	25419.6		39.8129	105.256	4190.57		39.8116	20.8829	831.383		39.8101	4.12175	164.087
63.1114	584.594	36894.5		63.1001	102.292	6454.64		63.0968	20.7737	1310.75		63.0954	4.09525	258.392
100.031	479.57	47971.9		100.009	97.5258	9753.41		100.002	20.564	2056.45		99.9992	4.06726	406.723

## Sheet: Figure 5b
Figure 5b The tensile stress-strain curves of printed samples. (CN8883NS:ACMO, w/w)
80:20			70:30			60:40			50:50
Strain	Stress		Strain	Stress		Strain	Stress		Strain	Stress
0	-0.50037		0	-0.38234		0	-0.32318		0	-0.14871
-0.00184	-0.50037		0	-0.38234		0	-0.32318		-0.00129	-0.14871
-0.00184	-0.50037		0	-0.38234		0	-0.32318		-0.00129	-0.14871
-0.00184	-0.5031		0	-0.38234		0	-0.32318		-0.00129	-0.14871
-0.00184	-0.50446		0	-0.38234		0	-0.32318		-0.00129	-0.14871
-0.00184	-0.50446		0	-0.38234		0.000686646	-0.32318		-0.00216	-0.14871
-0.00184	-0.50446		0	-0.38234		0.000686646	-0.32318		-0.00216	-0.14871
-0.00184	-0.50446		0	-0.38234		0.000686646	-0.32318		-0.00216	-0.14871
-0.00476	-0.50446		0	-0.38234		0.000686646	-0.32318		-0.00216	-0.14871
-0.00476	-0.50446		0	-0.38234		0.00106	-0.32318		-0.00113	-0.14871
-0.00476	-0.50719		0	-0.38234		0.00106	-0.32032		-0.00113	-0.14871
-0.00476	-0.50719		0	-0.38234		0.00106	-0.31889		-0.00113	-0.14871
-0.00546	-0.50719		0	-0.38234		0.00106	-0.31889		-0.00113	-0.14871
-0.00546	-0.50719		0	-0.38234		0.00106	-0.31889		-0.000505448	-0.15163
-0.00546	-0.50719		0	-0.38234		0.00146	-0.31889		-0.000505448	-0.15163
-0.00773	-0.50719		0	-0.38234		0.00146	-0.31889		-0.000505448	-0.15163
-0.00773	-0.50991		0	-0.38524		0.00146	-0.31889		-0.000505448	-0.15163
-0.00773	-0.51128		0	-0.38524		0.00146	-0.31889		-0.00084877	-0.15163
-0.00773	-0.51128		0	-0.38524		0.00177	-0.31889		-0.00084877	-0.15163
-0.00773	-0.51128		0	-0.38524		0.00177	-0.31889		-0.00084877	-0.15163
-0.00773	-0.51128		0	-0.38524		0.00177	-0.31889		-0.00084877	-0.15163
-0.01086	-0.51128		0	-0.38524		0.00177	-0.31889		-0.00084877	-0.15163
-0.01086	-0.51128		0	-0.38379		0.00229	-0.31889		8.58307e-05	-0.15163
-0.01086	-0.51128		0	-0.38234		0.00229	-0.31889		8.58307e-05	-0.15163
-0.01086	-0.51128		0	-0.38234		0.00229	-0.31889		8.58307e-05	-0.15163
-0.00825	-0.514		0	-0.38379		0.00229	-0.31889		8.58307e-05	-0.15163
-0.00825	-0.514		0	-0.38524		0.00299	-0.31889		0.00282	-0.156
-0.00825	-0.514		0	-0.38524		0.00299	-0.31889		0.00282	-0.156
-0.00825	-0.514		0	-0.38524		0.00299	-0.31889		0.00282	-0.156
-0.00825	-0.514		0	-0.38524		0.00299	-0.31889		0.00566	-0.156
-0.00825	-0.514		0	-0.38524		0.00299	-0.31889		0.00566	-0.156
-0.000286102	-0.514		0	-0.38524		0.0041	-0.31746		0.00566	-0.156
-0.000286102	-0.51537		0	-0.38524		0.0041	-0.31603		0.00566	-0.156
-0.000286102	-0.51673		0	-0.38524		0.0041	-0.31603		0.00566	-0.156
0.00398	-0.51673		0	-0.38524		0.0041	-0.31603		0.00566	-0.156
0.00398	-0.51673		0	-0.38524		0.00504	-0.31603		0.00609	-0.156
0.00398	-0.51673		0	-0.38524		0.00504	-0.31603		0.00609	-0.156
0.00398	-0.51673		0	-0.38524		0.00504	-0.31603		0.00609	-0.156
0.00223	-0.51673		0	-0.38524		0.00504	-0.31603		0.00609	-0.156
0.00223	-0.51673		0	-0.38524		0.00504	-0.31603		0.00607	-0.156
0.00146	-0.51673		0	-0.38524		0.00553	-0.31603		0.00607	-0.156
0.00146	-0.51673		0	-0.38524		0.00553	-0.31603		0.00607	-0.156
0.00146	-0.51809		0	-0.38524		0.00553	-0.31603		0.0078	-0.156
0.00146	-0.52082		0	-0.38524		0.00553	-0.31603		0.0078	-0.156
0.00387	-0.52082		0	-0.38524		0.00656	-0.31603		0.0078	-0.156
0.00387	-0.52082		0	-0.38524		0.00656	-0.31603		0.0078	-0.156
0.00387	-0.22905		0	-0.38524		0.00656	-0.31603		0.0078	-0.156
0.00387	-0.09135		0	0.05938		0.00656	-0.31603		0.0078	-0.156
0.00387	-0.08998		0	0.18682		0.00811	-0.31317		0.01168	-0.156
0.00387	-0.0818		0	0.11007		0.00811	-0.31317		0.01168	-0.156
0.00387	-0.05454		0	0.14483		0.00811	-0.31317		0.01168	-0.156
0.00784	-0.06817		0	0.2071		0.00811	-0.31317		0.01168	-0.156
0.00784	-0.05317		0	0.23896		0.01023	-0.31317		0.01662	0.3295
0.00784	-0.03272		0	0.14483		0.01023	-0.31317		0.01662	0.3951
0.01161	-0.0259		0	0.21724		0.01023	-0.31317		0.01662	0.36595
0.01161	0.11316		0	0.20131		0.01023	-0.31317		0.01662	0.38052
0.01161	0.14725		0	0.27372		0.01023	-0.31317		0.02106	0.49133
0.01161	0.12952		0	0.26648		0.01386	-0.31174		0.02106	0.49862
0.01161	0.14043		0	0.26648		0.01386	-0.30888		0.02106	0.47675
0.01161	0.11316		0	0.27662		0.01386	-0.30888		0.02106	0.52924
0.01456	0.14452		0	0.28096		0.01386	-0.30888		0.02106	0.51466
0.01456	0.15134		0	0.33599		0.01746	-0.30888		0.0239	0.43739
0.01456	0.18679		0	0.35627		0.01746	-0.14443		0.0239	0.51028
0.01456	0.24541		0	0.3302		0.01746	0.16588		0.0239	0.59776
0.01899	0.29041		0	0.30124		0.01746	0.18018		0.0239	0.61671
0.01899	0.16225		0	0.39972		0.01746	0.14443		0.0239	0.63275
0.01899	0.1936		0	0.3751		0.01945	0.16302		0.02449	0.64296
0.01899	0.20451		0	0.41854		0.01945	0.16445		0.02449	0.59922
0.01899	0.19497		0	0.48806		0.01945	0.16731		0.02449	0.68086
0.01899	0.28768		0	0.51703		0.01945	0.19448		0.02449	0.63421
0.0235	0.35994		0	0.51558		0.02083	0.19162		0.02449	0.64441
0.0235	0.34767		0	0.46489		0.02083	0.18161		0.02551	0.70273
0.0235	0.31086		0	0.46199		0.02083	0.21736		0.02551	0.68232
0.0259	0.32585		0	0.52572		0.02083	0.20163		0.02551	0.67357
0.0259	0.38857		0	0.53006		0.02144	0.15301		0.02775	0.6692
0.0259	0.35585		0	0.52716		0.02144	0.1859		0.02775	0.70565
0.0259	0.40629		0	0.52572		0.02144	0.24453		0.02775	0.7144
0.02563	0.41311		0	0.55613		0.02144	0.25454		0.02775	0.75376
0.02563	0.42129		0	0.60392		0.02144	0.26026		0.02775	0.77417
0.02752	0.43493		0	0.54744		0.02186	0.24882		0.02775	0.84415
0.02752	0.48265		0	0.56916		0.02186	0.27456		0.02775	0.81354
0.02752	0.52627		0	0.67778		0.02186	0.24453		0.02775	0.87477
0.02752	0.529		0	0.61696		0.02186	0.17732		0.03002	0.8806
0.03276	0.53718		0	0.63723		0.02407	0.23166		0.03002	0.85582
0.03276	0.55082		0	0.70675		0.02407	0.30173		0.03002	0.85727
0.03276	0.514		0	0.66764		0.02407	0.3003		0.03219	0.87914
0.03276	0.51264		0	0.65027		0.02407	0.28886		0.03219	0.87477
0.03276	0.62989		0	0.71689		0.02717	0.20449		0.03219	0.88935
0.03276	0.60535		0	0.77047		0.02717	0.23023		0.03219	0.89372
0.03276	0.60126		0	0.79364		0.02717	0.31889		0.03219	0.91413
0.03535	0.58899		0	0.82261		0.02717	0.33605		0.03528	0.94913
0.03535	0.63671		0	0.76323		0.02717	0.31317		0.03528	0.9083
0.03535	0.63398		0	0.75888		0.02899	0.3003		0.03528	0.94038
0.04083	0.6258		0	0.81681		0.02899	0.30602		0.03528	1.0643
0.04083	0.65034		0.000209808	0.83564		0.02899	0.38467		0.03528	1.00744
0.04083	0.72533		0.0016	0.88633		0.02899	0.40183		0.04075	1.01182
0.04083	0.70352		0.0016	0.85447		0.02971	0.41899		0.04075	1.11825
0.04083	0.70352		0.0016	0.90226		0.02971	0.42757		0.04075	1.01182
0.04083	0.69806		0.0016	0.97757		0.02971	0.34463		0.04075	0.95933
0.05057	0.75124		0.0016	1.00798		0.02971	0.29315		0.04706	1.06576
0.05057	0.7785		0.0016	0.95874		0.03115	0.40755		0.04706	1.14595
0.05057	0.83986		0.0016	0.93847		0.03115	0.49049		0.04706	1.16199
0.05057	0.7935		0.011	0.99061		0.03115	0.39754		0.04706	1.07159
0.05629	0.76623		0.011	1.03695		0.03115	0.38324		0.05185	1.1095
0.05629	0.78396		0.011	1.01957		0.03356	0.44616		0.05185	1.15615
0.05629	0.89167		0.011	1.06157		0.03356	0.49335		0.05185	1.1926
0.05629	0.91348		0.011	1.02536		0.03356	0.52195		0.05185	1.20427
0.05629	0.86713		0.0291	1.05722		0.03356	0.46046		0.05185	1.24509
0.05943	0.87531		0.04446	1.05722		0.03356	0.46618		0.05595	1.20572
0.05943	0.93666		0.04446	1.04998		0.03613	0.51337		0.05595	1.25821
0.05943	0.92166		0.04446	1.13833		0.03613	0.49335		0.05595	1.25821
0.05943	0.93121		0.04446	1.13833		0.03613	0.52052		0.05963	1.26258
0.06078	0.90939		0.04446	1.10936		0.03613	0.51766		0.05963	1.3209
0.06078	0.91484		0.04446	1.13977		0.0382	0.51766		0.05963	1.36027
0.06078	0.91075		0.04446	1.13833		0.0382	0.49335		0.05963	1.29466
0.06078	0.95302		0.05445	1.23246		0.0382	0.51337		0.05963	1.28591
0.05827	1.00347		0.05445	1.21219		0.0382	0.50479		0.06301	1.28445
0.05827	1.0321		0.05445	1.23246		0.03889	0.49192		0.06301	1.37776
0.0568	1.10163		0.05445	1.26867		0.03889	0.49621		0.06301	1.37339
0.0568	1.058		0.05445	1.32081		0.03889	0.57915		0.06301	1.45941
0.0568	1.05391		0.05928	1.27446		0.03889	0.49335		0.06707	1.51044
0.06021	1.01165		0.06372	1.27591		0.03889	0.44759		0.06707	1.54397
0.06021	1.06482		0.06372	1.26432		0.03972	0.48048		0.06707	1.47982
0.06021	1.09754		0.06372	1.27012		0.03972	0.51623		0.06707	1.4769
0.06021	1.11118		0.06372	1.34832		0.03972	0.51337		0.06707	1.47982
0.06638	1.13026		0.06372	1.37874		0.03972	0.55341		0.06707	1.48274
0.06638	1.15889		0.06372	1.3295		0.04133	0.58773		0.0705	1.43316
0.06638	1.21343		0.06372	1.35846		0.04133	0.62348		0.0705	1.5046
0.0698	1.1998		0.07028	1.38598		0.04133	0.57629		0.0705	1.56146
0.0698	1.18753		0.07028	1.38018		0.04133	0.59202		0.07237	1.54543
0.0698	1.21343		0.07028	1.37729		0.04133	0.59774		0.07237	1.57167
0.07051	1.21479		0.07028	1.41929		0.04334	0.60203		0.07237	1.52647
0.07051	1.21616		0.07028	1.40191		0.04334	0.62205		0.07237	1.51189
0.07051	1.20389		0.07674	1.37005		0.04334	0.58201		0.07237	1.5498
0.07051	1.17389		0.07674	1.45694		0.04334	0.5863		0.07237	1.60812
0.07219	1.25297		0.08153	1.56846		0.04654	0.68784		0.07237	1.66352
0.07219	1.2407		0.08153	1.58584		0.04654	0.68641		0.07237	1.64165
0.07219	1.22297		0.08153	1.49894		0.04654	0.63206		0.07444	1.7335
0.07466	1.31705		0.08153	1.53225		0.04654	0.67211		0.07444	1.73204
0.07466	1.3116		0.08153	1.5308		0.04994	0.66353		0.07444	1.68976
0.07466	1.2966		0.08153	1.52356		0.04994	0.67068		0.07774	1.72767
0.07504	1.38249		0.08389	1.53515		0.04994	0.70214		0.07774	1.67664
0.07504	1.43021		0.08389	1.59308		0.04994	0.72359		0.07774	1.71163
0.07504	1.41249		0.08389	1.59453		0.05134	0.69642		0.07774	1.72038
0.07504	1.43294		0.08389	1.56846		0.05134	0.71644		0.07774	1.77141
0.07475	1.35659		0.08389	1.59018		0.05134	0.73074		0.07774	1.77578
0.07475	1.38522		0.08697	1.60466		0.05134	0.73503		0.08191	1.69997
0.07539	1.41112		0.08991	1.67418		0.05134	0.74647		0.08191	1.74079
0.07539	1.4643		0.08991	1.71763		0.05184	0.69642		0.08191	1.79328
0.07539	1.42476		0.08991	1.65535		0.05184	0.70929		0.08191	1.8064
0.07539	1.45066		0.08991	1.6959		0.05184	0.68927		0.08644	1.8618
0.07876	1.4343		0.08991	1.77411		0.05184	0.70786		0.08644	1.84576
0.07876	1.44794		0.08991	1.7828		0.05322	0.69928		0.08644	1.80494
0.07876	1.46702		0.08991	1.77121		0.05322	0.81082		0.08644	1.84722
0.07876	1.51611		0.09344	1.79728		0.05322	0.78079		0.08644	1.87201
0.08382	1.52429		0.09344	1.8248		0.05322	0.75791		0.08995	1.86326
0.08382	1.48611		0.09344	1.81176		0.05376	0.83084		0.08995	1.85597
0.08724	1.52156		0.09344	1.75383		0.05376	0.77078		0.08995	1.91137
0.08724	1.602		0.09344	1.80018		0.05376	0.78508		0.08995	2.00177
0.08724	1.52565		0.09764	1.86825		0.05376	0.78079		0.09103	2.00322
0.09032	1.5611		0.09764	1.90445		0.05376	0.76649		0.09103	1.99593
0.09032	1.62382		0.1015	1.861		0.05485	0.74361		0.09103	1.99593
0.09032	1.70835		0.1015	1.90011		0.05485	0.7479		0.09103	2.00906
0.09032	1.70017		0.1015	1.91459		0.05485	0.79795		0.09103	2.05425
0.09501	1.68926		0.1015	1.93631		0.05485	0.80939		0.09103	2.03092
0.09501	1.70426		0.1015	1.9508		0.05763	0.77507		0.09103	2.02801
0.09501	1.70562		0.1015	1.9508		0.05763	0.7193		0.0922	2.04405
0.09875	1.73016		0.10347	1.96093		0.05763	0.81082		0.0922	2.00031
0.09875	1.74107		0.10347	1.9508		0.05763	0.83084		0.0922	2.15777
0.09875	1.80242		0.10347	2.00583		0.05763	0.84228		0.0944	2.15631
0.09963	1.8665		0.10347	2.05362		0.0602	0.81082		0.0944	2.03676
0.09963	1.83923		0.10347	2.02611		0.0602	0.83942		0.0944	2.13881
0.09963	1.81469		0.10355	2.01017		0.0602	0.82512		0.0944	2.1738
0.09963	1.82969		0.10355	2.06376		0.0602	0.89519		0.0944	2.1636
0.09779	1.83105		0.10483	2.10286		0.0628	0.84371		0.0944	2.20296
0.09779	1.80515		0.10483	2.06521		0.0628	0.78508		0.09682	2.20005
0.09652	1.80106		0.10483	2.08693		0.0628	0.76935		0.09682	2.21463
0.09652	1.8965		0.10483	2.13183		0.0628	0.84371		0.09682	2.19276
0.09652	1.92922		0.10483	2.12748		0.06559	0.82798		0.09682	2.2467
0.09652	1.95103		0.10483	2.10431		0.06559	0.8337		0.0995	2.35896
0.09844	1.95785		0.10593	2.17672		0.06559	0.85086		0.0995	2.35896
0.09844	1.93058		0.10593	2.19265		0.06559	0.79652		0.0995	2.32543
0.09844	1.91831		0.10593	2.17817		0.06804	0.85944		0.0995	2.36917
0.09844	1.91831		0.10593	2.15934		0.06804	0.92665		0.0995	2.34876
0.10167	1.92376		0.10593	2.11734		0.06804	0.93523		0.10171	2.34584
0.10167	1.97285		0.10796	2.11734		0.06804	0.89805		0.10171	2.32251
0.10381	1.99057		0.11325	2.21293		0.06804	0.87374		0.10171	2.35167
0.10381	1.95785		0.11325	2.2752		0.07098	0.8194		0.10171	2.39104
0.10381	1.99466		0.11325	2.29983		0.07098	0.91521		0.10445	2.36334
0.10381	2.06829		0.11325	2.30562		0.07098	0.98099		0.10445	2.3925
0.10381	2.06556		0.11325	2.35775		0.07098	0.93952		0.10445	2.31814
0.10381	2.04511		0.11325	2.35341		0.07335	0.86659		0.10445	2.39541
0.10381	2.08192		0.11325	2.3201		0.07335	0.87374		0.10445	2.43915
0.10682	2.08601		0.11888	2.33893		0.07335	0.94238		0.10445	2.40708
0.10682	2.11737		0.11888	2.41569		0.07335	0.90663		0.10445	2.44498
0.10682	2.0601		0.11888	2.39541		0.07352	1.0196		0.10844	2.43332
0.10682	2.08737		0.11888	2.32445		0.07352	1.00387		0.10844	2.46685
0.11158	2.13373		0.11888	2.39975		0.07352	0.90377		0.10844	2.57037
0.11158	2.21417		0.12174	2.39686		0.07352	0.94524		0.10844	2.6039
0.11158	2.18008		0.12371	2.38238		0.07352	1.00816		0.10844	2.58057
0.11486	2.18826		0.12371	2.41858		0.07397	1.07537		0.11235	2.5587
0.11486	2.15554		0.12371	2.50258		0.07397	0.99672		0.11235	2.51351
0.11486	2.17327		0.12371	2.54748		0.07397	1.00244		0.11235	2.57474
0.11486	2.15963		0.12371	2.48955		0.07397	1.00673		0.11235	2.57328
0.11486	2.19917		0.12371	2.5301		0.07648	1.05392		0.11707	2.50184
0.11486	2.28098		0.12371	2.58079		0.07648	1.07966		0.11707	2.50184
0.11589	2.36142		0.12615	2.51272		0.07648	1.09968		0.11707	2.53829
0.11589	2.24689		0.12615	2.54313		0.07648	1.02532		0.11707	2.69721
0.11589	2.2837		0.12615	2.5692		0.07891	1.00673		0.12174	2.71762
0.11589	2.35324		0.12615	2.62423		0.07891	0.99243		0.12174	2.72782
0.11637	2.35733		0.12615	2.66623		0.07891	0.98671		0.12174	2.67825
0.11637	2.35051		0.12844	2.68361		0.07891	1.01388		0.12417	2.67242
0.11637	2.34233		0.12844	2.64306		0.07891	1.02818		0.12417	2.65493
0.11637	2.32597		0.12945	2.6532		0.08027	1.01245		0.12417	2.73511
0.11637	2.37505		0.12945	2.64306		0.08027	1.04105		0.12417	2.80655
0.1192	2.4364		0.12945	2.66913		0.08027	1.01674		0.12417	2.76136
0.1192	2.43231		0.12945	2.7314		0.08027	0.99386		0.12417	2.78177
0.1192	2.41186		0.12945	2.75168		0.08241	0.98957		0.12632	2.85904
0.1192	2.35733		0.12945	2.70099		0.08241	1.01388		0.12632	2.83426
0.12572	2.42004		0.13224	2.72851		0.08241	1.03247		0.12632	2.80072
0.12572	2.48685		0.13224	2.74009		0.08241	1.08967		0.12632	2.86341
0.12572	2.42822		0.13224	2.72706		0.08451	1.13686		0.12961	2.83717
0.12572	2.40641		0.13224	2.81685		0.08451	1.11398		0.12961	2.85758
0.12823	2.43777		0.13224	2.85161		0.08451	1.12971		0.12961	2.89549
0.12823	2.49367		0.13792	2.82699		0.08451	1.12685		0.13262	2.90861
0.12849	2.56456		0.13792	2.80961		0.08451	1.14258		0.13262	2.91444
0.12849	2.55638		0.14268	2.84582		0.08567	1.11398		0.13262	2.93048
0.12849	2.55638		0.14268	2.84726		0.08567	1.06822		0.13262	2.86196
0.13042	2.57683		0.14268	2.82554		0.08567	1.14544		0.13262	2.90715
0.13042	2.6041		0.14268	2.9414		0.08567	1.13114		0.13262	2.93048
0.13042	2.61637		0.14268	2.98485		0.08723	1.1197		0.13513	2.91882
0.13042	2.61365		0.14268	2.92547		0.08723	1.19406		0.13513	2.9611
0.13042	2.68591		0.1449	2.94864		0.08723	1.13114		0.13513	2.97568
0.13042	2.68318		0.1449	2.87768		0.08723	1.07251		0.13513	2.98442
0.13042	2.68318		0.1449	2.88782		0.09025	1.13686		0.13786	2.9713
0.13042	2.67636		0.1449	2.97471		0.09025	1.13686		0.13786	3.05586
0.13354	2.66		0.14707	2.96023		0.09025	1.08824		0.13786	3.03983
0.13354	2.70499		0.14707	2.97181		0.09025	1.17261		0.13786	3.02087
0.13354	2.65182		0.14707	3.01237		0.09025	1.16403		0.13786	3.06898
0.1387	2.62183		0.14949	3.01816		0.09277	1.11255		0.14121	3.0719
0.1387	2.69136		0.14949	3.0225		0.09277	1.11398		0.14121	3.02379
0.1387	2.80725		0.14949	3.10216		0.09277	1.134		0.14121	3.03254
0.1387	2.79089		0.14949	3.10071		0.09277	1.17547		0.14121	3.09377
0.1387	2.71454		0.14949	3.10505		0.09424	1.20121		0.14548	3.13022
0.1457	2.72817		0.14949	3.08623		0.09424	1.24554		0.14548	3.18999
0.1457	2.7568		0.15225	3.09781		0.09424	1.19406		0.14548	3.20895
0.1457	2.77317		0.15225	3.12098		0.09556	1.25269		0.14548	3.155
0.1457	2.78544		0.15225	3.13402		0.09556	1.28844		0.14548	3.23228
0.1457	2.88224		0.15225	3.13402		0.09556	1.25412		0.14548	3.23082
0.1501	2.89724		0.15598	3.16298		0.09556	1.18691		0.14548	3.20166
0.1501	2.8686		0.15598	3.11374		0.09556	1.18119		0.15102	3.23373
0.1501	2.84952		0.15598	3.09926		0.09556	1.20121		0.15102	3.23228
0.1501	2.84679		0.15934	3.16878		0.09696	1.1769		0.15102	3.21478
0.1501	2.93132		0.15934	3.24264		0.09696	1.1626		0.15659	3.23082
0.15101	2.98995		0.15934	3.28319		0.09696	1.21694		0.15659	3.22061
0.15101	2.94223		0.15934	3.26581		0.09696	1.22981		0.15659	3.21915
0.15101	2.90678		0.15934	3.24264		0.10003	1.24697		0.15659	3.27601
0.15285	2.90951		0.15934	3.26871		0.10003	1.16117		0.15659	3.26872
0.15285	2.86997		0.1624	3.32953		0.10003	1.16689		0.15659	3.34016
0.15285	2.96268		0.1624	3.37298		0.10003	1.24554		0.16072	3.30663
0.15285	3.03494		0.1624	3.42077		0.10289	1.29702		0.16072	3.31975
0.15506	2.99949		0.1624	3.37588		0.10289	1.2627		0.16072	3.37807
0.15506	2.97359		0.16514	3.39326		0.10289	1.21837		0.16072	3.45534
0.15506	3.01585		0.16514	3.36574		0.10289	1.24697		0.16337	3.46117
0.15664	2.9954		0.16514	3.39036		0.10289	1.20121		0.16337	3.46701
0.15664	3.08129		0.16829	3.42367		0.1043	1.16975		0.16337	3.41598
0.15664	3.05675		0.16829	3.42657		0.1043	1.14687		0.16337	3.38536
0.15972	3.00903		0.16829	3.41788		0.1043	1.25841		0.16337	3.39994
0.15972	3.08675		0.16829	3.4367		0.1043	1.26413		0.16337	3.49033
0.15972	3.13583		0.16829	3.55112		0.10592	1.21551		0.1665	3.5122
0.15972	3.12901		0.17297	3.50332		0.10592	1.21551		0.1665	3.51949
0.16108	3.10856		0.17297	3.43381		0.10592	1.25984		0.1665	3.54136
0.16108	3.11402		0.17297	3.50912		0.10775	1.26842		0.17118	3.52824
0.16108	3.10447		0.17297	3.49463		0.10775	1.24268		0.17118	3.52095
0.16	3.14128		0.17297	3.51925		0.10775	1.16689		0.17118	3.57927
0.16	3.16855		0.17696	3.58443		0.10775	1.18691		0.17118	3.57781
0.16	3.12356		0.17937	3.55691		0.10775	1.26699		0.17118	3.52532
0.16098	3.13447		0.17937	3.54532		0.10775	1.27271		0.17118	3.64779
0.16098	3.16855		0.17937	3.59891		0.10848	1.22838		0.17118	3.61426
0.16098	3.21082		0.17937	3.65105		0.10848	1.21408		0.17608	3.67258
0.16098	3.23536		0.17937	3.63077		0.10848	1.22981		0.17608	3.63175
0.16207	3.30353		0.17937	3.58877		0.10848	1.28129		0.17608	3.66091
0.16207	3.32807		0.17937	3.61339		0.10968	1.28844		0.17608	3.68424
0.16182	3.28035		0.18241	3.64525		0.10968	1.30703		0.18033	3.66383
0.16182	3.25581		0.18241	3.71187		0.10968	1.24411		0.18033	3.66091
0.16182	3.26672		0.18241	3.67856		0.10968	1.27414		0.18033	3.76151
0.16182	3.26672		0.18241	3.77704		0.1122	1.35708		0.18033	3.75276
0.16404	3.26126		0.18241	3.7727		0.1122	1.32562		0.18033	3.72215
0.16404	3.31716		0.18409	3.78863		0.1122	1.35279		0.18426	3.74402
0.16404	3.36488		0.18535	3.78139		0.1122	1.29988		0.18426	3.77755
0.16404	3.45214		0.18535	3.78428		0.1122	1.28272		0.18426	3.76297
0.16791	3.42078		0.18535	3.79877		0.11449	1.37567		0.18426	3.80525
0.16791	3.36897		0.18535	3.8147		0.11449	1.32562		0.18426	3.79942
0.17088	3.4126		0.18535	3.78718		0.11449	1.33563		0.18635	3.84899
0.17088	3.40987		0.18535	3.81615		0.11449	1.30131		0.18635	3.82712
0.17088	3.43305		0.18535	3.8567		0.11548	1.33277		0.18635	3.86503
0.17088	3.42215		0.18825	3.8958		0.11548	1.35851		0.18635	3.84461
0.17295	3.39488		0.18825	3.91318		0.11548	1.30417		0.18635	3.79067
0.17295	3.45759		0.18825	3.90159		0.11548	1.28272		0.18834	3.83878
0.17295	3.46168		0.18825	3.91318		0.11595	1.33706		0.18834	3.81837
0.17295	3.49713		0.18825	3.94504		0.11595	1.26699		0.18834	3.88398
0.17295	3.53803		0.19119	3.96532		0.11595	1.33563		0.1921	3.93501
0.17295	3.51349		0.19119	3.97835		0.11595	1.42572		0.1921	3.93209
0.17295	3.49304		0.19119	3.91318		0.11595	1.38568		0.1921	3.92334
0.17568	3.50668		0.19503	3.91897		0.11578	1.3771		0.1921	3.89127
0.17568	3.61984		0.19503	3.96097		0.11578	1.41571		0.1921	3.90293
0.17568	3.67438		0.19503	4.0189		0.11578	1.28844		0.1921	3.93646
0.17896	3.68256		0.19503	3.91463		0.11578	1.25555		0.1921	3.89127
0.17896	3.58984		0.19503	3.8958		0.11601	1.26699		0.19668	3.99187
0.17896	3.60893		0.19925	3.93201		0.11601	1.3199		0.19668	4.03561
0.17896	3.6103		0.19925	4.06524		0.11601	1.36709		0.19668	4.08809
0.17896	3.61848		0.19925	4.09566		0.11601	1.37281		0.19668	4.08372
0.17896	3.60075		0.19925	4.04207		0.1171	1.38282		0.19668	4.12017
0.17961	3.6212		0.19925	4.0638		0.1171	1.33134		0.20114	4.14058
0.17961	3.66756		0.20267	4.11738		0.1171	1.38711		0.20114	4.11142
0.17961	3.69892		0.20664	4.16083		0.1171	1.38711		0.20114	4.09247
0.17961	3.70164		0.20664	4.11014		0.1171	1.34564		0.20114	4.10121
0.18287	3.70164		0.20664	4.11449		0.11793	1.30274		0.20469	4.11725
0.18287	3.763		0.20664	4.13766		0.11793	1.32991		0.20469	4.0706
0.19046	3.80254		0.20664	4.20428		0.11793	1.45146		0.20469	4.0983
0.19046	3.78618		0.20664	4.19848		0.11793	1.43144		0.20469	4.20035
0.19046	3.82571		0.20664	4.19704		0.11964	1.3914		0.20756	4.24263
0.19693	3.8039		0.21061	4.16952		0.11964	1.39998		0.20756	4.19015
0.19693	3.81072		0.21061	4.3129		0.11964	1.36709		0.20756	4.17557
0.19693	3.88025		0.21061	4.2651		0.12208	1.29273		0.20756	4.21931
0.19693	3.8748		0.21061	4.20573		0.12208	1.35994		0.21115	4.2368
0.19841	3.91024		0.21061	4.25062		0.12208	1.43144		0.21115	4.23826
0.19841	3.93751		0.21061	4.27235		0.12208	1.44145		0.21115	4.28929
0.19841	3.91843		0.21381	4.29986		0.12208	1.39569		0.21115	4.30678
0.19692	3.9566		0.21381	4.3129		0.12261	1.33134		0.21115	4.31991
0.19692	3.98114		0.21575	4.31		0.12261	1.29416		0.21485	4.25138
0.19692	3.98523		0.21575	4.37372		0.12261	1.3342		0.21485	4.23243
0.19735	3.97569		0.21575	4.36793		0.12261	1.34564		0.21485	4.30824
0.19735	3.99614		0.21575	4.38241		0.12261	1.33992		0.21485	4.31262
0.19735	3.93888		0.21575	4.41717		0.12241	1.46576		0.21877	4.27325
0.19735	3.89252		0.21725	4.36793		0.12241	1.4343		0.21877	4.32136
0.20106	3.95796		0.21725	4.35779		0.12241	1.36709		0.21877	4.41613
0.20106	3.96887		0.21725	4.39255		0.12241	1.34707		0.21877	4.47591
0.20106	3.9866		0.21725	4.34621		0.12402	1.40856		0.21877	4.45404
0.20587	4.00432		0.21725	4.45338		0.12402	1.41714		0.21877	4.37677
0.20587	4.05749		0.2197	4.46062		0.12402	1.39855		0.22285	4.36656
0.20587	4.11339		0.2197	4.45482		0.12402	1.44431		0.22285	4.37531
0.20924	4.10248		0.22303	4.44179		0.12596	1.43144		0.22285	4.42634
0.20924	4.09158		0.22303	4.49827		0.12596	1.38282		0.22522	4.41905
0.20924	4.06022		0.22303	4.54751		0.12596	1.45146		0.22522	4.44529
0.20924	4.03977		0.22303	4.54896		0.12596	1.44431		0.22522	4.52548
0.21001	4.06567		0.22303	4.56055		0.12596	1.39998		0.22522	4.59546
0.21001	4.06295		0.22303	4.59965		0.12736	1.39569		0.22522	4.58817
0.20846	4.09839		0.22638	4.55331		0.12736	1.35851		0.22522	4.53714
0.20846	4.22655		0.22638	4.56055		0.12736	1.38425		0.22522	4.58525
0.20846	4.23065		0.22638	4.59965		0.12736	1.39712		0.22522	4.62462
0.20748	4.21292		0.22638	4.59531		0.12925	1.44288		0.22647	4.54589
0.20748	4.18702		0.22638	4.60979		0.12925	1.38997		0.22647	4.62899
0.20748	4.24428		0.22717	4.67641		0.12925	1.42429		0.22647	4.61733
0.20748	4.23746		0.22849	4.67351		0.12925	1.48006		0.22968	4.63045
0.21213	4.18702		0.22849	4.75317		0.13137	1.44002		0.22968	4.57796
0.21213	4.19247		0.22849	4.70248		0.13137	1.39426		0.22968	4.58671
0.21213	4.19929		0.22849	4.72275		0.13137	1.33277		0.22968	4.6771
0.21905	4.27291		0.22849	4.74592		0.13137	1.39283		0.22968	4.7398
0.21905	4.32881		0.22849	4.79951		0.13266	1.38997		0.23398	4.74125
0.21905	4.35608		0.22849	4.81834		0.13266	1.36566		0.23398	4.72522
0.22249	4.30427		0.23211	4.7633		0.13266	1.46004		0.23398	4.73542
0.22249	4.31518		0.23211	4.67786		0.13266	1.41714		0.23398	4.79082
0.22249	4.36153		0.23211	4.67061		0.13266	1.33992		0.23398	4.76458
0.22249	4.35744		0.23211	4.7633		0.13356	1.37424		0.23775	4.74854
0.22212	4.37244		0.23211	4.79806		0.13356	1.38139		0.23775	4.71355
0.22212	4.47606		0.23616	4.87771		0.13356	1.37996		0.23775	4.71064
0.22212	4.44197		0.23616	4.86034		0.13356	1.44288		0.24217	4.73542
0.22307	4.43107		0.23959	4.84151		0.1337	1.38711		0.24217	4.80832
0.22307	4.4297		0.23959	4.90234		0.1337	1.38425		0.24217	4.84185
0.22307	4.43379		0.23959	4.93709		0.1337	1.41857		0.24217	4.77479
0.22702	4.50196		0.23959	4.92406		0.1337	1.41428		0.24217	4.77041
0.22702	4.5415		0.23959	4.94289		0.13357	1.37138		0.24531	4.76458
0.22702	4.48969		0.23959	4.92406		0.13357	1.36423		0.24531	4.78645
0.22702	4.4597		0.24329	4.95302		0.13357	1.34993		0.24531	4.85352
0.23049	4.49242		0.24329	4.96461		0.13357	1.3914		0.24531	4.84914
0.23049	4.55786		0.24329	5.01819		0.13357	1.43573		0.24531	4.90454
0.2338	4.50742		0.24329	4.93999		0.1335	1.45289		0.24815	4.99931
0.2338	4.52105		0.24329	4.96461		0.1335	1.49293		0.24815	4.95266
0.2338	4.56468		0.24838	5.01964		0.1335	1.47434		0.24815	4.91912
0.2338	4.55377		0.25204	4.94289		0.1335	1.40856		0.24815	4.93662
0.23726	4.61103		0.25204	4.96751		0.13376	1.43144		0.24815	4.99202
0.23726	4.5565		0.25204	5.03847		0.13376	1.39712		0.25105	4.99348
0.23726	4.55786		0.25204	5.09206		0.13376	1.35994		0.25105	4.96286
0.23726	4.54286		0.25204	5.07468		0.13376	1.39426		0.25105	4.9891
0.23962	4.58513		0.25204	5.0153		0.13542	1.43716		0.25403	4.96724
0.23962	4.68193		0.25204	5.04716		0.13542	1.44288		0.25403	4.99494
0.2411	4.66284		0.25473	5.06164		0.13542	1.45432		0.25403	5.04159
0.2411	4.67511		0.25473	5.17895		0.13542	1.38425		0.25403	5.06638
0.2411	4.67239		0.25473	5.17461		0.13542	1.36852		0.25403	5.01972
0.24246	4.67648		0.25473	5.14419		0.1371	1.41142		0.25403	4.94099
0.24246	4.68875		0.25473	5.11233		0.1371	1.47577		0.25403	5.02118
0.24246	4.66966		0.25947	5.17895		0.1371	1.45146		0.25403	5.05617
0.24246	4.6683		0.25947	5.23833		0.1371	1.41714		0.25797	5.06492
0.24431	4.67511		0.26358	5.3064		0.13699	1.3628		0.25797	5.09554
0.24431	4.74738		0.26358	5.27019		0.13699	1.35279		0.25797	5.17718
0.24431	4.78964		0.26358	5.24557		0.13699	1.3342		0.26128	5.1626
0.24672	4.79509		0.26358	5.23398		0.13699	1.41428		0.26128	5.2078
0.24672	4.84827		0.26358	5.20068		0.13599	1.39712		0.26128	5.1801
0.24672	4.84827		0.26358	5.23543		0.13599	1.36423		0.26128	5.18301
0.24817	4.75965		0.26518	5.3006		0.13599	1.39426		0.26128	5.18884
0.24817	4.83054		0.26518	5.28612		0.13599	1.49436		0.26128	5.15677
0.24817	4.81282		0.26518	5.27164		0.13549	1.47148		0.26445	5.18884
0.24817	4.7501		0.26518	5.35853		0.13549	1.42143		0.26445	5.29819
0.24889	4.81691		0.26518	5.29771		0.13549	1.44574		0.26445	5.27195
0.24889	4.90417		0.26609	5.26874		0.13549	1.46433		0.26445	5.21071
0.24889	4.95325		0.26609	5.30785		0.13549	1.46004		0.268	5.24279
0.25047	4.96552		0.26676	5.38026		0.13432	1.40284		0.268	5.27049
0.25047	4.93416		0.26676	5.32522		0.13432	1.38282		0.268	5.32881
0.25047	4.93689		0.26676	5.43529		0.13432	1.40284		0.268	5.3463
0.25225	4.9587		0.26676	5.41646		0.13432	1.46004		0.2715	5.2632
0.25225	4.99824		0.26676	5.39184		0.13371	1.4915		0.2715	5.29236
0.25225	5.01597		0.26676	5.45557		0.13371	1.47577		0.2715	5.34922
0.25225	5.00915		0.2679	5.5106		0.13371	1.40284		0.2715	5.31569
0.25338	5.02278		0.2679	5.52508		0.13371	1.44717		0.2715	5.37984
0.25338	5.02278		0.2679	5.48888		0.13371	1.44145		0.27528	5.36817
0.25524	5.01733		0.2679	5.45846		0.1343	1.3628		0.27528	5.36817
0.25524	5.05687		0.2679	5.4266		0.1343	1.39426		0.27528	5.40608
0.25524	5.07323		0.27112	5.45557		0.1343	1.42		0.27528	5.44982
0.25524	5.0705		0.27565	5.51929		0.1343	1.45718		0.27884	5.48481
0.25733	5.0596		0.27565	5.56274		0.13371	1.47577		0.27884	5.45128
0.25733	5.06505		0.27565	5.56853		0.13371	1.49865		0.27884	5.4469
0.25733	5.13458		0.27565	5.54681		0.13371	1.52439		0.27884	5.54021
0.25733	5.11277		0.27565	5.56419		0.13371	1.51295		0.28129	5.5198
0.25983	5.08959		0.27565	5.54246		0.13314	1.47863		0.28129	5.4921
0.25983	5.1673		0.27565	5.59026		0.13314	1.39855		0.28129	5.47898
0.26166	5.17003		0.2794	5.73074		0.13314	1.43144		0.28129	5.49356
0.26166	5.24229		0.2794	5.73074		0.13314	1.42572		0.28284	5.58978
0.26166	5.19593		0.2794	5.69598		0.13318	1.39569		0.28284	5.51397
0.26327	5.13595		0.2794	5.68439		0.13318	1.38139		0.28284	5.54167
0.26327	5.18366		0.2794	5.77418		0.13318	1.43144		0.28284	5.57958
0.26327	5.21093		0.28381	5.75391		0.13318	1.45575		0.28557	5.6204
0.26327	5.25592		0.28381	5.8046		0.13318	1.42286		0.28557	5.64518
0.26662	5.2532		0.28788	5.78867		0.13336	1.42429		0.28557	5.59999
0.26662	5.24911		0.28788	5.81473		0.13336	1.41142		0.28557	5.63498
0.26662	5.30092		0.28788	5.67136		0.13336	1.40999		0.29003	5.63789
0.27034	5.28592		0.28788	5.65398		0.13336	1.40856		0.29003	5.64373
0.27034	5.22866		0.28788	5.73653		0.13413	1.38997		0.29003	5.68746
0.27034	5.26956		0.28788	5.78287		0.13413	1.45003		0.29003	5.69913
0.27264	5.28865		0.28957	5.81763		0.13413	1.4343		0.29003	5.6583
0.27264	5.25865		0.28957	5.76984		0.13413	1.39283		0.29003	5.66268
0.27264	5.33228		0.28957	5.8017		0.13413	1.42572		0.29384	5.76473
0.27264	5.31728		0.28957	5.89439		0.13578	1.44431		0.29384	5.78952
0.27394	5.29819		0.28957	5.83356		0.13578	1.48006		0.29384	5.81285
0.27394	5.37181		0.28754	5.83356		0.13578	1.49722		0.29384	5.75161
0.27316	5.41681		0.28754	5.82487		0.13578	1.41857		0.29554	5.75016
0.27316	5.4768		0.28662	5.86108		0.13846	1.46433		0.29554	5.80702
0.27316	5.44135		0.28662	5.87846		0.13846	1.44002		0.29554	5.82014
0.27316	5.4209		0.28662	5.96535		0.13846	1.34707		0.29554	5.82014
0.27067	5.43589		0.28662	6.02183		0.13846	1.41428		0.29554	5.84201
0.27067	5.37727		0.28662	6.04501		0.14022	1.43859		0.29795	5.83326
0.27067	5.45771		0.28662	5.97983		0.14022	1.36852		0.29795	5.85367
0.27067	5.47952		0.29015	5.97115		0.14022	1.45432		0.29795	5.8216
0.27092	5.55178		0.29015	5.95087		0.14022	1.41571		0.3021	5.80702
0.27092	5.51361		0.29015	5.94508		0.14072	1.3771		0.3021	5.80993
0.2761	5.4768		0.29015	5.98852		0.14072	1.40284		0.3021	5.8493
0.2761	5.49316		0.29015	6.02473		0.14072	1.46433		0.3021	5.90324
0.2761	5.52043		0.29449	5.95811		0.14072	1.47577		0.3021	5.90761
0.28393	5.46998		0.29449	5.99432		0.14072	1.46004		0.3021	5.88429
0.28393	5.56269		0.29822	6.05949		0.14151	1.39283		0.3021	5.92657
0.28393	5.63495		0.29822	6.12032		0.14151	1.39998		0.3021	5.91199
0.28393	5.58587		0.29822	6.16376		0.14151	1.37996		0.30678	5.9149
0.28857	5.56678		0.29822	6.19418		0.14151	1.39998		0.30678	5.95135
0.28857	5.56951		0.29822	6.19273		0.14207	1.43716		0.30678	5.99655
0.28857	5.60905		0.29822	6.15942		0.14207	1.45575		0.30678	6.01404
0.28922	5.63904		0.30204	6.20721		0.14207	1.45432		0.31064	5.99655
0.28922	5.60496		0.30204	6.19128		0.14207	1.48149		0.31064	5.99655
0.28922	5.57633		0.30204	6.12321		0.14207	1.44145		0.31064	6.05778
0.28835	5.66495		0.30204	6.19128		0.14193	1.45289		0.31064	6.10152
0.28835	5.7822		0.30204	6.23473		0.14193	1.43716		0.31064	6.10881
0.28835	5.73312		0.30596	6.24776		0.14193	1.45575		0.31398	6.10444
0.28835	5.68267		0.30596	6.24342		0.14193	1.47577		0.31398	6.07965
0.28791	5.7113		0.31033	6.28831		0.14179	1.46147		0.31398	6.09277
0.28791	5.73312		0.31033	6.2999		0.14179	1.41571		0.31398	6.1161
0.28791	5.73993		0.31033	6.29266		0.14179	1.45575		0.31854	6.08548
0.29254	5.82992		0.31033	6.30859		0.14179	1.49293		0.31854	6.10735
0.29254	5.85991		0.31033	6.28397		0.14174	1.4915		0.31854	6.15109
0.29254	5.77947		0.31033	6.30424		0.14174	1.45575		0.31854	6.15547
0.29254	5.7822		0.31461	6.37666		0.14174	1.40284		0.32379	6.21524
0.29254	5.83946		0.31461	6.28686		0.14174	1.41142		0.32379	6.23565
0.29254	5.81219		0.31461	6.26659		0.14248	1.45575		0.32379	6.23274
0.29943	5.80947		0.31461	6.30569		0.14248	1.42715		0.32379	6.20941
0.29943	5.88582		0.31461	6.3028		0.14248	1.38711		0.32379	6.15401
0.29943	5.8531		0.31986	6.37376		0.14248	1.45003		0.3258	6.20504
0.29943	5.79856		0.32564	6.45486		0.14248	1.51152		0.3258	6.2167
0.30312	5.81083		0.32564	6.41576		0.14367	1.4915		0.3258	6.21378
0.30312	5.86128		0.32564	6.3839		0.14367	1.41857		0.3258	6.23565
0.30312	5.95671		0.32564	6.45921		0.14367	1.38425		0.3267	6.26335
0.30669	5.9499		0.32564	6.54031		0.14367	1.4486		0.3267	6.31147
0.30669	5.91036		0.32564	6.45631		0.14365	1.48292		0.3267	6.35375
0.30669	5.95535		0.32564	6.50265		0.14365	1.42429		0.32967	6.35229
0.31006	5.90218		0.32923	6.53596		0.14365	1.42286		0.32967	6.41206
0.31006	5.91445		0.32923	6.591		0.14365	1.44002		0.32967	6.40186
0.31006	6.01534		0.32923	6.56348		0.14365	1.43287		0.32967	6.41206
0.31006	6.05079		0.32923	6.53886		0.14348	1.41857		0.32967	6.40915
0.31009	6.07124		0.32923	6.55914		0.14348	1.34993		0.32967	6.45143
0.31009	6.1026		0.33067	6.61851		0.14348	1.37567		0.33283	6.43977
0.30852	6.10942		0.33067	6.52583		0.14348	1.40141		0.33283	6.40332
0.30852	6.04125		0.33264	6.55334		0.14513	1.40427		0.33283	6.47913
0.30852	6.01943		0.33264	6.61417		0.14513	1.4486		0.33283	6.48788
0.30852	6.07533		0.33264	6.70975		0.14513	1.49293		0.33612	6.47476
0.30897	6.07124		0.33264	6.67355		0.14513	1.51009		0.33612	6.42956
0.30897	6.07397		0.33264	6.63589		0.1468	1.4486		0.33612	6.46601
0.30897	6.12169		0.33264	6.61851		0.1468	1.46004		0.33612	6.49079
0.30897	6.17759		0.3355	6.68658		0.1468	1.51438		0.33612	6.45435
0.30897	6.10396		0.3355	6.69817		0.1468	1.45861		0.33952	6.46892
0.30897	6.07942		0.3355	6.71555		0.14732	1.44002		0.33952	6.57535
0.30897	6.13941		0.3355	6.67065		0.14732	1.47291		0.33952	6.62055
0.31223	6.17077		0.3355	6.68803		0.14732	1.52439		0.33952	6.56223
0.31223	6.1844		0.34037	6.71265		0.14732	1.49007		0.34192	6.54036
0.31223	6.16532		0.34691	6.66631		0.14732	1.45575		0.34192	6.56515
0.31793	6.14214		0.34691	6.63734		0.14804	1.42286		0.34192	6.58119
0.31793	6.17486		0.34691	6.71699		0.14804	1.45575		0.34478	6.60889
0.31793	6.22531		0.34691	6.76768		0.14804	1.49007		0.34478	6.59285
0.31793	6.25394		0.34691	6.82417		0.14804	1.51581		0.34478	6.61472
0.31793	6.27166		0.34691	6.88644		0.14863	1.47434		0.34478	6.63805
0.31793	6.31802		0.34691	6.7923		0.14863	1.49865		0.34906	6.68033
0.32228	6.32074		0.34908	6.76189		0.14863	1.45861		0.34906	6.65992
0.32228	6.32347		0.34908	6.84879		0.14863	1.44145		0.34906	6.6847
0.32228	6.30984		0.34908	6.86182		0.14821	1.52153		0.34906	6.73865
0.32228	6.27712		0.34908	6.90672		0.14821	1.55585		0.34906	6.77509
0.32583	6.28939		0.34908	6.8763		0.14821	1.5201		0.34906	6.70511
0.32583	6.3671		0.35017	6.90527		0.14821	1.44145		0.35265	6.78093
0.33032	6.44481		0.3515	6.94148		0.14821	1.42715		0.35265	6.75468
0.33032	6.42164		0.3515	6.96465		0.14794	1.39569		0.35265	6.70365
0.33032	6.39982		0.3515	6.98058		0.14794	1.47291		0.35265	6.7124
0.33251	6.33301		0.3515	7.00954		0.14794	1.48721		0.35582	6.78676
0.33251	6.38346		0.3515	6.97623		0.14794	1.44288		0.35582	6.84799
0.33251	6.40255		0.3515	6.94727		0.14758	1.45575		0.35582	6.86257
0.33251	6.43663		0.3515	7.0834		0.14758	1.45575		0.35582	6.88444
0.33251	6.46118		0.3533	7.11382		0.14758	1.45718		0.35582	6.83341
0.33341	6.45436		0.3533	7.03851		0.14758	1.45718		0.35942	6.79696
0.33341	6.45436		0.3533	7.01968		0.14758	1.42858		0.35942	6.84799
0.33773	6.45572		0.3533	7.03416		0.14697	1.41714		0.35942	6.7576
0.33773	6.50753		0.3533	7.11526		0.14697	1.41714		0.36341	6.78384
0.33773	6.53889		0.35637	7.13409		0.14697	1.41857		0.36341	6.85237
0.34137	6.50753		0.35637	6.98058		0.14697	1.42		0.36341	6.83487
0.34137	6.50617		0.35959	7.03851		0.14729	1.42		0.36341	6.86986
0.34137	6.56616		0.35959	7.09064		0.14729	1.42		0.36341	6.96317
0.34137	6.60842		0.35959	7.16451		0.14729	1.42		0.36854	6.95442
0.34188	6.59888		0.35959	7.21664		0.14729	1.42		0.36854	6.90339
0.34188	6.61524		0.35959	7.17609		0.14816	1.42		0.37176	6.92672
0.34188	6.62615		0.35959	7.19782		0.14816	1.42		0.37176	6.93255
0.34371	6.55661		0.36228	7.18478		0.14816	1.42		0.37176	7.0521
0.34371	6.56343		0.36228	7.21664		0.14816	1.42143		0.37176	7.06668
0.34371	6.66841		0.36228	7.22533		0.14816	1.42429		0.37176	7.03753
0.34547	6.64114		0.36228	7.2514		0.14863	1.42429		0.37176	7.08855
0.34547	6.61388		0.36228	7.20216		0.14863	1.42429		0.37322	7.05939
0.34547	6.67387		0.36498	7.18044		0.14863	1.42429		0.37322	6.97483
0.34547	6.70113		0.36875	7.24706		0.14863	1.42429		0.37322	7.03169
0.3476	6.7134		0.36875	7.2905		0.14857	1.42429		0.37322	7.03898
0.3476	6.71886		0.36875	7.2963		0.14857	1.42429		0.37322	7.09001
0.34986	6.73795		0.36875	7.33395		0.14857	1.42572		0.37546	7.09876
0.34986	6.74749		0.36875	7.33105		0.14857	1.42715		0.37546	7.03023
0.34986	6.69704		0.36875	7.35423		0.14915	1.42715		0.37546	7.05356
0.34986	6.73658		0.36875	7.40347		0.14915	1.42715		0.37754	7.13521
0.35023	6.73658		0.37113	7.4136		0.14915	1.42715		0.37754	7.19936
0.35023	6.80475		0.37113	7.3354		0.14915	1.42715		0.37754	7.17895
0.35023	6.85929		0.37113	7.31223		0.15009	1.42715		0.37754	7.16874
0.35023	6.7993		0.37113	7.34554		0.15009	1.42715		0.37754	7.17311
0.35303	6.76658		0.37113	7.38464		0.15009	1.42715		0.37909	7.22268
0.35303	6.76112		0.37292	7.38174		0.15009	1.42715		0.37909	7.21248
0.35855	6.8143		0.37292	7.39767		0.15009	1.42715		0.37909	7.16874
0.35855	6.83747		0.37821	7.40636		0.15009	1.42715		0.37909	7.25476
0.35855	6.84156		0.37821	7.48891		0.15009	1.42715		0.37909	7.2985
0.36241	6.86065		0.37821	7.51643		0.15009	1.42715		0.3804	7.24455
0.36241	6.85247		0.37821	7.53236		0.15009	1.42858		0.3804	7.21394
0.36241	6.84838		0.37821	7.51788		0.1486	1.43144		0.3804	7.2985
0.36241	6.88519		0.37821	7.57581		0.1486	1.43144		0.3804	7.32183
0.36231	6.91928		0.38453	7.52512		0.1486	1.43144		0.3804	7.29704
0.36231	6.96972		0.38453	7.52367		0.1486	1.43144		0.38215	7.36411
0.36231	6.95882		0.38453	7.53091		0.14834	1.43144		0.38215	7.38452
0.36068	6.92746		0.38453	7.54105		0.14834	1.43144		0.38215	7.36994
0.36068	6.88928		0.38978	7.55264		0.14834	1.43144		0.38579	7.37431
0.36068	6.88792		0.38978	7.60622		0.14834	1.43144		0.38579	7.39618
0.36227	6.93155		0.38978	7.64677		0.14834	1.43144		0.38579	7.3714
0.36227	7.00517		0.39489	7.60767		0.14963	1.43144		0.38579	7.41076
0.36227	6.9929		0.39489	7.62215		0.14963	1.43144		0.38579	7.50407
0.36227	6.99972		0.39489	7.61202		0.14963	1.43144		0.38579	7.53031
0.3653	6.99972		0.39489	7.63519		0.14963	1.43144		0.38579	7.49678
0.3653	7.02017		0.39489	7.64822		0.15055	1.4343		0.38579	7.44284
0.3653	6.96972		0.39489	7.64822		0.15055	1.4343		0.3915	7.43117
0.3653	7.01199		0.3957	7.60477		0.15055	1.4343		0.3915	7.44867
0.3653	7.05698		0.3957	7.67864		0.15055	1.4343		0.3915	7.43555
0.3653	7.11697		0.3957	7.73801		0.15005	1.4343		0.39664	7.46908
0.36669	7.16469		0.3957	7.79015		0.15005	1.4343		0.39664	7.41513
0.36669	7.1756		0.3957	7.7467		0.15005	1.4343		0.39664	7.50844
0.36669	7.18787		0.39393	7.7467		0.15005	1.43716		0.39664	7.51573
0.37151	7.16878		0.39393	7.78581		0.15005	1.43716		0.39664	7.593
0.37151	7.18378		0.39653	7.79884		0.14977	1.43716		0.40003	7.59009
0.37151	7.15378		0.39653	7.76263		0.14977	1.43716		0.40003	7.51719
0.37151	7.1197		0.39653	7.7916		0.14977	1.43716		0.40003	7.59592
0.37798	7.14151		0.39653	7.77712		0.14977	1.43716		0.40003	7.60029
0.37798	7.13333		0.39653	7.74091		0.15039	1.43716		0.40003	7.54781
0.37798	7.16606		0.39653	7.7916		0.15039	1.43716		0.40381	7.593
0.38032	7.20014		0.40064	7.85677		0.15039	1.43716		0.40381	7.62508
0.38032	7.2874		0.40064	7.8727		0.15119	1.43716		0.40381	7.66299
0.38032	7.28603		0.40064	7.84084		0.15119	1.43716		0.40899	7.6557
0.38032	7.29149		0.40064	7.84374		0.15119	1.43716		0.40899	7.63674
0.38032	7.32557		0.40265	7.84229		0.15119	1.43716		0.40899	7.61925
0.38032	7.30103		0.40265	7.87415		0.15119	1.43716		0.40899	7.64403
0.3788	7.28603		0.40265	7.93932		0.15119	1.43716		0.40899	7.68486
0.3788	7.29558		0.40444	7.96104		0.15128	1.43716		0.4134	7.74609
0.3788	7.31194		0.40444	7.97553		0.15128	1.43716		0.4134	7.71839
0.3788	7.34057		0.40444	7.97118		0.15128	1.43716		0.4134	7.68048
0.37899	7.33648		0.40444	7.98132		0.15128	1.43716		0.4134	7.71839
0.37899	7.32694		0.40444	7.97697		0.15097	1.43716		0.41694	7.78254
0.37899	7.32285		0.40444	7.95815		0.15097	1.43716		0.41694	7.81753
0.38144	7.33784		0.40697	8.02622		0.15097	1.43716		0.41694	7.85835
0.38144	7.30921		0.40697	8.07256		0.15097	1.43716		0.41694	7.90792
0.38144	7.37738		0.40697	8.06242		0.15097	1.43859		0.41991	7.89626
0.38144	7.44146		0.40697	8.07835		0.15196	1.44145		0.41991	7.83211
0.38144	7.43874		0.41017	8.10153		0.15196	1.44145		0.41991	7.82919
0.38144	7.4551		0.41017	8.10153		0.15196	1.44145		0.41991	7.79712
0.38415	7.44419		0.41407	8.11601		0.15196	1.44145		0.41991	7.85689
0.38415	7.44146		0.41407	8.0798		0.15298	1.44145		0.42234	7.88751
0.38415	7.44692		0.41407	8.1189		0.15298	1.44145		0.42234	7.88022
0.38415	7.50554		0.41407	8.11746		0.15298	1.44145		0.42234	7.84377
0.38847	7.52736		0.41407	8.01608		0.15298	1.44145		0.42234	7.85106
0.38847	7.53963		0.41407	8.10442		0.1541	1.44145		0.42234	7.90355
0.39255	7.51236		0.41407	8.15946		0.1541	1.44145		0.42616	7.9954
0.39255	7.50145		0.41945	8.18263		0.1541	1.44145		0.42616	7.93854
0.39255	7.53417		0.41945	8.18697		0.1541	1.44145		0.42616	7.98665
0.39255	7.54372		0.41945	8.18118		0.15579	1.44145		0.42616	8.04934
0.39255	7.52599		0.41945	8.20001		0.15579	1.44288		0.42616	8.00998
0.39255	7.55872		0.42315	8.27097		0.15579	1.44431		0.42971	7.96916
0.39255	7.56417		0.42315	8.27242		0.15579	1.44431		0.42971	8.0508
0.3954	7.55872		0.42371	8.19132		0.15579	1.44431		0.42971	8.03768
0.3954	7.53554		0.42371	8.16959		0.1569	1.44431		0.42971	7.96624
0.3954	7.64052		0.42371	8.29414		0.1569	1.44431		0.43257	8.0231
0.3954	7.61325		0.42371	8.33035		0.1569	1.44431		0.43257	8.15431
0.39911	7.6337		0.42371	8.326		0.1569	1.44431		0.43257	8.09745
0.39911	7.72914		0.42371	8.39118		0.15779	1.44431		0.43257	8.06975
0.40417	7.73732		0.42438	8.36366		0.15779	1.44145		0.43257	8.06684
0.40417	7.66915		0.42438	8.35931		0.15779	1.44145		0.43257	8.04205
0.40417	7.70869		0.42438	8.38973		0.15825	1.44145		0.43257	8.06975
0.40417	7.71142		0.42438	8.39986		0.15825	1.44431		0.43648	8.09454
0.40618	7.75914		0.42438	8.41869		0.15825	1.44431		0.43648	8.13828
0.40618	7.76732		0.42531	8.36076		0.15825	1.44431		0.43648	8.14265
0.40618	7.75914		0.42531	8.38973		0.15825	1.44431		0.43936	8.16598
0.40618	7.79049		0.42531	8.44331		0.15825	1.44431		0.43936	8.14265
0.40876	7.69097		0.42789	8.47517		0.15976	1.44431		0.43936	8.12807
0.40876	7.70324		0.42789	8.45924		0.15976	1.44431		0.43936	8.14265
0.41058	7.77004		0.42789	8.48242		0.15976	1.44431		0.43936	8.16744
0.41058	7.84094		0.42789	8.50993		0.15976	1.44431		0.43936	8.20826
0.41058	7.80958		0.42789	8.51717		0.16136	1.44431		0.44215	8.24325
0.4086	7.83003		0.43201	8.51138		0.16136	1.44717		0.44215	8.21409
0.4086	7.86957		0.43201	8.51138		0.16136	1.4486		0.44215	8.1966
0.4086	7.82867		0.43201	8.50993		0.16136	1.4486		0.44215	8.24033
0.4086	7.88184		0.43201	8.55483		0.16129	1.4486		0.44546	8.37738
0.40915	7.94047		0.43201	8.52007		0.16129	1.4486		0.44546	8.33073
0.40915	7.94183		0.43493	8.54904		0.16129	1.4486		0.44546	8.28407
0.40915	7.90093		0.43493	8.62869		0.16129	1.4486		0.44892	8.28407
0.41274	7.94865		0.43493	8.55338		0.16129	1.4486		0.44892	8.33802
0.41274	7.95138		0.43765	8.52441		0.16186	1.4486		0.44892	8.29428
0.41274	7.97319		0.43765	8.57655		0.16186	1.45146		0.44892	8.36134
0.41514	7.97728		0.43765	8.63883		0.16186	1.45146		0.44892	8.39779
0.41514	7.9841		0.43765	8.61421		0.16186	1.45146		0.44892	8.40946
0.41514	8.01		0.43765	8.62869		0.16279	1.45146		0.45289	8.43133
0.41514	8.03182		0.44321	8.62145		0.16279	1.45146		0.45289	8.35989
0.41958	8.00455		0.44321	8.67938		0.16279	1.45146		0.45289	8.43424
0.41958	8.05363		0.44321	8.66924		0.16279	1.45146		0.45289	8.43861
0.41958	8.03454		0.44321	8.67793		0.16225	1.45146		0.45588	8.39779
0.42606	8.03318		0.44321	8.72283		0.16225	1.45146		0.45588	8.408
0.42606	8.00455		0.44876	8.71558		0.16225	1.45146		0.45588	8.43861
0.42606	8.10271		0.45011	8.75469		0.16225	1.45146		0.45588	8.43861
0.43073	8.10271		0.45011	8.74165		0.16225	1.45146		0.45588	8.52463
0.43073	8.08635		0.45011	8.66345		0.16155	1.45146		0.45838	8.52026
0.43073	8.11498		0.45011	8.70689		0.16155	1.45289		0.45838	8.52463
0.43073	8.13407		0.45011	8.74165		0.16155	1.45575		0.45838	8.60045
0.43429	8.09044		0.45011	8.81551		0.16155	1.45575		0.45838	8.61649
0.43429	8.13816		0.45011	8.82275		0.16238	1.45575		0.46175	8.58004
0.43709	8.1627		0.45194	8.87055		0.16238	1.45575		0.46175	8.59316
0.43709	8.23769		0.45194	8.90241		0.16238	1.45575		0.46175	8.57129
0.43709	8.22269		0.45194	8.93717		0.16238	1.45575		0.46175	8.5742
0.43709	8.26496		0.45194	8.84448		0.1641	1.45861		0.46175	8.57566
0.43876	8.2077		0.45194	8.86186		0.1641	1.45861		0.46175	8.58295
0.43876	8.17361		0.45532	8.8691		0.1641	1.45861		0.46175	8.60919
0.43876	8.22542		0.45532	8.94586		0.1641	1.45861		0.46601	8.60336
0.43876	8.19679		0.45532	8.94006		0.1641	1.46004		0.46601	8.6194
0.43789	8.16952		0.45826	8.9473		0.16476	1.46147		0.46601	8.65585
0.43789	8.1777		0.45826	8.94875		0.16476	1.46147		0.47009	8.64856
0.43941	8.25678		0.45826	8.97772		0.16476	1.4629		0.47009	8.64273
0.43941	8.2636		0.45826	8.98786		0.16476	1.46576		0.47009	8.68209
0.43941	8.2895		0.45826	8.98206		0.16588	1.46576		0.47009	8.66605
0.43941	8.36721		0.46227	8.9473		0.16588	1.46576		0.47009	8.65731
0.43941	8.36449		0.46227	9.02117		0.16588	1.46862		0.47009	8.64856
0.43941	8.3304		0.46227	9.03565		0.16588	1.46862		0.47323	8.75645
0.43941	8.3154		0.46227	9.06896		0.16659	1.46862		0.47323	8.76811
0.4425	8.37676		0.46227	9.04723		0.16659	1.47291		0.47323	8.77103
0.4425	8.32631		0.46708	9.02117		0.16659	1.47291		0.47323	8.88329
0.4425	8.29904		0.46708	9.03999		0.16659	1.47291		0.47583	8.81331
0.4425	8.3713		0.46968	9.03275		0.16659	1.47434		0.47583	8.78707
0.44344	8.3754		0.46968	9.08489		0.16587	1.47577		0.47583	8.74041
0.44344	8.41902		0.46968	9.12544		0.16587	1.47577		0.47902	8.78269
0.44344	8.40266		0.46968	9.08634		0.16587	1.47577		0.47902	8.82351
0.44625	8.37949		0.46968	9.0733		0.16587	1.4772		0.47902	8.80019
0.44625	8.46265		0.46968	9.0733		0.16515	1.47863		0.47902	8.81477
0.44625	8.48174		0.47133	9.16888		0.16515	1.47863		0.47902	8.86142
0.44625	8.48992		0.47133	9.16744		0.16515	1.48006		0.47902	8.89058
0.44625	8.54855		0.47133	9.16599		0.16515	1.48292		0.48339	8.86871
0.44896	8.554		0.47133	9.1573		0.16484	1.48292		0.48339	8.76228
0.44896	8.46402		0.47133	9.2022		0.16484	1.48435		0.48339	8.87746
0.44896	8.52264		0.47332	9.28475		0.16484	1.48578		0.48339	8.9591
0.44896	8.58945		0.47332	9.26447		0.16484	1.48578		0.48721	8.87017
0.44896	8.58809		0.47628	9.22971		0.16499	1.48864		0.48721	8.88183
0.44953	8.51992		0.47628	9.2833		0.16499	1.49007		0.48721	8.94161
0.44953	8.46402		0.47628	9.20509		0.16499	1.49007		0.48721	8.92703
0.44953	8.49674		0.47628	9.22537		0.16499	1.49293		0.48721	8.97077
0.44953	8.55946		0.47628	9.32964		0.16499	1.49293		0.48876	9.06553
0.44953	8.58672		0.47628	9.29054		0.16579	1.49579		0.48876	9.10052
0.4517	8.60172		0.47965	9.31371		0.16579	1.49722		0.48876	9.06553
0.4517	8.58263		0.47965	9.37164		0.16579	1.50008		0.48876	9.01451
0.4517	8.60717		0.47965	9.35716		0.16579	1.50008		0.49071	8.97077
0.4563	8.6249		0.47965	9.35571		0.16622	1.50294		0.49071	9.08157
0.4563	8.63444		0.47965	9.31371		0.16622	1.50437		0.49071	9.08594
0.4563	8.56764		0.48162	9.33544		0.16622	1.50723		0.49071	9.08449
0.4563	8.61263		0.48162	9.42668		0.16622	1.50723		0.49071	9.13114
0.46309	8.69034		0.48162	9.39482		0.16613	1.51009		0.49071	9.06991
0.46309	8.65762		0.48486	9.41074		0.16613	1.51152		0.49071	9.08886
0.46309	8.7626		0.48486	9.4455		0.16613	1.51438		0.49413	9.16613
0.46981	8.75306		0.48486	9.4542		0.16613	1.51581		0.49413	9.19821
0.46981	8.7067		0.48486	9.39192		0.16613	1.51724		0.49413	9.17779
0.46981	8.68352		0.48486	9.43246		0.16716	1.51867		0.49413	9.17196
0.47403	8.65353		0.48995	9.39482		0.16716	1.5201		0.49771	9.17488
0.47403	8.65217		0.48995	9.3644		0.16716	1.52439		0.49771	9.20258
0.47403	8.7326		0.48995	9.41654		0.16935	1.52439		0.49771	9.15738
0.47403	8.81577		0.48995	9.46288		0.16935	1.52725		0.49771	9.12823
0.47445	8.82123		0.48995	9.4875		0.16935	1.52868		0.49771	9.19675
0.47445	8.79805		0.49406	9.50344		0.16935	1.53154		0.50197	9.24049
0.47445	8.74761		0.49406	9.49474		0.16935	1.53297		0.50197	9.24486
0.47157	8.8035		0.49797	9.4875		0.17089	1.5344		0.50197	9.2157
0.47157	8.84577		0.49797	9.52081		0.17089	1.53583		0.50197	9.26381
0.47157	8.89213		0.49797	9.57729		0.17089	1.53869		0.50599	9.31047
0.47071	8.86213		0.49797	9.55702		0.17089	1.54012		0.50599	9.29443
0.47071	8.83759		0.49797	9.54688		0.17069	1.54155		0.50599	9.30172
0.47071	8.88394		0.49797	9.55992		0.17069	1.54298		0.51033	9.28568
0.47071	8.8785		0.50212	9.64392		0.17069	1.54441		0.51033	9.33088
0.47205	8.89894		0.50212	9.62074		0.17069	1.54727		0.51033	9.35275
0.47205	8.89894		0.50212	9.63233		0.16926	1.5487		0.51033	9.32068
0.47377	8.90985		0.50212	9.64102		0.16926	1.55156		0.51033	9.32213
0.47377	8.8744		0.50212	9.64392		0.16926	1.55299		0.51033	9.38191
0.47377	8.93984		0.50639	9.58454		0.16926	1.55585		0.51455	9.43877
0.47377	9.00938		0.50639	9.6975		0.16926	1.55871		0.51455	9.39503
0.47377	8.97666		0.50901	9.72791		0.16801	1.55871		0.51455	9.38191
0.47377	9.01483		0.50901	9.67287		0.16801	1.56157		0.51455	9.41398
0.47377	9.00256		0.50901	9.6975		0.16801	1.56443		0.5162	9.42856
0.4762	8.96848		0.50901	9.76412		0.16801	1.56586		0.5162	9.46793
0.4762	9.02165		0.50901	9.80611		0.16984	1.56872		0.5162	9.44023
0.4762	8.97257		0.50901	9.74964		0.16984	1.57015		0.5162	9.43148
0.4762	9.01619		0.51117	9.71488		0.16984	1.57301		0.5162	9.40961
0.47797	8.99984		0.51117	9.80323		0.16984	1.57444		0.5162	9.4723
0.47797	9.02847		0.51117	9.85536		0.17274	1.57587		0.51625	9.46793
0.47797	9.09937		0.51117	9.86549		0.17274	1.58016		0.51625	9.47522
0.4795	9.11981		0.51117	9.79164		0.17274	1.58016		0.51625	9.52624
0.4795	9.08982		0.51499	9.87419		0.17274	1.58302		0.51755	9.56707
0.4795	9.11572		0.51499	9.88433		0.17274	1.58588		0.51755	9.5831
0.4795	9.12254		0.51798	9.87419		0.1737	1.58731		0.51755	9.5729
0.4795	9.11981		0.51798	9.87998		0.1737	1.59017		0.51755	9.55103
0.4795	9.1089		0.51798	9.89446		0.1737	1.59303		0.52021	9.59477
0.48323	9.12663		0.51798	9.88722		0.1737	1.59589		0.52021	9.61226
0.48323	9.16481		0.51798	9.84812		0.17542	1.59732		0.52285	9.65163
0.48323	9.21389		0.51798	9.90895		0.17542	1.60018		0.52285	9.69537
0.48323	9.20026		0.52198	9.91908		0.17542	1.60018		0.52285	9.65601
0.4878	9.19753		0.52198	9.85681		0.17542	1.60447		0.52285	9.66621
0.4878	9.20299		0.52198	9.93646		0.17542	1.60447		0.52285	9.64434
0.49103	9.2248		0.52198	9.96977		0.17824	1.60733		0.52285	9.7289
0.49103	9.30932		0.52198	9.93791		0.17824	1.60876		0.52285	9.74202
0.49103	9.24661		0.52616	10.0002		0.17824	1.61019		0.52423	9.69099
0.49103	9.25751		0.52854	10.0016		0.17824	1.61448		0.52423	9.65017
0.49103	9.25207		0.52854	10.0132		0.17812	1.61448		0.52423	9.69683
0.49103	9.24252		0.52854	10.0436		0.17812	1.61734		0.52423	9.72015
0.49103	9.2657		0.52854	10.0509		0.17812	1.61877		0.52493	9.72161
0.49526	9.31205		0.52854	10.0697		0.17812	1.62163		0.52493	9.76389
0.49526	9.32569		0.52854	10.0683		0.1764	1.62306		0.52493	9.72307
0.49526	9.3775		0.52854	10.0697		0.1764	1.62449		0.52762	9.7012
0.49526	9.38431		0.53049	10.0697		0.1764	1.62735		0.52762	9.81638
0.50066	9.29024		0.53049	10.1667		0.1764	1.62735		0.52762	9.77993
0.50066	9.27388		0.53049	10.2551		0.1764	1.63164		0.52762	9.78576
0.5034	9.36932		0.53049	10.1769		0.17705	1.63164		0.52762	9.77118
0.5034	9.35841		0.53049	10.1218		0.17705	1.6345		0.52762	9.80326
0.5034	9.38295		0.53302	10.1262		0.17705	1.6345		0.53021	9.83387
0.50459	9.42522		0.53718	10.1537		0.17705	1.63879		0.53021	9.79596
0.50459	9.48112		0.53718	10.1841		0.1786	1.63879		0.53021	9.87033
0.50459	9.44294		0.53718	10.2261		0.1786	1.64165		0.53021	9.84408
0.50459	9.39522		0.53718	10.1972		0.1786	1.64308		0.53183	9.82658
0.50459	9.42249		0.53718	10.1841		0.1786	1.9205		0.53183	9.86012
0.50724	9.42795		0.53718	10.1711		0.18022	2.09068		0.53183	9.83387
0.50724	9.54929		0.53718	10.2044		0.18022	2.03777		0.53183	9.89657
0.51108	9.52066		0.54324	10.2753		0.18022	2.01918		0.53183	9.89219
0.51108	9.49066		0.54324	10.313		0.18022	2.03777		0.53183	9.90385
0.51108	9.50157		0.54324	10.2797		0.1824	2.17076		0.53331	10.0059
0.51631	9.50021		0.54324	10.2667		0.1824	2.22796		0.53331	10.0015
0.51631	9.52202		0.54324	10.2913		0.1824	2.14502		0.53331	9.93301
0.51631	9.6011		0.54954	10.2797		0.1824	2.10641		0.53582	10.0307
0.51631	9.59973		0.55422	10.3217		0.1824	2.14502		0.53582	10.0482
0.52049	9.6011		0.55422	10.3434		0.18354	2.15646		0.53582	9.99862
0.52049	9.58882		0.55422	10.3405		0.18354	2.125		0.53582	10.0409
0.52049	9.61064		0.55422	10.3622		0.18354	2.21223		0.53582	10.0365
0.5212	9.58746		0.55422	10.3898		0.18354	2.16361		0.53582	10.0686
0.5212	9.68699		0.55422	10.3579		0.18436	2.19078		0.53582	10.0394
0.5212	9.60927		0.55422	10.3796		0.18436	2.18935		0.53885	10.0759
0.52311	9.59564		0.55601	10.4549		0.18436	2.20079		0.53885	10.1123
0.52311	9.62291		0.55601	10.4028		0.18436	2.23082		0.53885	10.1094
0.52311	9.65291		0.55601	10.4057		0.18436	2.2394		0.54244	10.0599
0.52311	9.59973		0.55601	10.4216		0.18753	2.268		0.54244	10.14
0.52914	9.60791		0.55601	10.4738		0.18753	2.28373		0.54244	10.1634
0.52914	9.72244		0.55643	10.4607		0.18753	2.30947		0.54244	10.0934
0.52914	9.71698		0.55689	10.4738		0.18753	2.23511		0.54244	10.0992
0.53295	9.65835		0.55689	10.4897		0.19178	2.20365		0.54244	10.1269
0.53295	9.74562		0.55689	10.5447		0.19178	2.24083		0.54663	10.1269
0.53295	9.71426		0.55689	10.5187		0.19178	2.27515		0.54663	10.143
0.53295	9.75653		0.55689	10.5491		0.19178	2.34522		0.54663	10.1765
0.53295	9.80015		0.55689	10.5056		0.194	2.35237		0.54663	10.229
0.53295	9.78379		0.55689	10.4998		0.194	2.33664		0.55126	10.1634
0.52965	9.80834		0.55772	10.6157		0.194	2.32663		0.55126	10.2013
0.52965	9.73607		0.55772	10.5969		0.194	2.34379		0.55126	10.2363
0.52965	9.74698		0.55772	10.5404		0.19557	2.38812		0.55126	10.2217
0.52965	9.7647		0.55772	10.6447		0.19557	2.39241		0.55126	10.3063
0.52724	9.77152		0.55772	10.6577		0.19557	2.46391		0.55126	10.299
0.52724	9.79061		0.55981	10.6345		0.19557	2.46534		0.55711	10.3573
0.52724	9.80425		0.56463	10.6751		0.19557	2.38812		0.55711	10.3719
0.53033	9.81788		0.56463	10.7127		0.19741	2.42959		0.55711	10.4156
0.53033	9.87651		0.56463	10.6794		0.19741	2.44961		0.5631	10.3719
0.53033	9.89286		0.56463	10.6736		0.19741	2.47106		0.5631	10.366
0.53033	9.93649		0.56463	10.6867		0.19741	2.46391		0.5631	10.3208
0.53033	9.96103		0.56463	10.7649		0.1994	2.45247		0.5631	10.3777
0.53033	9.91604		0.56463	10.7953		0.1994	2.47106		0.5631	10.3281
0.53694	9.95967		0.5719	10.788		0.1994	2.554		0.5631	10.3471
0.53694	9.92013		0.5719	10.7142		0.1994	2.57402		0.5631	10.3369
0.53694	9.88468		0.5719	10.7055		0.1994	2.47964		0.56974	10.3325
0.53694	9.89423		0.5719	10.7431		0.20146	2.49394		0.56974	10.4345
0.54623	9.93922		0.5719	10.83		0.20146	2.53541		0.56974	10.4069
0.54623	9.94876		0.5791	10.8561		0.20146	2.55257		0.57652	10.3996
0.55438	9.9215		0.5791	10.8605		0.20146	2.53684		0.57652	10.4506
0.55438	9.93922		0.58263	10.8257		0.20262	2.57402		0.57652	10.5002
0.55438	10.0333		0.58263	10.804		0.20262	2.57259		0.57652	10.5395
0.55438	10.0565		0.58263	10.8228		0.20262	2.51682		0.57652	10.4827
0.55631	10.0865		0.58263	10.8112		0.20262	2.5969		0.57652	10.5104
0.55631	10.0946		0.58263	10.8141		0.20362	2.60977		0.58144	10.4608
0.55631	10.066		0.58263	10.8416		0.20362	2.62836		0.58144	10.5701
0.55631	10.0265		0.58234	10.8677		0.20362	2.64552		0.58144	10.5468
0.55445	10.0156		0.58234	10.8503		0.20362	2.71702		0.58144	10.5308
0.55445	10.0892		0.58234	10.8286		0.20362	2.66983		0.58532	10.5526
0.55491	10.1519		0.58234	10.8605		0.20479	2.60262		0.58532	10.5089
0.55491	10.1124		0.58234	10.9285		0.20479	2.66411		0.58532	10.4972
0.55491	10.0824		0.58298	10.943		0.20479	2.67698		0.58919	10.5731
0.55746	10.0851		0.58298	10.9285		0.20479	2.67841		0.58919	10.627
0.55746	10.1546		0.5844	10.9444		0.20669	2.68842		0.58919	10.6182
0.55746	10.1437		0.5844	10.9879		0.20669	2.6827		0.58919	10.6401
0.55746	10.1792		0.5844	10.9879		0.20669	2.7256		0.58919	10.7057
0.56028	10.2501		0.5844	11.0733		0.20669	2.72703		0.58919	10.6737
0.56028	10.1955		0.5844	11.0183		0.21002	2.72703		0.59201	10.5497
0.56028	10.216		0.5844	10.9922		0.21002	2.73275		0.59201	10.5468
0.56055	10.2487		0.58457	11.0429		0.21002	2.69557		0.59201	10.6168
0.56055	10.2623		0.58457	11.0748		0.21002	2.71416		0.59201	10.6182
0.56055	10.2283		0.58457	11.0617		0.21291	2.80282		0.59591	10.6197
0.56075	10.2201		0.58457	11.0936		0.21291	2.79281		0.59591	10.7174
0.56075	10.1983		0.58457	11.1414		0.21291	2.83857		0.59591	10.6649
0.56075	10.1955		0.58817	11.1428		0.21291	2.80139		0.60073	10.6664
0.56075	10.2923		0.59362	11.1371		0.21291	2.75706		0.60073	10.7145
0.56162	10.3196		0.59362	11.1414		0.21514	2.81569		0.60073	10.7495
0.56162	10.2637		0.59362	11.1617		0.21514	2.83285		0.60073	10.7451
0.56162	10.2978		0.59362	11.2225		0.21514	2.87718		0.60073	10.7582
0.56246	10.291		0.59362	11.1921		0.21514	2.84858		0.60073	10.8122
0.56246	10.3073		0.59362	11.1849		0.21709	2.86002		0.60341	10.7874
0.56246	10.3537		0.59362	11.2124		0.21709	2.8257		0.60341	10.7917
0.56362	10.3292		0.59691	11.1849		0.21709	2.83857		0.60341	10.8413
0.56362	10.3646		0.59691	11.1993		0.21709	2.88719		0.60341	10.767
0.56362	10.4341		0.59691	11.1834		0.21878	2.78566		0.60568	10.7203
0.56362	10.4382		0.59691	11.2442		0.21878	2.81569		0.60568	10.7538
0.56406	10.4151		0.59691	11.2312		0.21878	2.83142		0.60568	10.8413
0.56406	10.3987		0.60086	11.2804		0.21878	2.82427		0.60568	10.8603
0.5652	10.3823		0.6054	11.3543		0.21878	2.88147		0.60864	10.8705
0.5652	10.4055		0.6054	11.3543		0.22115	2.91436		0.60864	10.8588
0.5652	10.4778		0.6054	11.2993		0.22115	2.95726		0.60864	10.869
0.56899	10.4819		0.6054	11.2906		0.22115	2.98586		0.60864	10.8923
0.56899	10.49		0.6054	11.2732		0.22115	2.93152		0.60864	10.9128
0.56899	10.5487		0.6054	11.3282		0.22115	2.98729		0.61172	10.9769
0.56899	10.5173		0.6054	11.3731		0.22483	2.93581		0.61172	10.9419
0.56899	10.5064		0.60689	11.3919		0.22483	2.89434		0.61172	10.958
0.57598	10.5459		0.60689	11.3919		0.22483	2.99158		0.61172	10.9784
0.57598	10.565		0.60689	11.3804		0.22483	2.97013		0.61482	10.9302
0.58102	10.5514		0.60689	11.4571		0.22726	3.04592		0.61482	10.9944
0.58102	10.5882		0.60689	11.4311		0.22726	3.06165		0.61482	10.9944
0.58102	10.5391		0.61009	11.4253		0.22726	3.00588		0.61762	11.0046
0.58102	10.55		0.61594	11.4354		0.22726	3.05021		0.61762	10.9973
0.58102	10.5678		0.61594	11.4571		0.22761	3.10169		0.61762	11.0673
0.58102	10.55		0.61594	11.4325		0.22761	3.09883		0.61762	11.0367
0.58212	10.6087		0.61594	11.4311		0.22761	3.07309		0.61762	11.1679
0.58212	10.6836		0.61594	11.46		0.22761	3.02018		0.61762	11.13
0.58212	10.6005		0.61594	11.4557		0.22851	3.00731		0.62002	11.1475
0.58212	10.5991		0.61594	11.4904		0.22851	3.05593		0.62002	11.0994
0.58373	10.6864		0.61905	11.5136		0.22851	3.12028		0.62002	11.0848
0.58373	10.6959		0.61905	11.5484		0.22851	3.05307		0.62002	11.1037
0.58373	10.76		0.61905	11.5382		0.23129	3.06308		0.62182	11.0338
0.58769	10.6673		0.61905	11.5817		0.23129	3.13601		0.62182	11.13
0.58769	10.6945		0.61905	11.5961		0.23129	3.10169		0.62568	11.114
0.58769	10.685		0.62097	11.5672		0.23129	3.16747		0.62568	11.1212
0.59094	10.7627		0.62097	11.5759		0.23129	3.13744		0.62568	11.0469
0.59094	10.6632		0.62245	11.6353		0.23476	3.19464		0.62568	11.0804
0.59094	10.7068		0.62245	11.6106		0.23476	3.21752		0.62568	11.1825
0.59094	10.7614		0.62245	11.5715		0.23476	3.22038		0.62568	11.216
0.59279	10.7845		0.62245	11.6251		0.23476	3.25613		0.62568	11.2641
0.59279	10.7968		0.62245	11.6787		0.23746	3.26042		0.6314	11.2029
0.59279	10.775		0.62245	11.6613		0.23746	3.28617		0.6314	11.1898
0.59452	10.7873		0.62176	11.6845		0.23746	3.3019		0.6314	11.235
0.59452	10.76		0.62176	11.6744		0.23746	3.28045		0.6314	11.2802
0.59452	10.7423		0.62176	11.6787		0.23746	3.22325		0.63583	11.3049
0.5972	10.7736		0.62176	11.7207		0.23903	3.23754		0.63583	11.3633
0.5972	10.8268		0.62176	11.7424		0.23903	3.22038		0.63583	11.3385
0.5972	10.8009		0.62112	11.7613		0.23903	3.26186		0.63829	11.3049
0.5972	10.8541		0.62361	11.6845		0.23903	3.269		0.63829	11.2656
0.5972	10.8622		0.62361	11.7598		0.23946	3.29332		0.63829	11.3108
0.5972	10.8309		0.62361	11.7699		0.23946	3.26472		0.63829	11.3589
0.5972	10.8595		0.62361	11.7729		0.23946	3.27044		0.63829	11.3006
0.60205	10.9195		0.62361	11.7729		0.23946	3.33479		0.63829	11.3166
0.60205	10.9113		0.62361	11.8033		0.24012	3.3734		0.64053	11.4041
0.60205	10.925		0.62361	11.809		0.24012	3.32478		0.64053	11.3647
0.60532	10.9522		0.62785	11.8047		0.24012	3.2876		0.64053	11.2816
0.60532	10.9141		0.62785	11.8351		0.24192	3.35624		0.64053	11.3676
0.60532	10.94		0.62785	11.825		0.24192	3.38341		0.64343	11.4347
0.60532	10.9986		0.62785	11.909		0.24192	3.32478		0.64343	11.4405
0.60532	11.0504		0.62785	11.8757		0.24192	3.32764		0.64343	11.4668
0.60532	10.9713		0.63371	11.8612		0.24192	3.39056		0.64343	11.3895
0.60664	10.9795		0.63371	11.9322		0.24192	3.41773		0.64343	11.4362
0.60664	11.0136		0.63856	11.9437		0.24371	3.45062		0.64605	11.5091
0.60664	11.0245		0.63856	11.8872		0.24371	3.42917		0.64605	11.4886
0.60664	11.0436		0.63856	11.8945		0.24371	3.38627		0.64605	11.5061
0.60801	11.0695		0.63856	11.9539		0.24371	3.39628		0.64605	11.5411
0.60801	11.0736		0.63856	11.9843		0.24593	3.44919		0.64932	11.5863
0.60801	11.1022		0.63856	11.9698		0.24593	3.49924		0.64932	11.5601
0.61053	11.1472		0.64179	11.951		0.24593	3.51211		0.64932	11.5455
0.61053	11.1036		0.64179	11.9191		0.24593	3.47779		0.64932	11.5455
0.61053	11.0981		0.64179	11.9568		0.24903	3.47636		0.65352	11.4886
0.6134	11.1431		0.64179	12.0017		0.24903	3.51211		0.65352	11.563
0.6134	11.1254		0.64179	11.9785		0.24903	3.51783		0.65352	11.5557
0.6134	11.1131		0.64611	11.9756		0.24903	3.4449		0.65814	11.5353
0.6134	11.1799		0.64611	12.0104		0.24903	3.48065		0.65814	11.5732
0.61402	11.1608		0.65027	12.0017		0.25225	3.55072		0.65814	11.5499
0.61402	11.2004		0.65027	11.98		0.25225	3.53642		0.65814	11.5965
0.61456	11.2331		0.65027	11.9959		0.25225	3.58075		0.65814	11.684
0.61456	11.1949		0.65027	12.0495		0.25225	3.52212		0.65814	11.6199
0.61456	11.214		0.65027	12.1161		0.25554	3.54214		0.6624	11.5951
0.61456	11.274		0.65027	12.0987		0.25554	3.56216		0.6624	11.6461
0.6159	11.2113		0.65276	12.0567		0.25554	3.545		0.6624	11.6811
0.6159	11.2017		0.65276	12.0408		0.25554	3.55501		0.6624	11.6417
0.6159	11.1608		0.65276	12.0147		0.25811	3.56359		0.66394	11.6359
0.6159	11.2154		0.65276	12.0741		0.25811	3.62079		0.66394	11.7073
0.61749	11.2835		0.65614	12.0915		0.25811	3.63223		0.66394	11.7453
0.61749	11.2467		0.65614	12.0422		0.25811	3.68943		0.66394	11.6767
0.62067	11.2685		0.66057	12.09		0.25811	3.67799		0.66394	11.7409
0.62067	11.2835		0.66057	12.1726		0.26013	3.64796		0.66467	11.8181
0.62067	11.3231		0.66057	12.1682		0.26013	3.64081		0.66467	11.8079
0.62067	11.3367		0.66057	12.2652		0.26013	3.6308		0.66467	11.7598
0.62067	11.3449		0.66057	12.2928		0.26013	3.65797		0.66467	11.7482
0.62067	11.3094		0.66057	12.1856		0.26217	3.73376		0.66706	11.7423
0.62446	11.334		0.66057	12.1508		0.26217	3.67084		0.66706	11.7948
0.62446	11.3776		0.6624	12.2204		0.26217	3.72518		0.66706	11.8094
0.62446	11.3626		0.6624	12.3203		0.26217	3.72232		0.66706	11.8604
0.62446	11.4117		0.6624	12.2913		0.26417	3.72375		0.66706	11.8502
0.62446	11.3667		0.6624	12.2551		0.26417	3.70516		0.66706	11.8371
0.6282	11.3994		0.6648	12.3174		0.26417	3.70087		0.66706	11.8896
0.6282	11.4322		0.66793	12.3579		0.26417	3.74949		0.67065	11.9115
0.63302	11.443		0.66793	12.3869		0.26417	3.83815		0.67065	11.8284
0.63302	11.4867		0.66793	12.2928		0.26573	3.85531		0.67065	11.805
0.63302	11.4621		0.66793	12.3492		0.26573	3.80526		0.67065	11.824
0.63806	11.4035		0.66793	12.4101		0.26573	3.81527		0.67065	11.8604
0.63806	11.4758		0.66793	12.4101		0.26573	3.80526		0.67065	11.8619
0.63806	11.5017		0.66793	12.4912		0.26698	3.78238		0.67391	11.8517
0.63806	11.4008		0.66793	12.4101		0.26698	3.8167		0.67391	11.9246
0.63988	11.3613		0.6695	12.3898		0.26698	3.82957		0.67391	11.9756
0.63988	11.469		0.6695	12.4043		0.26698	3.75378		0.67683	11.9566
0.63988	11.529		0.6695	12.5013		0.2693	3.76236		0.67683	11.9494
0.63859	11.5221		0.6695	12.5187		0.2693	3.8739		0.67683	12.0296
0.63859	11.5385		0.6725	12.5216		0.2693	3.89249		0.67683	12.0266
0.63859	11.5549		0.6725	12.5694		0.2693	3.83815		0.68011	12.031
0.63737	11.6026		0.67754	12.5781		0.2693	3.8024		0.68011	12.0471
0.63737	11.608		0.67754	12.5158		0.27249	3.81956		0.68011	12.0062
0.63737	11.5903		0.67754	12.5332		0.27249	3.87247		0.68337	11.9814
0.63737	11.653		0.67754	12.5477		0.27249	3.86675		0.68337	12.0266
0.63591	11.7157		0.67754	12.5911		0.27249	3.88677		0.68337	12.0368
0.63591	11.668		0.67754	12.5317		0.2746	3.91537		0.68337	12.0077
0.63487	11.6421		0.67754	12.5491		0.2746	3.98687		0.68337	12.0135
0.63487	11.6217		0.68197	12.5723		0.2746	4.01547		0.68337	12.0368
0.63487	11.6571		0.68197	12.5824		0.2746	4.04979		0.68607	12.1593
0.63487	11.6571		0.68197	12.5404		0.27668	3.98258		0.68607	12.152
0.63831	11.683		0.68197	12.5998		0.27668	3.9597		0.68607	12.0908
0.63831	11.7362		0.68521	12.6447		0.27668	3.95398		0.68607	12.1156
0.63831	11.728		0.68521	12.6954		0.27668	3.95398		0.68867	12.1024
0.63831	11.6939		0.68521	12.6621		0.27668	3.97686		0.68867	12.1403
0.6428	11.7294		0.68867	12.6374		0.27963	4.08125		0.68867	12.1535
0.6428	11.7553		0.68867	12.6563		0.27963	4.04407		0.68867	12.1899
0.64571	11.7962		0.68867	12.6852		0.27963	3.99545		0.68867	12.2468
0.64571	11.7512		0.68867	12.691		0.27963	4.06695		0.68867	12.2512
0.64571	11.6844		0.68867	12.6722		0.28165	4.09984		0.69163	12.2264
0.64932	11.6939		0.68867	12.7533		0.28165	4.1456		0.69163	12.257
0.64932	11.7185		0.69217	12.8272		0.28165	4.14989		0.69163	12.2409
0.64932	11.833		0.69217	12.7519		0.28165	4.10985		0.69458	12.2686
0.64932	11.9407		0.69217	12.7649		0.2817	4.09841		0.69458	12.2103
0.65187	11.9148		0.69217	12.8112		0.2817	4.06981		0.69458	12.2395
0.65187	11.7907		0.69339	12.7953		0.2817	4.05122		0.69458	12.2584
0.65187	11.8139		0.69339	12.817		0.2817	4.02977		0.69881	12.2308
0.65296	11.8657		0.69339	12.7852		0.2817	4.07839		0.69881	12.2133
0.65296	11.8262		0.69495	12.7548		0.28282	4.09412		0.70417	12.2657
0.65296	11.8357		0.69495	12.733		0.28282	4.06266		0.70417	12.3109
0.65509	11.8848		0.69495	12.8011		0.28282	4.10842		0.70417	12.3226
0.65509	11.9421		0.69495	12.8648		0.28282	4.11414		0.70417	12.3401
0.65509	11.9352		0.69495	12.8098		0.2851	4.15561		0.70826	12.3503
0.65509	11.9366		0.69838	12.8532		0.2851	4.1885		0.70826	12.3663
0.66036	11.8848		0.69838	12.9184		0.2851	4.21138		0.70826	12.3605
0.66036	11.9148		0.69838	12.9372		0.2851	4.23569		0.70826	12.3911
0.66036	11.9312		0.69838	12.9474		0.28725	4.26286		0.70826	12.3795
0.6673	11.953		0.69838	12.9401		0.28725	4.21567		0.70826	12.3445
0.6673	11.9789		0.70295	12.901		0.28725	4.17706		0.70826	12.3955
0.6673	11.9693		0.70797	12.8909		0.28725	4.22711		0.71095	12.378
0.6673	11.998		0.70797	12.9604		0.28996	4.23569		0.71095	12.4217
0.6673	11.968		0.70797	12.9257		0.28996	4.26715		0.71095	12.413
0.6673	11.9871		0.70797	12.9257		0.28996	4.27859		0.71399	12.4509
0.66813	11.9543		0.70797	12.9387		0.28996	4.21853		0.71399	12.483
0.66813	11.998		0.70797	12.9358		0.29328	4.22711		0.71399	12.5238
0.66813	12.0416		0.70797	13.0198		0.29328	4.22425		0.71399	12.5617
0.66813	12.0525		0.71347	13.0198		0.29328	4.33293		0.71399	12.5267
0.6661	12.0607		0.71347	12.9865		0.29328	4.37297		0.71399	12.5734
0.6661	12.0102		0.71347	13.0241		0.29328	4.37583		0.71742	12.5252
0.6661	12.0784		0.71347	13.0705		0.2949	4.28145		0.71742	12.5471
0.67	12.1588		0.71347	13.0835		0.2949	4.26572		0.71742	12.569
0.67	12.1166		0.71758	13.0922		0.2949	4.32292		0.71742	12.5602
0.67	12.073		0.72063	13.1067		0.2949	4.34866		0.72069	12.5996
0.67	12.0757		0.72063	13.0734		0.29572	4.33436		0.72069	12.6288
0.67	12.1111		0.72063	13.0806		0.29572	4.26429		0.72069	12.5734
0.6733	12.1111		0.72063	13.0806		0.29572	4.34866		0.72395	12.5719
0.6733	12.182		0.72063	13.0821		0.29572	4.34294		0.72395	12.5821
0.6733	12.1711		0.72063	13.098		0.298	4.32578		0.72395	12.5792
0.6733	12.1043		0.72063	13.0994		0.298	4.31863		0.72395	12.5559
0.6733	12.1602		0.72349	13.1472		0.298	4.38727		0.72395	12.5923
0.67244	12.2488		0.72349	13.153		0.298	4.47736		0.72395	12.6317
0.67244	12.2529		0.72349	13.1516		0.298	4.52312		0.72802	12.6565
0.67244	12.2529		0.72349	13.195		0.30047	4.48451		0.72802	12.6069
0.67162	12.2161		0.72349	13.2283		0.30047	4.46163		0.72802	12.62
0.67162	12.2052		0.72443	13.1661		0.30047	4.40586		0.72802	12.6885
0.67162	12.2993		0.72443	13.2385		0.30047	4.39299		0.73154	12.7366
0.67334	12.3552		0.72558	13.2819		0.30268	4.3887		0.73154	12.7746
0.67334	12.3402		0.72558	13.3051		0.30268	4.43446		0.73418	12.7556
0.67334	12.3102		0.72558	13.2747		0.30268	4.5031		0.73418	12.7483
0.67334	12.3524		0.72558	13.266		0.30268	4.48022		0.73418	12.8183
0.67739	12.3156		0.72558	13.2834		0.30472	4.40443		0.73693	12.7804
0.67739	12.3279		0.72558	13.3688		0.30472	4.48737		0.73693	12.7089
0.68184	12.3961		0.72859	13.3428		0.30472	4.51168		0.73693	12.7396
0.68184	12.3811		0.72859	13.3123		0.30472	4.48594		0.73693	12.8168
0.68184	12.3811		0.72859	13.3109		0.30472	4.53027		0.74012	12.776
0.68184	12.3402		0.72859	13.2863		0.30675	4.56889		0.74012	12.8023
0.68372	12.3156		0.72859	13.3312		0.30675	4.57746		0.74012	12.83
0.68372	12.3483		0.73288	13.3804		0.30675	4.55602		0.7435	12.8489
0.68372	12.3933		0.73583	13.392		0.30675	4.5789		0.7435	12.8693
0.68372	12.4629		0.73583	13.4528		0.3091	4.5789		0.7435	12.8664
0.68457	12.4738		0.73583	13.4079		0.3091	4.63038		0.7435	12.9058
0.68457	12.4247		0.73583	13.3761		0.3091	4.61465		0.7435	12.8722
0.68457	12.4642		0.73583	13.405		0.3091	4.61036		0.7435	12.8081
0.68457	12.4561		0.73583	13.4412		0.31332	4.64611		0.74611	12.8139
0.68457	12.4574		0.73583	13.4485		0.31332	4.64182		0.74611	12.8868
0.68618	12.3879		0.73877	13.4297		0.31332	4.61751		0.74611	12.9612
0.68618	12.4588		0.73877	13.405		0.31332	4.59177		0.74611	12.9481
0.68618	12.5106		0.73877	13.4905		0.31708	4.62609		0.74897	12.9699
0.68917	12.5297		0.73877	13.5064		0.31708	4.68186		0.74897	12.9539
0.68917	12.5133		0.73877	13.4847		0.31708	4.76909		0.74897	12.9845
0.68917	12.5311		0.74183	13.5165		0.31708	4.72905		0.74897	13.0253
0.68917	12.4588		0.74183	13.5122		0.31708	4.67328		0.75187	13.0618
0.68917	12.4874		0.74352	13.5426		0.31829	4.65612		0.75187	12.9276
0.6944	12.5297		0.74352	13.5556		0.31829	4.74907		0.75187	12.9874
0.6944	12.546		0.74352	13.5817		0.31829	4.7505		0.75187	13.0589
0.69765	12.6033		0.74352	13.5817		0.31829	4.70617		0.75187	13.0428
0.69765	12.5938		0.74352	13.5962		0.32019	4.67471		0.75187	13.0414
0.69765	12.6169		0.74352	13.5325		0.32019	4.66756		0.75382	13.0355
0.70189	12.6442		0.74535	13.5441		0.32019	4.69616		0.75382	13.0778
0.70189	12.6497		0.74535	13.5701		0.32019	4.73334		0.75382	13.0282
0.70189	12.6578		0.74535	13.6759		0.3232	4.83201		0.75382	13.0399
0.70189	12.6469		0.74535	13.6831		0.3232	4.74621		0.75614	13.1084
0.70189	12.6169		0.74535	13.6614		0.3232	4.79197		0.75614	13.0938
0.70189	12.6115		0.74761	13.6759		0.3232	4.82057		0.75614	13.123
0.70189	12.6974		0.74761	13.673		0.3232	4.78196		0.75614	13.0618
0.70659	12.7165		0.75016	13.6498		0.32486	4.78339		0.75614	13.1813
0.70659	12.7492		0.75016	13.6585		0.32486	4.80627		0.75918	13.1493
0.70659	12.7383		0.75016	13.7005		0.32486	4.84488		0.75918	13.1055
0.70659	12.7369		0.75016	13.7743		0.32486	4.84774		0.75918	13.123
0.70789	12.696		0.75016	13.7932		0.32774	4.80913		0.76269	13.1624
0.70789	12.6919		0.75016	13.7671		0.32774	4.85632		0.76269	13.2076
0.70789	12.7833		0.75475	13.8004		0.32774	4.84631		0.76269	13.2469
0.70789	12.7778		0.75475	13.7888		0.32774	4.86347		0.76269	13.3125
0.70789	12.7615		0.75475	13.7888		0.32774	4.83058		0.76269	13.1813
0.70998	12.7315		0.75475	13.7917		0.33157	4.88206		0.76269	13.1113
0.70998	12.7342		0.75475	13.8337		0.33157	4.86204		0.76269	13.1449
0.70998	12.7206		0.7597	13.8366		0.33157	4.91924		0.76269	13.1988
0.70998	12.771		0.7597	13.7932		0.33157	4.92496		0.76695	13.2003
0.71589	12.8528		0.76345	13.8569		0.33354	4.96214		0.76695	13.2163
0.71589	12.7915		0.76345	13.8844		0.33354	4.97644		0.76695	13.2936
0.71589	12.8324		0.76345	13.8265		0.33354	4.94069		0.77088	13.2703
0.72139	12.8474		0.76345	13.8714		0.33354	4.92067		0.77088	13.26
0.72139	12.9264		0.76345	13.9698		0.33564	4.97072		0.77088	13.2965
0.72139	12.9278		0.76345	13.951		0.33564	4.92639		0.77088	13.2674
0.72572	12.9155		0.76785	13.8873		0.33564	4.95785		0.77088	13.3388
0.72572	12.8964		0.76785	13.8395		0.338	5.00218		0.77088	13.384
0.72572	12.9087		0.76785	13.8641		0.338	5.02363		0.7738	13.3665
0.72572	12.9005		0.76785	13.9322		0.338	5.00647		0.7738	13.3869
0.72768	12.9142		0.76785	13.9192		0.338	4.98359		0.7738	13.4365
0.72768	12.9564		0.77304	13.9394		0.338	4.97787		0.7738	13.4161
0.72768	12.9469		0.77586	13.9177		0.338	4.95642		0.77731	13.4263
0.7252	12.8855		0.77586	13.9365		0.34022	5.00647		0.77731	13.435
0.7252	12.9183		0.77586	14.0075		0.34022	5.03364		0.77731	13.4073
0.7252	12.9564		0.77586	14.0205		0.34022	5.05795		0.77731	13.4219
0.72496	12.9728		0.77586	14.0234		0.34022	5.04937		0.77731	13.3898
0.72496	13.0164		0.77586	14.0133		0.34354	5.10657		0.78171	13.384
0.72496	13.026		0.77586	14.0654		0.34354	5.07368		0.78171	13.4175
0.72852	12.9223		0.7778	14.0799		0.34354	5.12373		0.78171	13.5327
0.72852	12.9278		0.7778	14.0191		0.34354	5.18379		0.78171	13.5064
0.72852	13.0423		0.7778	14.0307		0.34627	5.17664		0.78545	13.5429
0.72852	13.105		0.78076	14.0727		0.34627	5.08798		0.78545	13.4846
0.73379	13.0969		0.78076	14.0871		0.34627	5.07511		0.78545	13.4758
0.73379	13.0791		0.78076	14.0871		0.34627	5.10371		0.78545	13.4817
0.73379	13.0778		0.78404	14.1596		0.34627	5.18236		0.78545	13.4481
0.73379	13.09		0.78404	14.0785		0.34801	5.20667		0.78545	13.4598
0.73379	13.086		0.78404	14.0712		0.34801	5.14089		0.78545	13.5035
0.73379	13.0791		0.78404	14.1436		0.34801	5.1509		0.78867	13.5589
0.73748	13.0669		0.78404	14.2059		0.34801	5.18379		0.78867	13.607
0.73748	13.0669		0.78404	14.1118		0.35104	5.23384		0.78867	13.5983
0.73748	13.1037		0.78404	14.1364		0.35104	5.23384		0.79225	13.6202
0.73748	13.1119		0.78805	14.1465		0.35104	5.1795		0.79225	13.6348
0.7402	13.086		0.78805	14.1958		0.35104	5.1652		0.79225	13.5852
0.7402	13.1201		0.78805	14.2074		0.3544	5.24528		0.79225	13.5793
0.74443	13.0805		0.78805	14.2074		0.3544	5.19523		0.79225	13.5866
0.74443	13.0955		0.78805	14.1581		0.3544	5.21954		0.79225	13.5895
0.74443	13.1201		0.79206	14.2204		0.3544	5.29676		0.79567	13.5895
0.74443	13.1582		0.79206	14.2349		0.3544	5.25386		0.79567	13.6012
0.74867	13.2346		0.79272	14.232		0.35614	5.17235		0.79567	13.6639
0.74867	13.2291		0.79272	14.2711		0.35614	5.23813		0.79567	13.6552
0.74867	13.2646		0.79272	14.274		0.35614	5.28246		0.79867	13.7135
0.74867	13.225		0.79272	14.2783		0.35614	5.29247		0.79867	13.7193
0.75048	13.2169		0.79272	14.316		0.35783	5.27102		0.79867	13.6537
0.75048	13.2864		0.79272	14.3435		0.35783	5.26101		0.79867	13.7281
0.75076	13.3123		0.79398	14.3841		0.35783	5.26387		0.79867	13.817
0.75076	13.2987		0.79398	14.342		0.36017	5.35253		0.80299	13.763
0.75076	13.2836		0.79398	14.2885		0.36017	5.35968		0.80299	13.7281
0.75202	13.2673		0.79398	14.3305		0.36017	5.35253		0.80299	13.7572
0.75202	13.3068		0.79805	14.3029		0.36017	5.32679		0.80299	13.8257
0.75202	13.3218		0.79805	14.3449		0.36017	5.36397		0.80812	13.8389
0.75202	13.2959		0.79805	14.3753		0.36017	5.50697		0.80812	13.8491
0.75439	13.3341		0.80132	14.3739		0.36143	5.38399		0.80812	13.8855
0.75439	13.375		0.80132	14.4231		0.36143	5.31535		0.80812	13.8724
0.75439	13.4282		0.80132	14.3276		0.36143	5.40115		0.81177	13.8403
0.75734	13.3777		0.80132	14.3667		0.36143	5.41545		0.81177	13.7849
0.75734	13.3914		0.80132	14.4405		0.36345	5.43118		0.81481	13.8068
0.75734	13.4254		0.80132	14.4956		0.36345	5.4512		0.81481	13.8199
0.75905	13.4309		0.80262	14.5491		0.36345	5.44834		0.81481	13.8024
0.75905	13.4854		0.80262	14.5245		0.36345	5.44691		0.81481	13.7951
0.75905	13.48		0.80262	14.4434		0.3672	5.41831		0.81481	13.852
0.7581	13.42		0.80262	14.468		0.3672	5.45835		0.81481	13.9059
0.7581	13.4295		0.80448	14.5245		0.3672	5.41831		0.81481	13.9628
0.7581	13.4323		0.80448	14.5506		0.3672	5.48981		0.81777	13.9803
0.75856	13.4513		0.80978	14.568		0.3672	5.53986		0.81777	13.9453
0.75856	13.4664		0.80978	14.5216		0.37036	5.47837		0.81777	13.9744
0.75856	13.4377		0.80978	14.5318		0.37036	5.45692		0.81777	13.9205
0.75856	13.5222		0.80978	14.6158		0.37036	5.51555		0.82193	13.9278
0.76096	13.4991		0.80978	14.6288		0.37036	5.51698		0.82193	13.9482
0.76096	13.4745		0.80978	14.5955		0.37258	5.57704		0.82193	13.9497
0.76096	13.5182		0.80978	14.5665		0.37258	5.55988		0.82682	13.9876
0.76096	13.5672		0.81528	14.5636		0.37258	5.54987		0.82682	14.0255
0.76096	13.5754		0.81528	14.5984		0.37258	5.54272		0.82682	14.0226
0.76096	13.5577		0.81528	14.6636		0.37538	5.56846		0.82682	14.0153
0.76096	13.5918		0.81528	14.7258		0.37538	5.57704		0.82682	14.0167
0.76286	13.5877		0.81687	14.7128		0.37538	5.56131		0.82682	14.0138
0.76286	13.5931		0.81687	14.6998		0.37538	5.52413		0.8303	14.0357
0.76286	13.619		0.81687	14.7041		0.37538	5.58133		0.8303	14.0853
0.76535	13.6559		0.81829	14.6954		0.37848	5.62852		0.8303	14.0488
0.76535	13.679		0.81829	14.7678		0.37848	5.59134		0.8303	14.1348
0.76535	13.675		0.81829	14.7649		0.37848	5.66284		0.83303	14.1523
0.76535	13.6395		0.81829	14.7041		0.38205	5.66141		0.83303	14.075
0.76535	13.6436		0.81829	14.6954		0.38205	5.56989		0.83303	14.1275
0.76535	13.694		0.82274	14.7678		0.38205	5.60135		0.83303	14.1684
0.77044	13.6886		0.82274	14.7968		0.38205	5.56989		0.83303	14.234
0.77044	13.6899		0.82274	14.8185		0.38205	5.6085		0.83548	14.1552
0.77044	13.7158		0.82274	14.7867		0.38611	5.64425		0.83548	14.11
0.77044	13.7145		0.82274	14.8185		0.38611	5.64139		0.83548	14.18
0.77533	13.7377		0.82813	14.8026		0.38611	5.6657		0.83548	14.1902
0.77533	13.7322		0.82813	14.7925		0.38611	5.67714		0.83827	14.1552
0.77926	13.7254		0.82813	14.7953		0.38611	5.70431		0.83827	14.1756
0.77926	13.7499		0.83237	14.8156		0.38919	5.78868		0.83827	14.2675
0.77926	13.7486		0.83237	14.8185		0.38919	5.71718		0.83827	14.2806
0.77926	13.7867		0.83237	14.8171		0.38919	5.71432		0.84156	14.3141
0.78165	13.7677		0.83237	14.8301		0.38919	5.77009		0.84156	14.2748
0.78165	13.7309		0.83237	14.8736		0.39165	5.79726		0.8448	14.2806
0.78165	13.799		0.83483	14.8851		0.39165	5.76437		0.8448	14.2967
0.78165	13.8113		0.83483	14.9011		0.39165	5.71861		0.8448	14.2296
0.78381	13.7677		0.83483	14.8822		0.39165	5.73291		0.84788	14.3054
0.78381	13.8345		0.83483	14.9069		0.39329	5.73291		0.84788	14.3346
0.78542	13.8617		0.83483	14.9112		0.39329	5.7086		0.84788	14.3171
0.78542	13.8686		0.83743	14.9416		0.39329	5.80441		0.84788	14.304
0.78694	13.8754		0.83743	14.9373		0.39329	5.87306		0.84788	14.3185
0.78694	13.874		0.83743	14.9474		0.39329	5.84302		0.84788	14.3564
0.78694	13.8658		0.83868	14.9662		0.39425	5.84016		0.84788	14.3448
0.78694	13.8658		0.83868	14.9822		0.39425	5.80012		0.84788	14.3346
0.78694	13.874		0.83868	14.9836		0.39425	5.82157		0.85137	14.3404
0.78958	13.8945		0.83868	14.9083		0.39425	5.90166		0.85137	14.3827
0.78958	13.8536		0.83868	14.9518		0.39562	5.90309		0.85137	14.4658
0.78958	13.9544		0.83868	15.001		0.39562	5.85303		0.85454	14.4133
0.79166	13.9994		0.83868	14.9691		0.39562	5.83731		0.85454	14.4424
0.79166	13.994		0.83868	15.0184		0.39781	5.85732		0.85454	14.4599
0.79166	13.949		0.83868	15.0836		0.39781	5.97602		0.85454	14.3739
0.7947	13.949		0.83868	15.1589		0.39781	5.98174		0.85454	14.3885
0.7947	13.9558		0.84076	15.1531		0.39781	5.97173		0.85454	14.5416
0.7947	13.9572		0.84076	15.1183		0.39781	5.98174		0.85696	14.4862
0.7947	13.994		0.84514	15.0807		0.39781	5.97602		0.85696	14.406
0.79857	13.9899		0.84514	15.1256		0.39932	5.96887		0.85696	14.441
0.79857	14.0226		0.84514	15.098		0.39932	6.00748		0.85696	14.4702
0.79857	14.0703		0.84514	15.1227		0.39932	5.97602		0.85951	14.4818
0.80146	13.9926		0.84514	15.1386		0.39932	5.98174		0.85951	14.5212
0.80146	14.0035		0.84514	15.0836		0.40103	5.94027		0.85951	14.4847
0.80341	14.0253		0.84894	15.1574		0.40103	5.97888		0.85951	14.5008
0.80341	14.0608		0.84894	15.1791		0.40103	5.98603		0.85951	14.5183
0.80341	14.0444		0.84894	15.1994		0.40103	6.0275		0.86208	14.5576
0.80341	14.0717		0.84894	15.2139		0.40473	6.03179		0.86208	14.597
0.80341	14.1535		0.85118	15.2863		0.40473	6.03894		0.86208	14.5941
0.80541	14.193		0.85118	15.2327		0.40473	6.04752		0.86208	14.6276
0.80541	14.1999		0.85118	15.2081		0.40473	6.07326		0.86616	14.6101
0.80541	14.204		0.85269	15.2313		0.40473	6.12617		0.86616	14.578
0.80541	14.1712		0.85269	15.1618		0.40867	6.12903		0.86616	14.6349
0.80541	14.1767		0.85269	15.2284		0.40867	6.10472		0.86616	14.6611
0.80541	14.1699		0.85269	15.2805		0.40867	6.10901		0.86616	14.6495
0.80877	14.1671		0.85269	15.2892		0.40867	6.04752		0.86616	14.6393
0.80877	14.1412		0.85269	15.3355		0.41278	6.05181		0.86616	14.6174
0.80877	14.1767		0.85437	15.3558		0.41278	6.05467		0.87147	14.6422
0.81265	14.1835		0.85437	15.3471		0.41278	6.09185		0.87147	14.6626
0.81265	14.208		0.85437	15.3573		0.41773	6.11616		0.87147	14.7632
0.81265	14.208		0.85437	15.3515		0.41773	6.20339		0.87632	14.772
0.81265	14.2121		0.85437	15.3326		0.41773	6.17336		0.87632	14.7034
0.81518	14.3212		0.85747	15.3935		0.41773	6.19052		0.87632	14.7049
0.81518	14.2926		0.85747	15.5007		0.41773	6.14762		0.87632	14.7078
0.81807	14.2639		0.85747	15.4413		0.42051	6.16621		0.87632	14.7195
0.81807	14.2299		0.86149	15.4268		0.42051	6.20625		0.87632	14.7545
0.81807	14.2489		0.86149	15.3471		0.42051	6.20339		0.88013	14.8536
0.81972	14.3021		0.86149	15.3529		0.42051	6.18337		0.88013	14.8273
0.81972	14.3198		0.86149	15.3935		0.42051	6.14762		0.88013	14.8492
0.81972	14.313		0.86509	15.4413		0.42204	6.16478		0.88013	14.8244
0.81972	14.3594		0.86509	15.4456		0.42204	6.24772		0.88275	14.8551
0.81972	14.4044		0.86509	15.4673		0.42204	6.23771		0.88275	14.8798
0.82023	14.3989		0.86509	15.4007		0.42204	6.23485		0.88521	14.8273
0.82023	14.3907		0.86509	15.4529		0.42512	6.27632		0.88521	14.8507
0.82161	14.388		0.86509	15.5079		0.42512	6.27918		0.88521	14.9002
0.82161	14.4098		0.86727	15.4934		0.42512	6.23342		0.88521	14.8565
0.82161	14.4071		0.86727	15.5267		0.42512	6.27203		0.88521	14.7792
0.82475	14.4044		0.86647	15.5716		0.42512	6.32208		0.88521	14.8755
0.82475	14.4357		0.86647	15.589		0.42823	6.37213		0.88521	14.8682
0.82475	14.4794		0.86647	15.5673		0.42823	6.33352		0.88754	14.8857
0.82475	14.4985		0.86647	15.547		0.42823	6.35497		0.88754	14.9032
0.82878	14.5421		0.86647	15.5745		0.42823	6.35926		0.88754	14.9688
0.82878	14.5257		0.86647	15.534		0.43061	6.36641		0.88754	14.9469
0.82878	14.5162		0.86661	15.5224		0.43061	6.2706		0.89017	14.96
0.83088	14.5053		0.86661	15.5064		0.43061	6.28919		0.89017	14.8959
0.83088	14.5298		0.86661	15.5832		0.43284	6.34067		0.89516	14.8784
0.83088	14.508		0.86661	15.6455		0.43284	6.29777		0.89516	14.9892
0.83021	14.5039		0.86661	15.6672		0.43284	6.25773		0.89516	14.9804
0.83021	14.5121		0.87156	15.6194		0.43284	6.33066		0.89516	14.9425
0.83021	14.5707		0.87789	15.6382		0.43284	6.38786		0.89516	15.0008
0.83021	14.5421		0.87789	15.7164		0.43284	6.38214		0.89516	15.0256
0.83021	14.6021		0.87789	15.6962		0.43439	6.39215		0.89516	15.0825
0.83021	14.5966		0.87789	15.673		0.43439	6.42933		0.90041	15.0592
0.83021	14.5421		0.87789	15.6469		0.43439	6.48796		0.90041	14.995
0.82963	14.5475		0.87789	15.6744		0.43439	6.43791		0.90041	14.9542
0.82963	14.6184		0.87789	15.6875		0.4365	6.44506		0.90041	15.0052
0.82963	14.6348		0.87789	15.7367		0.4365	6.52657		0.90327	15.0329
0.83078	14.677		0.88308	15.7324		0.4365	6.38214		0.90327	15.0315
0.83078	14.6416		0.88308	15.77		0.4365	6.37499		0.90327	15.0927
0.83078	14.613		0.88308	15.7932		0.4397	6.3993		0.90529	15.0519
0.83078	14.6212		0.88308	15.7715		0.4397	6.4851		0.90529	15.0198
0.83078	14.673		0.88657	15.7889		0.4397	6.48081		0.90529	15.1014
0.83078	14.6266		0.88657	15.7686		0.4397	6.5137		0.90529	15.1335
0.8345	14.673		0.88865	15.8366		0.4397	6.51084		0.90529	15.0271
0.8345	14.752		0.88865	15.896		0.4433	6.50655		0.90529	15.0606
0.8345	14.7534		0.88865	15.8888		0.4433	6.46937		0.90833	15.1525
0.8345	14.7493		0.88865	15.8193		0.4433	6.47366		0.90833	15.1204
0.8406	14.778		0.88865	15.8091		0.4433	6.58663		0.90833	15.1291
0.8406	14.7848		0.88865	15.925		0.4464	6.60665		0.90833	15.1656
0.8406	14.752		0.8915	15.8902		0.4464	6.59378		0.91153	15.1729
0.84679	14.7057		0.8915	15.9424		0.4464	6.55517		0.91153	15.1743
0.84679	14.7193		0.8915	15.9062		0.4464	6.56232		0.91153	15.2035
0.84679	14.7507		0.8915	15.9091		0.44892	6.60665		0.91153	15.2268
0.84771	14.842		0.8915	15.9293		0.44892	6.57519		0.91153	15.1554
0.84771	14.8679		0.89627	15.9337		0.44892	6.5995		0.91407	15.221
0.84771	14.8338		0.89627	15.9091		0.44892	6.66099		0.91407	15.2604
0.84771	14.8107		0.90275	15.9482		0.44892	6.62953		0.91407	15.2545
0.84572	14.7548		0.90275	15.9192		0.45102	6.61809		0.91665	15.2647
0.84572	14.797		0.90275	15.98		0.45102	6.65956		0.91665	15.3041
0.84512	14.8011		0.90275	16.009		0.45102	6.69388		0.91665	15.2983
0.84512	14.8557		0.90275	15.9945		0.45102	6.68959		0.91665	15.2997
0.84512	14.8243		0.90275	15.9105		0.45382	6.671		0.91665	15.291
0.84512	14.8011		0.90677	15.9757		0.45382	6.73106		0.9204	15.2968
0.84557	14.8257		0.90677	16.0003		0.45382	6.77539		0.9204	15.3478
0.84557	14.8707		0.90677	16.0322		0.45382	6.76395		0.92472	15.4062
0.84557	14.9565		0.90677	16.0032		0.45716	6.78969		0.92472	15.4193
0.84766	14.9225		0.90677	16.0046		0.45716	6.73106		0.92472	15.4003
0.84766	14.8897		0.90846	16.1176		0.45716	6.65527		0.92855	15.3959
0.84766	14.8979		0.90846	16.1422		0.45716	6.69102		0.92855	15.3989
0.85083	14.9415		0.91107	16.0988		0.45935	6.84117		0.92855	15.4339
0.85083	14.9525		0.91107	16.1162		0.45935	6.77825		0.92855	15.4076
0.85083	14.9661		0.91107	16.148		0.45935	6.73535		0.92855	15.3799
0.85274	14.9306		0.91107	16.148		0.45935	6.73678		0.92855	15.4616
0.85274	14.9961		0.91107	16.1596		0.45935	6.76967		0.92855	15.4659
0.85274	15.0302		0.91107	16.135		0.46079	6.84832		0.93174	15.4134
0.85274	15.0179		0.91378	16.1553		0.46079	6.90266		0.93174	15.4295
0.85571	14.9552		0.91378	16.1639		0.46079	6.90838		0.93174	15.4907
0.85571	14.9661		0.91378	16.1654		0.46318	6.86119		0.93174	15.5111
0.85571	14.9688		0.91378	16.1596		0.46318	6.89265		0.9333	15.4922
0.86008	15.0288		0.91378	16.2074		0.46318	6.89408		0.9333	15.4863
0.86008	15.0138		0.91702	16.2335		0.46318	6.86119		0.9333	15.5009
0.86008	15.0424		0.91702	16.2798		0.46318	6.84689		0.9333	15.5257
0.86174	15.0943		0.92118	16.2349		0.46713	6.82258		0.9333	15.5068
0.86174	15.0806		0.92118	16.2407		0.46713	6.86977		0.93525	15.5155
0.86174	15.1052		0.92118	16.2784		0.46713	6.90552		0.93525	15.603
0.86174	15.0997		0.92118	16.2885		0.46713	6.96129		0.93525	15.6846
0.86096	15.1147		0.92118	16.2277		0.46713	6.90409		0.93525	15.7225
0.86198	15.0724		0.92118	16.2103		0.47026	6.95414		0.93525	15.6234
0.86198	15.0302		0.92536	16.2479		0.47026	6.93269		0.93963	15.5942
0.86198	15.0793		0.92536	16.3276		0.47026	6.9427		0.93963	15.5913
0.86198	15.0547		0.92536	16.2813		0.47026	6.94413		0.93963	15.6015
0.86198	15.1079		0.92536	16.303		0.47323	6.96987		0.93963	15.6525
0.86474	15.1965		0.92536	16.3624		0.47323	6.98417		0.93963	15.6234
0.86474	15.1911		0.92921	16.3609		0.47323	6.99418		0.94541	15.6948
0.86474	15.172		0.93238	16.29		0.47323	6.94127		0.94541	15.6249
0.86474	15.1774		0.93238	16.3276		0.47773	6.90695		0.94541	15.5709
0.86788	15.1256		0.93238	16.3392		0.47773	6.94842		0.94541	15.6015
0.86788	15.1583		0.93238	16.3537		0.47773	7.02707		0.95001	15.6482
0.87368	15.221		0.93238	16.3812		0.47773	7.03994		0.95001	15.7065
0.87368	15.1938		0.93238	16.3928		0.48101	7.04423		0.95001	15.6321
0.87368	15.2101		0.93238	16.4073		0.48101	7.01563		0.95001	15.6438
0.8783	15.262		0.93429	16.3479		0.48101	7.06568		0.95001	15.6846
0.8783	15.2851		0.93429	16.3855		0.48101	7.14577		0.95001	15.6817
0.8783	15.2851		0.93429	16.4406		0.48101	7.12717		0.95001	15.7284
0.8783	15.3029		0.93429	16.4507		0.48314	7.10858		0.95368	15.7255
0.8783	15.3001		0.93429	16.4464		0.48314	7.1329		0.95368	15.7138
0.88051	15.2947		0.93635	16.4217		0.48314	7.15435		0.95368	15.7517
0.88355	15.2688		0.93775	16.4348		0.48635	7.12145		0.95766	15.7546
0.88355	15.202		0.93775	16.4319		0.48635	7.09571		0.95766	15.74
0.88355	15.2947		0.93775	16.4681		0.48635	7.16865		0.95766	15.7094
0.88355	15.3342		0.93775	16.5028		0.48635	7.11716		0.95766	15.7692
0.88694	15.2674		0.93775	16.5361		0.48635	7.08856		0.95766	15.7721
0.88694	15.3669		0.93775	16.5521		0.48893	7.15578		0.95766	15.7619
0.88694	15.4133		0.93775	16.5738		0.48893	7.16865		0.96183	15.7983
0.88694	15.4215		0.93826	16.5999		0.48893	7.08713		0.96183	15.7736
0.89005	15.3588		0.93826	16.5883		0.48893	7.0571		0.96183	15.8013
0.89005	15.4324		0.93826	16.5753		0.48893	7.11287		0.96183	15.8552
0.89005	15.4256		0.93826	16.5434		0.49078	7.17579		0.96573	15.8683
0.89456	15.3192		0.93826	16.5521		0.49078	7.25731		0.96573	15.9019
0.89456	15.3628		0.93977	16.5883		0.49078	7.29735		0.96573	15.9004
0.89456	15.431		0.93977	16.5955		0.49078	7.22299		0.96573	15.8975
0.89723	15.4378		0.94204	16.5839		0.49341	7.24015		0.96573	15.9762
0.89723	15.4215		0.94204	16.5897		0.49341	7.28162		0.96573	16.0185
0.89723	15.4297		0.94204	16.6361		0.49341	7.22156		0.96996	16.0637
0.89723	15.4815		0.94204	16.7201		0.49341	7.25016		0.96996	15.9762
0.89251	15.4187		0.94204	16.6969		0.49582	7.24015		0.96996	15.8887
0.89251	15.446		0.94204	16.7056		0.49582	7.2759		0.96996	15.864
0.88798	15.5292		0.94557	16.7519		0.49582	7.28734		0.97456	15.9602
0.88798	15.5196		0.94557	16.6911		0.49776	7.31737		0.97456	16.0068
0.88798	15.4733		0.94557	16.7331		0.49776	7.31451		0.97456	16.001
0.88798	15.4924		0.94557	16.7635		0.49776	7.36885		0.97456	15.9514
0.89002	15.5278		0.94953	16.7404		0.49776	7.36027		0.97456	15.8989
0.89002	15.5633		0.94953	16.7273		0.49776	7.33882		0.97456	16.0054
0.89002	15.5769		0.94953	16.7331		0.49776	7.37743		0.97874	16.0608
0.89002	15.581		0.95292	16.7013		0.50065	7.4046		0.97874	16.1118
0.89418	15.6123		0.95292	16.791		0.50065	7.35884		0.97874	16.0447
0.89418	15.6164		0.95292	16.8113		0.50065	7.35598		0.98215	15.982
0.89699	15.6546		0.95292	16.7505		0.50065	7.37171		0.98215	16.0418
0.89699	15.656		0.95292	16.7939		0.5039	7.43606		0.98215	16.0695
0.89699	15.6328		0.95292	16.8243		0.5039	7.46323		0.98215	16.1176
0.89885	15.6219		0.95655	16.7954		0.5039	7.4046		0.98215	16.1497
0.89885	15.5987		0.95655	16.8374		0.5039	7.44035		0.98215	16.1176
0.89885	15.6205		0.95655	16.7939		0.5039	7.46752		0.9841	16.1089
0.89885	15.6996		0.95655	16.9026		0.50603	7.37457		0.9841	16.0666
0.90089	15.7228		0.95655	16.8765		0.50603	7.4332		0.9841	16.0433
0.90089	15.6873		0.9621	16.8461		0.50603	7.45465		0.9841	16.1191
0.90089	15.6573		0.9621	16.8055		0.50603	7.46323		0.98558	16.1978
0.9037	15.6178		0.96881	16.8142		0.5087	7.46609		0.98558	16.2226
0.9037	15.7078		0.96881	16.8881		0.5087	7.46752		0.98558	16.1395
0.9037	15.7541		0.96881	16.8939		0.5087	7.45465		0.98558	16.141
0.90922	15.7664		0.96881	16.9011		0.5087	7.54617		0.98558	16.1628
0.90922	15.746		0.96881	16.8982		0.51241	7.57906		0.98558	16.2139
0.90922	15.7132		0.96881	16.9822		0.51241	7.54045		0.98844	16.1526
0.90922	15.7896		0.97276	16.9605		0.51241	7.58764		0.98844	16.1803
0.91483	15.8032		0.97276	16.8707		0.51241	7.55189		0.98844	16.2401
0.91483	15.7814		0.97276	16.9793		0.51241	7.5333		0.99087	16.2663
0.91483	15.8128		0.97276	16.9779		0.51489	7.59193		0.99087	16.297
0.91483	15.8291		0.97276	17.0228		0.51489	7.62053		0.99087	16.3086
0.91483	15.7773		0.97492	17.03		0.51489	7.56619		0.99087	16.2839
0.91483	15.7582		0.97492	17.0561		0.51489	7.58907		0.99087	16.2401
0.917	15.8332		0.97659	17.0604		0.51743	7.60194		0.99087	16.2474
0.917	15.9177		0.97659	17.0286		0.51743	7.61767		0.99087	16.297
0.917	15.9927		0.97659	17.0561		0.51743	7.65342		0.99335	16.294
0.91977	15.9641		0.97659	17.0952		0.51743	7.65771		0.99335	16.3043
0.91977	15.8823		0.97659	17.072		0.52118	7.60909		0.99335	16.3174
0.91977	15.8905		0.97659	17.0575		0.52118	7.60051		0.99794	16.2868
0.91977	15.8141		0.9765	17.059		0.52118	7.61338		0.99794	16.3465
0.92067	15.791		0.9765	17.1546		0.52118	7.66915		0.99794	16.3495
0.92067	15.8346		0.9765	17.1777		0.52498	7.64913		0.99794	16.3247
0.92067	15.9614		0.9765	17.1198		0.52498	7.72063		0.99794	16.3874
0.92218	15.9559		0.9765	17.1082		0.52498	7.76067		0.99794	16.3815
0.92218	15.8891		0.97748	17.1864		0.52498	7.76496		1.00313	16.3699
0.92218	15.9477		0.98122	17.2081		0.52498	7.75495		1.00313	16.3451
0.92519	15.9218		0.98122	17.1357		0.52744	7.75352		1.00313	16.4019
0.92519	15.9041		0.98122	17.1357		0.52744	7.81072		1.00313	16.4005
0.92519	16.0091		0.98122	17.156		0.52744	7.78355		1.00863	16.3888
0.92519	16.0186		0.98122	17.2052		0.52744	7.70919		1.00863	16.3801
0.92733	16.0827		0.98122	17.2545		0.52921	7.72492		1.00863	16.4602
0.92733	16.05		0.98122	17.24		0.52921	7.74494		1.00863	16.469
0.93113	15.99		0.98414	17.2965		0.52921	7.71491		1.00863	16.5492
0.93113	16.005		0.98414	17.3385		0.52921	7.79356		1.00863	16.5244
0.93113	16.0745		0.98414	17.2907		0.53123	7.80786		1.01452	16.5507
0.93113	16.1086		0.98414	17.282		0.53123	7.86077		1.01452	16.5127
0.93326	16.0895		0.98414	17.24		0.53123	7.84933		1.01452	16.4661
0.93326	16.1059		0.98719	17.2501		0.53123	7.84075		1.01905	16.5492
0.93326	16.0568		0.98719	17.253		0.53123	7.83503		1.01905	16.574
0.93326	16.0705		0.99184	17.2632		0.53429	7.76925		1.01905	16.5142
0.93383	16.0296		0.99184	17.324		0.53429	7.75638		1.01905	16.5463
0.9357	16.1168		0.99184	17.3443		0.53429	7.85076		1.02335	16.5215
0.9357	16.1482		0.99184	17.311		0.53429	7.8908		1.02335	16.5448
0.9357	16.1059		0.99184	17.337		0.53812	7.85934		1.02335	16.5477
0.9357	16.11		0.99184	17.3196		0.53812	7.86792		1.02634	16.5988
0.93675	16.1632		0.99611	17.3095		0.53812	7.92369		1.02634	16.6163
0.93675	16.1891		0.99611	17.3776		0.53812	7.85076		1.02634	16.6148
0.93675	16.1741		0.99611	17.3385		0.53812	7.90224		1.02634	16.6148
0.93675	16.1672		0.99611	17.3182		0.54074	7.96087		1.02634	16.5827
0.93675	16.1686		0.99611	17.3081		0.54074	7.89223		1.02634	16.5784
0.93675	16.1904		0.9999	17.3559		0.54074	7.92655		1.02845	16.6513
0.93675	16.2395		1.0039	17.4514		0.54074	7.99662		1.02845	16.644
0.941	16.2409		1.0039	17.4601		0.54336	7.98375		1.02845	16.6177
0.941	16.1931		1.0039	17.4094		0.54336	7.93227		1.02845	16.6206
0.941	16.1891		1.0039	17.3617		0.54336	7.92941		1.03176	16.59
0.941	16.2191		1.0039	17.437		0.54336	7.95229		1.03176	16.609
0.9479	16.1809		1.0039	17.5152		0.54717	8.00806		1.03176	16.6527
0.9479	16.1904		1.0039	17.463		0.54717	8.01521		1.03577	16.7023
0.9479	16.2668		1.00719	17.463		0.54717	8.00377		1.03577	16.7883
0.9479	16.2681		1.00719	17.4905		0.54717	8.08242		1.03577	16.7664
0.9479	16.2872		1.00719	17.4833		0.54717	7.99233		1.03577	16.7577
0.95371	16.2709		1.00719	17.5499		0.55071	8.05239		1.03577	16.7431
0.95371	16.2136		1.00719	17.4963		0.55071	8.08242		1.03577	16.7533
0.95371	16.2259		1.00974	17.4529		0.55071	8.04238		1.03853	16.7796
0.95371	16.2913		1.00974	17.492		0.55071	8.01807		1.03853	16.6833
0.95918	16.3445		1.01344	17.6064		0.55333	8.05239		1.03853	16.746
0.95918	16.3868		1.01344	17.6426		0.55333	8.05096		1.03853	16.8349
0.95918	16.3445		1.01344	17.5659		0.55333	8.10244		1.04128	16.8262
0.965	16.3677		1.01344	17.5644		0.55333	8.11245		1.04128	16.8189
0.965	16.3922		1.01344	17.6107		0.5562	8.14677		1.04128	16.8116
0.965	16.3581		1.01344	17.6136		0.5562	8.05239		1.04128	16.8189
0.97011	16.4263		1.01787	17.6021		0.5562	8.05811		1.04128	16.8248
0.97011	16.4345		1.01787	17.6223		0.5562	8.13962		1.04128	16.7664
0.97011	16.3731		1.01787	17.6136		0.55973	8.1768		1.04544	16.8349
0.97011	16.4181		1.01787	17.6252		0.55973	8.15106		1.04544	16.9181
0.97076	16.3977		1.01787	17.6412		0.55973	8.17108		1.04544	16.8802
0.97076	16.4099		1.0206	17.6064		0.55973	8.16965		1.04882	16.8947
0.97076	16.4617		1.02355	17.6238		0.55973	8.19539		1.04882	16.9195
0.96899	16.4699		1.02355	17.7078		0.56386	8.1911		1.04882	16.9268
0.96899	16.4331		1.02355	17.7512		0.56386	8.16536		1.04882	16.9822
0.96899	16.474		1.02355	17.702		0.56386	8.21827		1.05218	16.9603
0.96828	16.459		1.02355	17.6991		0.56386	8.21398		1.05218	16.9297
0.96828	16.4563		1.02355	17.7556		0.56757	8.23829		1.0566	16.8962
0.96828	16.489		1.02355	17.7309		0.56757	8.26832		1.0566	16.8393
0.96828	16.5613		1.02613	17.7049		0.56757	8.19968		1.0566	16.867
0.96871	16.6594		1.02613	17.7614		0.57008	8.14963		1.0566	16.9283
0.96871	16.6008		1.02613	17.8019		0.57008	8.26975		1.0566	16.9705
0.96871	16.5681		1.02611	17.7961		0.57008	8.26403		1.0566	17.0318
0.96871	16.534		1.02611	17.8222		0.57008	8.24115		1.0566	17.0289
0.96871	16.5463		1.02611	17.8497		0.57008	8.33696		1.06001	16.9895
0.96871	16.5613		1.02779	17.8338		0.57008	8.33267		1.06001	17.0143
0.97054	16.5504		1.02779	17.8483		0.57147	8.38701		1.06001	17.0376
0.97054	16.5558		1.02779	17.8541		0.57147	8.31551		1.06001	17.0391
0.97054	16.5763		1.02779	17.8743		0.57147	8.28405		1.0625	17.0332
0.97538	16.5913		1.02779	17.87		0.57147	8.32695		1.0625	17.0624
0.97538	16.5995		1.02779	17.8338		0.57393	8.27976		1.0625	17.0216
0.97538	16.5586		1.02779	17.8989		0.57393	8.27976		1.0662	17.077
0.97538	16.6404		1.03284	17.8932		0.57393	8.33696		1.0662	17.1309
0.97819	16.6649		1.03284	17.8439		0.57693	8.34125		1.0662	17.0872
0.97819	16.6894		1.03284	17.7816		0.57693	8.37414		1.0662	17.0711
0.97981	16.6813		1.03284	17.8193		0.57693	8.39702		1.0662	17.1032
0.97981	16.7276		1.03744	17.8859		0.57693	8.44564		1.0662	17.1251
0.97981	16.7249		1.03744	17.9004		0.57693	8.41561		1.07143	17.1222
0.97981	16.6676		1.04056	17.9265		0.57693	8.44708		1.07143	17.1382
0.98413	16.6076		1.04056	18.0394		0.57934	8.48997		1.07143	17.1236
0.98413	16.6254		1.04056	17.9265		0.57934	8.42991		1.07143	17.1455
0.98413	16.7058		1.04056	17.9337		0.57934	8.45136		1.07575	17.1922
0.98413	16.7344		1.04056	18.0322		0.57934	8.47282		1.07575	17.1892
0.98953	16.7126		1.04056	18.038		0.5829	8.48855		1.07575	17.2111
0.98953	16.7235		1.04056	18.0322		0.5829	8.4771		1.07575	17.2053
0.9947	16.744		1.04387	18.0496		0.5829	8.43992		1.07575	17.2315
0.9947	16.8026		1.04387	17.9844		0.5829	8.4056		1.07575	17.2155
0.9947	16.7767		1.04387	18.051		0.5867	8.44994		1.07777	17.2169
0.9934	16.7699		1.04387	18.0626		0.5867	8.45709		1.07777	17.2592
0.9934	16.7658		1.04693	18.08		0.5867	8.52143		1.07777	17.3132
0.9934	16.7985		1.04693	18.0829		0.5867	8.55576		1.07866	17.3511
0.9934	16.8953		1.04941	18.0988		0.5867	8.58007		1.07866	17.3379
0.99063	16.883		1.04941	18.1162		0.58898	8.55862		1.07866	17.3088
0.99063	16.8626		1.04941	18.0626		0.58898	8.57149		1.07866	17.2825
0.99063	16.8326		1.04941	18.0467		0.58898	8.57435		1.07866	17.2315
0.9927	16.7985		1.04941	18.1307		0.58898	8.62011		1.07866	17.249
0.9927	16.8612		1.04941	18.0481		0.59192	8.58293		1.07866	17.3117
0.9927	16.9144		1.04941	18.0684		0.59192	8.61582		1.08113	17.2971
0.99328	16.8599		1.05207	18.1191		0.59192	8.63155		1.08113	17.3452
0.99328	16.8612		1.05207	18.1495		0.59192	8.54003		1.08113	17.3788
0.99328	16.9376		1.05207	18.2147		0.59526	8.55862		1.08518	17.3161
0.99328	16.9144		1.05207	18.2234		0.59526	8.5958		1.08518	17.3511
0.99504	16.864		1.05406	18.1987		0.59526	8.65157		1.08518	17.3598
0.99504	16.8994		1.05406	18.1843		0.59526	8.65586		1.08518	17.3948
0.99504	16.8489		1.05406	18.1524		0.59526	8.60152		1.08518	17.3613
1.00298	16.8885		1.05695	18.1481		0.59774	8.65443		1.08518	17.3613
1.00298	16.9253		1.05695	18.1683		0.59774	8.70734		1.08766	17.405
1.00298	16.9499		1.05695	18.3117		0.59774	8.73022		1.08766	17.3773
1.00978	16.9744		1.05695	18.3638		0.59774	8.74881		1.08766	17.3861
1.00978	16.9867		1.05695	18.3218		0.60017	8.75596		1.08766	17.4196
1.00978	17.0644		1.05695	18.261		0.60017	8.71306		1.08983	17.4196
1.00978	17.0848		1.06249	18.2711		0.60017	8.68017		1.08983	17.4604
1.01177	17.0739		1.06249	18.2639		0.60017	8.72593		1.08983	17.4604
1.01177	16.9948		1.06249	18.3088		0.60369	8.77026		1.08983	17.4779
1.01199	17.0385		1.06249	18.3392		0.60369	8.76025		1.08983	17.4779
1.01199	17.1066		1.06659	18.3247		0.60369	8.74166		1.08983	17.5056
1.01199	17.0603		1.06771	18.2987		0.60369	8.76025		1.09239	17.545
1.0114	17.0671		1.06771	18.3667		0.60369	8.8246		1.09239	17.5012
1.0114	17.0725		1.06771	18.3899		0.60718	8.77026		1.09239	17.4867
1.0114	17.123		1.06771	18.3696		0.60718	8.75453		1.09469	17.526
1.0114	17.1135		1.06771	18.3523		0.60718	8.81888		1.09469	17.4925
1.01368	17.0835		1.06771	18.4507		0.60718	8.82174		1.09469	17.5173
1.01368	17.138		1.06771	18.4449		0.61033	8.84033		1.09469	17.5391
1.01368	17.1394		1.07076	18.3769		0.61033	8.83747		1.09897	17.5741
1.01855	17.1271		1.07076	18.4232		0.61033	8.83604		1.09897	17.5566
1.01855	17.1053		1.07076	18.5058		0.61033	8.86464		1.1045	17.5537
1.01855	17.1298		1.07076	18.4594		0.61363	8.91326		1.1045	17.5931
1.01855	17.1748		1.07076	18.4565		0.61363	8.86035		1.1045	17.6237
1.01855	17.1612		1.07604	18.3972		0.61363	8.88609		1.1045	17.6485
1.01855	17.168		1.07604	18.4493		0.61363	8.94329		1.1045	17.6791
1.0207	17.1993		1.07604	18.4551		0.61363	8.97761		1.1045	17.6879
1.0207	17.2007		1.07986	18.4522		0.61487	8.90182		1.1045	17.6806
1.0207	17.2593		1.07986	18.4754		0.61487	8.89038		1.10863	17.6791
1.0207	17.1925		1.07986	18.4927		0.61487	8.91755		1.10863	17.5902
1.02048	17.1571		1.07986	18.5362		0.61487	8.97046		1.10863	17.6456
1.02048	17.2593		1.07986	18.5058		0.61637	8.99191		1.10863	17.6835
1.02048	17.2689		1.0831	18.4826		0.61637	8.93042		1.11247	17.6558
1.02119	17.2375		1.0831	18.4927		0.61637	8.92327		1.11247	17.6339
1.02119	17.2716		1.0831	18.5492		0.61986	8.96474		1.11247	17.6645
1.02119	17.3316		1.0831	18.5507		0.61986	8.96331		1.1163	17.6908
1.02119	17.2457		1.0831	18.5753		0.61986	8.93328		1.1163	17.6951
1.02119	17.3071		1.0855	18.584		0.61986	8.91898		1.1163	17.7097
1.02119	17.3207		1.0855	18.6129		0.61986	8.97046		1.1163	17.6995
1.02522	17.2893		1.08773	18.5956		0.61986	9.00621		1.1163	17.6879
1.02522	17.2934		1.08773	18.6347		0.62251	9.04053		1.1163	17.7651
1.02522	17.3452		1.08773	18.5985		0.62251	9.06055		1.11943	17.803
1.02522	17.3371		1.08773	18.6057		0.62251	9.00192		1.11943	17.8395
1.03075	17.3002		1.08773	18.6289		0.62251	8.95044		1.11943	17.8249
1.03075	17.3057		1.08773	18.6028		0.62557	8.99191		1.11943	17.7345
1.03075	17.363		1.09367	18.6057		0.62557	9.09487		1.12378	17.7709
1.03441	17.3357		1.09367	18.5521		0.62557	9.13062		1.12378	17.8278
1.03441	17.2498		1.09367	18.681		0.62557	9.13491		1.12378	17.873
1.03441	17.3057		1.09367	18.7303		0.62995	9.04053		1.12378	17.8861
1.03722	17.333		1.09367	18.6868		0.62995	9.03767		1.12378	17.8424
1.03722	17.3998		1.09987	18.7042		0.62995	9.05197		1.12378	17.8657
1.03722	17.4502		1.09987	18.6593		0.62995	9.14206		1.12821	17.8438
1.03722	17.4066		1.10281	18.652		0.62995	9.17066		1.12821	17.8366
1.03796	17.4352		1.10281	18.6984		0.63334	9.15636		1.12821	17.8788
1.03796	17.4625		1.10281	18.7462		0.63334	9.20784		1.13215	17.8307
1.03796	17.4461		1.10281	18.794		0.63334	9.18925		1.13215	17.9051
1.03622	17.4489		1.10281	18.7679		0.63334	9.14063		1.13215	17.8876
1.03622	17.4816		1.10281	18.7288		0.63547	9.16208		1.13215	17.9065
1.03622	17.4789		1.10292	18.7158		0.63547	9.14349		1.13215	17.9036
1.03686	17.4707		1.10292	18.736		0.63547	9.20927		1.13215	17.9488
1.03686	17.5143		1.10292	18.7578		0.63775	9.23072		1.13215	17.9284
1.03686	17.4884		1.10292	18.8099		0.63775	9.24788		1.13634	17.9401
1.03686	17.5456		1.10292	18.8403		0.63775	9.17495		1.13634	17.9649
1.03994	17.5511		1.10188	18.8504		0.63775	9.17209		1.13634	17.9313
1.03994	17.5347		1.10188	18.7751		0.63775	9.25503		1.13948	17.9488
1.04358	17.5579		1.10188	18.8678		0.63775	9.28507		1.13948	17.9561
1.04358	17.5743		1.10176	18.8809		0.64031	9.28507		1.13948	17.9532
1.04358	17.5279		1.10176	18.9142		0.64031	9.29078		1.13948	17.9736
1.04358	17.5007		1.10176	18.9301		0.64031	9.28935		1.13948	18.0421
1.04925	17.5497		1.10176	18.9446		0.64031	9.32796		1.13948	18.0698
1.04925	17.6097		1.10176	18.9576		0.64255	9.32367		1.14224	18.0494
1.04925	17.6288		1.10422	18.8939		0.64255	9.28792		1.14224	18.0276
1.04925	17.6302		1.10422	18.8678		0.64255	9.34798		1.14224	17.9955
1.05507	17.6547		1.10422	18.9301		0.64255	9.36372		1.14224	18.0815
1.05507	17.6056		1.10422	18.8896		0.64546	9.34226		1.14587	18.0932
1.05734	17.5784		1.10422	18.9127		0.64546	9.25933		1.14587	18.0946
1.05734	17.6465		1.10981	18.9272		0.64546	9.29364		1.14587	18.0684
1.05862	17.6984		1.11494	18.9634		0.64546	9.36229		1.14587	18.0086
1.05862	17.6056		1.11494	18.9924		0.64835	9.37515		1.14587	18.0377
1.05862	17.6575		1.11494	18.9837		0.64835	9.35799		1.14587	18.1238
1.05862	17.6793		1.11494	19.0098		0.64835	9.38803		1.14903	18.0815
1.05862	17.7065		1.11494	19.0344		0.64835	9.3966		1.14903	18.0377
1.05885	17.6929		1.11494	19.0547		0.64835	9.38946		1.14903	18.0757
1.05885	17.6643		1.11494	19.1111		0.65122	9.38373		1.15247	18.0407
1.05885	17.6643		1.11822	19.0605		0.65122	9.4152		1.15247	18.0611
1.0587	17.6793		1.11822	19.0619		0.65122	9.4152		1.15247	18.1004
1.0587	17.7079		1.11822	19.0648		0.65542	9.42091		1.15247	18.1456
1.0587	17.7665		1.11822	19.0822		0.65542	9.47239		1.15247	18.2127
1.06071	17.7529		1.11822	19.1126		0.65542	9.42806		1.15247	18.2156
1.06071	17.7379		1.12221	19.1198		0.65542	9.44237		1.15247	18.118
1.06071	17.7106		1.12655	19.114		0.65542	9.56391		1.15771	18.1354
1.06071	17.6874		1.12655	19.0981		0.65542	9.49099		1.15771	18.1806
1.06486	17.7174		1.12655	19.1169		0.65883	9.43807		1.15771	18.1909
1.06486	17.7638		1.12655	19.0416		0.65883	9.43092		1.15771	18.1806
1.06897	17.7856		1.12655	19.072		0.65883	9.50242		1.16287	18.2112
1.06897	17.772		1.12655	19.0286		0.65883	9.51529		1.16287	18.1646
1.06897	17.8551		1.12655	19.0605		0.66106	9.54247		1.16287	18.2273
1.06977	17.8933		1.12813	19.1546		0.66106	9.51816		1.16287	18.2069
1.06977	17.8292		1.12813	19.2038		0.66106	9.55533		1.16287	18.2958
1.06977	17.8347		1.12813	19.1894		0.66442	9.59538		1.16701	18.2229
1.06977	17.832		1.12813	19.1763		0.66442	9.57107		1.16701	18.2186
1.06977	17.8361		1.12813	19.1908		0.66442	9.54819		1.16701	18.2739
1.07103	17.8592		1.1327	19.2299		0.66442	9.59824		1.16701	18.2798
1.07103	17.8456		1.1327	19.2227		0.66442	9.6011		1.17121	18.3483
1.07628	17.817		1.1327	19.2096		0.66442	9.59251		1.17121	18.3571
1.07628	17.817		1.1327	19.2198		0.6688	9.6683		1.17121	18.3221
1.07628	17.8442		1.1327	19.2603		0.6688	9.65972		1.17121	18.4124
1.08114	17.9124		1.1327	19.3226		0.6688	9.59108		1.17121	18.3075
1.08114	18.001		1.1327	19.2748		0.6688	9.59681		1.17121	18.2652
1.08114	17.9056		1.1327	19.2574		0.67275	9.6011		1.17449	18.3162
1.08114	17.9138		1.13507	19.2603		0.67275	9.62827		1.17449	18.4066
1.08387	17.9233		1.13507	19.3211		0.67275	9.66258		1.17449	18.3425
1.08387	17.9615		1.13507	19.3211		0.6758	9.6726		1.17732	18.3702
1.08387	17.9765		1.13507	19.3298		0.6758	9.68118		1.17732	18.3571
1.08661	17.967		1.13507	19.2734		0.6758	9.67832		1.17732	18.3906
1.08661	17.9219		1.1393	19.3139		0.6758	9.73551		1.17732	18.4474
1.08661	17.9451		1.1393	19.3458		0.6758	9.70834		1.17732	18.4722
1.08696	17.9888		1.14469	19.3588		0.6758	9.72408		1.17732	18.411
1.08696	18.0542		1.14469	19.3052		0.67813	9.77699		1.17732	18.411
1.08696	18.1101		1.14469	19.3038		0.67813	9.81702		1.18139	18.3862
1.08696	18.076		1.14469	19.3878		0.67813	9.78985		1.18139	18.4547
1.08701	18.0746		1.14469	19.424		0.67813	9.77842		1.18139	18.4183
1.08701	18.0637		1.14469	19.395		0.6804	9.77842		1.18139	18.4504
1.08701	18.0828		1.14969	19.3993		0.6804	9.73123		1.18579	18.4766
1.08666	18.0856		1.14969	19.4153		0.6804	9.74552		1.18579	18.4737
1.08666	17.9874		1.14969	19.4182		0.6804	9.73123		1.18579	18.5714
1.08666	17.9969		1.14969	19.3733		0.68211	9.78271		1.18579	18.5305
1.08666	18.0569		1.14969	19.3443		0.68211	9.72408		1.18579	18.551
1.08666	18.0978		1.15387	19.4529		0.68211	9.71549		1.18906	18.551
1.08666	18.1278		1.15387	19.45		0.68211	9.77985		1.18906	18.5845
1.08687	18.1033		1.15718	19.4718		0.68211	9.78128		1.18906	18.637
1.08687	18.1347		1.15718	19.5253		0.68315	9.78842		1.18906	18.583
1.08687	18.1319		1.15718	19.5036		0.68315	9.85707		1.19194	18.5203
1.08687	18.136		1.15718	19.4964		0.68315	9.80988		1.19194	18.5583
1.08894	18.1169		1.15718	19.5543		0.68315	9.89424		1.19194	18.5816
1.08894	18.136		1.15718	19.5978		0.68495	9.86993		1.19536	18.5495
1.08894	18.1524		1.15877	19.5731		0.68495	9.87136		1.19536	18.5349
1.09313	18.1633		1.15877	19.6021		0.68495	9.90998		1.19536	18.5364
1.09313	18.1987		1.15877	19.6035		0.68847	9.95287		1.19924	18.618
1.09957	18.1796		1.15877	19.534		0.68847	9.95717		1.19924	18.6355
1.09957	18.1933		1.15877	19.592		0.68847	9.92857		1.19924	18.6209
1.09957	18.196		1.15993	19.6586		0.68847	9.90998		1.19924	18.6282
1.09957	18.106		1.15993	19.6397		0.68847	9.89424		1.20347	18.6428
1.10505	18.1783		1.15993	19.6311		0.68847	9.9443		1.20347	18.669
1.10505	18.2655		1.16328	19.6426		0.69305	9.92141		1.20658	18.6618
1.1074	18.2683		1.16328	19.634		0.69305	9.95287		1.20658	18.6938
1.1074	18.226		1.16328	19.6007		0.69305	9.99578		1.20658	18.7157
1.1074	18.3023		1.16328	19.6166		0.69305	9.97861		1.20658	18.7318
1.1074	18.3242		1.16328	19.6383		0.69687	10.0029		1.20817	18.6676
1.10935	18.2778		1.16786	19.5862		0.69687	9.98148		1.20817	18.6836
1.10935	18.3105		1.16786	19.6397		0.69687	9.91427		1.20817	18.7638
1.10935	18.271		1.16786	19.6151		0.69687	9.99435		1.20817	18.7915
1.10935	18.2464		1.16786	19.7571		0.7003	9.99863		1.20876	18.7667
1.11256	18.3214		1.16786	19.828		0.7003	10.053		1.20876	18.8236
1.11256	18.3855		1.17121	19.7295		0.7003	10.0945		1.20876	18.7667
1.11435	18.3842		1.17121	19.6673		0.7003	10.0658		1.20876	18.7507
1.11435	18.2669		1.17363	19.6456		0.7003	10.083		1.20876	18.7682
1.11435	18.241		1.17363	19.6919		0.70359	10.0787		1.20978	18.7463
1.11525	18.2928		1.17363	19.7035		0.70359	10.0573		1.20978	18.7872
1.11525	18.3433		1.17363	19.7484		0.70359	10.0873		1.20978	18.8367
1.11525	18.41		1.17363	19.7006		0.70359	10.0558		1.20978	18.7872
1.11525	18.3582		1.17363	19.66		0.70696	10.0887		1.21352	18.7507
1.11522	18.3133		1.17649	19.7266		0.70696	10.1388		1.21352	18.7609
1.11522	18.3814		1.17649	19.7469		0.70696	10.0787		1.21352	18.8119
1.11522	18.4332		1.17649	19.8498		0.71111	10.0501		1.21352	18.8542
1.11777	18.4564		1.17649	19.9048		0.71111	10.1359		1.21858	18.8746
1.11777	18.4291		1.17649	19.8411		0.71111	10.1002		1.21858	18.8644
1.11777	18.4932		1.17994	19.7629		0.71111	10.1903		1.22242	18.8834
1.12267	18.3923		1.17994	19.8063		0.71111	10.1073		1.22242	18.9052
1.12267	18.3323		1.18398	19.8208		0.71111	10.1273		1.22242	18.9052
1.12267	18.4469		1.18398	19.8382		0.71507	10.1316		1.22242	18.9344
1.12267	18.4782		1.18398	19.9091		0.71507	10.1888		1.22242	18.9067
1.12428	18.5382		1.18398	19.8613		0.71507	10.236		1.22242	18.8878
1.12428	18.5219		1.18398	19.8729		0.71507	10.2031		1.22242	18.9504
1.12428	18.5546		1.18398	19.8541		0.71847	10.1831		1.22379	19.0175
1.12463	18.5137		1.18835	19.8744		0.71847	10.1903		1.22379	18.9796
1.12463	18.4414		1.18835	19.8816		0.71847	10.1931		1.22379	18.9679
1.12463	18.4591		1.18835	19.912		0.71847	10.2503		1.22379	19.0029
1.12354	18.5178		1.18835	19.9613		0.72086	10.2517		1.22506	18.9665
1.12354	18.5178		1.18835	19.9584		0.72086	10.2117		1.22506	18.9694
1.12354	18.5614		1.19262	19.9656		0.72086	10.2117		1.22506	19.0233
1.12354	18.5709		1.19262	19.9786		0.72086	10.2189		1.22697	19.0408
1.12472	18.5818		1.19621	19.9077		0.72239	10.2703		1.22697	19.0219
1.12472	18.5491		1.19621	19.9685		0.72239	10.2818		1.22697	18.93
1.13087	18.5437		1.19621	19.9584		0.72239	10.2503		1.22697	18.9854
1.13087	18.6023		1.19621	19.9149		0.72239	10.2975		1.22697	18.9956
1.13087	18.6405		1.19621	19.9714		0.72239	10.3847		1.22697	19.0787
1.13087	18.6118		1.19621	20.0424		0.72503	10.3447		1.22972	19.0816
1.13469	18.6391		1.19997	19.9931		0.72503	10.3104		1.22972	19.0525
1.13469	18.6323		1.19997	19.9714		0.72503	10.2818		1.22972	19.0846
1.13469	18.6759		1.19997	20.0206		0.72869	10.3476		1.22972	19.105
1.13469	18.7577		1.19997	20.0337		0.72869	10.4391		1.23385	19.0437
1.13707	18.6391		1.19997	20.0496		0.72869	10.3962		1.23385	19.0671
1.13707	18.5968		1.20559	20.1162		0.72869	10.3948		1.23385	19.1123
1.14079	18.6377		1.20891	20.1524		0.72869	10.4705		1.23385	19.1385
1.14079	18.6909		1.20891	20.1307		0.73277	10.4048		1.23385	19.0831
1.14079	18.7141		1.20891	20.1278		0.73277	10.3361		1.23914	19
1.14405	18.7141		1.20891	20.1032		0.73277	10.4634		1.23914	19.0437
1.14405	18.7127		1.20891	20.0699		0.73277	10.5077		1.23914	19.0248
1.14405	18.6773		1.20891	20.1321		0.73277	10.472		1.23914	19.0714
1.14405	18.6446		1.20891	20.1409		0.73635	10.5106		1.24363	19.1108
1.14546	18.7618		1.20959	20.1626		0.73635	10.4677		1.24363	19.1443
1.14546	18.7577		1.20959	20.1684		0.73635	10.4534		1.24363	19.2114
1.14546	18.6623		1.20959	20.08		0.73895	10.4691		1.24363	19.1735
1.14494	18.7264		1.20959	20.0945		0.73895	10.4805		1.24363	19.0962
1.14494	18.7509		1.20959	20.0931		0.73895	10.4491		1.24363	19.0962
1.14494	18.7782		1.21099	20.1814		0.73895	10.4906		1.24363	19.1327
1.14575	18.7863		1.21099	20.1857		0.73895	10.4977		1.24635	19.1706
1.14575	18.7823		1.21099	20.1843		0.74135	10.4963		1.24635	19.1997
1.14575	18.7673		1.21099	20.1872		0.74135	10.4877		1.24635	19.1604
1.14575	18.7509		1.21099	20.2582		0.74135	10.532		1.24635	19.1298
1.1482	18.7209		1.21099	20.2828		0.74135	10.5349		1.24635	19.1706
1.1482	18.7345		1.21099	20.2944		0.74349	10.5592		1.24867	19.1473
1.15174	18.7877		1.21099	20.2437		0.74349	10.5177		1.24867	19.2129
1.15174	18.8177		1.21357	20.2726		0.74349	10.4977		1.24867	19.2216
1.15174	18.8859		1.21357	20.3117		0.74349	10.5764		1.24867	19.2304
1.15174	18.8395		1.21357	20.2813		0.74349	10.595		1.2526	19.2624
1.1537	18.8464		1.21357	20.29		0.74661	10.6293		1.2526	19.2362
1.1537	18.8668		1.21357	20.2683		0.74661	10.615		1.2526	19.2158
1.1537	18.9118		1.22079	20.3813		0.74661	10.5649		1.2526	19.2683
1.1537	18.905		1.22809	20.3624		0.74661	10.5864		1.25915	19.2581
1.15321	18.9022		1.22809	20.3306		0.75019	10.6035		1.25915	19.2974
1.15321	18.8504		1.22809	20.3233		0.75019	10.665		1.25915	19.3382
1.15496	18.8627		1.22809	20.3204		0.75019	10.6951		1.25915	19.3178
1.15496	18.9036		1.22809	20.3523		0.75019	10.7194		1.25915	19.2945
1.15496	18.9431		1.22809	20.4044		0.75234	10.6479		1.26583	19.3091
1.15496	18.9241		1.22809	20.3697		0.75234	10.7094		1.26583	19.3149
1.15496	18.8832		1.23224	20.3653		0.75234	10.645		1.26583	19.3557
1.15496	18.9036		1.23224	20.3769		0.75234	10.6951		1.26583	19.3382
1.15496	18.9404		1.23224	20.3827		0.75234	10.7022		1.27028	19.3324
1.15904	18.9322		1.23224	20.4232		0.75377	10.7151		1.27028	19.382
1.15904	18.9527		1.23224	20.4508		0.75377	10.6765		1.27028	19.3776
1.15904	18.9786		1.23288	20.4696		0.75377	10.6707		1.27028	19.4039
1.15904	18.89		1.23288	20.4131		0.75377	10.7279		1.27378	19.4243
1.16516	19.0413		1.23371	20.4247		0.75601	10.7551		1.27378	19.3514
1.16516	19.0495		1.23371	20.4044		0.75601	10.7179		1.27378	19.3849
1.16516	19.0086		1.23371	20.4146		0.75601	10.7451		1.27778	19.4068
1.17031	18.9404		1.23371	20.5058		0.75601	10.7108		1.27778	19.4301
1.17031	18.9336		1.23371	20.432		0.75806	10.7394		1.27778	19.4374
1.17031	19.0154		1.23371	20.4725		0.75806	10.7737		1.27778	19.4214
1.17031	19.0631		1.23889	20.5319		0.75806	10.7422		1.27778	19.4593
1.17031	19.0631		1.23889	20.5985		0.75806	10.7966		1.27778	19.5103
1.17359	19.0836		1.23889	20.6159		0.75806	10.8409		1.28097	19.5176
1.17359	19.0999		1.23889	20.6072		0.75947	10.8152		1.28097	19.5249
1.17359	19.0236		1.23889	20.5985		0.75947	10.7537		1.28097	19.538
1.17359	19.1354		1.24455	20.5753		0.75947	10.8423		1.28097	19.5292
1.17359	19.194		1.24455	20.5551		0.75947	10.828		1.28263	19.503
1.17684	19.0809		1.24718	20.6304		0.76146	10.8495		1.28263	19.4564
1.17684	19.1436		1.24718	20.6477		0.76146	10.8095		1.28263	19.5001
1.17684	19.1217		1.24718	20.6709		0.76146	10.7894		1.28263	19.5657
1.17684	19.0618		1.24718	20.5768		0.76146	10.8209		1.28263	19.5161
1.17684	19.0699		1.24718	20.5739		0.76477	10.9496		1.28263	19.5263
1.17916	19.059		1.24718	20.6376		0.76477	10.8767		1.28562	19.5453
1.17916	19.0781		1.2494	20.6564		0.76477	10.9139		1.28562	19.5161
1.17916	19.1381		1.2494	20.6159		0.76477	10.931		1.28562	19.5526
1.17916	19.2035		1.2494	20.5912		0.76477	10.9095		1.28977	19.5103
1.17967	19.2172		1.2494	20.5753		0.76814	10.9339		1.28977	19.5642
1.17967	19.2186		1.2494	20.6535		0.76814	10.9668		1.28977	19.6094
1.17967	19.1927		1.25318	20.7158		0.76814	10.9753		1.28977	19.6648
1.17967	19.2131		1.25318	20.7607		0.76814	10.9553		1.28977	19.6415
1.17967	19.2813		1.25665	20.7607		0.77202	10.9596		1.28977	19.6663
1.17967	19.2213		1.25665	20.7361		0.77202	11.0068		1.28977	19.6444
1.17967	19.2227		1.25665	20.7158		0.77202	10.9324		1.29371	19.6794
1.17724	19.209		1.25665	20.6955		0.7762	10.9324		1.29371	19.6896
1.17724	19.2813		1.25665	20.6897		0.7762	10.981		1.29371	19.6575
1.17724	19.2213		1.25665	20.6955		0.7762	11.0025		1.29371	19.7071
1.17785	19.2458		1.25846	20.7173		0.7762	10.9868		1.29736	19.6634
1.17785	19.2826		1.25846	20.7115		0.7762	10.9725		1.29736	19.6517
1.17785	19.329		1.25846	20.7824		0.7762	10.9725		1.29736	19.675
1.17785	19.2799		1.25846	20.752		0.77887	11.0068		1.29736	19.7742
1.17785	19.3113		1.25846	20.7983		0.77887	10.9853		1.29736	19.7319
1.17785	19.3072		1.25836	20.8404		0.77887	11.0325		1.29954	19.7246
1.18379	19.3017		1.25836	20.9084		0.77887	11.0526		1.29954	19.7625
1.18379	19.3849		1.25925	20.8331		0.7814	11.034		1.29954	19.71
1.18379	19.3794		1.25925	20.8259		0.7814	11.0411		1.29954	19.7785
1.18379	19.3522		1.25925	20.8143		0.7814	11.0683		1.30272	19.7815
1.18828	19.359		1.25925	20.8099		0.7814	11.0797		1.30272	19.7669
1.18828	19.3685		1.25925	20.794		0.78445	11.1055		1.30272	19.7421
1.18828	19.3494		1.25925	20.8201		0.78445	11.0998		1.30803	19.7217
1.19256	19.404		1.26254	20.9244		0.78445	11.1684		1.30803	19.7421
1.19256	19.389		1.26254	20.9302		0.78445	11.0754		1.30803	19.8398
1.19256	19.4531		1.26254	20.8925		0.78445	11.0983		1.30803	19.78
1.19256	19.434		1.26254	20.849		0.7874	11.1555		1.30803	19.8238
1.19256	19.4367		1.26254	20.8186		0.7874	11.1498		1.30803	19.7917
1.19256	19.449		1.26777	20.8041		0.7874	11.0912		1.3125	19.8617
1.195	19.4803		1.26777	20.9229		0.7874	11.1326		1.3125	19.8689
1.195	19.483		1.2724	20.9533		0.78994	11.177		1.3125	19.8631
1.195	19.4871		1.2724	20.9953		0.78994	11.2242		1.3125	19.8296
1.195	19.4899		1.2724	20.9562		0.78994	11.2327		1.31614	19.8544
1.19803	19.4531		1.2724	20.9475		0.78994	11.2742		1.31614	19.8587
1.19803	19.464		1.2724	20.9519		0.79175	11.267		1.31614	19.85
1.20578	19.4926		1.2724	20.9388		0.79175	11.2742		1.31614	19.901
1.20578	19.5512		1.2771	20.9765		0.79175	11.2628		1.31614	19.8456
1.20578	19.5471		1.2771	21.0735		0.79175	11.1841		1.31614	19.8617
1.20578	19.4681		1.2771	21.0909		0.79175	11.2427		1.32077	19.8456
1.21227	19.4749		1.2771	21.033		0.79434	11.197		1.32077	19.8864
1.21227	19.5199		1.2771	20.991		0.79434	11.1984		1.32077	19.9185
1.21227	19.5294		1.28079	21.0098		0.79434	11.2385		1.32577	19.9958
1.21227	19.4422		1.28213	21.046		0.79434	11.2842		1.32577	20.022
1.21494	19.494		1.28213	21.0547		0.79913	11.2442		1.32577	20.0016
1.21494	19.5281		1.28213	21.033		0.79913	11.3028		1.32577	19.9724
1.21737	19.573		1.28213	21.0851		0.79913	11.2828		1.32837	20.0031
1.21737	19.5676		1.28213	21.0532		0.79913	11.2585		1.32837	19.9987
1.22067	19.5867		1.28213	21.046		0.8037	11.2542		1.3293	20.0468
1.22067	19.6071		1.28213	21.0822		0.8037	11.3128		1.3293	19.9623
1.22067	19.6139		1.28273	21.1155		0.8037	11.3428		1.3293	19.9812
1.22067	19.633		1.28273	21.1228		0.8037	11.2971		1.3293	19.9943
1.22067	19.5894		1.28273	21.1126		0.8037	11.2885		1.33174	19.9856
1.22344	19.6099		1.28273	21.1315		0.80588	11.3285		1.33174	19.8981
1.22344	19.6739		1.28347	21.0996		0.80588	11.3557		1.33174	19.9666
1.22344	19.6289		1.28347	21.1228		0.80588	11.3614		1.33174	19.9273
1.22432	19.5894		1.28347	21.1286		0.80588	11.4129		1.33174	19.9943
1.22432	19.5976		1.28588	21.143		0.80733	11.4573		1.33174	20.0279
1.22432	19.6685		1.28588	21.1532		0.80733	11.4229		1.33174	20.0352
1.22425	19.6726		1.28588	21.1937		0.80733	11.4186		1.33602	20.0454
1.22425	19.708		1.28588	21.172		0.80733	11.3428		1.33602	20.0526
1.22425	19.7053		1.28588	21.1836		0.81028	11.3171		1.33602	20.0906
1.22425	19.7107		1.28588	21.1749		0.81028	11.3872		1.34083	20.0774
1.22468	19.6998		1.28886	21.1865		0.81028	11.4615		1.34083	20.0658
1.22468	19.7366		1.28886	21.185		0.81028	11.5202		1.34083	20.0774
1.22535	19.6985		1.28886	21.1894		0.81028	11.4329		1.34083	20.1139
1.22535	19.7135		1.28886	21.2459		0.81332	11.4144		1.34083	20.1737
1.22535	19.7789		1.28886	21.2473		0.81332	11.4158		1.34083	20.162
1.22535	19.7871		1.29204	21.2488		0.81332	11.4444		1.34464	20.1387
1.22761	19.798		1.29485	21.2473		0.81493	11.5059		1.34464	20.1839
1.22761	19.798		1.29485	21.2444		0.81493	11.4987		1.34464	20.1809
1.22761	19.8484		1.29485	21.2589		0.81493	11.4973		1.34464	20.1999
1.22761	19.7912		1.29485	21.3574		0.81493	11.4673		1.34821	20.178
1.22761	19.7816		1.29485	21.327		0.81493	11.4644		1.34821	20.1839
1.22955	19.753		1.29485	21.3545		0.81797	11.5216		1.34821	20.1358
1.22955	19.798		1.29843	21.3183		0.81797	11.5345		1.34821	20.1358
1.22955	19.8444		1.29843	21.3921		0.81797	11.5559		1.34821	20.1824
1.22955	19.8375		1.29843	21.4037		0.81797	11.596		1.35191	20.1343
1.23165	19.8866		1.29843	21.3892		0.81797	11.5845		1.35191	20.1824
1.23165	19.8648		1.29843	21.4197		0.82212	11.5659		1.35191	20.2028
1.23165	19.8225		1.29843	21.3863		0.82212	11.4844		1.35191	20.2028
1.23165	19.8334		1.30236	21.3313		0.82212	11.5044		1.35472	20.267
1.23729	19.8593		1.30587	21.3386		0.82212	11.4458		1.35472	20.2014
1.23729	19.8403		1.30587	21.411		0.82562	11.4687		1.35472	20.2188
1.23729	19.9057		1.30587	21.4935		0.82562	11.5044		1.35472	20.2918
1.23729	19.9439		1.30587	21.4515		0.82562	11.5931		1.35756	20.3399
1.24437	19.8975		1.30587	21.4341		0.82562	11.5931		1.35756	20.2976
1.24437	19.8648		1.30587	21.4008		0.82961	11.5659		1.36168	20.2524
1.24941	19.8621		1.30587	21.4732		0.82961	11.666		1.36168	20.3384
1.24941	19.9112		1.30887	21.4646		0.82961	11.6203		1.36168	20.3209
1.24941	19.9889		1.30887	21.4819		0.83267	11.6131		1.36168	20.2815
1.24995	19.9493		1.30887	21.4848		0.83267	11.6503		1.36168	20.3005
1.24995	19.9725		1.30887	21.479		0.83267	11.646		1.36168	20.3224
1.24995	19.9521		1.30887	21.5037		0.83267	11.6446		1.36168	20.3063
1.24995	19.9343		1.31207	21.4761		0.83267	11.6717		1.36515	20.299
1.24938	19.933		1.31775	21.5485		0.83267	11.7318		1.36515	20.3224
1.24938	19.9902		1.31775	21.563		0.83365	11.7232		1.36515	20.3049
1.24938	20.0039		1.31775	21.5949		0.83365	11.676		1.36515	20.3734
1.25069	20.0107		1.31775	21.6094		0.83365	11.6646		1.36808	20.3792
1.25069	20.0598		1.31775	21.592		0.83365	11.7561		1.36808	20.3734
1.25069	20.0352		1.31775	21.5326		0.83574	11.7833		1.36808	20.3661
1.25335	20.0393		1.31775	21.5399		0.83574	11.7776		1.37203	20.388
1.25335	20.0434		1.32432	21.5775		0.83574	11.7461		1.37203	20.4142
1.25335	20.0584		1.32432	21.6586		0.83574	11.7518		1.37203	20.3982
1.25335	20.0366		1.32432	21.6282		0.83969	11.7604		1.37203	20.388
1.25686	20.0161		1.32432	21.6152		0.83969	11.8233		1.37203	20.404
1.25686	20.0611		1.32904	21.6427		0.83969	11.8863		1.37203	20.4157
1.25686	20.0707		1.32904	21.6716		0.83969	11.8076		1.37731	20.4623
1.25979	20.053		1.32904	21.6702		0.83969	11.769		1.37731	20.5119
1.25979	20.0175		1.33069	21.6137		0.8428	11.7719		1.37731	20.4667
1.26187	20.0679		1.33069	21.6731		0.8428	11.8233		1.37731	20.49
1.26187	20.0802		1.33069	21.7151		0.8428	11.789		1.38128	20.4769
1.26187	20.1143		1.33069	21.7122		0.8428	11.8391		1.38128	20.455
1.26187	20.098		1.33069	21.6716		0.84663	11.8634		1.38128	20.4827
1.26187	20.087		1.33069	21.6297		0.84663	11.8019		1.38128	20.5192
1.26526	20.0993		1.33148	21.6992		0.84663	11.8762		1.38128	20.544
1.26526	20.1416		1.33148	21.7803		0.85113	11.9163		1.38413	20.5338
1.26496	20.1961		1.33148	21.7223		0.85113	11.809		1.38413	20.5396
1.26496	20.1484		1.33148	21.7194		0.85113	11.819		1.38413	20.5425
1.26496	20.1784		1.33336	21.7223		0.85113	11.932		1.38413	20.5542
1.26496	20.207		1.33336	21.7281		0.85113	11.9249		1.38703	20.6038
1.26458	20.2288		1.33567	21.773		0.85113	11.9263		1.38703	20.5586
1.26458	20.2261		1.33567	21.773		0.85391	11.9148		1.38703	20.5586
1.26458	20.2057		1.33567	21.7166		0.85391	11.9034		1.38703	20.5061
1.26643	20.222		1.33567	21.7658		0.85391	11.9792		1.38989	20.5658
1.26643	20.1893		1.33567	21.815		0.85391	11.9306		1.38989	20.5294
1.26643	20.2343		1.33567	21.8541		0.85755	11.9749		1.3923	20.5323
1.26801	20.2248		1.33567	21.9121		0.85755	12.0292		1.3923	20.6198
1.26801	20.2779		1.33924	21.8339		0.85755	12.0264		1.3923	20.6067
1.26801	20.3011		1.33924	21.8034		0.85755	12.0335		1.39446	20.5848
1.27088	20.2657		1.33924	21.773		0.86127	12.045		1.39446	20.6183
1.27088	20.2029		1.33924	21.7875		0.86127	11.9964		1.39446	20.6577
1.27088	20.2834		1.34307	21.815		0.86127	12.0107		1.39446	20.7131
1.27088	20.3011		1.34307	21.8252		0.86127	12.0307		1.39681	20.7044
1.27532	20.2125		1.34307	21.7861		0.86127	12.0178		1.39681	20.7116
1.27532	20.2193		1.34425	21.9063		0.86279	11.9563		1.39681	20.6694
1.27532	20.2929		1.34425	21.8889		0.86279	12.0235		1.39951	20.6737
1.27771	20.2657		1.34425	21.8744		0.86279	12.0335		1.39951	20.7
1.27771	20.2997		1.34425	21.9048		0.86279	12.0035		1.39951	20.7495
1.27771	20.3611		1.34425	21.8976		0.86472	11.9949		1.40235	20.7102
1.27653	20.3529		1.34425	21.8773		0.86472	12.0579		1.40235	20.6446
1.27653	20.342		1.34557	21.9121		0.86472	12.1494		1.40235	20.6183
1.27653	20.3229		1.34557	21.873		0.86839	12.1737		1.40235	20.7116
1.27653	20.3325		1.34557	21.9251		0.86839	12.1036		1.40546	20.7481
1.27565	20.3515		1.34557	21.9627		0.86839	12.055		1.40546	20.7291
1.27565	20.3734		1.34958	21.983		0.86839	12.1122		1.40866	20.6519
1.27833	20.4075		1.34958	21.9179		0.86839	12.0893		1.40866	20.7393
1.27833	20.432		1.34958	21.9541		0.86839	12.1322		1.40866	20.8283
1.27833	20.4729		1.3537	22.0134		0.87198	12.1265		1.40866	20.7321
1.27833	20.402		1.3537	22.0149		0.87198	12.1494		1.41114	20.767
1.28081	20.4156		1.3537	21.9222		0.87198	12.168		1.41114	20.7437
1.28081	20.4429		1.3537	21.9787		0.87198	12.218		1.41114	20.8049
1.28081	20.4538		1.3537	21.999		0.87529	12.1808		1.41114	20.8239
1.28081	20.4892		1.3537	21.9816		0.87529	12.1994		1.41114	20.7656
1.28549	20.4606		1.35731	21.9541		0.87529	12.2151		1.41114	20.7291
1.28549	20.4415		1.35731	22.0612		0.87529	12.2237		1.41114	20.7131
1.29243	20.5015		1.35731	22.0627		0.87912	12.1723		1.41464	20.8064
1.29243	20.5002		1.36117	22.0554		0.87912	12.2252		1.41464	20.786
1.29243	20.4783		1.36117	22.0467		0.87912	12.2523		1.41464	20.7904
1.2946	20.4838		1.36117	22.0656		0.87912	12.208		1.41794	20.7962
1.2946	20.4974		1.36277	22.0612		0.87912	12.1966		1.41794	20.8356
1.2946	20.5083		1.36277	22.0381		0.88259	12.1708		1.41794	20.8662
1.2946	20.5506		1.36277	22.0612		0.88259	12.2352		1.41794	20.9085
1.29291	20.5329		1.36277	22.1423		0.88259	12.2338		1.41794	20.8151
1.29291	20.4811		1.36277	22.1814		0.88259	12.2452		1.41794	20.8356
1.29291	20.5629		1.36277	22.1959		0.88592	12.2723		1.42034	20.8545
1.29175	20.5601		1.36296	22.1221		0.88592	12.3396		1.42034	20.8851
1.29175	20.5547		1.36296	22.1496		0.88592	12.3024		1.42034	20.9041
1.29175	20.5397		1.36296	22.1771		0.88592	12.3067		1.42034	20.926
1.29236	20.6256		1.36296	22.1655		0.8892	12.3467		1.42364	20.9726
1.29236	20.6297		1.36296	22.1684		0.8892	12.3782		1.42364	20.9726
1.29236	20.5301		1.36467	22.083		0.8892	12.3453		1.42364	20.9595
1.29544	20.627		1.36467	22.0888		0.8892	12.3553		1.42726	20.9157
1.29544	20.6719		1.36467	22.1423		0.8892	12.3539		1.42726	20.9362
1.29544	20.627		1.36845	22.2118		0.89209	12.3481		1.42726	20.9274
1.29544	20.6651		1.36845	22.2423		0.89209	12.3181		1.42726	20.9639
1.30062	20.6379		1.36845	22.2278		0.89209	12.3725		1.42726	20.9799
1.30062	20.6569		1.36845	22.248		0.89209	12.3567		1.42726	20.9857
1.30062	20.6788		1.37299	22.2234		0.89543	12.3739		1.43023	21.012
1.3066	20.676		1.37299	22.1959		0.89543	12.4111		1.43023	21.0032
1.3066	20.7047		1.37299	22.1829		0.89543	12.3725		1.43023	21.0353
1.3066	20.7169		1.37299	22.1843		0.89543	12.3953		1.43023	21.0455
1.3066	20.736		1.37299	22.2596		0.89891	12.4197		1.43346	21.0441
1.30949	20.8001		1.37299	22.2336		0.89891	12.3753		1.43346	21.0834
1.30949	20.7906		1.37812	22.3002		0.89891	12.381		1.43346	21.1126
1.30941	20.7715		1.37812	22.2915		0.89891	12.4525		1.43703	21.0353
1.30941	20.6978		1.38294	22.2553		0.89891	12.4983		1.43703	21.0032
1.30941	20.7237		1.38294	22.2698		0.90157	12.5155		1.43703	21.0411
1.30941	20.736		1.38294	22.2959		0.90157	12.514		1.44082	21.0703
1.31404	20.826		1.38294	22.2959		0.90157	12.5498		1.44082	21.098
1.31404	20.8206		1.38294	22.2901		0.90157	12.5984		1.44082	21.1024
1.31404	20.766		1.38294	22.3784		0.90488	12.5598		1.44082	21.1184
1.31404	20.7074		1.38542	22.4551		0.90488	12.4454		1.44082	21.0718
1.3193	20.7633		1.38542	22.3885		0.90488	12.4597		1.44082	21.1505
1.3193	20.7769		1.38542	22.3842		0.90488	12.4325		1.44082	21.0484
1.31801	20.7551		1.38542	22.3871		0.90952	12.4468		1.44596	21.0936
1.31801	20.7156		1.38542	22.3697		0.90952	12.5155		1.44596	21.1126
1.31801	20.7687		1.3881	22.3523		0.90952	12.5198		1.44596	21.1651
1.31573	20.8192		1.39185	22.3987		0.90952	12.484		1.44971	21.1782
1.31573	20.8369		1.39185	22.3552		0.90952	12.4411		1.44971	21.1636
1.31573	20.8178		1.39185	22.3697		0.9127	12.5698		1.44971	21.1053
1.31573	20.8246		1.39185	22.4291		0.9127	12.607		1.44971	21.1913
1.31755	20.7469		1.39185	22.4421		0.9127	12.6013		1.44971	21.1621
1.31755	20.7756		1.39185	22.4639		0.9127	12.5655		1.44971	21.1986
1.31755	20.8396		1.39185	22.5087		0.91486	12.5441		1.45306	21.2555
1.31736	20.856		1.39483	22.545		0.91486	12.627		1.45306	21.2511
1.31736	20.8465		1.39483	22.4436		0.91486	12.5798		1.45306	21.2452
1.31736	20.8601		1.39483	22.4711		0.91486	12.6513		1.45306	21.2321
1.31736	20.9269		1.39483	22.5261		0.91726	12.6627		1.45792	21.2234
1.31736	20.9787		1.39483	22.5305		0.91726	12.6599		1.45792	21.1898
1.31736	20.9051		1.39723	22.5623		0.91726	12.6413		1.45792	21.1928
1.31634	20.9555		1.39723	22.5363		0.91726	12.6813		1.45792	21.2642
1.31634	20.9392		1.39972	22.5493		0.91726	12.7157		1.45792	21.3079
1.31634	20.9787		1.39972	22.5276		0.91948	12.7157		1.45792	21.305
1.31634	20.9678		1.39972	22.5493		0.91948	12.6113		1.46111	21.2832
1.32211	20.9623		1.39972	22.5203		0.91948	12.7385		1.46111	21.2657
1.32211	20.9542		1.39972	22.5725		0.91948	12.7328		1.46111	21.2584
1.32211	20.9692		1.39972	22.5334		0.9222	12.6999		1.46232	21.289
1.32211	20.9583		1.40159	22.6463		0.9222	12.6828		1.46232	21.2788
1.32886	21.0033		1.40159	22.6347		0.9222	12.73		1.46232	21.2788
1.32886	21.0128		1.40159	22.6666		0.9222	12.6713		1.46232	21.2977
1.32886	21.0155		1.40159	22.6521		0.92604	12.6542		1.46232	21.2744
1.32886	21.0673		1.40159	22.6507		0.92604	12.7042		1.46232	21.3123
1.32886	21.0155		1.40385	22.6652		0.92604	12.7057		1.46232	21.3371
1.33201	20.9705		1.40723	22.6536		0.92604	12.7314		1.46364	21.3371
1.33201	20.9951		1.40723	22.6492		0.92604	12.7471		1.46364	21.2919
1.33201	21.0305		1.40723	22.5638		0.92971	12.7214		1.46364	21.3123
1.33201	20.9992		1.40723	22.6333		0.92971	12.7772		1.46572	21.3415
1.33201	20.9923		1.40723	22.7231		0.92971	12.8043		1.46572	21.2992
1.33201	21.0251		1.40723	22.697		0.92971	12.7957		1.46572	21.2963
1.33554	21.0223		1.40723	22.6275		0.93199	12.81		1.46572	21.3881
1.33554	21.021		1.41089	22.6811		0.93199	12.8544		1.46572	21.4275
1.33554	21.0537		1.41089	22.7274		0.93199	12.7914		1.46572	21.4071
1.33554	21.0033		1.41089	22.7318		0.93563	12.8043		1.4696	21.3736
[truncated: 27,495 more rows]

## Sheet: Figure 5c
Figure 5c The flexural stress-strain curves of printed samples. (CN8883NS:ACMO, w/w)
80:20			70:30			60:40			50:50			ABS Injection
Strain	Stress		Strain	Stress		Strain	Stress		Strain	Stress		Strain	Stress
0	0.45449		0	0.58115		0	0.40978		0	1.95205		0	0.72271
0.0008	0.45449		0.0008	0.58115		0.0008	0.40978		0.0006	1.95205		0.0008	0.72271
0.0048	0.45449		0.0048	0.58115		0.0052	0.40978		0.0048	1.95205		0.0044	0.70035
0.0122	0.45449		0.0124	0.58115		0.013	0.40978		0.013	1.95205		0.012	0.70035
0.0226	0.45449		0.0226	0.58115		0.0234	0.40978		0.0234	1.95205		0.0224	0.70035
0.0346	0.45449		0.0348	0.58115		0.0356	0.40978		0.0354	1.95205		0.0346	0.70035
0.0482	0.45449		0.0482	0.58115		0.0492	0.40978		0.0486	1.95205		0.0482	0.70035
0.0624	0.45449		0.0624	0.58115		0.0632	0.40978		0.0622	1.95205		0.0628	0.70035
0.0772	0.45449		0.0772	0.58115		0.078	0.40978		0.0764	1.95205		0.078	0.70035
0.0924	0.43958		0.0926	0.58115		0.093	0.40978		0.0912	1.95205		0.0934	0.70035
0.108	0.43958		0.1082	0.58115		0.1084	0.42468		0.1064	1.95205		0.109	0.70035
0.124	0.43958		0.124	0.58115		0.1238	0.43213		0.1222	1.93715		0.1248	0.70035
0.1398	0.43958		0.14	0.58115		0.1396	0.43213		0.1382	1.93715		0.1404	0.70035
0.156	0.43958		0.156	0.58115		0.1552	0.43213		0.1544	1.93715		0.1562	0.70035
0.172	0.43958		0.1718	0.58115		0.1708	0.43213		0.1706	1.93715		0.1718	0.70035
0.188	0.43958		0.1876	0.58115		0.1866	0.43213		0.187	1.93715		0.1876	0.70035
0.204	0.43958		0.2034	0.58115		0.2026	0.43213		0.2032	1.95205		0.2032	0.70035
0.2196	0.43958		0.2192	0.58115		0.2186	0.43213		0.2192	1.95205		0.219	0.70035
0.2354	0.43958		0.235	0.58115		0.2348	0.44703		0.2352	1.95205		0.2348	0.70035
0.2512	0.43958		0.2508	0.58115		0.251	0.44703		0.251	1.95205		0.2506	0.70035
0.267	0.43958		0.2666	0.58115		0.2672	0.44703		0.2668	1.95205		0.2666	0.70035
0.2828	0.43958		0.2826	0.58115		0.2832	0.44703		0.2826	1.95205		0.2828	0.70035
0.2986	0.43958		0.2988	0.58115		0.2992	0.44703		0.2984	1.95205		0.2992	0.70035
0.3146	0.43958		0.315	0.58115		0.315	0.44703		0.3142	1.95205		0.3152	0.70035
0.3306	0.43958		0.3312	0.58115		0.3308	0.46194		0.3302	1.95205		0.3312	0.70035
0.3468	0.43958		0.3474	0.58115		0.3466	0.46939		0.3464	1.95205		0.3472	0.70035
0.363	0.43958		0.3636	0.58115		0.3626	0.46939		0.3626	1.95205		0.363	0.70035
0.3792	0.43958		0.3796	0.58115		0.3784	0.46939		0.3788	1.95205		0.3788	0.70035
0.3952	0.43958		0.3954	0.58115		0.3944	0.46939		0.395	1.95205		0.3946	0.70035
0.4112	0.43958		0.4112	0.58115		0.4106	0.46939		0.411	1.95205		0.4106	0.70035
0.4272	0.43958		0.427	0.58115		0.4268	0.48429		0.427	1.95205		0.4264	0.70035
0.443	0.43213		0.4428	0.58115		0.4432	0.48429		0.443	1.95205		0.4424	0.70035
0.4588	0.41723		0.4586	0.58115		0.4594	0.48429		0.4588	1.95205		0.4584	0.70035
0.4746	0.41723		0.4744	0.58115		0.4754	0.48429		0.4746	1.95205		0.4746	0.6929
0.4904	0.41723		0.4904	0.58115		0.4914	0.48429		0.4904	1.95205		0.4908	0.68545
0.5064	0.41723		0.5064	0.58115		0.5074	0.49919		0.5064	1.95205		0.507	0.68545
0.5226	0.41723		0.5226	0.58115		0.5232	0.49919		0.5222	1.95205		0.5232	0.68545
0.5386	0.41723		0.539	0.58115		0.539	0.49919		0.5384	1.95205		0.5394	0.68545
0.555	0.41723		0.555	0.58115		0.5548	0.49919		0.5546	1.95205		0.5552	0.68545
0.5712	0.41723		0.5712	0.58115		0.5706	0.49919		0.571	1.95205		0.5712	0.68545
0.5872	0.41723		0.587	0.58115		0.5864	0.52154		0.5872	1.95205		0.587	0.68545
0.6032	0.41723		0.6028	0.58115		0.6024	0.52154		0.6032	1.95205		0.6026	0.68545
0.6192	0.41723		0.6188	0.58115		0.6186	2.39909		0.6194	1.95205		0.6186	0.68545
0.635	0.41723		0.6346	0.58115		0.6348	2.5332		0.6352	1.95205		0.6344	0.68545
0.6508	0.41723		0.6506	0.58115		0.6512	2.60025		0.651	1.95205		0.6504	0.68545
0.6666	0.41723		0.6664	0.58115		0.6672	2.75671		0.667	1.95205		0.6664	0.68545
0.6824	0.41723		0.6824	0.58115		0.6832	3.15905		0.6826	1.95205		0.6826	0.68545
0.6984	0.43958		0.6984	0.58115		0.6992	3.03984		0.6984	1.95205		0.699	0.68545
0.7144	0.43958		0.7148	0.58115		0.715	2.71946		0.7144	1.95205		0.715	0.68545
0.7304	0.43958		0.731	0.58115		0.731	2.94298		0.7302	1.95205		0.7312	0.68545
0.7468	0.43958		0.7474	0.58115		0.7468	3.12179		0.7464	1.95205		0.7472	0.68545
0.763	0.43958		0.7634	0.58115		0.7626	2.83122		0.7626	1.95205		0.763	0.68545
0.779	0.43958		0.7794	0.58115		0.7784	2.86847		0.7788	1.95205		0.7788	0.68545
0.7952	0.43958		0.7954	0.58115		0.7944	2.95788		0.7948	1.95205		0.7948	0.68545
0.8112	0.43958		0.8112	0.58115		0.8104	3.10689		0.811	1.95205		0.8106	0.70035
0.827	0.43958		0.827	0.58115		0.8268	2.94298		0.827	1.95205		0.8264	0.70035
0.8428	0.43958		0.8428	0.58115		0.843	3.1516		0.843	1.95205		0.8424	0.70035
0.8588	0.43958		0.8586	0.5886		0.8592	3.61353		0.8588	1.95205		0.8584	0.70035
0.8746	0.43958		0.8744	0.59605		0.8752	4.00841		0.8746	1.95205		0.8746	0.70035
0.8904	0.43958		0.8904	0.59605		0.8912	3.28571		0.8904	1.95205		0.891	0.70035
0.9064	0.43958		0.9066	0.59605		0.9072	3.27826		0.9064	1.95205		0.9072	0.70035
0.9226	0.43958		0.9228	0.59605		0.923	3.23355		0.9222	1.95205		0.9234	0.70035
0.9388	0.43958		0.939	0.59605		0.9388	3.45707		0.9384	1.95205		0.9394	0.70035
0.955	0.43958		0.955	0.59605		0.9546	3.44962		0.9546	1.95205		0.9554	0.70035
0.9712	0.43958		0.9712	0.59605		0.9704	3.40492		0.971	1.95205		0.9712	0.70035
0.9874	0.43958		0.9872	0.59605		0.9864	3.82215		0.9872	1.95205		0.987	0.70035
1.0034	0.43958		1.003	0.59605		1.0022	3.83705		1.0034	1.95205		1.0026	0.70035
1.0194	0.43958		1.0188	0.59605		1.0184	3.43472		1.0194	1.95205		1.0186	0.70035
1.0352	0.43958		1.0348	0.61095		1.0346	3.30806		1.0354	1.95205		1.0344	0.70035
1.0508	0.43958		1.0506	0.6184		1.0508	3.52412		1.051	1.95205		1.0504	0.70035
1.0666	0.43958		1.0664	0.6184		1.067	3.49432		1.067	1.95205		1.0664	0.70035
1.0824	0.43958		1.0824	0.6184		1.083	3.55393		1.0828	1.95205		1.0826	0.70035
1.0984	0.45449		1.0984	0.6184		1.099	3.50177		1.0984	1.95205		1.0988	0.70035
1.1142	0.45449		1.1146	0.6184		1.115	3.8296		1.1144	1.95205		1.115	0.70035
1.1304	0.45449		1.1308	0.6184		1.1308	3.91155		1.1304	1.95205		1.131	0.70781
1.1466	0.45449		1.147	0.6184		1.1466	3.99351		1.1464	1.95205		1.147	0.72271
1.1628	0.45449		1.1632	0.6184		1.1624	3.53158		1.1626	1.95205		1.163	0.72271
1.179	0.45449		1.1792	0.6184		1.1784	3.65078		1.1788	1.95205		1.1788	0.72271
1.195	0.45449		1.1952	0.6184		1.1944	3.89665		1.195	1.95205		1.1946	0.72271
1.211	0.46939		1.211	0.6333		1.2104	3.59118		1.2112	1.95205		1.2106	0.72271
1.227	0.46939		1.2268	0.6333		1.2268	3.7998		1.2272	1.95205		1.2264	0.72271
1.2428	0.46939		1.2426	0.6333		1.243	4.09782		1.243	1.95205		1.2424	0.73761
1.2586	0.46939		1.2584	0.6333		1.2592	3.85195		1.259	1.95205		1.2584	0.73761
1.2744	0.46939		1.2742	0.6333		1.2754	3.8147		1.2748	1.95205		1.2746	0.73761
1.2904	0.46939		1.2902	0.6333		1.2914	3.58373		1.2906	1.95205		1.291	0.73761
1.3064	0.47684		1.3064	0.6333		1.3072	4.21703		1.3064	1.95205		1.3072	0.73761
1.3226	0.49174		1.3226	0.6333		1.323	3.89665		1.3222	1.95205		1.3234	0.75996
1.3388	0.49174		1.339	0.64075		1.339	3.7998		1.3384	1.95205		1.3394	0.75996
1.355	0.49174		1.355	0.6482		1.3546	4.14252		1.3544	1.95205		1.3554	0.75996
1.3712	0.49174		1.371	0.6482		1.3704	4.37349		1.3708	1.95205		1.3712	0.75996
1.3874	0.49174		1.387	0.6482		1.3864	4.11272		1.387	1.95205		1.387	0.75996
1.4034	0.49919		1.403	0.67055		1.4022	4.00841		1.4032	1.95205		1.4028	0.77486
1.4194	0.50664		1.4188	0.67055		1.4184	3.74764		1.4192	1.95205		1.4186	0.77486
1.4352	0.50664		1.4346	0.67055		1.4346	3.96371		1.4352	1.9446		1.4344	0.77486
1.451	0.50664		1.4506	0.68545		1.4508	3.9041		1.451	1.93715		1.4504	1.05798
1.4668	0.50664		1.4664	0.68545		1.467	4.17233		1.4668	1.93715		1.4664	3.03239
1.4826	0.51409		1.4824	0.68545		1.483	4.00841		1.4826	1.93715		1.4826	3.18885
1.4984	0.52899		1.4986	0.70035		1.499	4.05312		1.4984	1.93715		1.4988	3.33786
1.5144	0.52899		1.5148	0.70781		1.515	4.34369		1.5142	1.93715		1.515	3.41982
1.5306	0.52899		1.531	0.70781		1.5308	4.18723		1.5302	1.93715		1.5312	3.76254
1.5468	0.54389		1.5472	0.70781		1.5466	4.24683		1.5464	1.93715		1.5472	3.21865
1.563	0.54389		1.5634	0.70781		1.5624	4.4331		1.5626	1.93715		1.563	3.07709
1.5792	0.54389		1.5794	0.72271		1.5784	4.4778		1.5788	1.95205		1.579	3.2112
1.5952	0.54389		1.5954	0.72271		1.5944	4.4927		1.595	1.95205		1.5948	3.28571
1.6112	0.56624		1.6112	0.72271		1.6106	4.35859		1.611	1.95205		1.6106	3.42727
1.627	0.56624		1.6268	0.73761		1.6268	4.54485		1.627	1.95205		1.6264	3.36021
1.6428	0.56624		1.6426	0.74506		1.6432	4.70877		1.6428	1.95205		1.6424	3.33041
1.6586	0.57369		1.6584	0.74506		1.6592	4.85778		1.6588	1.95205		1.6584	3.7998
1.6744	0.58115		1.6744	0.75996		1.6754	4.08292		1.6746	1.95205		1.6746	3.64333
1.6904	0.58115		1.6902	0.75996		1.6914	3.91901		1.6904	1.95205		1.6908	3.73274
1.7064	0.58115		1.7064	0.76741		1.7074	4.35859		1.7062	1.95205		1.7072	3.63588
1.7224	0.59605		1.7226	0.77486		1.7232	4.35859		1.7222	1.93715		1.7232	3.1516
1.7386	0.59605		1.7388	0.77486		1.739	4.11272		1.7384	1.93715		1.7392	3.39001
1.755	0.6035		1.755	0.77486		1.7548	4.32134		1.7546	1.93715		1.7552	3.41237
1.7712	0.6184		1.771	0.78976		1.7706	4.36604		1.7708	1.93715		1.771	3.62843
1.7872	0.6184		1.787	0.79721		1.7864	4.5076		1.7872	1.93715		1.7868	3.68059
1.8032	0.6333		1.8028	0.79721		1.8024	4.80563		1.8032	1.93715		1.8026	3.8296
1.8192	0.6333		1.8188	0.81211		1.8186	4.66406		1.8192	1.93715		1.8184	3.8594
1.835	0.64075		1.8346	0.81211		1.8348	4.70132		1.8352	1.93715		1.8344	3.98606
1.8508	0.65565		1.8504	0.82701		1.851	4.92483		1.851	1.93715		1.8504	3.74764
1.8666	0.65565		1.8664	0.83447		1.8672	5.13345		1.867	1.93715		1.8664	3.50922
1.8824	0.67055		1.8824	0.84937		1.8832	5.04404		1.8826	1.93715		1.8826	3.74019
1.8984	0.67055		1.8986	0.84937		1.8992	5.1707		1.8984	1.93715		1.8988	3.68804
1.9144	0.68545		1.9148	0.87172		1.915	5.16325		1.9144	1.93715		1.915	3.61353
1.9304	0.6929		1.9312	0.87917		1.9308	5.07384		1.9302	1.93715		1.9312	3.30061
1.9468	0.70035		1.9474	3.36021		1.9466	5.01424		1.9464	1.93715		1.947	3.80725
1.963	0.70781		1.9634	3.41982		1.9624	4.94719		1.9626	1.93715		1.963	3.98606
1.979	0.71526		1.9794	3.74764		1.9784	4.89503		1.9788	1.93715		1.9788	3.98606
1.9952	0.72271		1.9954	3.54648		1.9944	4.78328		1.995	1.93715		1.9946	3.76254
2.0112	0.73016		2.0112	3.14415		2.0104	5.1558		2.011	1.93715		2.0106	3.72529
2.027	0.74506		2.027	3.2559		2.0266	5.46128		2.027	1.93715		2.0264	3.67314
2.0428	0.74506		2.0426	3.44217		2.0428	5.28246		2.0428	1.93715		2.0424	4.16487
2.0586	0.75996		2.0584	3.30061		2.059	5.02914		2.0588	1.93715		2.0584	4.42565
2.0744	0.75996		2.0744	3.43472		2.0752	5.02169		2.0746	1.93715		2.0746	4.38094
2.0904	0.78231		2.0904	3.32296		2.0912	4.89503		2.0904	1.93715		2.0908	4.12762
2.1064	0.78231		2.1064	3.09199		2.1072	5.02169		2.1064	1.93715		2.1072	4.05312
2.1226	0.79721		2.1226	3.18885		2.123	5.35697		2.1224	1.93715		2.1234	4.10527
2.1388	0.80466		2.139	3.49432		2.1388	5.03659		2.1384	1.93715		2.1394	4.37349
2.155	0.81956		2.155	3.36021		2.1544	4.84288		2.1546	1.93715		2.1552	4.36604
2.1712	0.82701		2.1712	3.2261		2.1704	4.87268		2.171	1.93715		2.1712	4.25428
2.1874	0.83447		2.187	3.14415		2.1862	5.0813		2.1872	1.93715		2.187	4.20213
2.2034	0.84192		2.203	3.80725		2.2022	5.22285		2.2034	1.93715		2.2026	4.44055
2.2194	0.84937		2.2188	3.41237		2.2184	5.42402		2.2194	1.93715		2.2186	4.78328
2.2352	0.87172		2.2346	3.45707		2.2346	5.62519		2.2354	1.93715		2.2344	4.95464
2.251	0.87172		2.2506	4.20958		2.2508	5.51343		2.2512	1.93715		2.2502	5.07384
2.2666	0.88662		2.2664	4.03821		2.267	5.25266		2.267	1.93715		2.2664	5.00679
2.2824	0.90152		2.2824	3.58373		2.283	5.28246		2.2828	1.93715		2.2826	4.93229
2.2984	0.90897		2.2984	3.56138		2.299	5.46873		2.2986	1.93715		2.2988	4.73857
2.3142	0.92387		2.3146	3.34531		2.315	5.58794		2.3144	1.93715		2.315	4.57466
2.3304	0.93877		2.3308	3.64333		2.3308	5.7742		2.3304	1.93715		2.331	4.20213
2.3466	0.94622		2.347	3.97861		2.3466	5.55813		2.3466	1.93715		2.347	4.54485
2.3628	0.96113		2.3632	3.8594		2.3624	5.7742		2.3628	1.93715		2.3628	4.94719
2.379	0.96858		2.3792	3.79235		2.3784	5.87106		2.379	1.93715		2.3786	4.94719
2.395	0.97603		2.3952	3.47197		2.3944	5.55813		2.3952	1.93715		2.3946	5.126
2.411	0.99838		2.411	3.36021		2.4104	5.72205		2.4112	1.93715		2.4104	5.23776
2.4268	1.01328		2.4268	3.18885		2.4266	5.89341		2.4272	1.93715		2.4264	5.00679
2.4428	1.02818		2.4426	3.42727		2.443	5.88596		2.443	1.93715		2.4424	4.91738
2.4586	1.03563		2.4584	3.98606		2.4592	5.99772		2.4588	1.93715		2.4584	4.95464
2.4744	1.05053		2.4742	3.85195		2.4752	5.98282		2.4748	1.93715		2.4746	4.67151
2.4904	1.07288		2.4902	3.94881		2.4912	5.67734		2.4906	1.93715		2.491	4.96208
2.5064	1.07288		2.5064	4.19468		2.5072	5.96047		2.5064	1.93715		2.5072	4.93229
2.5224	1.08778		2.5226	4.25428		2.5232	6.38515		2.5224	1.93715		2.5234	4.88758
2.5386	1.09524		2.539	4.33624		2.5388	5.89341		2.5384	1.93715		2.5394	4.85033
2.555	1.11014		2.555	4.27663		2.5546	5.7146		2.5546	1.9446		2.5552	5.02169
2.5712	1.12504		2.5712	4.05312		2.5704	5.67734		2.5708	1.95205		2.5712	5.1856
2.5874	1.13994		2.587	4.09037		2.5862	5.78165		2.587	1.95205		2.5868	5.43147
2.6034	1.14739		2.603	3.99351		2.6022	6.16163		2.6032	1.95205		2.6026	5.31971
2.6194	1.16229		2.6188	3.62098		2.6184	6.19143		2.6192	1.95205		2.6184	5.24521
2.6352	1.17719		2.6346	3.94881		2.6346	5.92321		2.6352	1.95205		2.6344	5.1707
2.6508	1.19954		2.6504	3.91901		2.6508	6.20633		2.651	1.95205		2.6504	5.31226
2.6666	1.21444		2.6664	4.04567		2.667	6.23614		2.6668	1.95205		2.6664	5.32717
2.6826	1.2219		2.6824	4.18723		2.683	6.15418		2.6824	1.95205		2.6826	5.23031
2.6984	1.2368		2.6984	4.38094		2.699	6.02752		2.6984	1.95205		2.6988	5.58794
2.7144	2.77907		2.7146	4.03076		2.7148	5.85615		2.7142	1.95205		2.715	5.43147
2.7304	3.82215		2.731	3.70294		2.7308	6.44475		2.7302	1.95205		2.7312	4.93973
2.7468	3.39746		2.7472	3.76999		2.7466	6.44475		2.7464	1.95205		2.7472	5.21541
2.7628	2.79397		2.7632	3.7849		2.7624	6.3777		2.7626	1.95205		2.763	5.51343
2.779	3.03239		2.7794	4.00841		2.7784	6.78003		2.7788	1.95205		2.7788	5.40167
2.795	3.13669		2.7952	4.11272		2.7944	6.54906		2.795	1.95205		2.7946	5.84125
2.811	3.60608		2.811	4.34369		2.8106	6.69807		2.811	1.95205		2.8104	5.86361
2.827	3.89665		2.8268	4.51505		2.8268	6.64592		2.827	1.95205		2.8264	5.78165
2.8428	3.76254		2.8426	4.35114		2.843	6.42985		2.8428	1.95205		2.8422	5.62519
2.8586	3.50177		2.8584	4.41819		2.8592	6.30319		2.8588	1.95205		2.8584	5.87851
2.8744	3.92646		2.8742	4.69387		2.8754	6.15418		2.8746	1.95205		2.8746	5.65499
2.8902	3.7849		2.8902	4.65661		2.8914	6.36279		2.8904	1.95205		2.8908	5.79655
2.9062	3.14415		2.9064	4.4927		2.9072	6.3777		2.9062	1.95205		2.907	6.19143
2.9222	3.52412		2.9226	4.61191		2.9232	6.68317		2.9222	1.95205		2.923	5.75185
2.9386	3.64333		2.9388	4.61191		2.939	6.54906		2.9384	1.95205		2.9392	5.78165
2.9548	3.8594		2.955	4.4331		2.9548	6.56396		2.9546	1.95205		2.9552	5.61774
2.971	3.97116		2.971	4.35859		2.9706	6.77258		2.9708	1.95205		2.9708	5.73695
2.9872	3.96371		2.987	4.09037		2.9864	6.49691		2.9872	1.95205		2.9866	5.49108
3.0032	3.79235		3.0028	4.28408		3.0024	6.74278		3.0032	1.95205		3.0024	5.63264
3.0192	3.77744		3.0186	4.69387		3.0186	6.81728		3.0194	1.95205		3.0184	5.78165
3.035	3.73274		3.0346	4.72367		3.0348	7.03335		3.0352	1.9744		3.0342	5.90831
3.0506	3.76999		3.0504	4.5523		3.051	7.07805		3.051	1.9744		3.0502	6.53416
3.0666	4.05312		3.0664	4.62681		3.0672	7.13021		3.0668	1.9744		3.0664	6.36279
3.0824	3.83705		3.0824	4.39584		3.0832	6.86198		3.0826	1.9744		3.0826	6.13928
3.0982	3.64333		3.0984	4.45545		3.0992	6.79493		3.0982	1.9744		3.0988	5.90086
3.1142	3.69549		3.1148	4.58211		3.115	7.21216		3.1142	1.9744		3.115	6.10202
3.1304	4.08292		3.131	4.98444		3.1308	7.011		3.1302	1.9744		3.131	5.93811
3.1466	4.06802		3.1472	4.70132		3.1466	6.82473		3.1464	1.9744		3.147	6.00517
3.1628	4.33624		3.1634	4.83543		3.1624	6.99609		3.1626	1.9744		3.163	6.07223
3.179	4.69387		3.1794	5.1111		3.1784	7.15256		3.1788	1.9744		3.1788	6.05732
3.195	4.04567		3.1954	4.99934		3.1944	6.98865		3.195	1.9744		3.1946	6.25104
3.211	3.96371		3.211	4.54485		3.2104	6.65337		3.211	1.9744		3.2104	6.24359
3.227	4.11272		3.2268	4.58211		3.2266	6.69062		3.227	1.9744		3.2264	6.3777
3.2428	3.95626		3.2426	4.66406		3.2428	6.59377		3.2428	1.9744		3.2424	6.45965
3.2586	4.13507		3.2584	4.59701		3.259	6.67572		3.2588	1.9744		3.2584	6.14673
3.2744	3.95626		3.2744	4.73857		3.2752	6.92904		3.2746	1.9744		3.2746	6.35535
3.2904	4.17233		3.2902	4.67896		3.2912	7.21216		3.2904	1.9744		3.2908	6.54906
3.3064	4.00096		3.3064	5.1111		3.3072	7.51019		3.3062	1.9744		3.3072	6.54161
3.3224	3.9041		3.3226	5.1558		3.323	7.45058		3.3224	1.9744		3.3232	6.72042
3.3386	4.00096		3.339	4.89503		3.3388	7.43568		3.3384	1.9744		3.3394	6.48201
3.355	4.06057		3.355	4.71622		3.3544	7.30902		3.3546	1.9744		3.3552	6.88433
3.3712	3.99351		3.371	4.93229		3.3704	7.71135		3.371	1.9744		3.3712	6.89924
3.3872	4.35114		3.387	5.07384		3.3862	7.39843		3.3872	1.9744		3.3868	6.64592
3.4034	4.24683		3.4028	5.25266		3.4022	6.95139		3.4034	1.9744		3.4026	6.45965
3.4192	4.11272		3.4186	5.05894		3.4184	7.06315		3.4194	1.9744		3.4184	6.54906
3.435	3.95626		3.4346	5.23776		3.4346	7.35372		3.4354	1.9744		3.4342	6.49691
3.4508	4.04567		3.4504	5.36442		3.4508	7.49528		3.4512	1.9744		3.4502	6.76513
3.4666	3.98606		3.4662	5.48363		3.467	7.44313		3.467	1.9744		3.4662	7.12275
3.4824	4.20958		3.4822	5.13345		3.483	7.36862		3.4828	1.9744		3.4824	7.27177
3.4982	4.448		3.4984	5.05149		3.499	7.33137		3.4986	1.9744		3.4988	6.57141
3.5142	4.20213		3.5146	5.24521		3.5148	7.27177		3.5144	1.9744		3.515	6.25849
3.5302	4.26918		3.5308	5.1558		3.5308	7.46548		3.5304	1.9744		3.531	6.63847
3.5466	4.05312		3.5472	5.2005		3.5466	7.87526		3.5464	1.9744		3.547	6.68317
3.5628	3.99351		3.5632	5.21541		3.5624	7.98702		3.5626	1.9744		3.5628	6.70552
3.579	4.31389		3.5792	5.25266		3.5784	8.01683		3.5788	1.9744		3.5786	7.11531
3.595	4.36604		3.5952	5.43893		3.5942	7.81566		3.595	1.9744		3.5946	7.17491
3.611	4.28408		3.611	5.73695		3.6104	7.98702		3.611	1.9744		3.6104	7.15256
3.6268	4.26918		3.6266	5.26011		3.6268	7.83056		3.627	1.9744		3.6264	6.98119
3.6426	4.73857		3.6426	5.26756		3.643	7.52509		3.643	1.9744		3.6424	7.01845
3.6586	4.79817		3.6584	5.47618		3.6592	7.89016		3.6588	1.9744		3.6584	7.36118
3.6744	4.70132		3.6742	5.46128		3.6752	7.96467		3.6744	1.9744		3.6746	7.37608
3.6904	4.73857		3.6902	5.84125		3.6914	7.89762		3.6904	1.9744		3.6908	7.42078
3.7064	4.72367		3.7064	5.49108		3.7072	8.29995		3.7062	1.9744		3.7072	7.56234
3.7224	4.73112		3.7226	5.00679		3.723	8.4117		3.7222	1.9744		3.7232	7.29412
3.7386	4.56721		3.7388	5.46873		3.739	8.22544		3.7382	1.9744		3.7394	7.30902
3.755	4.67896		3.755	5.64754		3.7546	8.22544		3.7544	1.9744		3.7554	7.10785
3.7712	4.72367		3.771	5.55813		3.7704	8.11368		3.7708	1.9744		3.771	7.12275
3.7874	4.70877		3.787	5.84871		3.7862	7.88272		3.787	1.9744		3.7868	7.13766
3.8034	4.5523		3.803	5.804		3.8022	7.86781		3.803	1.9744		3.8026	6.95884
3.8192	4.54485		3.8188	5.58048		3.8184	8.07643		3.8192	1.9744		3.8184	7.42078
3.835	5.00679		3.8346	5.64009		3.8346	8.19564		3.8352	1.9744		3.8344	7.55489
3.8508	5.24521		3.8504	5.8338		3.8508	8.02427		3.8508	1.9744		3.8504	7.20471
3.8666	4.78328		3.8664	5.48363		3.867	8.06898		3.8668	1.9744		3.8664	7.30902
3.8824	4.70132		3.8824	5.32717		3.883	8.2776		3.8824	1.9744		3.8826	7.6592
3.8984	4.85033		3.8984	5.49853		3.899	8.06898		3.8984	1.9744		3.8988	8.06153
3.9144	4.70132		3.9148	5.67734		3.9148	8.06153		3.9142	1.9744		3.915	7.89762
3.9304	5.05149		3.931	5.49853		3.9306	8.06153		3.9302	1.9744		3.9312	7.53999
3.9468	4.79817		3.9472	5.61774		3.9466	8.56072		3.9462	1.9744		3.947	7.90507
3.963	4.70132		3.9634	6.14673		3.9624	8.76188		3.9626	1.9744		3.963	7.85291
3.979	5.0813		3.9794	5.91576		3.9784	8.72463		3.9788	1.9744		3.9786	7.51763
3.9952	5.1558		3.9952	5.72205		3.9944	8.44151		3.995	1.9744		3.9946	7.689
4.011	5.20796		4.011	5.58794		4.0104	8.06153		4.011	1.9744		4.0104	7.91997
4.027	5.31971		4.0268	5.95301		4.0268	8.31485		4.027	1.9744		4.0262	7.72625
4.0426	5.34952		4.0426	6.01262		4.043	8.54581		4.0428	1.9744		4.0422	7.84546
4.0586	5.1856		4.0584	6.10202		4.0592	8.62032		4.0588	1.9744		4.0582	7.59214
4.0744	5.22285		4.0742	6.10202		4.0754	8.67248		4.0744	1.9744		4.0744	7.71135
4.0904	4.89503		4.0902	5.60284		4.0914	8.60542		4.0904	1.9595		4.0908	8.18074
4.1064	5.25266		4.1064	5.38677		4.1074	8.40426		4.1064	1.95205		4.107	8.32975
4.1224	5.42402		4.1226	5.66989		4.1232	8.29995		4.1222	1.95205		4.1232	8.3223
4.1386	5.05149		4.1388	6.04242		4.139	8.50856		4.1384	1.95205		4.1392	8.13603
4.1548	4.97699		4.155	6.28829		4.1546	8.67248		4.1546	1.95205		4.1552	7.97957
4.171	5.22285		4.171	6.40005		4.1706	8.96305		4.171	1.95205		4.171	8.3223
4.187	5.48363		4.187	6.29574		4.1864	8.90344		4.1872	1.95205		4.1868	8.3521
4.2032	5.17815		4.2028	6.13928		4.2024	8.91834		4.2032	1.95205		4.2026	8.04663
4.219	5.19306		4.2186	6.47455		4.2186	8.9705		4.2194	1.9595		4.2184	8.11368
4.2348	4.96954		4.2346	6.28084		4.2348	8.86619		4.2352	1.9744		4.2342	8.28504
4.2508	4.88758		4.2504	6.10202		4.251	8.86619		4.251	1.9744		4.2502	8.47131
4.2666	5.43147		4.2664	6.13928		4.267	8.88854		4.2668	1.9744		4.2664	8.38935
4.2824	5.56559		4.2824	6.15418		4.2832	8.94815		4.2826	1.9744		4.2826	8.3223
4.2982	5.49853		4.2984	6.00517		4.299	8.79914		4.2984	1.9744		4.2988	8.3372
4.3142	4.99934		4.3146	6.28829		4.3148	9.07481		4.3142	1.95205		4.315	8.38935
4.3304	4.72367		4.331	6.22124		4.3306	9.17167		4.3302	1.95205		4.331	8.62777
4.3466	5.01424		4.3472	6.63847		4.3466	9.19402		4.3462	1.95205		4.347	8.21799
4.3628	5.55813		4.3632	6.75768		4.3622	9.00775		4.3624	1.95205		4.3628	8.25525
4.379	5.64754		4.3794	6.86198		4.3782	9.02265		4.3788	1.95205		4.3786	8.53837
4.395	5.58794		4.3952	6.61612		4.3942	8.87364		4.395	1.95205		4.3944	8.67248
4.411	5.41657		4.411	6.19888		4.4102	8.9854		4.411	1.95205		4.4104	8.90344
4.4268	5.42402		4.4268	5.73695		4.4266	8.9258		4.427	1.95205		4.4262	8.85874
4.4426	5.23776		4.4426	5.99027		4.4428	9.44734		4.4428	1.95205		4.4424	8.73208
4.4586	5.19306		4.4584	6.35535		4.459	9.43988		4.4588	1.95205		4.4584	8.85874
4.4744	5.49108		4.4744	6.56396		4.4752	9.19402		4.4744	1.95205		4.4746	8.87364
4.4904	5.0813		4.4904	6.57141		4.4912	9.29833		4.4904	1.95205		4.4908	8.76188
4.5064	5.43147		4.5064	6.76513		4.507	9.48459		4.5062	1.95205		4.5072	8.88854
4.5224	5.57303		4.5226	6.48945		4.5228	9.74536		4.5224	1.95205		4.5232	9.11951
4.5388	5.57303		4.5388	6.4224		4.5388	9.65595		4.5384	1.95205		4.5394	9.03756
4.555	5.39422		4.555	6.4224		4.5546	9.65595		4.5546	1.95205		4.5552	8.76188
4.5712	5.42402		4.5712	6.53416		4.5704	9.70065		4.571	1.95205		4.5712	8.3521
4.5872	5.97537		4.5872	6.68317		4.5862	9.81987		4.5872	1.95205		4.5868	8.58307
4.6034	5.96047		4.603	7.00355		4.6022	9.43244		4.6034	1.95205		4.6026	8.77679
4.6192	5.38677		4.6186	6.78748		4.6184	9.32068		4.6194	1.95205		4.6184	8.41916
4.635	5.52088		4.6346	6.63847		4.6346	9.62615		4.6352	1.95205		4.6342	8.51602
4.6508	6.00517		4.6504	6.92159		4.6508	9.41753		4.651	1.95205		4.6502	9.20147
4.6666	5.91576		4.6664	7.1004		4.667	9.23127		4.6668	1.95205		4.6662	9.41753
4.6824	5.52833		4.6824	6.93649		4.683	9.79751		4.6826	1.95205		4.6824	9.40263
4.6984	5.69224		4.6984	6.87689		4.699	9.73791		4.6984	1.95205		4.6988	8.9109
4.7142	5.6997		4.7146	6.91414		4.7148	9.43244		4.7142	1.9744		4.7148	8.73208
4.7302	5.58794		4.7308	6.95139		4.7308	9.6038		4.7304	1.9744		4.7308	9.13441
4.7466	5.7444		4.7472	7.1451		4.7466	10.0583		4.7464	1.9744		4.747	8.93325
4.7628	5.59538		4.7632	7.26432		4.7624	9.88692		4.7628	1.9744		4.7628	9.045
4.7788	5.51343		4.7792	6.81728		4.7784	9.87947		4.7788	1.9744		4.7786	9.17167
4.795	5.75185		4.7952	6.4522		4.7944	9.46969		4.795	1.9744		4.7946	9.6187
4.8108	5.52088		4.8108	6.98865		4.8104	9.72301		4.8112	1.9744		4.8102	9.67086
4.8266	5.60284		4.8266	7.1451		4.8266	9.75281		4.8272	1.9744		4.8262	9.45479
4.8426	5.65499		4.8426	6.73532		4.843	10.1626		4.843	1.9744		4.8424	9.51439
4.8586	6.02752		4.8584	6.81728		4.8592	10.0359		4.8588	1.9744		4.8584	9.47714
4.8744	6.19888		4.8742	7.00355		4.8752	9.67086		4.8746	1.98185		4.8746	9.18657
4.8904	6.04242		4.8902	7.28667		4.8912	9.44734		4.8904	1.98931		4.891	9.79751
4.9064	5.66989		4.9064	7.20471		4.9072	9.6634		4.9062	1.98931		4.9072	9.52929
4.9224	5.88596		4.9226	7.0557		4.923	9.74536		4.9222	1.98931		4.9232	9.10461
4.9386	5.92321		4.939	7.0408		4.9388	10.0955		4.9384	1.98931		4.9394	9.11951
4.955	5.91576		4.955	7.26432		4.9546	9.84967		4.9546	1.98931		4.9554	9.08971
4.9712	6.15418		4.971	7.15256		4.9702	9.89437		4.9708	1.98931		4.971	9.33558
4.9872	5.99027		4.987	6.89924		4.9862	10.0285		4.987	1.98931		4.9868	9.09716
5.0034	5.93811		5.0028	7.21961		5.0022	10.0136		5.0032	1.98931		5.0026	9.14931
5.0192	5.97537		5.0188	7.75605		5.0184	10.0136		5.0192	1.98931		5.0184	9.6634
5.035	5.73695		5.0346	7.82311		5.0346	10.4606		5.035	1.98931		5.0342	9.59635
5.0508	5.98282		5.0504	7.29412		5.0508	10.1253		5.0508	1.98931		5.0502	9.5442
5.0666	5.91576		5.0664	7.39098		5.067	9.93908		5.0666	1.98931		5.0664	9.73046
5.0824	5.90831		5.0824	7.51019		5.083	10.1402		5.0824	1.98931		5.0826	10.0285
5.0984	6.04242		5.0984	7.35372		5.099	10.3936		5.0982	2.00421		5.0988	9.5591
5.1144	5.89341		5.1146	7.0855		5.1148	10.1328		5.1142	2.00421		5.115	9.71556
5.1304	6.08713		5.131	7.0408		5.1306	10.2669		5.1302	2.00421		5.131	9.97633
5.1466	6.4224		5.1472	7.37608		5.1466	10.8853		5.1462	2.00421		5.1468	9.97633
5.1628	6.64592		5.1632	7.56234		5.1624	10.6245		5.1626	2.00421		5.1628	9.95398
5.179	6.29574		5.1794	7.18981		5.1784	10.4159		5.1788	2.02656		5.1786	9.84222
5.195	6.11693		5.1952	7.11531		5.1944	10.0881		5.195	2.02656		5.1944	9.71556
5.211	5.99772		5.211	7.50273		5.2104	10.3265		5.211	2.02656		5.2102	10.0136
5.227	6.12438		5.2268	7.37608		5.2268	10.6022		5.2268	2.03401		5.226	10.0583
5.2428	6.04987		5.2426	7.36118		5.243	10.55		5.2428	2.04146		5.242	9.6187
5.2586	6.25104		5.2584	7.59959		5.2592	10.7139		5.2586	2.04146		5.2582	9.5889
5.2744	6.4075		5.2742	7.62195		5.2754	10.7586		5.2744	2.04891		5.2744	9.70065
5.2904	6.52671		5.2902	7.47293		5.2914	10.5202		5.2904	2.06381		5.2906	10.0583
5.3064	6.4075		5.3064	7.68155		5.3072	10.4532		5.3062	2.06381		5.307	9.93908
5.3224	6.69062		5.3226	7.68155		5.323	10.781		5.3222	2.06381		5.323	10.2222
5.3386	6.26594		5.3388	7.59214		5.3388	10.7661		5.3382	2.07871		5.339	9.88692
5.3548	6.16163		5.355	7.68155		5.3546	10.7512		5.3546	2.07871		5.355	9.91673
5.371	6.35535		5.371	7.49528		5.3704	10.6469		5.3708	2.07871		5.3708	10.0359
5.3872	5.96791		5.387	7.60704		5.3864	10.7512		5.3872	2.09361		5.3866	10.3787
5.4032	6.25104		5.4026	7.58469		5.4024	10.7214		5.4032	2.10106		5.4024	10.5277
5.419	6.29574		5.4188	7.56234		5.4184	10.6618		5.4192	2.10106		5.4182	10.632
5.4348	6.36279		5.4346	7.46548		5.4348	10.6469		5.4352	2.10106		5.4342	10.2744
5.4506	6.66082		5.4504	7.57724		5.451	10.9449		5.451	2.11597		5.4502	10.2296
5.4664	6.65337		5.4664	7.98702		5.467	11.0641		5.4668	2.11597		5.4662	10.6543
5.4824	6.55651		5.4824	7.95722		5.4832	10.8182		5.4826	2.11597		5.4826	10.8555
5.4982	6.4373		5.4984	7.89016		5.4992	10.7959		5.4982	2.13087		5.4988	10.4457
5.5142	6.4224		5.5146	7.49528		5.515	10.5724		5.5142	3.68804		5.515	10.4606
5.5304	6.56396		5.531	7.72625		5.5308	10.7959		5.5302	4.73112		5.531	10.9375
5.5466	6.66827		5.5472	7.93487		5.5466	11.0641		5.5462	4.47035		5.547	10.9225
5.5628	6.58631		5.5632	7.88272		5.5624	11.161		5.5626	4.10527		5.5628	10.7214
5.579	6.75768		5.5794	7.7784		5.5784	11.1908		5.5788	4.37349		5.5786	10.3712
5.595	6.80983		5.5952	7.89762		5.5944	11.1908		5.595	4.41074		5.5946	10.5724
5.611	6.36279		5.611	8.04663		5.6104	10.9971		5.611	4.72367		5.6104	10.7884
5.6268	6.74278		5.6268	8.16584		5.6266	11.2727		5.627	4.32134		5.6262	11.1759
5.6426	6.98119		5.6426	8.47876		5.6428	11.526		5.6428	4.15742		5.6424	10.8182
5.6586	6.80238		5.6584	7.98702		5.659	11.2653		5.6586	4.44055		5.6584	10.7288
5.6744	6.85454		5.6744	7.87526		5.6752	11.2504		5.6744	4.73857		5.6746	10.781
5.6904	6.75768		5.6904	8.04663		5.6912	11.3472		5.6904	4.73857		5.6908	10.9822
5.7064	6.79493		5.7064	8.29995		5.707	11.0343		5.7062	4.64171		5.7072	10.8704
5.7224	6.80983		5.7226	8.27014		5.723	11.5335		5.7222	4.72367		5.7232	10.8033
5.7386	6.80238		5.739	8.18819		5.7388	11.4814		5.7384	4.68641		5.7394	10.8481
5.755	7.01845		5.755	8.49366		5.7544	11.2951		5.7546	4.56721		5.7552	11.1014
5.7712	6.80983		5.771	8.45641		5.7704	11.6751		5.771	4.90248		5.771	10.9077
5.7872	6.94394		5.787	8.44896		5.7862	11.4068		5.7872	4.63426		5.7868	10.7884
5.8032	7.0855		5.8028	8.367		5.8022	11.4068		5.8032	4.83543		5.8026	11.1684
5.8192	6.85454		5.8186	8.14349		5.8184	11.3845		5.8194	4.93229		5.8184	11.0865
5.835	6.73532		5.8346	7.93487		5.8346	11.4068		5.8352	4.91738		5.8342	10.8779
5.8508	6.37025		5.8504	8.29995		5.8508	11.5484		5.851	5.26756		5.8502	10.8779
5.8664	6.57141		5.8662	8.02427		5.867	11.7645		5.8668	4.96954		5.8662	10.5426
5.8824	6.81728		5.8822	8.29995		5.883	11.9731		5.8826	4.91738		5.8824	10.7735
5.8982	6.93649		5.8984	8.50856		5.899	12.2041		5.8984	5.16325		5.8986	11.0865
5.9142	7.16001		5.9146	8.23289		5.9148	11.9135		5.9142	5.52088		5.9148	11.4366
5.9304	6.83963		5.9308	8.3074		5.9306	12.0401		5.9302	5.66244		5.9308	11.4665
5.9466	6.66082		5.947	8.63522		5.9464	12.0327		5.9464	5.04404		5.9468	11.4441
5.9628	6.75768		5.9632	8.367		5.9622	11.9433		5.9626	4.99189		5.9626	11.5633
5.9788	7.09295		5.9792	8.16584		5.9782	11.906		5.9788	5.25266		5.9786	11.4515
5.995	7.52509		5.995	8.61287		5.9942	11.9358		5.995	5.41657		5.9944	11.4441
6.0108	7.18981		6.0108	8.75443		6.0104	11.9135		6.011	5.66244		6.0104	11.4739
6.0268	7.58469		6.0266	8.60542		6.0266	11.839		6.027	5.46128		6.0262	11.3398
6.0426	7.6741		6.0424	8.54581		6.043	11.8539		6.043	5.16325		6.0422	11.5558
6.0584	7.15256		6.0582	8.73208		6.0592	11.8911		6.0588	5.28991		6.0584	11.6602
6.0744	7.06315		6.0742	8.34465		6.0752	12.0103		6.0746	5.17815		6.0746	11.7719
6.0902	7.32392		6.0902	8.49366		6.0912	11.9954		6.0904	5.14835		6.0908	11.608
6.1062	7.38353		6.1062	8.59052		6.107	12.2785		6.1062	5.22285		6.1072	11.526
6.1224	7.39098		6.1226	8.67993		6.123	12.2115		6.1222	5.37932		6.1232	11.6527
6.1386	7.48038		6.1388	8.52346		6.1388	11.6602		6.1382	5.08875		6.1392	11.8762
6.155	7.7039		6.155	8.58307		6.1546	11.839		6.1544	5.38677		6.1552	11.6378
6.1712	7.54744		6.171	8.54581		6.1702	12.2935		6.1706	5.52088		6.171	11.608
6.1874	7.42078		6.1868	8.38935		6.1862	11.8837		6.187	5.56559		6.1868	11.6751
6.2034	7.43568		6.2028	8.62777		6.2022	12.1221		6.203	5.8189		6.2026	11.5335
6.2192	7.36862		6.2186	8.83639		6.2184	12.2041		6.219	5.55068		6.2184	11.4515
6.235	7.37608		6.2344	8.53092		6.2346	12.4648		6.2348	5.36442		6.2342	11.6155
6.2508	7.42078		6.2504	8.29995		6.2508	12.2339		6.2508	5.43147		6.2504	11.6602
6.2666	7.74115		6.2664	8.52346		6.2668	12.2339		6.2666	5.0962		6.2664	11.5931
6.2824	7.51763		6.2824	8.82149		6.283	12.3233		6.2824	5.40167		6.2826	11.8986
6.2982	7.90507		6.2984	8.97795		6.299	12.5691		6.2982	5.69224		6.2988	12.1891
6.3144	7.91252		6.3146	8.65757		6.3148	12.4127		6.314	5.95301		6.3148	12.0103
6.3304	8.06153		6.331	8.44151		6.3306	12.0401		6.33	6.03497		6.331	11.7868
6.3466	7.94977		6.3472	8.9556		6.3466	12.5989		6.3462	5.68479		6.3468	12.2488
6.363	7.51019		6.3632	9.00775		6.3622	12.6809		6.3624	5.63264		6.3628	12.1295
6.379	7.68155		6.3794	9.02265		6.3784	12.4276		6.3788	5.61774		6.3788	12.0923
6.3952	7.68155		6.3952	8.94815		6.3942	12.6436		6.3948	5.7295		6.3946	11.7421
6.411	7.96467		6.411	8.9705		6.4104	12.2785		6.411	5.61774		6.4104	12.2264
6.4268	8.04663		6.4268	8.70228		6.4268	12.4276		6.427	5.56559		6.4262	12.1445
6.4426	7.93487		6.4426	8.63522		6.443	12.815		6.4428	5.55068		6.4422	12.1295
6.4586	7.56234		6.4582	9.32068		6.4592	12.7256		6.4586	5.67734		6.4582	11.9954
6.4744	7.63685		6.474	9.14186		6.4754	12.6213		6.4744	5.65499		6.4746	12.1743
6.4902	7.60704		6.4902	8.88109		6.4914	12.666		6.4902	5.60284		6.4908	12.0103
6.5064	7.68155		6.5062	8.86619		6.5072	12.7554		6.5062	5.51343		6.507	12.1817
6.5224	8.04663		6.5226	8.76933		6.523	12.8076		6.5222	6.14673		6.523	12.4872
6.5386	7.93487		6.5388	8.89599		6.5388	12.815		6.5382	6.12438		6.5392	12.3158
6.5548	8.15839		6.555	9.07481		6.5546	12.5021		6.5546	6.07967		6.5552	12.368
6.571	7.82311		6.571	8.9109		6.5704	12.7405		6.5708	6.25104		6.5708	12.2339
6.5872	7.57724		6.5868	8.9705		6.5864	12.8597		6.5872	6.30319		6.5866	12.1743
6.6032	7.52509		6.6028	9.10461		6.6024	12.666		6.6032	6.3926		6.6024	12.3605
6.6192	7.93487		6.6186	9.20147		6.6184	12.9566		6.6192	5.98282		6.6182	12.1072
6.635	8.05408		6.6344	8.97795		6.6346	12.9715		6.6352	5.88596		6.6342	12.1593
6.6506	7.7039		6.6504	9.10461		6.6508	12.6436		6.651	6.01262		6.6502	12.5766
6.6664	7.78586		6.6664	9.29833		6.667	12.8001		6.6668	5.97537		6.6662	12.7628
6.6822	8.22544		6.6824	9.49204		6.683	12.8374		6.6826	6.19143		6.6826	12.9118
6.698	8.24779		6.6984	9.6634		6.699	12.5244		6.6982	6.16908		6.6988	12.7107
6.7142	8.06898		6.7148	9.43988		6.715	12.5691		6.7142	6.36279		6.7148	12.6734
6.7304	7.86036		6.731	9.35048		6.7308	13.0087		6.7302	6.30319		6.7308	12.4201
6.7466	7.7188		6.7472	9.26852		6.7466	13.5973		6.7462	6.02007		6.7468	12.5766
6.7628	7.95722		6.7634	8.97795		6.7624	13.2844		6.7624	6.28829		6.7628	12.8374
6.779	8.15093		6.7794	8.97795		6.7782	13.1726		6.7788	6.3926		6.7786	13.0013
6.795	8.03173		6.7952	9.41753		6.7944	13.1801		6.7948	6.28084		6.7946	12.9938
6.8108	7.83801		6.811	9.75281		6.8104	13.2248		6.811	6.3479		6.8104	12.882
6.8268	8.02427		6.8268	9.82732		6.8266	12.9268		6.8268	6.4522		6.8262	13.0534
6.8426	7.94232		6.8426	9.84222		6.8428	13.3961		6.8428	6.45965		6.8422	12.8001
6.8586	7.99448		6.8584	9.76026		6.859	13.2546		6.8586	6.23614		6.8584	12.7405
6.8744	8.09133		6.8742	9.36538		6.8752	13.1577		6.8744	5.90831		6.8746	12.4499
6.8902	8.11368		6.8904	9.41008		6.891	13.3216		6.8902	6.51181		6.8908	12.7777
6.9062	8.2776		6.9064	9.17167		6.907	13.3812		6.9062	6.88433		6.9072	13.2918
6.9224	8.4117		6.9226	9.62615		6.9228	13.2099		6.9222	6.75768		6.9232	13.3738
6.9386	8.12113		6.939	9.71556		6.9386	13.642		6.9384	6.60866		6.9392	13.2099
6.955	8.06898		6.955	9.79751		6.9544	13.7463		6.9546	6.69807		6.9552	13.1056
6.9712	8.49366		6.971	10.0806		6.9702	13.3216		6.971	6.60866		6.971	13.0162
6.9872	8.45641		6.9868	9.93908		6.986	13.5451		6.9872	6.60866		6.9868	12.9789
7.0034	8.50856		7.0028	9.73791		7.0022	13.4408		7.0032	6.3926		7.0026	13.0534
7.0192	8.3223		7.0186	9.80497		7.0182	13.5526		7.0192	6.61612		7.0182	13.4706
7.035	8.28504		7.0344	9.93162		7.0346	13.5377		7.0352	6.90669		7.0342	13.2471
7.0508	8.47131		7.0504	10.0061		7.0508	13.4855		7.051	6.65337		7.05	13.3142
7.0666	8.19564		7.0662	9.99123		7.0668	13.5228		7.0668	6.93649		7.0662	13.3365
7.0822	8.367		7.0822	9.78261		7.083	13.6867		7.0826	6.98119		7.0824	13.0907
7.0982	8.62777		7.0984	9.96888		7.099	13.8059		7.0984	6.62356		7.0986	13.0981
7.1142	8.78423		7.1146	10.021		7.1148	13.8134		7.1142	6.58631		7.1148	13.0311
7.1302	8.43405		7.1308	9.96888		7.1306	13.9177		7.1302	6.89924		7.1308	13.0609
7.1466	8.4117		7.147	9.95398		7.1464	13.642		7.1464	6.83963		7.1468	13.3365
7.1626	8.53837		7.1632	9.92417		7.1622	13.7612		7.1626	6.98865		7.1628	13.6048
7.1788	8.35955		7.1792	9.87947		7.1782	13.3812		7.179	7.33882		7.1786	13.6718
7.195	8.44896		7.195	9.77516		7.1942	13.6122		7.195	7.13021		7.1944	13.5153
7.211	8.58307		7.2108	9.46224		7.2102	14.2679		7.211	7.13766		7.2104	13.6569
7.2268	8.50111		7.2266	10.0434		7.2266	14.0593		7.227	7.13766		7.2262	13.8804
7.2426	8.78423		7.2424	10.0583		7.2428	14.1412		7.2428	6.72042		7.2422	13.6048
7.2584	8.75443		7.2582	9.85712		7.2592	14.402		7.2588	6.83218		7.2584	13.2918
7.2744	8.12858		7.274	9.94652		7.2752	13.873		7.2746	6.96629		7.2746	13.4483
7.2902	8.17329		7.2902	9.87947		7.2912	13.9326		7.2904	7.13021		7.2908	13.6644
7.3062	8.62777		7.3064	9.93908		7.307	14.2083		7.3062	7.36862		7.307	13.7016
7.3224	8.55327		7.3226	9.88692		7.323	14.2455		7.3222	7.21961		7.3232	13.7314
7.3386	8.52346		7.3388	9.91673		7.3388	14.1784		7.3382	7.0855		7.3392	13.8953
7.355	8.66503		7.355	9.89437		7.3544	14.0816		7.3546	7.10785		7.3552	13.6197
7.3712	8.70228		7.371	9.90182		7.3702	14.3275		7.3708	7.28667		7.371	13.8283
7.3872	8.9556		7.387	10.5873		7.3862	14.3349		7.387	7.18981		7.3868	13.9326
7.4034	9.36538		7.4028	10.55		7.4022	14.2679		7.403	7.0706		7.4026	13.8357
7.4192	9.35793		7.4186	10.3116		7.4184	13.9549		7.419	7.33882		7.4184	14.0071
7.435	9.02265		7.4344	10.1253		7.4346	14.3871		7.435	7.33137		7.4342	13.7836
7.4508	8.66503		7.4504	10.3489		7.4508	14.3424		7.4508	7.37608		7.4502	13.5526
7.4666	8.37445		7.4662	10.4979		7.467	14.2232		7.4666	7.49528		7.4662	13.8953
7.4824	8.88109		7.4824	10.401		7.483	14.4541		7.4824	7.55489		7.4826	14.2679
7.4982	9.06735		7.4984	10.6618		7.4988	14.8341		7.4982	7.0259		7.4988	14.5435
7.5142	9.23872		7.5148	10.3339		7.5146	14.7522		7.514	7.20471		7.5148	14.7522
7.5304	9.08971		7.531	10.5947		7.5306	14.5659		7.5302	7.24942		7.531	14.4243
7.5466	8.89599		7.5472	10.8108		7.5464	14.3498		7.5462	7.23451		7.547	14.2008
7.5628	9.0152		7.5634	11.1461		7.5622	14.3722		7.5624	7.7635		7.5628	14.0369
7.579	8.94815		7.5792	10.8779		7.5782	14.3424		7.5786	7.72625		7.5786	14.253
7.5948	9.26852		7.5952	10.5202		7.5944	14.5286		7.5948	7.48783		7.5946	14.5361
7.6108	9.34303		7.611	10.4085		7.6104	14.7149		7.6108	7.689		7.6104	14.32
7.6268	9.45479		7.6268	10.3265		7.6268	14.7372		7.6268	7.42823		7.6262	14.2753
7.6426	9.14186		7.6424	10.252		7.643	14.6404		7.6426	7.7039		7.6422	14.3945
7.6584	9.10461		7.6582	10.3489		7.6592	14.6478		7.6586	7.7039		7.6582	14.1263
7.6742	8.79914		7.6742	10.4085		7.6752	14.5882		7.6744	7.86781		7.6744	14.2679
7.6902	8.83639		7.6902	10.5202		7.6914	14.3871		7.6902	7.62939		7.6908	14.253
7.706	8.9258		7.7064	10.2222		7.7072	14.469		7.7062	7.51019		7.7068	14.2828
7.7222	8.88109		7.7226	10.3116		7.723	14.5584		7.722	7.49528		7.723	13.9624
7.7384	9.11206		7.7388	10.4159		7.7388	14.6106		7.7382	7.60704		7.7392	14.3424
7.7548	9.17911		7.7548	10.2744		7.7546	14.8267		7.7546	7.89762		7.755	14.6478
7.771	9.38028		7.771	10.3414		7.7704	14.6404		7.7708	8.09878		7.7708	14.7298
7.7872	9.59635		7.7868	10.6245		7.7862	14.4839		7.787	7.91997		7.7868	14.4914
7.803	9.5442		7.8026	10.7586		7.8024	14.5212		7.803	7.62195		7.8024	14.8117
7.819	9.18657		7.8186	10.3116		7.8186	14.7224		7.8192	7.74115		7.8182	14.4988
7.8348	9.08226		7.8344	10.632		7.8348	15.0874		7.8352	7.7188		7.8342	14.4839
7.8506	9.06735		7.8502	10.5351		7.851	14.9235		7.851	7.65174		7.85	14.7596
7.8664	9.37283		7.8662	10.8182		7.867	15.1172		7.8668	7.95722		7.8662	14.8788
7.8822	9.48459		7.8822	10.6171		7.883	15.1321		7.8826	8.18819		7.8824	14.9757
7.8982	9.55164		7.8984	10.632		7.899	14.9831		7.8982	7.7635		7.8988	14.9086
7.9142	9.45479		7.9146	10.6841		7.9148	15.0055		7.9142	7.69645		7.9148	14.9906
7.9304	9.6485		7.931	10.8779		7.9306	14.9757		7.93	7.62939		7.9308	15.1396
7.9466	9.48459		7.9472	10.7959		7.9466	14.9086		7.9462	7.6443		7.9468	14.9086
7.9628	9.14931		7.9632	10.4904		7.9624	15.0427		7.9624	7.86781		7.9628	14.7522
7.9788	9.38773		7.9792	10.5202		7.9782	14.8043		7.9786	8.32975		7.9786	14.767
7.995	9.29833		7.9952	10.6618		7.9942	14.7968		7.9948	7.93487		7.9946	14.9459
8.0108	9.79006		8.011	11.1684		8.0104	14.9012		8.0108	7.99448		8.0104	14.8043
8.0268	9.94652		8.0268	11.2504		8.0266	15.4227		8.0268	8.50856		8.0262	15.1768
8.0426	9.30578		8.0426	10.8927		8.0428	15.3929		8.0428	8.53837		8.0422	15.3035
8.0586	9.43244		8.0584	11.2876		8.059	15.2215		8.0586	8.15839		8.0582	14.8416
8.0744	9.52929		8.0742	10.9672		8.075	15.2066		8.0744	7.82311		8.0746	15.147
8.0902	9.74536		8.0902	10.6096		8.091	15.1023		8.0902	8.09133		8.0908	15.1247
8.1062	9.84967		8.1064	11.1088		8.107	15.1321		8.1062	8.23289		8.107	15.0129
8.1224	9.53674		8.1226	11.3696		8.1228	15.5494		8.1222	8.23289		8.1232	15.2066
8.1386	9.51439		8.1388	11.3323		8.1386	15.5643		8.1382	8.25525		8.1392	15.2439
8.155	9.70811		8.155	10.8481		8.1544	15.4227		8.1546	8.3223		8.1552	15.1396
8.1712	9.75281		8.1708	10.6692		8.1702	15.1768		8.171	8.60542		8.171	15.3631
8.1872	9.74536		8.1868	10.9896		8.1862	15.0427		8.1872	8.2925		8.1868	15.4153
8.2032	9.98378		8.2028	11.012		8.2022	15.3929		8.2032	8.19564		8.2026	15.4525
8.2192	9.71556		8.2186	10.9225		8.2184	15.907		8.2192	8.21799		8.2184	15.2886
8.235	9.71556		8.2344	11.2653		8.2346	16.0485		8.2352	8.64267		8.2342	14.9459
8.2508	9.79751		8.2502	10.9375		8.2508	15.5494		8.2512	8.61287		8.2502	15.1247
8.2664	9.87947		8.266	11.3025		8.267	15.6239		8.267	8.07643		8.2662	15.2588
8.2822	9.89437		8.2822	11.3174		8.283	15.7133		8.2826	8.15093		8.2824	15.4972
8.298	9.75281		8.2982	11.1982		8.299	15.6686		8.2984	8.31485		8.2986	15.1843
8.3142	9.91673		8.3146	11.2653		8.3148	15.5643		8.3142	8.77679		8.3148	15.0874
8.3304	9.93908		8.3308	10.9672		8.3306	15.8772		8.3302	8.54581		8.3308	15.2886
8.3466	9.80497		8.347	11.1461		8.3464	16.3615		8.3464	8.28504		8.3468	15.7356
8.3628	9.81987		8.3632	11.5112		8.3622	16.4434		8.3626	8.82149		8.3626	16.0485
8.3788	10.0508		8.3792	11.7049		8.3782	16.2274		8.379	9.11951		8.3786	16.123
8.3948	9.72301		8.395	11.6229		8.3942	16.287		8.395	9.0301		8.3944	15.6239
8.4108	9.90927		8.4108	11.4292		8.4102	16.1007		8.411	8.86619		8.4104	15.3855
8.4266	9.96143		8.4266	11.6304		8.4266	15.8921		8.427	8.77679		8.4262	15.4451
8.4426	9.86457		8.4424	11.6155		8.4428	15.8697		8.4428	9.00775		8.4422	15.989
8.4584	9.97633		8.4582	11.5708		8.4592	15.825		8.4586	9.11206		8.4584	15.5568
8.4742	10.0955		8.474	11.5708		8.4752	16.0858		8.4744	9.23127		8.4746	15.7133
8.4902	9.95398		8.4902	11.69		8.4912	16.138		8.4902	9.08226		8.4908	16.205
8.5062	9.80497		8.5064	11.3472		8.507	16.2199		8.5062	8.90344		8.507	16.2497
8.5224	9.81987		8.5226	11.161		8.523	16.1752		8.522	8.81404		8.5232	15.8995
8.5386	9.93162		8.5388	11.6974		8.5388	15.758		8.5382	8.83639		8.5392	15.6537
8.555	9.99868		8.555	11.3845		8.5546	16.0411		8.5544	8.9705		8.5552	15.8623
8.5712	10.0955		8.571	11.5037		8.5702	15.8027		8.5708	8.9854		8.571	16.056
8.5872	10.0583		8.5868	11.6155		8.5862	15.8101		8.587	8.85874		8.5868	15.9144
8.6032	10.1775		8.6028	11.7347		8.6022	16.0634		8.603	8.78423		8.6026	15.9144
8.6192	10.17		8.6186	11.5856		8.6184	16.1901		8.619	8.65013		8.6184	16.205
8.635	10.0359		8.6344	11.8166		8.6346	16.2348		8.635	9.045		8.6342	16.0784
8.6508	10.2818		8.6504	11.9507		8.6508	16.3913		8.651	9.32068		8.6502	16.2497
8.6666	10.0061		8.6662	11.9284		8.667	16.1529		8.6666	9.31323		8.6664	15.989
8.6824	10.2073		8.6822	12.0699		8.683	16.3615		8.6824	8.9854		8.6826	16.0411
8.6982	10.3191		8.6984	12.0327		8.6988	16.3466		8.6982	8.88854		8.6988	16.5999
8.7142	10.2296		8.7146	12.0774		8.7146	16.7116		8.7142	9.15676		8.7148	16.7042
8.7304	10.3339		8.731	11.9507		8.7306	16.6893		8.73	9.32068		8.731	16.9203
8.7466	10.55		8.7472	11.9135		8.7464	16.6819		8.7462	9.32813		8.747	17.0544
8.763	10.5202		8.7632	11.7421		8.7622	16.436		8.7626	9.19402		8.7628	16.4211
8.779	10.401		8.7792	11.7868		8.7782	16.2199		8.7788	9.28343		8.7786	16.4658
8.795	10.55		8.795	11.6751		8.7942	16.7564		8.7948	9.64105		8.7946	16.4956
8.811	10.6245		8.811	11.8762		8.8104	16.8234		8.8108	9.31323		8.8104	16.4658
8.8268	10.3936		8.8268	12.0625		8.8268	16.7564		8.8268	9.33558		8.8262	16.5552
8.8426	10.7288		8.8424	11.9284		8.843	16.6819		8.8428	9.52929		8.8422	16.5775
8.8586	10.6394		8.8582	12.0625		8.8592	16.5254		8.8586	9.56655		8.8582	16.6223
8.8744	10.4159		8.8742	11.9507		8.8752	16.5254		8.8744	9.31323		8.8744	16.6595
8.8902	10.252		8.89	11.8166		8.8912	16.436		8.8904	9.0003		8.8906	16.6148
8.9062	10.2222		8.9064	12.1445		8.9072	16.6223		8.9062	9.28343		8.907	16.7266
8.9224	10.5649		8.9226	12.0625		8.923	16.9054		8.9222	9.45479		8.923	16.6148
8.9386	10.5351		8.9386	12.0029		8.9388	16.4732		8.9382	9.56655		8.939	16.3466
8.9548	10.6916		8.9548	12.2115		8.9546	16.8234		8.9544	9.43988		8.955	16.6297
8.971	10.7214		8.9708	12.2488		8.9704	17.181		8.9708	9.59635		8.9708	16.8309
8.987	10.3787		8.9868	12.5021		8.9862	17.1736		8.987	10.0136		8.9866	16.4956
9.003	10.5798		9.0026	12.4723		9.0022	17.0991		9.0032	10.1477		9.0024	16.9203
9.019	10.5575		9.0186	12.2339		9.0184	16.9799		9.0192	10.103		9.0182	17.0618
9.0348	10.3489		9.0344	12.2637		9.0348	16.7042		9.0352	9.98378		9.0342	16.8756
9.0506	10.5873		9.0502	12.5244		9.051	16.4658		9.051	10.0136		9.05	16.6968
9.0664	10.7512		9.0662	12.1146		9.067	17.0022		9.0668	9.59635		9.0662	16.7787
9.0822	10.8257		9.0824	12.1519		9.083	17.1661		9.0826	9.24617		9.0826	17.0395
9.0982	10.7661		9.0984	12.4723		9.099	17.1736		9.0984	9.50694		9.0986	17.0916
9.1142	10.6171		9.1146	12.3158		9.1148	16.9724		9.1142	9.88692		9.1148	17.0693
9.1304	10.1849		9.131	12.2785		9.1306	17.0544		9.13	10.1179		9.1308	16.7489
9.1466	10.17		9.1472	12.1817		9.1464	16.9352		9.1462	10.1402		9.1468	16.652
9.1628	10.7884		9.1632	12.4425		9.1622	17.2779		9.1624	9.87202		9.1628	16.7564
9.1788	10.9375		9.1792	12.5766		9.178	17.2779		9.1786	9.84967		9.1786	16.7936
9.195	10.6096		9.1952	11.8688		9.1942	17.1214		9.1948	10.0732		9.1946	16.965
9.2108	10.9672		9.211	11.9656		9.2102	17.1885		9.2108	10.0806		9.2104	17.2257
9.2268	10.9375		9.2268	11.9656		9.2266	17.4865		9.2268	9.99123		9.2262	17.4493
9.2426	10.7661		9.2426	12.5244		9.2428	17.263		9.2428	9.84222		9.2422	16.8905
9.2584	11.0269		9.2584	12.5244		9.259	17.263		9.2586	10.0136		9.2584	17.1885
9.2744	10.9375		9.2742	12.4201		9.275	17.4567		9.2744	10.2967		9.2746	17.5163
9.2902	10.8331		9.2902	12.5617		9.291	17.2183		9.2904	10.0583		9.2908	17.1661
9.3062	10.9002		9.3064	12.6511		9.307	17.1736		9.3062	10.2222		9.307	17.2779
9.3224	11.2429		9.3226	12.6734		9.3228	17.2481		9.3222	10.1402		9.3232	17.4046
9.3386	11.1312		9.3388	12.9566		9.3386	17.032		9.3384	10.4532		9.3392	17.561
9.355	11.1163		9.355	13.0534		9.3544	17.1065		9.3546	10.3861		9.3552	17.3747
9.371	10.7214		9.371	12.7181		9.3702	17.4344		9.3708	10.2073		9.371	17.2406
9.3872	10.7884		9.387	12.7703		9.386	17.5014		9.387	10.0359		9.3868	17.7994
9.4032	11.228		9.4028	12.882		9.4022	17.6951		9.4032	10.3638		9.4026	17.5834
9.4192	11.1982		9.4186	12.9715		9.4184	17.9186		9.4192	10.5724		9.4184	17.6579
9.435	11.0343		9.4346	12.815		9.4346	17.6802		9.4352	10.5426		9.4342	17.5238
9.4508	11.012		9.4504	12.2562		9.4508	17.6281		9.451	10.3489		9.45	17.2928
9.4664	10.8853		9.4662	12.6585		9.4668	17.6504		9.4668	10.2222		9.4662	17.1885
9.4822	10.8704		9.4822	12.7256		9.483	17.2481		9.4826	10.3936		9.4824	17.1885
9.4982	11.0343		9.4984	12.964		9.4988	17.3896		9.4984	10.5798		9.4986	17.181
9.514	10.9002		9.5146	12.815		9.5148	17.6504		9.5142	10.4532		9.5148	17.412
9.5304	10.9672		9.5308	12.7703		9.5306	17.4195		9.5302	10.4308		9.5308	17.6653
9.5466	11.2578		9.547	12.5691		9.5464	17.3673		9.5462	10.4159		9.5468	18.0826
9.5626	11.2951		9.5632	12.8299		9.5622	17.6877		9.5626	10.2371		9.5626	17.7324
9.5788	11.4515		9.579	12.8522		9.5782	17.9857		9.5788	10.3265		9.5786	17.6355
9.5948	11.1908		9.5952	13.1801		9.5942	17.4865		9.595	10.4159		9.5944	17.9782
9.6108	10.9002		9.611	13.2322		9.6104	17.3971		9.611	10.6096		9.6104	17.5908
9.6268	11.2429		9.6266	13.0981		9.6266	17.6281		9.627	10.7735		9.6262	17.5908
9.6426	11.1759		9.6424	12.897		9.643	17.7473		9.6428	10.5351		9.6422	18.0975
9.6584	11.1163		9.6582	13.0609		9.6592	17.9782		9.6588	10.3638		9.6582	18.3582
9.6742	11.1684		9.6742	13.1577		9.6752	17.8143		9.6746	10.4457		9.6746	18.3955
9.6902	11.2057		9.6902	13.0534		9.6912	18.0379		9.6904	10.4457		9.6908	18.1124
9.7062	11.31		9.7064	13.1503		9.707	18.2241		9.7062	10.6543		9.707	17.859
9.7224	11.2206		9.7226	13.3142		9.723	18.172		9.7222	10.6245		9.7232	17.8441
9.7386	11.1312		9.7388	13.113		9.7388	18.0602		9.7382	10.8629		9.7392	18.2018
9.7548	11.3621		9.755	13.0385		9.7546	17.9336		9.7544	10.7512		9.7552	18.1571
9.771	11.6155		9.771	13.262		9.7702	18.1198		9.7708	10.7884		9.771	18.239
9.7872	11.5335		9.787	13.2397		9.7862	18.5519		9.7868	10.8853		9.7868	18.3433
9.8032	11.5856		9.8028	13.2993		9.802	18.2018		9.803	11.0939		9.8026	18.1869
9.819	11.5558		9.8186	13.0832		9.8182	17.7175		9.819	11.0716		9.8184	18.3061
9.835	11.459		9.8346	13.2546		9.8346	17.5685		9.835	10.9077		9.8342	18.3657
9.8508	11.8911		9.8504	13.1577		9.8508	17.9633		9.8508	10.7214		9.8502	18.09
9.8666	11.757		9.8662	13.1205		9.8668	18.3061		9.8666	10.7586		9.8662	18.2986
9.8822	11.6304		9.8822	13.0832		9.8828	18.2539		9.8824	11.1163		9.8826	18.3955
9.8982	11.5037		9.8984	13.0013		9.8988	17.9857		9.8982	11.3919		9.8988	18.5147
9.9142	11.3472		9.9146	13.2695		9.9148	18.0006		9.914	11.3845		9.9148	18.9766
9.9304	11.31		9.931	13.3142		9.9306	18.5519		9.93	10.93		9.931	18.7457
9.9466	11.526		9.9472	13.2546		9.9464	18.8574		9.9462	10.632		9.947	18.1869
9.9628	11.7719		9.9632	13.1503		9.9622	18.5147		9.9624	11.0492		9.9628	18.5892
9.9788	11.7198		9.9792	13.3812		9.9782	18.2465		9.9786	11.4068		9.9786	18.6413
9.995	12.1295		9.9952	13.4855		9.9942	18.6264		9.9948	11.3919		9.9944	18.6562
10.0108	11.9433		10.011	13.7165		10.0104	18.6786		10.0108	11.0567		10.0102	18.4327
10.0268	11.8762		10.0268	13.6942		10.0266	18.4774		10.0268	11.2057		10.0262	18.2763
10.0426	12.1072		10.0426	13.5973		10.043	18.2539		10.0428	11.5186		10.042	19.0437
10.0584	11.9954		10.0582	13.2173		10.0592	18.3955		10.0586	11.161		10.058	19.3044
10.0742	11.608		10.0742	13.3589		10.0752	18.5147		10.0744	11.1088		10.0742	18.8127
10.0902	11.9135		10.09	13.5526		10.0912	18.8127		10.0902	11.3323		10.0906	18.8127
10.106	11.7421		10.1062	13.5601		10.1072	18.8574		10.1062	11.6974		10.1068	18.7233
10.1222	11.3547		10.1226	13.7463		10.123	18.9468		10.122	11.4814		10.123	18.7084
10.1384	11.988		10.1386	13.6122		10.1388	18.9245		10.1382	11.3174		10.139	18.8798
10.1548	12.1519		10.1548	13.6942		10.1546	18.8425		10.1544	11.2131		10.155	19.0362
10.1708	11.8613		10.1708	13.7985		10.1704	18.6562		10.1708	11.2802		10.1708	18.917
10.187	11.757		10.1868	13.8059		10.1862	18.8872		10.187	11.2355		10.1866	18.9617
10.203	11.6229		10.2028	13.8506		10.2022	18.9021		10.2032	11.4217		10.2024	19.2523
10.2188	11.8092		10.2186	14.1263		10.2184	18.6562		10.2192	11.1833		10.2182	19.5131
10.2346	11.7719		10.2344	14.0443		10.2348	18.7084		10.2352	11.3249		10.234	19.4684
10.2506	11.7272		10.2502	13.9549		10.251	18.7084		10.251	11.3919		10.25	19.3715
10.2662	11.6825		10.2662	13.6793		10.267	18.6786		10.2668	11.4292		10.2662	18.8649
10.2822	11.9507		10.2822	13.6942		10.283	18.8351		10.2826	11.7496		10.2824	18.8798
10.298	11.9507		10.2984	14.0741		10.299	19.0884		10.2984	11.9582		10.2986	18.9021
10.314	11.906		10.3146	13.5824		10.3148	19.2374		10.3142	11.8837		10.3148	19.2895
10.3302	12.2785		10.331	13.6122		10.3306	18.8425		10.33	11.3621		10.3308	19.528
10.3466	11.9656		10.347	13.8059		10.3466	18.6712		10.3462	11.5856		10.3468	19.3566
10.3626	11.8688		10.3632	13.94		10.3624	19.297		10.3624	11.6527		10.3628	19.3119
10.3788	12.0252		10.3792	14.2008		10.3782	19.2299		10.3786	11.7123		10.3786	19.4237
10.3948	12.0625		10.3952	13.7612		10.3942	19.3715		10.3948	11.9582		10.3944	19.1852
10.4108	11.9358		10.411	13.8357		10.4102	18.9319		10.4108	11.8986		10.4104	18.9021
10.4268	12.2488		10.4266	14.0667		10.4266	19.1554		10.4268	11.8241		10.4262	18.9543
10.4426	12.2041		10.4424	14.0741		10.4428	19.446		10.4428	11.988		10.4422	19.1703
10.4584	12.3382		10.4582	14.0071		10.459	19.4088		10.4586	11.6229		10.4582	19.677
10.4742	12.3009		10.4742	13.9847		10.475	19.3044		10.4744	11.7496		10.4746	19.6174
10.4902	12.0625		10.4902	14.0518		10.491	19.4982		10.4902	12.1072		10.4908	19.7589
10.5062	12.0029		10.5064	14.2828		10.507	19.3194		10.5062	12.3531		10.507	19.3641
10.5224	12.3009		10.5226	14.3498		10.5228	19.0958		10.5222	12.0178		10.5232	19.4162
10.5386	12.3233		10.5388	13.9549		10.5386	19.0288		10.5382	12.0699		10.5392	19.7217
10.5548	12.3605		10.555	14.3722		10.5544	19.148		10.5546	11.8017		10.5552	19.9378
10.571	12.2488		10.571	14.4243		10.5702	19.0735		10.5708	11.9284		10.571	19.8782
10.5872	12.1743		10.5868	14.3275		10.586	19.2672		10.587	12.2189		10.5868	19.6025
10.6032	12.4797		10.6028	14.0816		10.602	19.4386		10.6032	11.988		10.6026	19.595
10.6192	12.4425		10.6186	13.7389		10.6182	19.6323		10.6192	12.1519		10.6184	19.9526
10.635	12.5542		10.6344	14.2977		10.6346	19.8856		10.6352	11.988		10.6342	20.0197
10.6508	12.368		10.6502	14.6478		10.6508	19.528		10.651	12.0401		10.65	19.6919
10.6664	12.2785		10.6662	14.5063		10.6668	19.3566		10.6668	12.1221		10.6662	19.8483
10.6822	12.3158		10.6822	14.4094		10.6828	19.4013		10.6826	12.055		10.6824	19.7068
10.6982	12.2785		10.6982	14.3498		10.6988	19.4162		10.6984	11.988		10.6986	20.0272
10.714	12.5319		10.7146	14.3796		10.7148	20.057		10.7142	11.9209		10.7148	20.2209
10.7302	12.2562		10.7308	14.4169		10.7306	19.8707		10.7302	11.7347		10.7308	20.0495
10.7464	12.3009		10.7468	14.3647		10.7464	19.7217		10.7462	11.7868		10.7468	19.8558
10.7626	12.3084		10.763	13.9549		10.7622	19.6025		10.7626	12.1221		10.7626	19.9005
10.7788	12.6734		10.779	14.1039		10.7782	19.6844		10.7788	12.2711		10.7786	19.9675
10.7948	12.5393		10.795	14.618		10.7942	19.7068		10.7948	12.2785		10.7944	19.9303
10.8108	12.3456		10.8108	14.6031		10.8102	19.8036		10.811	12.0476		10.8104	20.0048
10.8268	12.4574		10.8266	14.4988		10.8266	19.5056		10.827	12.1221		10.8262	20.1091
10.8426	12.6138		10.8424	14.618		10.8428	19.8707		10.8428	12.3307		10.8422	20.1687
10.8584	12.7107		10.8582	14.5882		10.859	19.9452		10.8586	12.4201		10.8582	20.3252
10.8742	12.5691		10.874	14.3871		10.8752	19.9378		10.8746	12.5095		10.8746	20.5487
10.8902	12.4127		10.89	14.2828		10.8912	20.0272		10.8904	12.3754		10.8908	20.4369
10.9062	12.5244		10.9064	14.3796		10.907	19.9378		10.9062	12.1668		10.907	20.5114
10.9224	12.6213		10.9226	14.8117		10.923	19.9974		10.9222	12.5095		10.9232	20.571
10.9386	12.7777		10.9386	14.4988		10.9388	20.0868		10.9382	12.3829		10.9392	20.5561
10.9548	12.4946		10.9548	14.5063		10.9544	19.8483		10.9544	12.4946		10.9552	20.802
10.971	12.6213		10.9708	14.6851		10.9702	19.7664		10.9706	12.6958		10.971	20.6232
10.9872	12.8076		10.9868	15.0129		10.986	19.9079		10.9868	12.7777		10.9868	20.2432
11.0032	13.0087		11.0028	15.147		11.0022	19.7217		11.0028	12.7181		11.0026	20.2656
11.0192	12.8224		11.0186	14.7447		11.0182	19.826		11.019	12.8522		11.0184	20.4965
11.035	12.9715		11.0344	14.4914		11.0344	19.9378		11.0348	12.9715		11.0342	20.6679
11.0508	12.7256		11.0502	14.5286		11.0506	19.9005		11.0508	12.6213		11.0502	20.884
11.0666	12.6511		11.0662	14.2902		11.0668	20.0942		11.0666	12.6585		11.0662	20.5413
11.0824	12.8672		11.0822	14.6404		11.0828	20.0123		11.0824	12.9044		11.0826	20.355
11.0982	12.897		11.0984	14.8117		11.0988	20.0644		11.0982	13.0385		11.0988	20.4295
11.1142	12.8746		11.1146	14.8937		11.1148	20.2283		11.114	12.6138		11.1148	20.2879
11.1304	13.3738		11.1308	14.7596		11.1306	20.2954		11.13	12.6362		11.131	20.4444
11.1466	13.2024		11.147	14.8043		11.1464	20.0197		11.146	12.9715		11.147	20.6307
11.1628	13.1503		11.1632	15.147		11.1622	20.5264		11.1624	13.3365		11.1628	20.884
11.1788	12.8746		11.1792	15.0353		11.1782	20.355		11.1786	13.4632		11.1786	20.9063
11.1948	12.5617		11.195	14.8937		11.1942	20.2134		11.1948	12.882		11.1946	21.0255
11.2108	12.9342		11.211	15.0725		11.2104	20.2656		11.2108	12.9491		11.2104	20.7275
11.2268	13.2695		11.2266	15.1768		11.2266	20.5114		11.2268	13.1056		11.2262	20.7424
11.2426	13.2471		11.2426	15.08		11.2428	20.5785		11.2428	13.1875		11.2422	20.6307
11.2584	13.2546		11.2582	14.7372		11.259	20.4369		11.2586	13.1354		11.2582	20.9808
11.2742	12.9938		11.2742	14.6478		11.2752	20.4071		11.2744	12.964		11.2744	21.0181
11.2902	13.0236		11.29	14.9533		11.2912	20.7201		11.2902	12.8224		11.2906	20.951
11.3062	13.3067		11.3062	15.229		11.3072	20.7126		11.3062	13.0907		11.3068	21.3906
11.3222	13.3961		11.3226	14.9682		11.323	20.9659		11.3222	13.4855		11.323	21.5173
11.3386	13.3365		11.3388	15.1321		11.3388	20.6828		11.3382	13.2322		11.339	21.1299
11.3548	13.2173		11.3548	15.3035		11.3546	20.8616		11.3544	13.1428		11.355	21.0777
11.371	13.1056		11.3708	15.4153		11.3704	20.7648		11.3708	13.3663		11.3708	20.9734
11.387	13.2397		11.3868	15.0353		11.3862	20.504		11.387	13.3589		11.3866	21.115
11.403	13.4036		11.4026	14.9161		11.4022	20.7201		11.403	13.4036		11.4024	21.3683
11.419	13.344		11.4186	15.147		11.4184	20.5561		11.4192	13.7538		11.4182	21.2044
11.4348	13.046		11.4344	15.3557		11.4346	20.4742		11.4352	13.7985		11.4342	21.1745
11.4506	13.195		11.4502	15.2215		11.4508	20.571		11.451	13.3663		11.45	21.4949
11.4664	13.4185		11.4662	15.0651		11.4668	20.8691		11.4668	13.4781		11.4662	21.5024
11.4822	13.1875		11.4822	15.3855		11.483	21.1299		11.4826	13.5824		11.4824	21.6514
11.498	13.1428		11.4984	15.2662		11.499	20.9957		11.4982	13.5824		11.4986	21.7631
11.514	13.1801		11.5146	15.0576		11.5148	21.1373		11.5142	13.5153		11.5148	21.7035
11.5302	13.5973		11.5308	15.0055		11.5306	21.1969		11.53	13.2695		11.5308	21.331
11.5466	13.3812		11.547	15.0204		11.5464	21.182		11.5462	13.3887		11.5468	21.4204
11.5626	13.3142		11.5632	15.3184		11.5624	21.3832		11.5624	13.4632		11.5628	21.5769
11.5788	13.5079		11.5792	15.7654		11.5782	21.0777		11.5786	13.7165		11.5786	21.5396
11.5948	13.3514		11.595	15.2811		11.5942	21.3087		11.5948	13.6644		11.5946	21.7482
11.6108	13.6495		11.611	15.0874		11.6102	21.1299		11.6108	13.7463		11.6104	21.8153
11.6268	13.5526		11.6268	15.3855		11.6264	20.9063		11.6268	13.791		11.6262	21.629
11.6426	13.5824		11.6424	15.6537		11.6428	21.0777		11.6426	13.2769		11.6422	21.7706
11.6584	13.5377		11.6584	15.7878		11.659	21.3906		11.6584	13.5153		11.6582	21.793
11.6744	13.6942		11.6742	15.7058		11.675	21.4204		11.6744	13.4781		11.6744	22.0612
11.6902	13.8506		11.6902	15.7207		11.691	21.4651		11.6904	13.5526		11.6908	21.8526
11.7062	13.5153		11.7064	15.3705		11.707	21.1895		11.7062	13.7091		11.707	21.6737
11.7224	13.4408		11.7226	15.2141		11.7228	21.2192		11.7222	14.0071		11.723	21.9494
11.7386	13.7016		11.7388	15.2737		11.7386	21.5694		11.7382	14.1337		11.7392	21.7259
11.7548	13.8879		11.7548	15.609		11.7544	21.629		11.7546	13.7091		11.7552	21.86
11.771	13.9773		11.771	15.7207		11.7702	21.3161		11.7708	13.5526		11.771	21.8451
11.7872	14.0741		11.7868	15.3855		11.786	21.3534		11.787	13.5303		11.7868	21.6514
11.8032	13.3514		11.8028	15.5643		11.802	21.2938		11.8032	13.8283		11.8026	21.6886
11.8192	13.3738		11.8186	15.8399		11.8182	21.3087		11.8192	13.5526		11.8184	21.6886
11.835	13.4483		11.8344	15.9368		11.8344	21.5694		11.8352	13.3663		11.8342	21.8749
11.8508	13.6346		11.8502	15.8399		11.8506	21.1969		11.851	13.7985		11.85	22.1878
11.8664	14.1337		11.8662	15.6239		11.8668	21.182		11.8668	13.7985		11.8662	21.9643
11.8822	14.1561		11.882	15.6015		11.8828	20.9361		11.8826	13.6495		11.8824	21.8227
11.8982	13.4632		11.8982	15.6239		11.8988	21.0702		11.8984	13.8879		11.8986	22.0984
11.914	13.7761		11.9146	15.5643		11.9148	21.6886		11.9142	13.8953		11.9148	22.2549
11.9302	13.7836		11.9308	15.8995		11.9306	21.6588		11.9302	13.8208		11.9308	22.158
11.9464	13.7985		11.947	15.5419		11.9464	21.6365		11.9464	13.8655		11.9468	21.793
11.9626	14.2083		11.963	15.6611		11.9622	21.5471		11.9626	14.0891		11.9628	21.9271
11.9788	14.1337		11.979	15.9219		11.9782	21.8526		11.9788	14.1263		11.9786	21.9122
11.9948	14.32		11.995	16.1007		11.994	21.8153		11.995	13.9177		11.9944	22.2847
12.0108	14.2679		12.0108	16.0337		12.0102	21.6439		12.011	14.3424		12.0102	22.5157
12.0266	14.2157		12.0266	16.1305		12.0266	21.5769		12.027	14.0667		12.0262	22.0761
12.0424	14.0518		12.0424	15.9368		12.0428	21.6365		12.0428	14.0965		12.042	22.0165
12.0584	13.6942		12.0582	16.3317		12.059	21.8302		12.0586	14.1412		12.0582	22.8435
12.0742	13.8357		12.074	16.5701		12.075	21.9643		12.0744	14.2083		12.0744	22.6125
12.09	13.8953		12.09	16.0858		12.091	21.5322		12.0902	14.3722		12.0908	22.3666
12.106	14.022		12.1062	15.7803		12.107	21.9792		12.1062	14.1412		12.107	22.1953
12.1222	14.1784		12.1226	15.8101		12.123	21.6365		12.122	14.0369		12.1232	22.158
12.1386	13.9177		12.1388	15.989		12.1388	21.9122		12.1382	14.4839		12.1392	21.9494
12.1548	14.0816		12.1548	16.0411		12.1544	22.0165		12.1544	14.3647		12.1552	22.7168
12.171	13.7836		12.1708	15.9666		12.1702	22.0984		12.1706	14.2828		12.171	22.5529
12.1872	13.7687		12.1868	16.2795		12.1862	22.2623		12.1868	14.6702		12.1868	22.2549
12.2032	13.9326		12.2028	16.4881		12.202	21.9569		12.203	14.6106		12.2026	22.4561
12.2192	13.724		12.2186	16.5999		12.2182	22.0537		12.219	14.171		12.2184	22.7243
12.235	14.2232		12.2344	16.0411		12.2344	22.2474		12.235	14.4765		12.2342	22.5454
12.2508	14.3275		12.2502	16.2274		12.2506	22.5231		12.2508	14.7		12.2502	22.7913
12.2666	14.8192		12.2662	16.1529		12.2668	22.4709		12.2666	14.5808		12.2662	22.4113
12.2824	14.767		12.2822	15.9591		12.2828	22.2027		12.2824	14.4467		12.2824	22.3517
12.2982	14.2083		12.2984	16.1305		12.2988	22.4337		12.2982	14.3871		12.2988	22.6423
12.3142	14.2381		12.3146	16.1603		12.3146	22.2921		12.314	14.6255		12.3148	22.8509
12.3304	14.4169		12.331	16.1007		12.3306	22.4188		12.33	14.7224		12.3308	23.134
12.3466	14.3275		12.3472	16.0709		12.3464	22.2996		12.3462	14.8416		12.3468	22.9403
12.3628	14.3796		12.3632	16.2944		12.3622	22.1804		12.3624	14.9384		12.3628	23.2458
12.3788	14.5584		12.3792	16.4062		12.3782	22.4933		12.3786	14.7894		12.3788	22.9329
12.3948	14.5659		12.3952	16.4807		12.3942	22.7466		12.3948	14.8117		12.3946	22.9627
12.4108	14.4988		12.411	16.2944		12.4104	22.2921		12.4108	14.7224		12.4104	22.8807
12.4266	14.4243		12.4268	16.205		12.4266	22.1431		12.4268	15.1396		12.4262	22.7019
12.4426	14.0071		12.4426	16.5626		12.4428	22.2847		12.4428	15.0576		12.4422	22.5902
12.4584	14.2902		12.4582	16.816		12.459	22.4486		12.4586	14.7968		12.4582	23.0819
12.4742	14.4243		12.4742	16.7191		12.4752	22.4262		12.4744	14.849		12.4744	23.1415
12.4902	14.7		12.49	16.2348		12.4912	22.2698		12.4902	14.782		12.4906	23.3427
12.506	14.6553		12.5062	16.3764		12.5072	22.6274		12.5062	14.7596		12.5068	23.5289
12.5222	14.7596		12.5226	16.8756		12.523	22.6647		12.522	14.9757		12.523	23.1788
12.5384	14.5435		12.5386	16.5179		12.5388	22.7243		12.5382	14.849		12.539	23.2458
12.5546	14.3722		12.5548	16.1678		12.5546	22.7913		12.5544	15.0576		12.555	23.0968
12.5708	14.2604		12.5708	16.7936		12.5704	22.8062		12.5706	15.0353		12.5708	22.9925
12.587	14.5286		12.5868	16.9724		12.5862	22.7913		12.587	14.8192		12.5866	23.1713
12.603	14.7298		12.6026	16.7191		12.6022	22.8807		12.603	15.0949		12.6024	23.3576
12.619	14.6776		12.6186	16.4732		12.6184	22.7615		12.6192	15.46		12.6182	23.4917
12.6348	14.4094		12.6344	16.6371		12.6346	22.7466		12.6352	15.147		12.634	23.3948
12.6506	14.3796		12.6502	17.0171		12.6508	22.985		12.651	15.0204		12.65	23.5736
12.6664	14.6031		12.6662	16.9352		12.667	22.9031		12.6668	14.8863		12.666	23.5662
12.6822	14.8267		12.6822	17.114		12.683	22.8584		12.6826	14.9906		12.6824	23.0819
12.6982	14.8714		12.6982	17.0916		12.699	22.7615		12.6982	15.1992		12.6986	23.3874
12.714	14.7149		12.7146	16.7266		12.7148	22.8211		12.7142	15.0725		12.7148	23.7375
12.7302	14.6404		12.7308	16.4732		12.7306	22.918		12.73	15.4376		12.7308	23.4991
12.7466	14.5137		12.747	16.7638		12.7464	23.0297		12.7462	15.3705		12.7468	23.6705
12.7628	14.6627		12.7632	17.032		12.7624	23.1266		12.7624	15.2886		12.7628	23.5736
12.7788	14.5733		12.7792	16.6669		12.7782	23.3427		12.7786	15.1768		12.7786	23.5885
12.795	14.8341		12.7952	17.0916		12.7942	23.5066		12.7948	15.0353		12.7946	23.5438
12.8108	14.7745		12.811	17.2928		12.8102	22.8882		12.8108	15.5717		12.8104	23.4842
12.8268	14.4243		12.8268	17.1363		12.8264	22.62		12.8268	15.9666		12.8262	23.7674
12.8426	14.2604		12.8426	16.8532		12.8428	22.9031		12.8428	15.5345		12.8422	23.5215
12.8586	14.1784		12.8584	16.6893		12.859	22.9776		12.8586	15.4749		12.8582	23.6928
12.8744	14.4616		12.8742	16.9948		12.875	23.2384		12.8744	15.1843		12.8744	23.7524
12.8902	14.8043		12.8902	16.7862		12.891	23.2682		12.8902	15.4078		12.8906	23.7375
12.9062	14.9086		12.9064	16.7862		12.907	22.9925		12.9062	15.4227		12.907	23.5885
12.9224	15.0204		12.9226	16.734		12.9228	23.0744		12.9222	15.7505		12.923	23.514
12.9386	14.9533		12.9388	16.8011		12.9386	22.9478		12.9382	15.825		12.9392	23.894
12.9548	15.3407		12.9548	17.263		12.9544	23.0521		12.9546	15.8101		12.955	24.125
12.971	15.1247		12.9708	17.4418		12.9702	23.0148		12.9708	15.5047		12.971	24.0579
12.9872	14.998		12.9868	17.0842		12.986	23.3054		12.987	15.758		12.9868	24.1101
13.0032	14.9235		13.0026	17.114		13.002	23.5736		13.0032	15.7058		13.0026	24.2367
13.0192	14.8565		13.0186	17.181		13.0182	23.3874		13.0192	15.4749		13.0182	24.043
13.035	14.7894		13.0344	16.816		13.0344	23.2384		13.0352	15.7654		13.0342	24.2144
13.0508	14.7596		13.0502	17.1587		13.0506	23.3576		13.051	15.6984		13.05	23.9387
13.0664	14.7447		13.066	17.1736		13.0668	23.3054		13.0668	15.5047		13.0662	24.0654
13.0822	15.1843		13.082	16.9799		13.0828	23.3203		13.0826	15.609		13.0824	24.1622
13.098	15.4301		13.0982	17.2108		13.0988	23.7748		13.0984	15.6686		13.0986	23.7301
13.114	15.3035		13.1144	17.1363		13.1146	23.8568		13.1142	15.7505		13.1148	24.2218
13.1302	15.5196		13.1306	16.9128		13.1306	23.9536		13.1302	15.8176		13.1308	24.572
13.1464	15.1917		13.147	17.0022		13.1464	23.9238		13.1462	15.7505		13.1468	24.3709
13.1626	14.8937		13.163	17.0246		13.1622	23.7524		13.1624	15.8846		13.1628	24.4677
13.1786	14.998		13.179	17.2928		13.178	23.3501		13.1788	15.8325		13.1786	24.572
13.1948	15.2364		13.195	17.5759		13.194	23.6109		13.1948	15.6388		13.1944	24.2144
13.2108	15.46		13.2108	17.5759		13.2102	23.6183		13.211	15.5047		13.2102	24.1995
13.2266	15.311		13.2266	17.4344		13.2264	23.5811		13.227	16.0784		13.2262	24.7136
13.2426	14.8267		13.2424	17.4493		13.2428	23.5811		13.2428	16.0337		13.2422	24.2144
13.2584	15.5196		13.2582	17.3226		13.259	23.6407		13.2586	16.0188		13.2582	24.0579
13.2742	15.6686		13.274	17.6057		13.275	23.8046		13.2746	15.8995		13.2744	24.4975
13.2902	15.4153		13.29	17.7249		13.291	23.9462		13.2902	15.7356		13.2908	24.8179
13.3062	15.1396		13.3062	17.9485		13.307	23.7227		13.3062	16.2348		13.307	24.6316
13.3222	15.0204		13.3226	17.4046		13.323	23.9313		13.322	16.123		13.323	24.505
13.3386	15.2662		13.3388	17.4418		13.3386	24.1175		13.3382	16.0411		13.3392	24.572
13.3548	15.2141		13.3548	17.6281		13.3544	24.2591		13.3544	16.0262		13.3552	24.7434
13.371	15.1917		13.3708	17.5014		13.3702	23.9462		13.3706	16.0858		13.371	24.5869
13.3872	14.9533		13.3868	17.5461		13.386	23.9015		13.3868	16.1156		13.3868	24.9222
13.4032	14.7372		13.4028	17.4046		13.402	24.0579		13.403	16.2199		13.4026	24.7881
13.4192	15.4003		13.4186	17.6132		13.4182	24.3038		13.419	16.2199		13.4184	24.8253
13.435	15.5494		13.4344	17.8441		13.4344	24.2665		13.435	16.5924		13.4342	25.0265
13.4508	15.2662		13.4504	17.5089		13.4506	23.9983		13.4508	16.6371		13.4502	24.8402
13.4664	15.4749		13.4662	17.5983		13.4668	23.894		13.4666	16.2795		13.4662	25.0191
13.4822	15.5345		13.4822	17.6504		13.4828	23.8642		13.4824	16.6595		13.4824	24.6242
13.4982	15.4003		13.4984	17.7696		13.4988	24.1473		13.4982	16.5775		13.4986	24.6167
13.5142	15.6313		13.5146	17.8516		13.5148	24.2889		13.514	16.4881		13.5148	24.9744
13.5302	15.8474		13.5308	17.6802		13.5306	24.4677		13.53	16.652		13.5308	24.8477
13.5466	15.6239		13.547	17.5536		13.5464	24.4454		13.5462	16.5105		13.5468	24.5422
13.5628	15.3407		13.5632	17.7249		13.5622	24.3858		13.5624	16.3615		13.5628	25.1904
13.5788	15.08		13.5792	17.6653		13.5782	24.3187		13.5786	16.3168		13.5786	25.4363
13.595	15.1694		13.595	17.3673		13.5942	24.4528		13.5948	16.503		13.5946	25.1681
13.611	15.4972		13.6108	17.7026		13.6102	24.4305		13.6108	16.6446		13.6104	24.9892
13.6268	15.8623		13.6266	17.8963		13.6266	24.5124		13.6268	16.4881		13.6262	25.5108
13.6426	15.7133		13.6424	17.7547		13.6428	24.2963		13.6428	16.5254		13.642	25.6896
13.6584	15.5345		13.6582	17.941		13.659	24.0803		13.6586	16.3764		13.6582	25.4214
13.6744	15.4674		13.6742	18.1198		13.6752	24.2814		13.6744	16.6148		13.6744	25.4363
13.6902	15.7803		13.69	18.09		13.6912	24.5348		13.6902	16.7564		13.6906	25.5704
13.7062	15.7654		13.7062	17.9336		13.7072	24.7955		13.706	16.7564		13.7068	25.6672
13.7222	15.9591		13.7224	18.1869		13.723	24.6987		13.722	16.8979		13.723	25.7641
13.7384	15.7803		13.7386	18.1571		13.7388	24.7359		13.7382	16.6819		13.739	25.2128
13.7548	15.8399		13.7548	18.2837		13.7546	24.8924		13.7544	16.7787		13.755	25.4288
13.771	15.8772		13.7708	18.1496		13.7704	24.6838		13.7706	16.5775		13.7708	25.5853
13.787	16.0634		13.7868	17.9633		13.7862	24.5199		13.787	16.6223		13.7866	25.4586
13.803	16.0411		13.8028	18.2986		13.8022	24.4677		13.803	16.5924		13.8024	25.5108
13.819	15.8697		13.8186	18.7159		13.8184	24.5124		13.819	17.0171		13.8182	25.5704
13.8348	16.0113		13.8344	18.2465		13.8346	24.6838		13.835	17.0022		13.834	25.6002
13.8506	15.989		13.8502	18.0975		13.8508	24.654		13.851	16.965		13.85	25.6226
13.8664	16.1529		13.8662	18.0379		13.8668	24.9371		13.8668	17.1661		13.8662	25.7492
13.8822	16.138		13.8822	18.239		13.8828	25.1904		13.8824	16.734		13.8824	25.4661
13.8982	16.436		13.8982	18.4476		13.8988	25.0786		13.8982	16.6968		13.8986	25.399
13.9142	16.1752		13.9146	18.6413		13.9148	24.7285		13.914	17.0544		13.9148	25.6002
13.9302	16.0485		13.9308	18.7084		13.9306	24.7732		13.93	17.1065		13.9308	26.01
13.9466	15.8697		13.947	18.5668		13.9464	25.0265		13.9462	17.0544		13.9468	25.7417
13.9628	15.974		13.9632	18.2241		13.9622	25.0414		13.9624	17.1289		13.9628	25.6523
13.9788	16.0113		13.9792	18.023		13.9782	25.0563		13.9786	16.8607		13.9786	25.712
13.995	16.1454		13.9952	18.4178		13.9942	25.0637		13.9948	17.2481		13.9946	25.6747
14.011	16.2721		14.011	18.2167		14.0102	24.6987		14.0108	17.3151		14.0104	25.6449
14.0268	16.1827		14.0268	18.239		14.0264	24.6391		14.0268	17.3747		14.0262	25.4884
14.0426	16.5999		14.0424	18.3955		14.0426	24.6316		14.0428	17.1438		14.0422	25.8312
14.0584	16.6669		14.0584	18.2986		14.059	24.9073		14.0586	17.1363		14.0582	25.9355
14.0744	16.2497		14.0742	18.4849		14.075	24.9594		14.0744	17.2257		14.0744	25.7716
14.0902	16.3317		14.0902	18.4253		14.091	25.481		14.0902	17.2034		14.0906	25.7641
14.1062	16.652		14.1064	18.6116		14.107	25.2575		14.1062	16.9426		14.107	26.1143
14.1222	16.3391		14.1226	18.5371		14.1228	25.1159		14.1222	17.0842		14.123	26.2782
14.1386	15.9517		14.1388	18.4178		14.1386	24.721		14.1382	17.3226		14.139	25.8684
14.1548	16.2348		14.1548	18.619		14.1544	24.87		14.1544	17.4493		14.155	25.9057
14.171	16.4583		14.171	18.7308		14.1702	25.1159		14.1708	17.3747		14.171	25.9355
14.1872	16.5254		14.1868	18.6339		14.186	25.034		14.187	17.2481		14.1868	26.1068
14.2032	16.3242		14.2028	18.6413		14.202	25.3618		14.2032	17.4642		14.2024	26.0845
14.2192	16.0038		14.2186	18.768		14.2182	25.0861		14.2192	17.3673		14.2182	26.4645
14.235	15.8846		14.2346	18.9021		14.2344	24.7434		14.2352	17.345		14.234	26.2931
14.2508	16.1081		14.2504	18.9692		14.2506	25.1457		14.251	17.7398		14.25	26.226
14.2664	16.2944		14.2662	18.4253		14.2668	25.6226		14.2668	17.5461		14.2662	26.4347
14.2822	16.2795		14.2822	18.8053		14.2828	25.332		14.2826	17.4418		14.2824	26.6582
14.298	16.3838		14.2982	18.9692		14.2988	25.4065		14.2984	17.4567		14.2986	26.4645
14.314	16.5254		14.3146	18.7457		14.3148	25.8535		14.3142	17.8069		14.3148	26.4421
14.3302	16.5105		14.3308	18.8053		14.3306	25.5629		14.3302	17.3077		14.3308	26.3229
14.3464	16.5999		14.347	18.6935		14.3464	25.3245		14.3462	17.561		14.3468	26.3676
14.3626	16.585		14.363	18.9319		14.3622	25.8386		14.3626	17.5461		14.3628	26.3006
14.3788	16.1901		14.379	18.9692		14.3782	25.6971		14.3788	17.5983		14.3786	26.4496
14.3948	16.1081		14.395	19.1778		14.394	24.8477		14.395	17.6206		14.3944	26.6731
14.4108	16.4434		14.4108	19.0213		14.4102	25.0563		14.411	17.6877		14.4102	26.8295
14.4266	16.6073		14.4266	18.5967		14.4264	25.4139		14.427	17.8292		14.4262	26.7103
14.4426	16.7713		14.4424	18.388		14.4428	25.2351		14.4428	17.7249		14.4422	26.6135
14.4584	16.3987		14.4582	18.8127		14.459	25.2724		14.4588	18.0155		14.4582	26.4719
14.4742	16.3913		14.474	18.999		14.475	25.4065		14.4746	17.9857		14.4744	26.5241
14.4902	16.5105		14.49	18.7159		14.4912	25.7269		14.4904	17.9112		14.4906	26.7625
14.5062	16.6371		14.5062	18.4402		14.507	25.8684		14.5062	18.1496		14.507	26.8668
14.5222	16.5477		14.5226	18.9543		14.523	25.8908		14.5222	18.1347		14.5232	27.0158
14.5386	16.5477		14.5388	19.3119		14.5388	26.1068		14.5382	17.4865		14.5392	26.8519
14.5548	16.652		14.5548	18.9692		14.5544	25.481		14.5544	17.8889		14.5552	26.9413
14.571	16.7564		14.5708	19.1107		14.5702	25.3096		14.5706	17.8143		14.571	26.9637
14.5872	16.883		14.5868	19.3194		14.586	25.7343		14.5868	17.71		14.5868	27.0307
14.6032	16.965		14.6028	19.0437		14.602	25.7567		14.603	17.9708		14.6026	26.9264
14.619	17.0916		14.6186	18.9468		14.6182	25.779		14.619	18.2241		14.6184	26.7997
14.635	16.7862		14.6346	18.7904		14.6344	26.2633		14.635	18.0602		14.6342	26.8593
14.6506	16.585		14.6504	19.0139		14.6506	26.159		14.6508	17.8739		14.6502	27.1872
14.6664	16.5552		14.6662	19.2151		14.6668	26.2335		14.6666	17.9857		14.6662	27.1723
14.6822	16.7266		14.6822	19.2523		14.6828	26.1813		14.6824	17.9261		14.6824	27.3883
14.6982	16.9277		14.6982	19.3343		14.6988	25.9355		14.6982	17.7845		14.6986	27.433
14.7142	16.816		14.7146	19.148		14.7148	25.9355		14.714	18.0379		14.7148	27.1574
14.7302	17.0246		14.7308	19.3119		14.7306	26.01		14.73	18.1422		14.7308	26.837
14.7466	16.9575		14.747	19.4684		14.7464	26.2335		14.746	18.2092		14.7468	27.2915
14.7628	16.652		14.7632	19.2747		14.7622	26.1888		14.7624	18.5967		14.7628	27.5299
14.7788	16.4136		14.7792	19.148		14.7782	26.457		14.7786	18.7308		14.7786	27.0307
14.795	16.8979		14.7952	19.0213		14.7942	26.3006		14.7948	18.3284		14.7944	27.3734
14.8108	17.0097		14.811	19.6546		14.8104	26.2484		14.8108	18.2539		14.8104	26.9264
14.8268	17.0916		14.8266	19.1554		14.8266	26.3154		14.8268	18.3433		14.8262	26.9189
14.8426	17.0544		14.8424	19.4088		14.8428	26.4123		14.8428	18.5147		14.842	27.3511
14.8584	17.0767		14.8582	19.6919		14.859	26.159		14.8586	18.2465		14.858	27.8577
14.8742	16.7862		14.874	19.3641		14.8752	26.5837		14.8744	18.3806		14.8744	27.6491
14.8902	16.9501		14.89	19.4237		14.8912	26.5166		14.8902	18.5371		14.8906	27.6565
14.9062	17.0767		14.9062	19.6546		14.9072	26.4049		14.9062	18.5817		14.9068	27.5597
14.9222	16.7415		14.9224	19.7962		14.923	26.4347		14.9222	18.3433		14.923	27.3362
14.9384	17.1363		14.9386	19.5056		14.9388	26.7774		14.9382	18.3284		14.939	27.7832
14.9546	16.9203		14.9548	19.3939		14.9546	26.5837		14.9544	18.7382		14.955	27.6491
14.9708	17.0544		14.9708	19.7217		14.9704	26.3899		14.9708	18.8351		14.9708	27.6565
14.987	17.0618		14.9868	19.5429		14.9862	26.1068		14.987	18.3582		14.9866	27.6268
15.003	16.9426		15.0026	19.3492		15.0022	26.2484		15.003	18.4327		15.0024	27.6268
15.019	17.032		15.0186	19.5429		15.0182	26.5911		15.0192	18.7084		15.0182	28.0887
15.0348	17.0618		15.0344	19.893		15.0346	26.3303		15.035	18.47		15.0342	27.8354
15.0506	16.9724		15.0502	20.0644		15.0508	26.5986		15.051	18.7233		15.05	28.1259
15.0664	17.0693		15.0662	19.6174		15.067	26.7997		15.0668	18.9096		15.0662	27.9546
15.0822	17.1214		15.0822	19.3417		15.083	26.7029		15.0824	18.7308		15.0824	27.9024
15.098	17.5983		15.0982	19.4982		15.099	26.6954		15.0982	18.8798		15.0986	27.4628
15.114	17.5759		15.1146	19.6844		15.1148	26.9934		15.1142	18.6861		15.1148	27.9397
15.1302	17.3747		15.1308	19.7738		15.1306	26.8072		15.13	18.4253		15.1308	27.7758
15.1464	17.3822		15.147	19.9974		15.1464	26.6582		15.1462	18.5967		15.1468	28.0589
15.1626	17.2257		15.1632	19.7962		15.1624	26.7476		15.1624	18.917		15.1628	28.3271
15.1788	17.2928		15.1792	19.8036		15.1782	26.8295		15.1786	19.2598		15.1786	28.0663
15.1948	17.5387		15.195	19.7887		15.1942	26.5241		15.1948	18.85		15.1946	27.8428
15.2108	17.33		15.211	19.2895		15.2102	26.9934		15.2108	19.0362		15.2104	27.8279
15.2268	16.8979		15.2266	19.4609		15.2264	27.1425		15.2268	19.0437		15.2262	27.962
15.2426	17.2332		15.2424	19.6844		15.2426	26.8221		15.2426	18.8202		15.2422	28.0365
15.2584	17.2108		15.2582	19.7589		15.2588	26.9637		15.2586	18.8574		15.2582	28.1781
15.2742	17.494		15.2742	19.6844		15.275	26.8519		15.2744	18.6339		15.2744	28.1781
15.2902	17.6802		15.2902	19.5503		15.291	26.9934		15.2902	18.7978		15.2908	28.0887
15.3062	17.494		15.3062	19.4237		15.307	27.2617		15.3062	18.9915		15.307	27.7981
15.3222	17.2928		15.3226	19.677		15.3228	27.3287		15.3222	18.8723		15.3232	28.0291
15.3386	17.2481		15.3388	20.1017		15.3386	27.5672		15.3382	19.3864		15.3392	28.3495
15.3548	17.3151		15.3548	20.1687		15.3544	27.1574		15.3544	19.3044		15.3552	28.0887
15.371	17.5089		15.371	20.4965		15.3702	27.0903		15.3708	18.8798		15.371	28.1036
15.387	17.9261		15.387	19.8707		15.386	27.1723		15.387	19.1554		15.3868	28.2824
15.4032	17.6802		15.4028	19.8856		15.402	27.2095		15.403	18.8649		15.4026	28.5208
15.419	17.3375		15.4186	19.7887		15.4182	27.4479		15.4192	18.9394		15.4182	28.5357
15.4348	17.2183		15.4344	19.6397		15.4344	27.7162		15.435	18.9394		15.434	28.3197
15.4506	17.2034		15.4502	19.8633		15.4506	27.4181		15.451	19.2076		15.45	28.275
15.4664	17.6579		15.4662	19.8707		15.4668	27.5523		15.4668	19.3119		15.466	28.2154
15.4822	17.6877		15.482	20.0123		15.4828	27.5224		15.4826	19.4982		15.4824	28.3569
15.4982	17.33		15.4982	20.0346		15.4988	27.4107		15.4984	19.528		15.4984	28.5581
15.5142	17.4269		15.5144	20.3252		15.5148	27.3883		15.5142	19.4088		15.5146	28.5655
15.5302	17.5685		15.5306	20.4593		15.5306	27.2542		15.5302	19.1927		15.5308	28.5953
15.5464	17.8292		15.5468	20.2432		15.5464	27.1797		15.5462	19.1852		15.5468	28.5357
15.5626	17.6132		15.563	20.1464		15.5622	27.2989		15.5624	19.3566		15.5626	28.9082
15.5788	17.4195		15.579	19.8782		15.5782	27.3138		15.5788	19.3864		15.5786	29.1243
15.5948	17.7473		15.595	19.7515		15.594	27.7311		15.5948	19.379		15.5944	28.9306
15.6108	17.6951		15.6108	20.3922		15.6102	27.8056		15.611	19.2895		15.6102	28.8859
15.6266	17.643		15.6266	20.3699		15.6266	27.3436		15.627	19.4684		15.6262	28.789
15.6426	17.859		15.6424	19.9154		15.6428	27.3809		15.6428	19.8558		15.6422	28.9902
15.6584	18.0155		15.6582	20.1389		15.659	27.8577		15.6586	19.4982		15.6582	28.7518
15.6742	17.8292		15.674	20.3475		15.675	27.9471		15.6744	19.1927		15.6744	28.9977
15.6902	17.9485		15.69	20.5189		15.6912	27.4479		15.6904	19.7291		15.6908	28.7667
15.7062	17.9857		15.7062	20.7722		15.707	27.4256		15.7062	19.9974		15.707	29.0051
15.7222	17.9857		15.7224	20.7275		15.7228	27.8801		15.7222	19.6993		15.7232	29.1169
15.7386	17.8143		15.7386	20.6009		15.7388	27.9099		15.7382	19.5876		15.7392	28.9381
15.7548	18.09		15.7548	20.3624		15.7544	27.9993		15.7542	19.8633		15.7552	28.7443
15.771	17.7771		15.7708	20.4668		15.7702	27.7385		15.7706	20.0048		15.771	28.9977
15.7872	17.7026		15.7868	20.6009		15.786	27.5523		15.7868	19.528		15.7868	29.0796
15.8032	17.5685		15.8028	20.6307		15.802	27.8205		15.803	19.9675		15.8026	29.0349
15.819	17.8218		15.8186	20.6009		15.8182	28.0514		15.819	19.8111		15.8184	28.9828
15.8348	18.3135		15.8344	20.8244		15.8344	28.0142		15.835	19.4684		15.8342	29.2957
15.8506	18.1943		15.8504	20.5934		15.8506	27.9546		15.8508	19.4311		15.8502	29.5043
15.8664	18.2986		15.8662	20.3848		15.8668	28.0067		15.8666	19.5205		15.8662	29.4968
15.8822	18.3061		15.8822	20.4071		15.8828	27.9099		15.8822	19.7217		15.8824	29.2584
15.8982	18.2167		15.8982	20.7499		15.8988	27.6864		15.8982	20.0421		15.8986	29.0945
15.9142	17.8292		15.9146	21.0181		15.9148	27.7758		15.914	20.1836		15.9148	29.3404
15.9302	17.6504		15.9308	21.0777		15.9306	28.044		15.93	19.9601		15.931	29.2882
15.9466	18.2241		15.947	20.735		15.9464	27.7683		15.946	20.206		15.947	29.6682
15.9628	18.1273		15.9632	20.3103		15.9622	27.664		15.9624	20.1613		15.9628	29.549
15.9788	17.792		15.9792	20.6679		15.9782	28.1558		15.9786	20.2656		15.9786	29.5639
15.995	18.2539		15.995	20.2879		15.9942	28.4091		15.9946	20.0644		15.9944	29.3627
16.0108	18.4625		16.011	20.3252		16.0102	28.2005		16.0108	19.8707		16.0102	29.549
16.0268	18.0751		16.0266	20.7201		16.0266	28.2526		16.0268	19.8782		16.0262	29.6608
16.0426	18.1273		16.0424	21.0106		16.0428	28.0738		16.0426	19.8334		16.042	29.2882
16.0584	18.0602		16.0582	20.586		16.059	28.1036		16.0586	20.124		16.058	29.2957
16.0742	18.1422		16.074	20.7126		16.0752	28.3793		16.0744	20.3326		16.0744	30.0333
16.09	17.9782		16.09	20.6456		16.0912	28.4314		16.0902	19.9675		16.0906	30.1376
16.106	17.8889		16.1062	20.7275		16.107	28.7592		16.1062	20.0942		16.1068	29.9513
16.122	18.2912		16.1224	20.9883		16.123	28.2675		16.1222	20.1613		16.123	29.7651
16.1384	18.6935		16.1386	21.0181		16.1388	28.2526		16.1382	19.9452		16.139	29.7874
16.1546	18.6116		16.1548	20.7201		16.1544	28.275		16.1544	19.5131		16.155	29.7353
16.1708	18.5668		16.1708	21.0926		16.1704	28.2899		16.1706	19.6993		16.1708	29.6831
16.187	18.3657		16.1868	21.1522		16.1862	28.64		16.187	20.3997		16.1866	29.6533
16.203	18.3657		16.2026	21.2267		16.2022	28.2675		16.203	20.3103		16.2024	29.7055
16.219	18.768		16.2186	21.0479		16.2182	28.4165		16.2192	20.3252		16.2182	29.6682
16.2348	18.7084		16.2344	20.9287		16.2346	28.5879		16.235	20.3922		16.2342	29.7129
16.2506	18.3806		16.2502	21.0404		16.2508	28.7741		16.251	20.6828		16.25	29.549
16.2664	18.5668		16.2662	21.0479		16.2668	28.7965		16.2668	20.8095		16.2662	29.929
16.2822	18.7233		16.2822	21.1969		16.283	28.8785		16.2826	20.8467		16.2824	30.1376
16.298	18.6562		16.2982	21.3012		16.299	28.64		16.2982	20.3922		16.2986	29.847
16.314	18.6339		16.3146	21.3385		16.3148	28.4836		16.314	19.7738		16.3148	30.1227
16.3302	18.4476		16.3308	20.9808		16.3306	28.3197		16.33	20.206		16.3308	30.0929
16.3464	18.3582		16.347	20.9436		16.3464	28.7518		16.3462	20.6009		16.3468	29.6608
16.3626	18.4551		16.363	21.2267		16.3622	29.0647		16.3624	20.653		16.3628	29.996
16.3788	18.4923		16.3792	21.2192		16.3782	28.6624		16.3786	20.5413		16.3786	30.3313
16.3948	18.5594		16.395	21.0926		16.3942	28.9306		16.3948	20.6232		16.3946	30.376
16.4108	18.2241		16.411	21.4055		16.4102	28.6773		16.4108	20.4518		16.4104	30.2121
16.4268	18.5892		16.4266	21.3757		16.4264	28.6698		16.4268	20.7052		16.4262	30.4505
16.4426	18.9766		16.4424	21.3981		16.4426	28.9157		16.4426	20.7201		16.4422	30.5474
16.4584	18.8723		16.4582	21.5471		16.4588	29.1765		16.4586	20.3252		16.4582	30.5325
16.4742	18.9915		16.4742	21.562		16.475	28.9679		16.4744	20.1687		16.4744	30.5474
16.4902	18.7308		16.4902	21.6514		16.491	28.5581		16.4902	20.5264		16.4908	30.1451
16.5062	18.9319		16.5062	21.6588		16.5068	28.7816		16.5062	20.8691		16.507	30.1376
16.5222	18.768		16.5226	21.4875		16.5226	28.6847		16.5222	20.9287		16.523	30.3164
16.5386	19.0735		16.5388	21.5396		16.5384	29.0424		16.5382	20.5338		16.5392	30.1748
16.5548	18.7009		16.5548	21.7259		16.5542	29.0498		16.5544	20.6903		16.5552	30.376
16.571	18.5743		16.571	21.4428		16.57	28.8934		16.5708	20.884		16.571	30.5846
16.5872	18.6413		16.5868	21.3385		16.586	28.7294		16.587	21.0255		16.5868	30.5101
16.6032	19.0511		16.6028	21.1596		16.602	29.1467		16.603	20.8393		16.6024	30.2345
16.6192	19.1033		16.6186	21.3757		16.6182	29.0871		16.6192	21.0404		16.6184	30.1376
16.635	19.1778		16.6344	21.6514		16.6344	28.9455		16.6352	20.951		16.6342	30.458
16.6506	19.2151		16.6502	21.7334		16.6506	29.3702		16.651	20.9808		16.65	30.5101
16.6664	19.148		16.6662	21.6663		16.6668	29.4		16.6668	21.2118		16.666	30.4729
16.6822	18.8127		16.6822	21.6439		16.6828	29.1169		16.6826	21.2863		16.6824	30.6442
16.698	18.9394		16.6982	21.6588		16.6988	29.0796		16.6982	21.1596		16.6986	30.8007
16.714	19.0288		16.7144	21.6067		16.7148	29.5341		16.7142	21.1		16.7148	30.7858
16.73	19.0288		16.7306	22.0314		16.7306	29.1169		16.7302	20.9063		16.7308	30.8603
16.7464	18.8947		16.747	21.8227		16.7464	29.3404		16.7462	20.951		16.7468	30.6815
16.7626	18.9021		16.763	21.8824		16.7622	29.1318		16.7626	21.331		16.7626	30.7113
16.7788	19.0213		16.779	21.48		16.778	29.5267		16.7788	21.0032		16.7786	30.6368
16.7948	19.2151		16.795	21.8451		16.794	29.3776		16.7948	21.1373		16.7944	30.6964
16.8108	18.768		16.8108	21.7631		16.8102	29.2659		16.811	21.3385		16.8102	31.203
16.8266	18.9245		16.8266	21.9345		16.8264	29.5714		16.827	21.2491		16.8262	31.3073
16.8424	19.2598		16.8424	21.7035		16.8428	29.7874		16.8428	21.4428		16.8422	31.0615
16.8584	19.3939		16.8582	21.8227		16.859	29.549		16.8586	21.4204		16.8582	31.0764
16.8742	19.3194		16.874	22.0537		16.875	29.3329		16.8744	21.3385		16.8744	31.0615
16.8902	18.7531		16.89	21.8451		16.8912	29.3329		16.8904	21.3087		16.8908	31.1807
16.9062	19.1778		16.9062	21.7482		16.907	29.5267		16.9062	21.0404		16.907	31.0019
16.9222	18.9766		16.9224	21.5918		16.923	29.5714		16.922	20.9659		16.923	31.0838
16.9386	19.0958		16.9388	21.8004		16.9386	29.8396		16.9382	21.2044		16.9392	31.0391
16.9548	19.0958		16.9548	21.9718		16.9544	29.847		16.9542	21.1075		16.9552	31.0838
16.971	19.1852		16.9708	22.1208		16.9702	29.9588		16.9706	21.3459		16.971	31.1062
16.9872	19.3641		16.9868	22.2549		16.9862	29.7278		16.9868	21.6588		16.9868	31.2626
17.0032	19.1554		17.0028	22.1729		17.002	30.1227		17.003	21.6588		17.0026	31.0987
17.019	19.3641		17.0186	21.9494		17.0182	30.1302		17.019	21.4204		17.0184	31.0615
17.035	19.1852		17.0344	21.7482		17.0344	30.2047		17.035	21.4651		17.0342	31.2701
17.0508	18.8872		17.0502	22.0984		17.0506	29.996		17.0508	21.8153		17.0502	31.3446
17.0666	18.7978		17.0662	21.711		17.0668	29.9141		17.0666	21.9718		17.0662	31.6799
17.0822	19.3343		17.0822	22.158		17.0828	30.0258		17.0824	21.6886		17.0824	31.285
17.0982	19.297		17.0982	22.4113		17.0988	29.9886		17.0982	21.6514		17.0986	31.2254
17.1142	19.2002		17.1146	22.0835		17.1146	29.5565		17.114	21.7035		17.1148	31.6501
17.1302	19.1107		17.1308	22.2251		17.1304	29.7576		17.13	21.9494		17.131	31.4787
17.1464	19.0884		17.147	22.0835		17.1464	29.847		17.146	21.8004		17.147	31.0764
17.1628	19.2374		17.1632	21.8973		17.1622	29.9513		17.1624	21.8451		17.1628	31.4787
17.1788	19.0288		17.1792	22.0612		17.1782	30.1525		17.1786	22.0016		17.1786	31.4861
17.1948	19.446		17.1952	22.1059		17.1942	30.2717		17.1948	21.86		17.1944	31.4489
17.2108	19.6621		17.211	21.8451		17.2102	29.9811		17.2108	21.7035		17.2102	31.5756
17.2266	19.5503		17.2268	22.2847		17.2266	30.0929		17.2268	21.711		17.2262	31.814
17.2426	19.8483		17.2424	22.62		17.2428	30.2717		17.2426	21.8377		17.242	31.8885
17.2584	19.7738		17.2582	22.2996		17.259	30.2345		17.2586	21.9494		17.258	31.6948
17.2742	19.3343		17.2742	22.1506		17.2752	30.0333		17.2744	21.7855		17.2742	31.7395
17.29	19.0511		17.29	21.942		17.2912	29.8396		17.2902	21.5173		17.2906	31.6575
17.306	19.2747		17.3062	21.9718		17.3072	30.3611		17.3062	21.7631		17.3068	31.6724
17.322	19.2747		17.3224	21.8153		17.323	30.3164		17.322	21.9047		17.323	31.9108
17.3384	19.4609		17.3386	22.0835		17.3388	30.2419		17.3382	21.7631		17.339	31.6128
17.3546	19.7589		17.3548	22.2772		17.3546	30.3909		17.3544	21.6812		17.3548	31.9183
17.3708	19.7962		17.3708	22.2176		17.3704	30.309		17.3708	21.8451		17.3706	32.0822
17.387	19.5503		17.3868	22.4262		17.3862	30.5325		17.387	21.8749		17.3866	31.6575
17.403	19.5205		17.4026	22.5231		17.4022	30.6517		17.403	21.9196		17.4024	31.8438
17.419	19.9378		17.4186	22.4113		17.4182	30.3984		17.419	22.4262		17.418	32.3355
17.4348	19.8036		17.4344	22.389		17.4346	30.5995		17.435	22.5157		17.434	31.8661
17.4506	19.7291		17.4502	22.2102		17.4508	30.8678		17.451	22.4561		17.45	31.8959
17.4664	19.6099		17.466	22.2176		17.467	30.5548		17.4668	22.2474		17.466	31.7469
17.4822	19.5578		17.482	22.1878		17.483	30.2866		17.4824	22.2847		17.4822	31.516
17.498	19.3194		17.4982	22.2698		17.499	30.5474		17.4982	22.3741		17.4986	31.7469
17.514	19.5876		17.5146	22.3219		17.5148	30.6442		17.514	22.389		17.5148	32.3802
17.5302	19.4758		17.5308	22.4412		17.5306	30.6591		17.53	22.4486		17.5308	32.3653
17.5464	19.8856		17.547	22.5529		17.5464	30.6442		17.546	22.4709		17.5468	32.1791
17.5626	19.7962		17.5632	22.836		17.5622	30.7411		17.5624	22.5157		17.5626	32.4249
17.5788	19.6323		17.5792	22.7019		17.5782	30.2568		17.5786	22.1655		17.5786	32.492
17.5948	19.744		17.595	23.0297		17.5942	30.4952		17.5946	22.1282		17.5944	32.0003
17.6108	19.8782		17.611	22.7839		17.6102	30.7933		17.6108	22.3517		17.6102	32.2983
17.6266	19.9526		17.6268	22.4188		17.6264	31.0317		17.6268	22.3741		17.6262	32.5069
17.6426	19.7813		17.6424	22.4113		17.6426	30.9497		17.6426	22.3219		17.6422	32.4547
17.6584	19.744		17.6584	22.5529		17.6588	30.8901		17.6584	22.2698		17.6582	32.5292
17.6742	19.7515		17.6742	22.6423		17.675	31.0019		17.6744	22.3592		17.6744	32.4696
17.6902	19.7738		17.6902	22.6423		17.691	30.607		17.6902	22.5157		17.6906	32.8347
17.7062	20.1836		17.7062	23.0297		17.707	30.6815		17.7062	22.6796		17.707	32.7155
17.7222	20.2954		17.7226	23.1192		17.7228	31.0838		17.7222	22.5231		17.723	32.5888
17.7384	19.6546		17.7388	22.7764		17.7386	30.823		17.7382	22.4561		17.7392	32.2834
17.7548	20.0868		17.7548	22.7988		17.7544	31.0391		17.7544	22.6274		17.755	32.4324
17.771	20.4593		17.7708	22.8137		17.7702	31.3595		17.7708	22.9254		17.771	32.6335
17.787	20.5413		17.7868	22.769		17.786	30.7187		17.787	22.7541		17.7868	32.7527
17.803	20.1389		17.8026	22.7913		17.802	30.7187		17.8032	22.4486		17.8024	32.641
17.819	19.9005		17.8186	23.0819		17.8182	31.0242		17.8192	22.8882		17.8182	32.5888
17.8348	20.1613		17.8344	23.3799		17.8344	30.9795		17.8352	22.7764		17.8342	32.6708
17.8506	20.3773		17.85	23.216		17.8506	31.136		17.851	22.6423		17.85	32.6484
17.8664	20.2134		17.866	22.3816		17.8668	31.5234		17.8668	22.7243		17.866	32.5739
17.8822	19.9974		17.882	22.62		17.8828	31.516		17.8826	22.7466		17.8822	32.7602
17.898	19.8633		17.8982	22.836		17.8988	31.3446		17.8982	22.5231		17.8986	32.641
17.914	19.8558		17.9144	22.8733		17.9146	31.1881		17.9142	22.5678		17.9148	32.8645
17.9302	20.1166		17.9306	22.9925		17.9306	31.1434		17.9302	22.8211		17.9308	33.0359
17.9464	20.1613		17.9468	22.9254		17.9464	31.1956		17.9462	22.8807		17.9468	33.0582
17.9626	20.3177		17.963	22.8286		17.9622	31.3744		17.9624	22.9627		17.9626	33.1327
17.9788	20.1166		17.979	22.6572		17.9782	31.2924		17.9786	22.8882		17.9786	33.0359
17.9948	20.1464		17.9948	22.5082		17.994	31.1285		17.9948	22.7392		17.9944	32.9018
18.0108	20.3401		18.0108	22.769		18.0102	31.2328		18.0108	23.0074		18.0102	32.6112
18.0266	20.4668		18.0266	23.4097		18.0264	31.4265		18.0268	23.0819		18.0262	32.5516
18.0426	20.3177		18.0424	23.3054		18.0428	31.7246		18.0428	22.8807		18.0422	32.8347
18.0584	20.355		18.0582	23.0893		18.059	31.6128		18.0586	22.7988		18.0582	32.7751
18.0742	20.6828		18.074	22.9105		18.075	32.2685		18.0742	22.9925		18.0744	32.6932
18.0902	20.571		18.09	22.8435		18.0912	31.814		18.0902	22.8584		18.0908	32.7826
18.106	20.6605		18.1062	23.0744		18.107	31.501		18.106	22.9999		18.107	33.2445
18.1222	20.6307		18.1224	23.216		18.123	31.4414		18.122	23.2905		18.123	33.4233
18.1384	20.6232		18.1386	22.9701		18.1388	31.7916		18.138	23.298		18.1392	33.2296
18.1548	20.2283		18.1548	23.4172		18.1544	31.5458		18.1542	22.8435		18.1552	33.3637
18.171	20.0942		18.1708	23.3725		18.1702	31.6575		18.1706	22.9403		18.171	33.5202
18.1872	20.3997		18.1868	23.5289		18.186	31.7171		18.1868	23.1117		18.1866	33.4233
18.2032	20.3401		18.2028	23.2384		18.202	31.7618		18.2028	23.3352		18.2026	33.4084
18.219	20.273		18.2186	23.365		18.2182	31.9406		18.219	23.1639		18.2184	33.5202
18.2348	20.422		18.2344	23.3501		18.2344	31.6724		18.2348	23.0521		18.2342	33.6841
18.2506	20.4369		18.2502	23.1639		18.2506	31.5979		18.2508	23.1639		18.2502	33.6245
18.2664	20.5114		18.2662	23.0893		18.2668	31.5607		18.2664	23.3576		18.2662	33.3712
18.2822	20.5338		18.2822	23.1564		18.2828	31.501		18.2824	23.6332		18.2824	33.4829
18.2982	20.884		18.2982	23.1713		18.2988	31.7842		18.2982	23.5885		18.2986	33.5202
18.3142	20.4071		18.3146	23.5513		18.3146	31.7171		18.314	23.5811		18.3148	33.617
18.3302	20.2879		18.3308	23.5215		18.3306	31.7767		18.33	23.5885		18.331	34.0939
18.3464	20.3177		18.347	23.1639		18.3464	32.1418		18.3462	23.365		18.3468	34.0268
18.3628	20.1836		18.3632	23.2831		18.3622	32.1865		18.3624	23.514		18.3628	33.6096
18.3788	20.1091		18.3792	23.5364		18.3782	31.8438		18.3786	23.4842		18.3786	33.3935
18.395	20.2581		18.395	23.812		18.3942	32.112		18.3948	23.0819		18.3944	33.6468
18.411	20.8616		18.411	23.7971		18.4102	32.0003		18.4108	23.1117		18.4102	33.9597
18.4268	20.5636		18.4266	23.6481		18.4266	31.8438		18.4268	23.4768		18.4262	33.766
18.4426	20.3997		18.4424	23.6183		18.4428	31.5383		18.4428	23.514		18.442	34.0268
18.4584	20.4816		18.4582	23.5736		18.459	31.9108		18.4586	23.3576		18.4582	34.3174
18.4744	20.3624		18.4742	23.365		18.4752	31.9555		18.4744	23.6109		18.4742	34.1907
18.4902	20.6456		18.49	23.7003		18.4912	31.9183		18.4902	23.7375		18.4906	33.9523
18.5062	20.4071		18.5062	23.7301		18.5072	32.2312		18.5062	23.6556		18.5068	33.8703
18.5222	20.5413		18.5224	23.7227		18.523	32.4324		18.522	23.7971		18.523	33.7958
18.5384	20.7946		18.5386	23.8195		18.5388	32.261		18.5382	24.0579		18.539	33.7809
18.5546	20.9734		18.5548	23.7078		18.5544	32.2461		18.5544	23.7375		18.555	33.7884
18.5708	21.0181		18.5708	23.9313		18.5704	32.1046		18.5706	23.5587		18.5706	34.1013
18.587	21.182		18.5868	23.6109		18.5862	32.112		18.5868	23.827		18.5866	33.9896
18.603	21.0702		18.6026	23.7823		18.6022	32.1642		18.603	24.0952		18.6024	34.0789
18.619	20.8244		18.6184	24.3932		18.6184	31.9928		18.619	24.2516		18.6182	34.1013
18.6348	20.9883		18.6344	24.2442		18.6346	32.194		18.635	24.2814		18.634	34.3025
18.6506	20.8989		18.6502	23.8419		18.6508	32.3132		18.6508	23.9387		18.65	34.0789
18.6664	21.1299		18.6662	23.7599		18.6668	32.343		18.6666	23.4991		18.6662	33.9523
18.6822	21.0181		18.682	24.0505		18.6828	32.3728		18.6824	23.9313		18.6824	33.8778
18.6982	21.0479		18.6982	24.0207		18.6988	32.5963		18.698	23.9909		18.6986	34.0939
18.714	20.9734		18.7146	24.0728		18.7148	32.3653		18.714	23.9462		18.7148	34.2056
18.7302	21.1596		18.7308	23.9983		18.7304	32.112		18.73	24.1399		18.7308	33.8703
18.7464	21.2416		18.747	23.6779		18.7464	32.112		18.746	24.192		18.7468	34.2354
18.7626	20.951		18.7632	23.8791		18.7622	32.2014		18.7622	24.7434		18.7628	34.4962
18.7788	20.9734		18.7792	23.9164		18.778	32.3206		18.7786	24.5199		18.7786	34.5707
18.7948	21.115		18.7952	23.9611		18.794	32.8422		18.7946	23.9164		18.7944	34.3546
18.8108	21.115		18.811	23.9164		18.8102	32.7453		18.8108	23.9834		18.8102	34.4515
18.8268	21.2044		18.8268	24.2442		18.8264	32.8273		18.8266	24.1399		18.8262	34.5632
18.8426	21.3012		18.8426	24.4901		18.8426	32.9837		18.8426	24.2442		18.8422	34.5483
18.8584	21.2714		18.8584	24.4379		18.8588	32.9837		18.8584	24.2665		18.8582	34.3397
18.8742	21.115		18.8742	24.2218		18.875	32.8645		18.8742	24.2367		18.8744	34.9283
18.8902	21.2789		18.8902	24.2367		18.891	33.2594		18.8902	24.2144		18.8908	34.9283
18.9062	21.115		18.9064	24.0728		18.907	33.0508		18.9062	24.3485		18.907	34.4664
18.9222	21.2192		18.9224	24.0654		18.9228	32.6633		18.9222	24.2963		18.923	34.5483
18.9386	21.2416		18.9386	23.9462		18.9386	33.0582		18.9382	24.1175		18.9392	34.6675
18.9548	21.2192		18.9548	24.1697		18.9542	32.9167		18.9544	23.9089		18.9552	34.4515
18.971	21.2192		18.9708	23.9313		18.9702	33.0359		18.9708	24.192		18.971	34.7942
18.9872	21.3832		18.9868	24.1101		18.986	33.0955		18.987	24.5348		18.9866	34.8464
19.0032	21.182		19.0028	24.2963		19.002	32.7453		19.003	24.5199		19.0026	35.1146
19.019	21.4055		19.0186	24.4454		19.0182	32.8794		19.0192	24.5646		19.0182	35.1146
19.0348	21.3161		19.0344	24.2665		19.0344	33.1104		19.035	24.7359		19.034	35.0848
19.0506	21.6439		19.0502	24.4752		19.0506	32.8645		19.0508	24.8328		19.05	34.9805
19.0664	21.3161		19.0662	24.6465		19.0668	32.8496		19.0666	24.8477		19.0662	34.906
19.0822	21.3683		19.0822	24.2963		19.0828	32.9912		19.0824	24.572		19.0824	35.3306
19.098	21.5992		19.0982	24.2069		19.0988	32.9167		19.0982	24.4677		19.0986	35.4052
19.114	21.331		19.1144	24.2367		19.1146	33.3488		19.1142	24.8551		19.1148	34.8613
19.1302	21.1373		19.1306	24.3336		19.1306	33.3935		19.1302	25.101		19.1308	34.6601
19.1464	21.5322		19.1468	24.4901		19.1464	33.401		19.1462	24.7881		19.1466	35.0252
19.1626	21.5173		19.163	24.4081		19.1622	33.021		19.1624	24.6838		19.1626	35.2338
19.1786	21.5471		19.179	24.423		19.178	33.2296		19.1788	24.654		19.1784	35.2711
19.1948	21.629		19.195	24.6093		19.194	33.2445		19.1948	24.4155		19.1944	35.3158
19.2108	21.3087		19.2108	24.8626		19.2102	32.9092		19.211	24.6614		19.2102	35.2413
19.2266	21.4428		19.2266	24.1622		19.2264	32.9167		19.227	24.6614		19.2262	35.0028
19.2426	21.5471		19.2424	24.3783		19.2426	33.4308		19.2428	25.1755		19.2422	35.3232
19.2584	21.562		19.2582	24.5869		19.259	33.7809		19.2586	24.9892		19.2582	35.5542
19.2742	21.711		19.274	24.6093		19.275	33.4308		19.2744	24.7508		19.2744	35.6212
19.2902	22.0016		19.29	24.6838		19.291	33.1476		19.2902	25.1532		19.2908	35.7106
19.3062	21.4949		19.3062	24.7434		19.307	33.3935		19.3062	25.101		19.307	35.584
19.3222	21.5024		19.3224	24.4379		19.3228	33.6543		19.3222	25.2575		19.3232	35.502
19.3384	21.7035		19.3386	24.4826		19.3388	33.3339		19.3382	25.0563		19.3392	35.3903
19.3548	22.2251		19.3548	24.8402		19.3544	33.2668		19.3544	24.9222		19.355	35.0028
19.371	21.793		19.3708	24.7583		19.3702	33.4159		19.3706	24.9669		19.371	35.3158
19.387	21.6365		19.3868	24.4603		19.3862	33.7809		19.3868	24.7061		19.3868	35.2636
19.4032	21.5843		19.4028	24.5422		19.402	33.6841		19.403	24.7136		19.4026	35.3306
19.419	21.4875		19.4186	24.8551		19.418	33.4606		19.419	24.9967		19.4182	35.3306
19.4348	21.942		19.4344	25.1979		19.4344	33.4084		19.4348	25.3022		19.4342	35.7255
19.4506	22.1208		19.4502	24.9892		19.4506	33.7735		19.4506	25.0786		19.4502	35.5914
19.4664	21.8973		19.4662	24.8253		19.4668	33.9821		19.4666	24.9147		19.4662	35.7628
19.4822	21.5173		19.4822	24.6018		19.4828	33.7735		19.4822	25.3022		19.4824	35.8969
19.4982	21.6439		19.4982	24.4752		19.4988	33.5202		19.498	25.5108		19.4986	35.6734
19.5142	22.0984		19.5146	24.7881		19.5146	33.6617		19.514	24.952		19.5148	35.7777
19.5302	22.009		19.5308	24.8775		19.5304	33.7809		19.53	25.0116		19.5308	35.6808
19.5464	21.8749		19.547	24.7285		19.5464	33.9672		19.546	25.2277		19.5468	35.502
19.5626	21.9196		19.5632	24.7434		19.5622	33.8852		19.5622	25.4884		19.5626	35.5244
19.5788	21.7334		19.5792	24.9818		19.5782	33.8703		19.5786	24.8775		19.5786	35.8745
19.595	21.7035		19.595	25.034		19.5942	33.6915		19.5946	25.1457		19.5942	36.0683
19.6108	21.7259		19.6108	25.0861		19.6102	33.7064		19.6108	25.1755		19.6102	35.9937
19.6268	21.6067		19.6266	24.8402		19.6266	33.848		19.6266	25.2649		19.6262	35.6957
19.6426	22.0835		19.6424	24.8924		19.6428	33.7586		19.6426	25.1606		19.642	35.3008
19.6584	21.9643		19.6582	24.9967		19.659	33.7511		19.6584	25.2649		19.658	35.651
19.6742	21.8302		19.674	24.8775		19.6752	33.5127		19.6742	25.332		19.6742	36.329
19.6902	21.7035		19.69	25.2947		19.6912	33.7884		19.6902	25.6375		19.6906	36.18
19.7062	21.942		19.7062	25.1755		19.707	34.1386		19.706	25.3916		19.7068	35.9639
19.7222	22.0686		19.7224	25.1457		19.723	34.0789		19.722	25.25		19.723	35.8
19.7384	22.1208		19.7386	24.8998		19.7388	33.699		19.738	25.3171		19.739	35.9267
19.7546	22.0686		19.7548	25.0936		19.7544	33.4606		19.7544	25.4735		19.755	36.113
19.7708	22.3219		19.7708	25.3245		19.7702	34.0417		19.7706	25.8088		19.7708	35.8894
19.787	22.3741		19.7868	25.1457		19.7862	34.3919		19.787	25.9429		19.7864	36.1204
19.803	21.8675		19.8026	25.1755		19.8022	34.3323		19.803	25.9429		19.8024	36.411
19.8188	21.8451		19.8186	25.0489		19.8184	34.4589		19.819	25.9578		19.8182	36.262
19.8346	22.3145		19.8344	25.3841		19.8346	34.4738		19.835	25.6747		19.834	35.7032
19.8506	22.2698		19.8502	25.25		19.8508	34.146		19.8508	25.5853		19.85	36.1875
19.8664	22.307		19.8662	25.2947		19.8668	33.8852		19.8666	25.3618		19.8662	36.7835
19.8822	22.4561		19.8822	25.1159		19.883	34.3546		19.8824	24.9892		19.8824	36.5525
19.898	22.3294		19.8982	25.2128		19.899	34.757		19.898	25.4139		19.8986	36.5823
19.914	22.1357		19.9146	25.2649		19.9148	34.1684		19.914	25.481		19.9148	36.5451
19.9302	22.1804		19.9308	25.2128		19.9306	34.228		19.93	25.7716		19.9308	36.5749
19.9464	22.0314		19.947	25.6971		19.9464	34.5036		19.946	25.8014		19.9468	36.4259
19.9626	21.6737		19.963	25.9727		19.9622	34.4962		19.9622	25.9355		19.9626	36.2173
19.9788	22.2847		19.9792	25.5927		19.9782	34.3248		19.9786	25.9727		19.9784	36.1875
19.9948	22.7392		19.995	25.5257		19.9942	34.146		19.9948	25.6822		19.9944	36.6271
20.0108	22.3294		20.011	25.6449		20.0102	34.5856		20.0108	25.7865		20.0102	37.1113
20.0268	22.2251		20.0266	25.7492		20.0264	34.6079		20.0268	25.7492		20.0262	36.9549
20.0426	22.2996		20.0424	25.4735		20.0428	34.4962		20.0426	25.9653		20.042	36.4557
20.0584	22.2474		20.0582	25.5704		20.059	34.5782		20.0584	26.1143		20.0582	36.3514
20.0742	22.6498		20.0742	25.7194		20.075	34.5409		20.0742	25.6151		20.0744	36.5973
20.0902	22.4412		20.0902	25.8237		20.091	34.6228		20.0902	25.7194		20.0906	36.6718
20.1062	22.2102		20.1062	25.63		20.107	34.5856		20.1062	25.861		20.107	36.6718
20.1222	22.2176		20.1224	25.7939		20.1228	34.4589		20.1222	25.9057		20.123	36.6867
20.1386	22.5678		20.1386	25.779		20.1386	34.526		20.1382	25.9057		20.1392	36.8878
20.1548	22.3443		20.1548	25.4139		20.1542	34.7048		20.1544	26.2857		20.155	36.8655
20.171	22.4412		20.1708	25.4065		20.1702	34.8389		20.1708	26.3751		20.1708	36.3588
20.1872	22.4709		20.1868	25.5182		20.186	34.7346		20.187	26.4421		20.1866	36.3439
20.2032	22.5902		20.2026	25.5182		20.202	34.8836		20.2032	26.3378		20.2024	36.7314
20.219	22.4262		20.2186	25.712		20.2182	35.0177		20.219	26.2931		20.2182	37.1113
20.2348	22.5008		20.2344	25.8982		20.2344	34.7272		20.235	26.2335		20.234	36.9549
20.2506	22.7243		20.2502	25.9802		20.2506	34.8911		20.2508	25.8982		20.25	36.8804
20.2664	22.6572		20.266	25.7716		20.2668	35.1816		20.2666	26.2782		20.266	36.9772
20.2822	22.389		20.282	26.0994		20.2828	35.0103		20.2824	26.8519		20.2824	36.8729
20.298	22.5231		20.2982	25.8684		20.2988	34.7122		20.2982	26.7178		20.2986	36.7463
20.314	22.4262		20.3144	25.9057		20.3144	35.0475		20.314	26.755		20.3146	36.8878
20.33	22.6423		20.3306	26.0994		20.3304	35.1146		20.3302	26.6433		20.3308	36.94
20.3464	22.7392		20.3468	26.0323		20.3464	35.0475		20.3462	26.4198		20.3468	36.858
20.3626	22.7764		20.363	25.6375		20.3622	35.0326		20.3624	26.2186		20.3626	36.7984
20.3788	22.7317		20.379	25.7641		20.3782	35.0401		20.3788	26.2707		20.3784	37.387
20.3948	22.4933		20.395	25.6971		20.3942	35.3679		20.3948	26.5539		20.3944	37.5658
20.4108	22.5231		20.4106	25.861		20.4102	35.4275		20.411	26.8742		20.4102	37.3647
20.4266	22.7466		20.4266	25.8461		20.4264	35.122		20.4268	26.8444		20.4262	37.3274
20.4424	22.7243		20.4422	26.01		20.4426	34.9209		20.4428	26.5092		20.442	37.4913
20.4584	22.687		20.4582	25.779		20.459	35.055		20.4586	26.755		20.4582	37.5435
20.4742	22.7317		20.474	25.6672		20.475	35.1369		20.4744	26.8519		20.4744	37.5286
20.49	22.8062		20.49	26.1739		20.491	35.0848		20.4902	26.5613		20.4908	37.3796
20.5062	22.9999		20.5062	26.2633		20.507	35.4797		20.506	26.5539		20.507	37.4913
20.5222	22.3964		20.5224	26.1813		20.523	35.3456		20.5222	26.755		20.523	37.7893
20.5384	22.1804		20.5386	25.8386		20.5386	35.4573		20.5382	26.8146		20.5392	37.2976
20.5548	22.8435		20.5548	25.9876		20.5542	35.1667		20.5544	26.986		20.555	37.3498
20.571	22.9478		20.5708	25.8461		20.5702	35.2711		20.5706	26.6507		20.5708	37.618
20.587	23.0148		20.5868	25.9355		20.586	35.2785		20.5868	26.4272		20.5866	37.8713
20.6032	23.0297		20.6026	26.1068		20.602	35.5914		20.603	26.5837		20.6024	37.5435
20.619	23.3725		20.6186	26.0621		20.6182	35.7404		20.6188	26.6358		20.6182	37.5435
20.6348	23.216		20.6344	26.1515		20.6344	35.3083		20.6348	26.5539		20.6342	37.767
20.6506	22.7764		20.6502	26.3006		20.6506	35.3158		20.6506	26.8146		20.65	37.6925
20.6664	22.5976		20.6662	26.1888		20.6668	35.4275		20.6664	26.6731		20.6662	37.5137
20.6822	22.8584		20.6822	26.3527		20.6828	35.5393		20.6822	26.6135		20.6824	37.4019
20.698	23.0447		20.6982	26.1143		20.6988	35.6212		20.698	26.8668		20.6986	37.4615
20.714	23.1862		20.7144	26.1292		20.7146	35.5393		20.7138	26.8146		20.7148	37.4094
20.7302	22.5604		20.7308	26.2633		20.7304	35.8149		20.73	26.6731		20.7308	37.2604
20.7466	22.8435		20.747	26.6507		20.7464	35.7106		20.746	26.6656		20.7468	37.5584
20.7628	23.134		20.763	26.3229		20.7622	35.6287		20.7624	26.4943		20.7628	37.7074
20.7788	23.4991		20.7792	25.9876		20.7782	35.8373		20.7786	27.0084		20.7784	37.8192
20.795	23.2235		20.795	25.928		20.7942	35.7255		20.7946	27.217		20.7944	37.7595
20.8108	23.216		20.8108	26.226		20.8102	35.8745		20.8108	27.0978		20.8102	38.3109
20.8266	23.3352		20.8266	26.4719		20.8264	36.0012		20.8268	27.0754		20.826	38.2215
20.8426	23.2458		20.8424	26.5688		20.8428	35.9192		20.8426	27.0084		20.842	37.8266
20.8584	23.2309		20.8582	26.6358		20.859	35.8596		20.8584	26.8593		20.858	37.8713
20.874	23.1713		20.874	26.5017		20.8752	35.8522		20.8742	26.9562		20.8744	37.8192
20.89	22.7764		20.89	26.5315		20.8912	35.9639		20.89	27.0158		20.8906	37.9905
20.906	22.9552		20.9062	26.2931		20.907	35.8969		20.906	26.9264		20.9068	37.9831
20.9222	23.067		20.9224	26.1813		20.9228	35.8224		20.922	27.2393		20.923	37.7148
20.9384	23.216		20.9386	26.7625		20.9386	35.9044		20.938	26.7923		20.939	37.6627
20.9546	23.3352		20.9546	26.6358		20.9544	35.7628		20.9544	26.6731		20.9548	38.147
20.9708	23.298		20.9708	26.5166		20.9702	35.7777		20.9706	27.135		20.9708	38.4599
20.987	23.1862		20.9868	26.3602		20.9862	35.8075		20.9868	27.0456		20.9866	38.3556
21.003	23.5885		21.0026	26.8593		21.0022	35.949		21.003	26.8892		21.0024	37.9309
21.019	23.6779		21.0186	26.7327		21.0182	36.1875		21.019	27.0382		21.0182	38.214
21.0346	23.447		21.0344	26.8221		21.0346	36.2471		21.035	27.1723		21.034	38.1768
21.0504	23.3948		21.0502	26.5837		21.0508	36.6494		21.0508	26.8444		21.05	38.2066
21.0662	23.5066		21.0662	26.6135		21.0668	36.3216		21.0666	27.217		21.0662	38.3779
21.082	23.5513		21.0822	26.837		21.083	35.9937		21.0824	27.3362		21.0824	38.6611
21.098	23.1788		21.0982	26.5837		21.099	35.9118		21.0982	27.4703		21.0986	38.9218
21.114	23.3129		21.1146	27.0009		21.1148	36.0608		21.114	27.2691		21.1148	38.8026
21.1302	23.514		21.1308	26.986		21.1304	35.8447		21.1298	27.5001		21.1308	38.4823
21.1464	23.4246		21.147	26.7327		21.1462	36.2918		21.146	27.8279		21.1468	38.4077
21.1626	23.4097		21.1632	26.5017		21.1622	36.411		21.1622	27.6938		21.1626	38.5344
21.1788	23.3725		21.1792	26.6582		21.178	36.3663		21.1786	27.2915		21.1784	38.5046
21.1948	23.3278		21.195	26.8817		21.194	36.7016		21.1946	27.5895		21.1944	38.7654
21.2106	23.2086		21.2108	26.5986		21.2102	36.6718		21.2106	27.8503		21.2102	38.7877
21.2266	23.1564		21.2266	26.7625		21.2264	36.3067		21.2266	27.5523		21.226	38.7058
21.2424	23.514		21.2424	27.0158		21.2426	36.4631		21.2426	27.4032		21.2422	38.7058
21.2582	23.6332		21.2582	27.0829		21.2588	36.4408		21.2584	27.7013		21.2582	38.6313
21.2742	23.5513		21.2742	26.8295		21.275	36.6196		21.2742	27.8801		21.2744	38.5568
21.29	23.5438		21.2902	26.7476		21.291	36.4855		21.2902	27.813		21.2906	38.6909
21.306	23.4321		21.3062	27.0456		21.3068	36.2322		21.306	27.6938		21.307	38.5717
21.3222	23.4246		21.3224	27.217		21.3226	36.5898		21.322	27.3734		21.323	38.4524
21.3384	23.3725		21.3386	27.217		21.3384	36.2918		21.3382	27.5373		21.3392	38.6685
21.3548	22.9701		21.3548	26.9413		21.3542	36.1577		21.3544	27.6864		21.355	39.0559
21.371	23.2682		21.371	26.8221		21.37	36.5451		21.3708	27.8205		21.3708	39.0857
21.387	23.3725		21.3868	26.7774		21.386	36.8729		21.387	27.9546		21.3866	39.0783
21.4032	23.9387		21.4028	27.0829		21.402	37.1486		21.403	28.1855		21.4024	38.9591
21.419	23.9983		21.4186	27.1723		21.4182	37.3796		21.419	28.0887		21.4182	38.8324
21.4348	24.0281		21.4344	27.4628		21.4344	37.0443		21.435	28.1259		21.434	39.0857
21.4506	24.2367		21.4502	27.4852		21.4506	36.4259		21.451	28.0291		21.45	39.3167
21.4664	23.9685		21.4662	27.3585		21.4668	36.3365		21.4666	27.813		21.466	38.8473
21.4822	23.6407		21.482	27.3436		21.4828	36.5153		21.4824	28.044		21.4822	38.8697
21.498	23.365		21.4982	27.1201		21.4988	36.7016		21.4982	28.044		21.4986	39.123
21.514	23.4917		21.5144	27.3064		21.5146	36.3663		21.514	28.1632		21.5146	39.2422
21.5302	23.4768		21.5306	27.366		21.5304	36.478		21.5302	28.2451		21.5308	39.2124
21.5464	23.4544		21.5468	27.3362		21.5464	37.1635		21.5462	28.2154		21.5466	39.2422
21.5626	23.447		21.563	27.3958		21.5622	37.1039		21.5624	28.0291		21.5626	39.0485
21.5786	23.8195		21.579	27.515		21.5782	36.9698		21.5786	28.111		21.5784	39.2273
21.5946	23.9909		21.595	27.3213		21.5942	36.94		21.5948	28.2973		21.5942	39.2273
21.6106	23.596		21.6106	27.4181		21.6102	36.791		21.6108	28.5059		21.6102	39.1007
21.6266	23.6705		21.6266	27.6416		21.6264	37.0666		21.6268	28.2079		21.626	39.2199
21.6424	23.8568		21.6422	27.6715		21.6428	36.8729		21.6426	28.3495		21.642	39.1975
21.6582	23.6332		21.6582	27.4107		21.659	37.1784		21.6586	28.4761		21.6582	39.2199
21.6742	23.5662		21.674	27.2989		21.675	37.2678		21.6744	28.1334		21.6744	39.1007
21.69	23.827		21.69	27.4479		21.691	37.1859		21.6902	28.4016		21.6906	39.3763
21.706	23.8046		21.7062	27.2989		21.7068	37.2306		21.706	28.6251		21.7068	39.4881
21.7222	23.8493		21.7224	27.1723		21.7228	37.5733		21.722	28.4091		21.723	39.4955
21.7384	23.9536		21.7386	27.217		21.7386	37.6329		21.7382	28.4687		21.7392	39.6371
21.7548	23.9164		21.7548	27.7758		21.7544	37.32		21.7542	28.3048		21.755	39.734
21.771	23.7003		21.7708	27.3064		21.7702	37.0666		21.7706	28.3718		21.7708	39.4359
21.7872	23.7003		21.7868	27.284		21.786	37.0964		21.7868	28.6177		21.7866	39.354
21.803	23.6332		21.8026	27.4852		21.802	37.0964		21.803	28.3197		21.8024	39.734
21.819	23.9387		21.8186	27.2468		21.8182	37.1262		21.8188	28.424		21.8182	39.9575
21.8348	24.2814		21.8344	27.4852		21.8344	37.6105		21.8348	28.5208		21.834	40.0096
21.8506	24.192		21.8502	27.3585		21.8506	37.4615		21.8506	28.3867		21.85	40.1288
21.8664	24.2665		21.8662	27.4181		21.8668	37.7968		21.8664	28.4612		21.8662	39.6743
21.8822	24.2144		21.8822	27.4554		21.8828	37.834		21.8822	28.1259		21.8824	39.8085
21.898	24.1771		21.8982	27.8279		21.8986	37.849		21.898	28.0514		21.8986	40.1437
21.9142	24.043		21.9146	27.7907		21.9144	37.7595		21.9138	28.3942		21.9148	40.0171
21.9302	24.3559		21.9308	27.515		21.9304	37.6627		21.9298	28.7816		21.9308	39.8159
21.9464	24.3783		21.947	27.6416		21.9462	37.6478		21.946	28.6326		21.9468	39.95
21.9626	24.1622		21.9632	27.7236		21.9622	37.4392		21.9624	28.3048		21.9626	39.9128
21.9788	23.8344		21.9792	27.6491		21.9782	37.536		21.9786	28.5879		21.9786	39.8606
21.9948	23.9909		21.995	27.6789		21.9942	37.3945		21.9946	28.8785		21.9944	39.8233
22.0106	24.1026		22.0108	27.7907		22.0102	37.5733		22.0106	28.8785		22.0102	39.57
22.0266	23.9536		22.0266	28.0663		22.0266	37.6478		22.0266	28.5208		22.026	39.4285
22.0424	24.0803		22.0424	27.6491		22.0428	37.8117		22.0426	28.4016		22.042	39.8457
22.0582	24.2442		22.0582	27.5672		22.059	37.8266		22.0584	28.8263		22.058	39.9873
22.074	24.1101		22.074	27.3362		22.0752	38.1917		22.0742	29.1988		22.0742	39.8755
22.0898	24.2069		22.09	27.6565		22.091	37.6552		22.09	29.0126		22.0906	40.1288
22.1058	24.3336		22.1062	27.8503		22.107	37.8638		22.106	28.9008		22.1068	40.3896
22.122	24.4677		22.1224	27.6565		22.1228	38.2587		22.122	28.8636		22.1228	40.2629
22.1382	24.5273		22.1386	27.6491		22.1386	38.3109		22.1382	28.8859		22.139	40.2182
22.1546	24.6614		22.1548	28.0142		22.1544	37.9458		22.1544	28.7667		22.1548	40.0543
22.1706	24.4603		22.1708	28.0142		22.1702	37.7521		22.1706	28.7965		22.1706	40.0692
22.1868	24.2069		22.1866	27.9844		22.1862	38.0278		22.1868	28.9753		22.1864	40.1214
22.2026	24.0505		22.2026	27.9471		22.2022	38.3258		22.203	29.3031		22.2022	40.3002
22.2186	23.9983		22.2184	27.6864		22.2182	38.1544		22.219	29.1318		22.218	40.33
22.2346	24.3336		22.2342	27.4405		22.2346	37.7968		22.235	28.9381		22.2338	40.1512
22.2504	24.3485		22.2502	27.8205		22.2508	37.9682		22.2508	29.0126		22.25	40.1288
22.2662	24.5348		22.266	27.9918		22.2668	38.0501		22.2666	29.0498		22.266	40.3225
22.282	24.3187		22.2822	27.5895		22.283	38.0203		22.2824	28.7518		22.2822	40.4492
22.2978	24.0803		22.2982	27.9769		22.2988	38.0576		22.2982	28.871		22.2986	40.7025
22.314	24.4528		22.3144	27.9993		22.3146	38.0874		22.314	29.2957		22.3148	40.3971
22.3302	24.3187		22.3308	27.9918		22.3304	38.1768		22.3298	29.2137		22.3306	40.3449
22.3464	24.7806		22.347	28.1558		22.3464	38.3928		22.346	28.9977		22.3466	40.5759
22.3626	24.7806		22.3632	28.6922		22.3622	38.2289		22.3622	29.0647		22.3626	40.3151
22.3788	24.7806		22.3792	28.0812		22.3782	38.1246		22.3784	29.2808		22.3784	40.6057
22.3948	24.4677		22.395	27.962		22.394	38.4674		22.3946	29.4671		22.3944	40.3076
22.4106	24.3932		22.4108	28.1259		22.4102	38.7728		22.4106	29.482		22.4102	40.7696
22.4266	24.5273		22.4266	28.1036		22.4264	38.363		22.4266	29.4372		22.426	40.8292
22.4424	24.6465		22.4424	27.6565		22.4426	38.3183		22.4424	29.3851		22.442	40.6429
22.4582	24.4826		22.4582	28.0738		22.4588	38.2736		22.4584	29.2286		22.4582	40.859
22.4742	24.5944		22.4742	28.7443		22.475	38.2811		22.4742	29.3776		22.4744	41.0378
22.49	24.5497		22.49	28.8934		22.491	38.6164		22.49	29.3851		22.4906	40.3896
22.506	24.6614		22.5062	28.7294		22.5068	38.3481		22.506	29.3255		22.507	40.3523
22.5222	24.9222		22.5226	28.4538		22.5226	38.9293		22.522	29.2659		22.523	40.7547
22.5384	24.8477		22.5388	28.2303		22.5384	38.8995		22.5382	29.251		22.539	40.6355
22.5548	25.101		22.5548	28.2451		22.5542	38.3034		22.5544	29.1914		22.555	40.9484
22.571	24.8551		22.571	28.1259		22.57	38.214		22.5708	29.4223		22.5708	40.8515
22.587	24.7136		22.5868	28.342		22.586	38.6164		22.587	29.6235		22.5866	40.8366
22.6032	25.1979		22.6026	28.4314		22.602	38.5195		22.603	29.631		22.6024	41.1048
22.619	24.8849		22.6186	28.6549		22.6182	38.5568		22.619	29.5043		22.6182	40.7994
22.6348	24.7508		22.6344	28.5953		22.6344	38.5717		22.635	29.631		22.634	40.7547
22.6506	24.8924		22.65	28.3197		22.6506	38.8324		22.6508	29.7874		22.6498	40.7547
22.6664	24.9296		22.666	28.6177		22.6668	38.6313		22.6666	29.8545		22.666	40.4864
22.682	25.0936		22.682	28.4016		22.6828	38.5046		22.6824	29.4745		22.6824	40.2853
22.698	24.9818		22.698	28.1483		22.6988	38.7952		22.6982	29.7129		22.6986	40.7547
22.714	24.8626		22.7142	28.573		22.7144	38.8697		22.714	30.2494		22.7146	41.2911
22.7302	25.2798		22.7306	28.4612		22.7304	38.3779		22.73	30.0705		22.7308	41.1272
22.7464	25.101		22.7468	28.424		22.7462	38.4376		22.7462	29.9215		22.7466	41.2986
22.7626	24.8849		22.763	28.7443		22.762	38.7058		22.7624	30.0035		22.7626	41.455
22.7786	25.3245		22.779	28.9008		22.778	38.6387		22.7786	29.9588		22.7784	41.3284
22.7946	25.2649		22.7948	28.871		22.794	38.5344		22.7948	29.9811		22.7942	41.2315
22.8108	25.034		22.8106	28.6028		22.8102	38.4971		22.8108	29.6235		22.8102	41.2092
22.8266	25.2202		22.8264	28.5655		22.8264	38.8846		22.8268	29.8768		22.826	41.2241
22.8424	25.2724		22.8422	28.2899		22.8428	38.7803		22.8426	30.227		22.842	41.2315
22.8582	25.0786		22.858	28.2675		22.859	38.676		22.8584	30.0556		22.8582	41.1272
22.874	24.7583		22.874	28.3495		22.875	38.7132		22.8742	29.8545		22.8744	41.4476
22.89	24.8849		22.89	28.5804		22.891	39.0038		22.89	30.1078		22.8906	41.4476
22.906	25.1159		22.9062	28.3644		22.907	39.1454		22.906	29.996		22.907	41.4848
22.9222	24.8998		22.9224	28.0589		22.9228	39.2347		22.9218	30.0333		22.923	41.4476
22.9384	24.9445		22.9386	28.4016		22.9386	38.892		22.938	29.5267		22.939	41.7679
22.9548	25.2053		22.9548	28.7369		22.9544	39.1454		22.9542	29.8768		22.955	41.604
22.971	25.2128		22.9708	28.5357		22.97	39.1826		22.9706	30.2643		22.9708	41.5519
22.987	25.2351		22.9868	28.8189		22.986	39.0336		22.9868	30.2121		22.9866	41.4699
23.003	25.25		23.0026	29.1169		23.002	39.3316		23.0028	29.9662		23.0024	41.5742
23.019	25.1979		23.0186	28.9306		23.0182	39.0485		23.0188	30.2419		23.0182	41.5966
23.0348	25.4586		23.0342	28.9828		23.0344	38.974		23.0348	30.227		23.034	41.8425
23.0506	25.3916		23.0502	29.0945		23.0506	39.2273		23.0506	30.1972		23.05	41.835
23.0664	25.399		23.066	29.0498		23.0666	39.1826		23.0664	30.4729		23.0662	41.9244
23.0822	25.2426		23.0822	28.9008		23.0826	39.272		23.0822	30.5176		23.0824	42.0958
23.098	25.2724		23.0982	28.9306		23.0988	38.892		23.098	30.4505		23.0986	41.7903
23.114	25.4214		23.1144	29.1318		23.1146	38.9889		23.1138	30.1525		23.1146	42.0138
23.1302	25.5629		23.1308	29.3702		23.1304	39.1975		23.13	30.0035		23.1308	42.1703
23.1464	25.6375		23.147	28.7816		23.1462	39.4061		23.146	30.227		23.1468	41.8797
23.1626	25.6449		23.163	28.6698		23.162	38.9665		23.1624	30.2717		23.1626	42.0287
23.1788	25.2202		23.1792	29.1243		23.178	38.6909		23.1784	30.3015		23.1784	41.917
23.1948	25.2277		23.195	29.2063		23.194	39.1528		23.1946	30.1748		23.1944	41.917
23.2108	25.4959		23.2108	29.2435		23.2102	39.5477		23.2108	30.4729		23.2102	42.0511
23.2266	25.2575		23.2266	29.251		23.2264	39.6743		23.2266	30.7187		23.226	41.917
23.2424	25.2277		23.2422	29.3925		23.2428	39.5551		23.2426	30.3835		23.242	41.7903
23.2584	25.3543		23.2582	29.7204		23.259	39.6893		23.2584	30.3462		23.258	41.8425
23.2742	25.4139		23.274	29.2882		23.275	39.6669		23.2742	30.5101		23.2742	41.8648
23.29	25.2128		23.29	28.5879		23.291	39.3242		23.2902	30.6591		23.2906	42.1405
23.306	25.2798		23.3062	29.0647		23.307	39.5626		23.306	30.8752		23.3068	42.2746
23.322	25.5704		23.3224	28.8263		23.3228	39.9947		23.322	30.6815		23.3228	42.1405
23.3384	25.481		23.3386	28.9306		23.3386	39.8904		23.338	30.309		23.3388	42.0958
23.3546	25.6747		23.3548	29.1839		23.3544	39.6222		23.3544	30.6889		23.3548	42.2224
23.3708	25.6598		23.3708	29.6235		23.3702	39.8979		23.3706	30.8454		23.3706	42.3118
23.3868	25.4437		23.3868	29.8023		23.3862	39.719		23.387	30.9721		23.3864	41.9766
23.4028	25.5927		23.4026	29.6831		23.402	39.6147		23.4028	30.5772		23.4022	42.1256
23.4188	25.5927		23.4184	29.5565		23.4182	40.0916		23.419	30.4952		23.418	42.5801
23.4346	25.6076		23.4344	29.3106		23.4346	39.9128		23.435	30.9721		23.434	42.4236
23.4504	25.5033		23.45	29.318		23.4506	39.7861		23.4508	30.8976		23.4498	42.2075
23.4662	25.4214		23.466	29.5863		23.4668	39.6296		23.4666	30.7933		23.466	42.3715
23.482	25.6449		23.482	29.4745		23.4828	39.6743		23.4824	30.9944		23.4824	42.8706
23.498	26.0025		23.4982	29.7353		23.4986	39.8606		23.498	30.9348		23.4986	42.8632
23.5138	26.0696		23.5144	29.8545		23.5146	39.9426		23.514	30.8752		23.5146	42.4758
23.5302	25.928		23.5308	29.5863		23.5304	39.883		23.5298	30.5399		23.5308	42.5205
23.5464	25.8014		23.547	29.631		23.5462	39.5626		23.546	31.2477		23.5466	42.5726
23.5626	25.4586		23.5632	29.5117		23.562	39.57		23.5622	31.2626		23.5626	42.8259
23.5788	25.5406		23.5792	29.2808		23.578	39.8755		23.5784	31.2477		23.5784	42.7291
23.5948	25.7939		23.595	29.1541		23.594	39.9649		23.5946	31.1285		23.5944	42.5801
23.6106	26.0621		23.6108	29.5565		23.6102	40.1437		23.6106	30.7337		23.6102	42.6844
23.6266	25.861		23.6266	29.8768		23.6264	40.3598		23.6266	31.2775		23.626	42.9526
23.6424	25.8237		23.6424	29.5937		23.6426	40.1214		23.6426	31.0466		23.642	43.0942
23.6584	26.01		23.6582	29.7651		23.6588	40.3374		23.6584	31.0168		23.658	43.0196
23.6742	25.6449		23.674	30.0631		23.675	40.6802		23.6742	31.2924		23.6744	42.9079
23.69	26.0398		23.69	29.6608		23.691	40.7249		23.69	31.203		23.6906	42.9526
23.706	25.8312		23.7062	29.5863		23.707	40.5908		23.706	31.1062		23.707	43.0122
23.7222	25.8237		23.7224	29.8992		23.7226	40.6429		23.722	30.8603		23.723	42.7589
23.7384	25.9951		23.7386	29.8545		23.7384	40.4119		23.738	31.0168		23.739	43.1836
23.7548	25.8386		23.7548	29.8247		23.7542	40.2853		23.7544	31.1509		23.755	42.9004
23.771	25.7865		23.7708	29.6533		23.77	40.4641		23.7706	31.1136		23.7708	42.8185
23.787	25.5257		23.7866	29.6757		23.7858	40.3747		23.7868	31.0466		23.7866	42.9824
23.803	25.6672		23.8026	29.9588		23.802	40.2406		23.803	30.8454		23.8024	43.0048
23.8188	25.7417		23.8184	30.0184		23.8182	40.6131		23.819	31.0317		23.8182	42.7738
23.8348	25.7343		23.8344	29.8098		23.8344	40.5237		23.835	31.732		23.834	42.9973
23.8506	25.9355		23.8502	29.6161		23.8506	40.2927		23.8508	31.6501		23.8498	42.8706
23.8664	26.1143		23.866	29.631		23.8668	40.4343		23.8666	31.4861		23.866	42.7291
23.882	25.7939		23.882	29.7055		23.8828	40.5014		23.8824	31.434		23.8822	42.9228
23.898	25.9727		23.8982	29.847		23.8986	40.5908		23.8982	31.3371		23.8986	43.0942
23.914	26.01		23.9144	30.1078		23.9146	40.5461		23.914	31.5234		23.9146	43.5412
23.9302	25.6598		23.9306	29.9439		23.9304	40.71		23.93	31.136		23.9306	43.4443
23.9464	25.9429		23.9468	29.698		23.9462	40.6653		23.946	31.6054		23.9466	43.3549
23.9626	26.0249		23.9628	29.9066		23.962	40.5833		23.9624	31.2999		23.9624	43.0495
23.9786	25.8535		23.979	29.8917		23.978	40.7174		23.9786	31.1807		23.9784	43.191
23.9946	25.8088		23.9948	30.0705		23.994	40.8441		23.9948	31.7097		23.9942	43.3326
24.0106	25.861		24.0106	30.2196		24.0102	40.8515		24.0108	31.3446		24.01	43.3996
24.0266	26.1366		24.0264	30.0258		24.0264	40.5684		24.0268	31.4042		24.026	43.4741
24.0424	26.1813		24.0422	29.9513		24.0426	40.7621		24.0426	31.7618		24.042	43.3624
24.0582	26.6135		24.058	30.1227		24.059	40.7845		24.0586	31.5756		24.058	43.4667
24.074	26.6284		24.074	30.0854		24.075	40.8292		24.0744	31.4861		24.0744	43.5486
24.09	26.3154		24.09	29.8694		24.091	40.8441		24.0902	31.7022		24.0906	43.7573
24.1058	26.4794		24.1062	30.1599		24.1068	41.0378		24.106	31.5905		24.107	43.6082
24.1222	26.3229		24.1224	29.9513		24.1228	41.239		24.122	31.6873		24.123	43.4816
24.1384	26.308		24.1386	29.8768		24.1386	41.0005		24.138	31.5532		24.139	43.7498
24.1548	26.2335		24.1548	30.0854		24.1544	41.1496		24.1542	31.6799		24.155	43.638
24.1708	26.1068		24.1708	29.9737		24.17	41.0825		24.1704	32.2014		24.1708	43.6082
24.187	26.6135		24.1866	30.309		24.186	40.8962		24.1866	31.963		24.1866	43.0867
24.203	26.6358		24.2026	30.3313		24.202	40.8739		24.2028	31.8885		24.2024	43.6902
24.219	26.1441		24.2184	30.1972		24.2182	40.9037		24.2188	32.0524		24.2182	44.0031
24.2348	26.308		24.2342	30.5399		24.2344	40.777		24.2348	31.7842		24.234	43.7349
24.2506	26.2931		24.2502	30.674		24.2506	40.8962		24.2506	31.6799		24.25	43.6604
24.2664	26.5613		24.266	30.4505		24.2666	41.157		24.2664	31.7246		24.266	43.7647
24.2822	26.5017		24.2822	30.2121		24.2828	41.5295		24.2822	32.1567		24.2824	43.6529
24.298	26.3899		24.2982	30.2717		24.2986	41.2464		24.298	31.9928		24.2986	43.5039
24.314	26.457		24.3144	30.2568		24.3144	41.1719		24.314	32.2536		24.3146	43.4816
24.3302	26.3676		24.3308	30.4431		24.3304	41.455		24.3298	32.2014		24.3306	43.6232
24.3464	26.226		24.347	30.1451		24.3462	41.1719		24.346	32.0896		24.3466	43.8616
24.3626	26.2037		24.363	30.4952		24.362	40.9335		24.3622	31.8512		24.3626	43.8988
24.3786	26.4421		24.3792	30.823		24.378	41.3209		24.3784	31.9704		24.3784	44.1223
24.3948	26.755		24.395	30.3686		24.394	41.2464		24.3946	31.9108		24.3942	44.1074
24.4106	26.5613		24.4108	30.5846		24.4102	41.0825		24.4106	32.0077		24.41	44.2415
24.4266	26.5837		24.4266	30.6666		24.4266	41.4401		24.4266	32.3057		24.426	43.7945
24.4426	26.6507		24.4422	30.5325		24.4428	41.5146		24.4426	32.2089		24.4418	43.9361
24.4584	26.6731		24.458	30.3611		24.459	41.3433		24.4584	32.03		24.458	43.8765
24.4742	26.457		24.474	30.7337		24.475	41.2092		24.4742	32.0226		24.4742	44.1149
24.49	26.4943		24.49	30.7709		24.491	41.1198		24.49	32.2238		24.4906	44.0851
24.506	26.755		24.5062	30.1152		24.507	41.2688		24.506	32.0151		24.5068	44.2341
24.522	26.7252		24.5224	30.3686		24.5228	41.4178		24.5218	32.3057		24.5228	44.0553
24.5384	27.0307		24.5386	30.7113		24.5386	41.5146		24.538	32.7751		24.5388	44.0851
24.5546	26.9189		24.5546	30.5101		24.5544	41.3507		24.5542	32.3951		24.5548	44.2937
24.5708	26.7997		24.5708	30.5474		24.5702	41.604		24.5706	32.2983		24.5706	43.9808
24.5868	26.6135		24.5866	30.8529		24.586	41.6189		24.5868	32.3504		24.5864	44.018
24.6028	26.4347		24.6026	30.9423		24.6022	41.5668		24.6028	32.2685		24.6022	44.6215
24.6188	26.6805		24.6184	30.4133		24.6182	41.4252		24.619	32.2834		24.618	44.5098
24.6346	26.3676		24.6342	30.4654		24.6344	41.4699		24.635	32.5814		24.634	44.3831
24.6504	26.3899		24.65	30.9125		24.6508	41.7829		24.6508	32.5665		24.6498	44.4874
24.6662	26.7103		24.666	31.0093		24.6668	41.8797		24.6666	32.6932		24.666	44.3458
24.682	26.837		24.682	30.8827		24.683	41.5742		24.6824	32.6186		24.6822	44.4278
24.6978	26.5092		24.6982	30.6666		24.6988	41.537		24.698	32.7155		24.6984	44.3458
24.714	26.688		24.7144	30.8007		24.7146	41.7084		24.714	32.9018		24.7146	44.3533
24.73	26.8444		24.7308	30.5474		24.7304	41.6487		24.7298	32.4771		24.7306	44.4725
24.7464	26.837		24.747	30.6964		24.7464	41.455		24.746	32.2536		24.7466	44.0851
24.7626	27.0456		24.7632	30.987		24.7622	41.5966		24.7622	32.6782		24.7626	44.2639
24.7786	26.6954		24.779	30.5772		24.778	41.7531		24.7784	32.7155		24.7784	44.4576
24.7946	26.5017		24.795	30.7262		24.794	41.8946		24.7946	32.8049		24.7944	44.6811
24.8106	26.7178		24.8108	31.0466		24.81	41.8872		24.8106	32.6559		24.8102	44.7705
24.8266	26.986		24.8266	31.1658		24.8264	41.9617		24.8266	32.7155		24.826	44.696
24.8424	26.837		24.8422	31.2626		24.8426	42.0883		24.8426	32.7974		24.842	44.7258
24.8582	26.7476		24.8582	30.838		24.8588	41.9542		24.8584	32.6708		24.858	44.6662
24.8742	27.1052		24.874	30.7933		24.8748	41.984		24.8742	32.2312		24.8744	44.5247
24.89	27.1723		24.89	30.9795		24.8908	42.1554		24.89	32.4696		24.8906	44.5843
24.906	27.2319		24.9062	30.9721		24.9068	42.2373		24.906	32.5292		24.9068	44.8599
24.922	26.7625		24.9224	31.3968		24.9226	42.1703		24.922	32.8124		24.923	44.8227
24.9384	26.8668		24.9386	31.434		24.9384	42.3118		24.938	32.6186		24.939	44.8525
24.9546	27.2989		24.9548	31.2477		24.9542	41.9393		24.9544	32.7677		24.955	44.7258
24.9708	27.0233		24.9708	30.8901		24.97	42.2224		24.9706	32.8198		24.9708	44.8972
24.987	26.9934		24.9868	30.8454		24.9858	42.282		24.9868	32.7602		24.9866	44.8823
25.003	26.8817		25.0026	30.9497		25.002	42.0064		25.003	32.4771		25.0024	45.1282
25.019	26.9264		25.0184	31.4787		25.0182	42.2448		25.019	32.5069		25.0182	45.2995
25.0348	26.8593		25.0344	31.5085		25.0344	42.0511		25.035	32.7006		25.034	44.8227
25.0506	27.2766		25.05	31.1956		25.0504	41.9691		25.0508	32.4026		25.0498	44.8525
25.0664	27.1276		25.066	31.3744		25.0666	41.8797		25.0666	32.7006		25.066	45.225
25.082	27.1648		25.0818	31.3744		25.0826	42.066		25.0824	32.8645		25.0822	45.1729
25.098	27.2989		25.098	31.3371		25.0986	42.215		25.0982	33.2817		25.0986	45.3219
25.1138	27.433		25.1142	31.2626		25.1144	42.0436		25.114	32.9837		25.1146	45.5082
25.13	27.3809		25.1306	31.2403		25.1304	42.595		25.13	33.0657		25.1306	45.5305
25.1462	27.3436		25.1468	31.4638		25.1462	42.8632		25.146	33.1402		25.1466	44.9866
25.1626	27.2095		25.1628	31.6501		25.162	42.1703		25.1624	32.9092		25.1626	44.8227
25.1786	26.8444		25.1788	31.4936		25.178	42.364		25.1786	33.237		25.1784	44.6886
25.1946	27.0009		25.1948	31.5681		25.194	42.9004		25.1946	33.2445		25.1942	44.8227
25.2106	27.0307		25.2106	31.352		25.21	42.8185		25.2108	33.2743		25.2102	45.4113
25.2266	27.4628		25.2264	31.2105		25.2264	42.8408		25.2268	33.1178		25.226	45.1356
25.2424	27.4107		25.2422	31.1881		25.2426	42.6695		25.2426	32.9763		25.242	44.8972
25.2582	27.3213		25.258	31.203		25.259	42.7663		25.2584	32.9241		25.258	45.3666
25.274	27.3958		25.2738	31.1956		25.2748	42.7887		25.2744	33.0657		25.2744	45.7317
25.29	27.1574		25.29	31.3669		25.291	42.3118		25.2902	33.1327		25.2906	45.5156
25.306	27.0531		25.306	31.4713		25.3068	42.2969		25.306	33.468		25.3068	45.4858
25.322	27.5075		25.3224	31.2328		25.3228	42.9228		25.322	33.4606		25.323	45.5901
25.3384	27.5448		25.3386	31.7544		25.3386	42.8259		25.338	33.3115		25.339	45.538
25.3546	27.284		25.3546	31.3148		25.3542	42.8706		25.3542	33.5649		25.355	45.4187
25.3708	27.4107		25.3706	31.5458		25.37	42.5503		25.3704	33.4904		25.3708	45.6348
25.387	27.217		25.3868	31.8512		25.386	42.7812		25.3866	33.5351		25.3866	45.5677
25.403	27.4256		25.4026	31.7618		25.4018	42.893		25.4028	33.7362		25.4024	45.5901
25.419	27.5969		25.4184	31.5681		25.418	42.8036		25.4188	33.4829		25.4182	45.4709
25.4348	27.5299		25.4342	31.4936		25.4344	42.8334		25.4348	33.4382		25.434	45.6572
25.4506	27.7087		25.45	31.8736		25.4504	42.8483		25.4506	33.997		25.45	45.6274
25.4664	27.6193		25.466	31.8736		25.4666	43.2208		25.4664	33.7735		25.466	45.6125
25.4822	27.4107		25.482	32.045		25.4826	43.0495		25.4822	33.2817		25.4824	45.4783
25.498	27.6044		25.4982	32.0822		25.4986	42.5652		25.498	33.4382		25.4986	45.9626
25.514	27.6789		25.5144	32.0822		25.5146	42.6173		25.5138	33.7362		25.5146	45.8658
25.5302	27.1797		25.5308	31.6352		25.5304	42.7365		25.5298	33.6096		25.5308	45.903
25.5464	27.1872		25.547	31.732		25.5462	42.8408		25.546	33.1029		25.5466	46.0073
25.5626	27.4032		25.563	32.2312		25.562	43.1985		25.5622	33.401		25.5626	45.8062
25.5788	27.3138		25.5792	32.1046		25.578	42.9973		25.5784	33.4755		25.5786	45.4709
25.5948	27.3734		25.595	32.1791		25.594	42.9898		25.5946	33.6766		25.5944	45.605
25.6108	27.3287		25.6108	32.0971		25.6102	43.0196		25.6106	33.8033		25.6102	45.8658
25.6266	27.4181		25.6266	31.9332		25.6264	43.124		25.6266	34.1982		25.626	45.9179
25.6424	27.7013		25.6422	32.0673		25.6428	43.3624		25.6426	34.4068		25.642	45.8732
25.6584	27.9397		25.658	32.3281		25.659	43.3922		25.6584	33.9821		25.658	45.8881
25.6742	27.6268		25.674	32.0748		25.675	43.5784		25.6742	33.9821		25.6744	45.7987
25.69	27.5969		25.6898	31.7842		25.691	43.3996		25.69	33.6841		25.6906	46.1936
25.706	27.7385		25.7062	31.9406		25.707	43.3698		25.7058	33.8927		25.7066	46.2532
25.7222	27.4703		25.7224	32.261		25.7228	43.3326		25.7218	34.1609		25.7228	46.2383
25.7384	27.9248		25.7386	32.2163		25.7386	43.0793		25.738	34.4291		25.7388	46.3948
25.7546	28.0067		25.7546	32.3281		25.7544	43.3177		25.7542	34.4366		25.7548	46.1414
25.7708	28.1036		25.7708	32.1046		25.7702	43.5039		25.7704	34.3919		25.7708	46.1936
25.7868	28.2824		25.7866	32.3951		25.786	43.6902		25.7868	34.2205		25.7866	46.3128
25.8028	28.0514		25.8024	32.2908		25.802	43.5784		25.8028	34.2354		25.8022	46.1936
25.8188	27.5746		25.8184	32.1343		25.8182	43.422		25.8188	34.146		25.818	46.1638
25.8346	27.5895		25.8342	32.3802		25.8344	43.1687		25.8348	33.9746		25.834	46.2383
25.8504	28.0142		25.85	32.7527		25.8506	43.4145		25.8508	33.9821		25.8498	46.1936
25.8662	27.7758		25.866	32.1716		25.8668	43.8392		25.8666	34.2876		25.866	46.2756
25.882	27.8503		25.882	32.2387		25.8828	43.1985		25.8824	34.1833		25.8824	46.4022
25.898	27.8726		25.8982	32.5367		25.8988	43.4741		25.898	34.1311		25.8986	46.2011
25.9138	27.9173		25.9144	32.5665		25.9146	43.2879		25.9138	34.3323		25.9146	46.2756
25.93	28.2154		25.9308	32.6335		25.9304	43.5486		25.9298	34.3025		25.9308	46.3277
25.9464	28.1558		25.947	32.4547		25.9462	43.6306		25.9458	33.997		25.9466	46.7598
25.9626	28.2526		25.963	32.0524		25.962	43.7051		25.9622	33.8703		25.9626	46.4767
25.9786	27.8726		25.979	32.112		25.978	43.8839		25.9784	33.8778		25.9784	46.5587
25.9946	27.8354		25.995	32.5814		25.994	43.7796		25.9946	34.1311		25.9944	46.5512
26.0106	27.8279		26.0108	32.1642		26.0102	43.7051		26.0106	34.1609		26.0102	46.6257
26.0266	27.9099		26.0266	32.03		26.0262	43.7573		26.0266	33.9672		26.026	46.6406
26.0424	28.2005		26.0424	32.0598		26.0426	43.4741		26.0424	34.4068		26.042	46.5736
26.0582	28.1706		26.0582	32.1269		26.0588	43.802		26.0584	34.1609		26.058	46.7375
26.0742	28.1781		26.074	32.4771		26.0748	43.6679		26.0742	34.3621		26.0744	46.9387
26.09	28.1036		26.09	32.4547		26.0908	43.9063		26.09	34.3397		26.0906	47.1771
26.106	28.0812		26.1062	32.4547		26.1068	43.7424		26.106	34.2727		26.1068	46.8492
26.1222	27.8279		26.1224	32.2238		26.1226	43.489		26.122	34.2578		26.123	46.3724
26.1384	27.8205		26.1386	32.0822		26.1384	43.7647		26.1382	34.1758		26.139	46.812
26.1546	27.8577		26.1548	32.1642		26.1542	43.4071		26.1544	34.2205		26.155	47.0206
26.1708	27.9099		26.1708	32.1269		26.17	43.5188		26.1706	34.5185		26.1708	46.9387
26.187	27.7832		26.1868	32.0673		26.1858	43.8467		26.1868	34.7868		26.1866	46.4618
26.203	27.9695		26.2026	32.194		26.2018	43.7945		26.203	34.5632		26.2024	46.879
26.219	28.3346		26.2184	32.261		26.218	43.8616		26.219	34.7719		26.2182	47.2516
26.2348	28.0216		26.2342	32.5814		26.2342	43.5039		26.235	34.7942		26.234	46.812
26.2506	28.1558		26.2502	32.6633		26.2506	43.7871		26.2508	34.6452		26.2498	46.8195
26.2662	28.342		26.266	32.492		26.2666	44.2341		26.2666	34.5334		26.266	46.8344
26.282	28.3122		26.282	32.4845		26.2826	44.331		26.2824	34.6228		26.2822	46.7673
26.298	28.4612		26.2982	32.8496		26.2986	44.4353		26.2982	35.0103		26.2984	47.11
26.3138	28.5208		26.3144	32.7379		26.3146	44.1447		26.314	35.1146		26.3146	47.341
26.33	28.491		26.3306	32.7155		26.3304	44.2415		26.33	34.8762		26.3306	47.1547
26.3464	28.3122		26.3468	32.7006		26.3462	44.4204		26.346	34.7868		26.3466	47.0653
26.3624	28.1781		26.3628	32.8347		26.362	44.1521		26.3624	34.4962		26.3626	47.1398
26.3786	28.0663		26.3788	32.9614		26.378	44.331		26.3786	34.6675		26.3784	47.192
26.3946	28.1334		26.3948	32.6261		26.394	44.3161		26.3948	34.8762		26.3942	47.1994
26.4106	28.3122		26.4106	32.8496		26.41	44.1968		26.4108	34.8538		26.41	47.3484
26.4264	28.4463		26.4264	32.4249		26.4264	44.0106		26.4268	34.757		26.426	47.2889
26.4424	28.5432		26.4422	32.7304		26.4426	44.0776		26.4426	34.9209		26.442	47.6316
26.4582	28.5804		26.458	32.6782		26.4588	44.0627		26.4584	35.2711		26.458	47.3484
26.474	28.4612		26.4738	32.8049		26.475	44.1745		26.4744	35.204		26.4744	47.1175
26.49	28.5134		26.49	32.9837		26.491	44.48		26.4902	34.9581		26.4906	47.3857
26.506	28.4463		26.5062	32.9465		26.5068	44.5694		26.506	35.0699		26.5068	47.4155
26.522	28.342		26.5224	32.8124		26.5228	44.398		26.522	35.3306		26.5228	47.7284
26.5384	28.7369		26.5386	33.021		26.5386	44.3831		26.538	35.3977		26.539	47.9221
26.5546	28.573		26.5546	33.0061		26.5542	44.5992		26.5542	35.0922		26.555	47.8551
26.5708	28.3793		26.5706	32.8869		26.57	44.4129		26.5704	35.0773		26.5708	47.5719
26.587	28.424		26.5866	33.1625		26.586	44.7482		26.5868	35.0177		26.5866	47.5124
26.603	28.1781		26.6026	32.8273		26.6018	45.0164		26.6028	35.2413		26.6024	47.4378
26.619	28.4091		26.6184	32.6261		26.618	44.9866		26.6188	35.4052		26.6182	47.639
26.6348	28.6102		26.6342	32.3653		26.6342	44.9791		26.6348	35.2114		26.634	47.8327
26.6506	28.8039		26.6502	32.641		26.6504	44.7556		26.6506	35.2859		26.65	47.4676
26.6664	28.7369		26.666	33.1178		26.6666	44.8152		26.6664	35.0997		26.666	47.7657
26.6822	28.5581		26.682	33.319		26.6826	44.7705		26.6822	34.8911		26.6822	48.0488
26.698	28.6102		26.6982	33.3041		26.6986	44.8301		26.698	35.3232		26.6986	47.788
26.714	28.5432		26.7144	33.1923		26.7144	44.9196		26.7138	35.4946		26.7146	47.9519
26.73	28.5432		26.7308	33.3041		26.7304	44.9121		26.7298	35.3605		26.7308	47.9594
26.7464	28.4612		26.7468	33.319		26.7462	45.0388		26.746	35.2338		26.7468	47.5645
26.7626	28.8934		26.763	33.1253		26.762	45.0462		26.7622	35.3083		26.7626	47.8402
26.7786	28.8486		26.779	33.319		26.778	44.9941		26.7784	35.6659		26.7784	48.101
26.7948	28.7667		26.795	33.4084		26.794	44.9941		26.7946	35.3679		26.7944	48.3245
26.8108	28.5208		26.8108	33.1253		26.8102	44.9344		26.8106	35.3828		26.8102	48.0115
26.8266	28.6102		26.8266	33.0359		26.8264	44.9121		26.8266	35.2785		26.826	47.8476
26.8424	28.8263		26.8422	33.1625		26.8428	45.0164		26.8426	35.2859		26.842	48.0637
26.8582	29.1318		26.858	32.8869		26.8588	44.7556		26.8584	35.353		26.858	48.0413
26.874	28.789		26.874	33.1253		26.875	44.7109		26.8742	35.4648		26.8742	47.937
26.8898	28.8934		26.8898	33.5202		26.891	44.8897		26.89	35.2114		26.8904	47.8849
26.9058	28.8859		26.9062	33.2519		26.907	44.8525		26.906	35.5169		26.9066	48.0413
26.9218	28.5357		26.9224	33.2892		26.9228	44.8376		26.922	35.6436		26.9228	47.9445
26.9382	28.8039		26.9386	33.386		26.9386	44.9046		26.938	35.8596		26.9388	48.2797
26.9546	28.9008		26.9546	33.6245		26.9544	44.8003		26.9542	35.733		26.9548	48.5256
26.9706	28.9008		26.9706	33.4159		26.9702	44.9791		26.9706	35.7106		26.9706	48.2276
26.9868	28.7816		26.9866	33.5053		26.986	45.1207		26.9868	35.7404		26.9864	48.0786
27.0028	28.6102		27.0024	33.6617		27.002	45.0909		27.0028	35.9342		27.0022	48.0115
27.0188	29.0126		27.0184	33.4606		27.0182	45.1133		27.0188	35.651		27.018	47.9966
27.0346	29.0573		27.0342	33.4606		27.0344	44.9568		27.0348	35.9267		27.0338	48.317
27.0504	28.9828		27.0502	33.5202		27.0506	44.9791		27.0508	35.8522		27.0498	48.1233
27.0662	29.2435		27.066	33.5053		27.0668	45.1505		27.0666	35.2859		27.066	48.317
27.082	29.1169		27.082	33.7139		27.0828	45.6274		27.0824	35.6883		27.0822	48.2648
27.0978	28.9753		27.0982	33.5276		27.0988	45.4783		27.0982	35.7926		27.0984	48.4362
27.1138	29.169		27.1146	33.6841		27.1146	45.3517		27.114	36.2024		27.1146	48.5405
27.13	29.1467		27.1308	33.8703		27.1304	45.456		27.1298	36.0906		27.1306	48.2276
27.1464	29.2361		27.1468	33.4308		27.1462	45.8956		27.146	35.9267		27.1466	48.4735
27.1624	29.2435		27.163	33.5053		27.162	45.5677		27.1622	35.8894		27.1626	48.2425
27.1786	29.0498		27.179	33.8331		27.178	45.4485		27.1784	35.7926		27.1784	48.1606
27.1948	28.9455		27.195	34.0641		27.194	45.7317		27.1946	35.6659		27.1944	48.317
27.2106	28.9306		27.2108	34.0864		27.21	45.6795		27.2106	35.6883		27.2102	48.1904
27.2266	29.1541		27.2266	34.0044		27.2262	45.8956		27.2266	36.0012		27.226	48.2872
27.2424	29.3255		27.2422	33.7586		27.2426	45.9701		27.2424	36.0459		27.242	48.0712
27.2582	29.1839		27.2582	33.5872		27.2588	45.6646		27.2584	36.0757		27.2582	48.1904
27.2742	29.1243		27.274	33.6915		27.2748	45.7838		27.2742	36.3365		27.2744	48.5256
27.29	29.0573		27.29	33.9896		27.2908	45.7913		27.2902	36.4333		27.2906	48.3245
27.306	29.318		27.306	33.8033		27.3068	45.7466		27.306	36.1055		27.3068	48.2872
27.3222	29.0424		27.3224	34.0864		27.3226	45.5752		27.322	36.1204		27.323	48.466
27.3384	29.02		27.3386	34.146		27.3384	45.4113		27.338	35.9639		27.339	48.5629
27.3546	29.1169		27.3548	34.1386		27.3542	45.754		27.3544	36.2322		27.355	48.6746
27.3708	29.1616		27.3708	34.0119		27.37	45.5156		27.3706	36.3737		27.3708	48.8236
27.387	29.0796		27.3866	33.6394		27.3858	45.538		27.3868	36.6643		27.3866	48.9056
27.403	28.9977		27.4026	33.8927		27.4018	45.6274		27.403	36.0981		27.4024	48.5405
27.4188	29.1094		27.4184	34.0566		27.4182	45.9626		27.419	36.0534		27.4182	48.9652
27.4348	29.1094		27.4342	33.8405		27.4344	45.9552		27.435	36.0385		27.434	48.995
27.4506	29.1616		27.45	34.2503		27.4506	45.7168		27.451	36.2322		27.45	48.6076
27.4664	29.2435		27.4658	34.0641		27.4666	46.1787		27.4666	36.5823		27.466	48.8609
27.482	29.4149		27.4818	34.2131		27.4826	46.1116		27.4824	36.3588		27.4822	48.7268
27.4978	29.7204		27.498	34.4217		27.4986	45.985		27.4982	36.1502		27.4984	48.8833
27.5138	29.3255		27.5142	34.0343		27.5144	46.1861		27.514	36.2098		27.5146	49.1589
27.53	29.2957		27.5306	33.915		27.5304	46.1489		27.53	36.1726		27.5306	49.3452
27.5462	29.0424		27.5466	34.3993		27.5462	45.9552		27.546	36.3886		27.5466	48.9056
27.5624	29.0796		27.5628	34.2652		27.562	45.9701		27.5624	36.3588		27.5626	49.1366
27.5786	29.2286		27.5788	34.2056		27.578	46.3948		27.5786	36.411		27.5784	49.3229
27.5946	29.6682		27.5948	34.0044		27.594	46.0669		27.5948	36.8655		27.5942	49.4942
27.6106	29.5043		27.6106	33.8703		27.61	45.9626		27.6108	37.0145		27.61	49.2931
27.6266	29.4671		27.6264	34.146		27.6264	46.052		27.6268	36.8133		27.626	49.2483
27.6424	29.7874		27.6422	34.2056		27.6426	46.0222		27.6426	36.6568		27.642	49.0919
27.6582	29.8321		27.658	34.6228		27.6588	46.5065		27.6584	36.5228		27.658	49.1813
27.674	29.9141		27.6738	34.526		27.6748	46.3501		27.6742	36.6792		27.6744	49.2558
27.69	29.6459		27.69	34.6377		27.691	46.2979		27.69	36.478		27.6906	49.4048
27.706	29.6235		27.706	34.3919		27.7068	46.1266		27.706	36.7314		27.7068	49.3378
27.722	29.9662		27.7224	34.5782		27.7228	46.3277		27.7218	36.8357		27.723	49.5314
27.7384	29.6682		27.7386	34.0491		27.7386	46.3426		27.7378	36.6345		27.739	49.4719
27.7546	29.5192		27.7546	34.228		27.7542	46.3575		27.7542	36.5973		27.755	49.5911
27.7708	29.1094		27.7708	34.5856		27.77	46.2607		27.7704	36.791		27.7708	49.8593
27.787	29.5267		27.7866	34.4068		27.7858	46.4171		27.7866	36.7686		27.7866	49.5836
27.803	29.7353		27.8026	34.8017		27.8018	46.2383		27.8028	36.5153		27.8024	49.4867
27.8188	29.6757		27.8184	34.593		27.818	46.4618		27.8188	36.5823		27.8182	49.5314
27.8348	29.78		27.8344	34.3323		27.8342	46.4171		27.8348	36.329		27.834	49.4272
27.8506	29.8768		27.8502	34.4366		27.8504	46.6853		27.8506	36.8431		27.85	49.1887
27.8664	29.8172		27.866	34.6974		27.8666	46.8269		27.8664	36.9549		27.866	49.3378
27.8822	29.7651		27.882	34.7719		27.8826	46.5214		27.8822	36.9921		27.8824	49.6507
27.898	29.6086		27.8982	34.6527		27.8986	46.6779		27.898	36.9325		27.8986	49.6805
27.914	29.7204		27.9144	34.6527		27.9146	46.3352		27.9138	36.9102		27.9146	49.4048
27.93	29.5416		27.9306	34.8315		27.9304	46.1861		27.9298	36.9176		27.9308	49.4421
27.9464	29.6235		27.9468	34.7868		27.9462	46.5065		27.946	37.1039		27.9468	49.6581
27.9626	29.9141		27.963	34.7421		27.962	46.7822		27.9622	37.3498		27.9626	49.6358
27.9786	29.9141		27.979	34.7644		27.978	46.6779		27.9784	37.2678		27.9784	49.7252
27.9948	29.7502		27.9948	34.7868		27.994	46.5512		27.9946	36.9847		27.9944	49.5314
28.0106	29.847		28.0108	34.377		28.01	46.5512		28.0106	36.9102		28.0102	49.7475
28.0266	30.2345		28.0266	34.3025		28.0264	46.73		28.0266	36.8953		28.026	49.8444
28.0424	30.1972		28.0422	34.6079		28.0428	47.1249		28.0424	37.1411		28.042	49.8295
28.0582	30.1748		28.058	34.5558		28.059	47.2814		28.0584	37.5733		28.058	49.9189
28.0742	30.0333		28.074	34.5856		28.075	46.9834		28.0742	37.0666		28.0742	50.0828
28.09	29.7725		28.0898	34.593		28.091	46.879		28.09	36.9847		28.0906	50.1722
28.106	29.7204		28.106	34.757		28.107	46.6928		28.106	36.9474		28.1068	50.1052
28.122	30.1227		28.1224	34.9954		28.1228	46.7002		28.122	37.4094		28.1228	49.9412
28.1382	30.0705		28.1384	34.7272		28.1386	46.7673		28.138	37.3423		28.1388	49.7177
28.1546	29.8172		28.1546	34.7719		28.1544	46.7971		28.1542	37.089		28.1548	49.6656
28.1706	29.6757		28.1706	35.0252		28.1702	46.9983		28.1706	36.7612		28.1706	50.1648
28.1868	30.0407		28.1866	35.055		28.186	47.1472		28.1868	37.3274		28.1864	50.1796
28.2028	30.1152		28.2026	35.0922		28.202	47.0653		28.2028	37.4988		28.2022	49.7773
28.2188	30.0258		28.2184	34.9358		28.2182	46.9163		28.219	37.4466		28.218	49.8295
28.2346	29.9886		28.2342	34.9283		28.2344	47.2367		28.235	37.618		28.2338	50.1201
28.2504	29.929		28.25	34.8464		28.2506	47.0206		28.2508	37.6552		28.2498	50.0977
28.2662	30.2345		28.266	34.7421		28.2666	46.9237		28.2666	37.469		28.266	50.1275
28.282	30.1003		28.282	34.9581		28.2828	47.1845		28.2824	37.387		28.2822	50.135
28.2978	30.1748		28.2982	34.9805		28.2986	47.1175		28.298	37.5211		28.2984	49.9636
28.3138	29.9662		28.3144	34.8762		28.3146	47.2292		28.314	37.6329		28.3146	49.8518
28.33	30.4207		28.3306	34.906		28.3304	47.11		28.3298	37.6329		28.3306	49.9114
28.3464	30.4803		28.3468	35.0103		28.3462	47.0057		28.346	37.5435		28.3466	50.0232
28.3626	30.2866		28.363	35.2189		28.362	47.1472		28.3622	37.7819		28.3626	50.0604
28.3786	30.3313		28.379	35.1965		28.3778	47.1175		28.3784	37.7446		28.3784	50.2691
28.3948	30.1674		28.395	34.973		28.3938	47.2814		28.3946	37.9756		28.3942	50.2393
28.4106	30.2419		28.4108	35.1742		28.41	47.0131		28.4106	37.9458		28.4102	50.3063
28.4266	30.4356		28.4266	35.3008		28.4262	47.1622		28.4266	37.9011		28.426	50.2169
28.4424	30.3835		28.4424	35.3083		28.4424	47.4081		28.4426	37.5211		28.442	50.2691
28.4582	30.3909		28.4582	35.4275		28.4586	47.3708		28.4584	37.5882		28.458	50.2318
28.474	30.3909		28.474	35.5095		28.4748	47.2591		28.4742	37.6925		28.4742	50.1796
28.49	30.4133		28.49	35.3381		28.4908	46.961		28.49	37.4317		28.4906	50.4032
28.506	30.5399		28.5062	35.3605		28.5066	46.9387		28.506	37.8117		28.5068	50.6491
28.5222	30.6517		28.5224	35.2413		28.5226	47.1324		28.522	37.7446		28.523	50.3734
28.5384	30.1972		28.5386	35.4126		28.5384	47.2739		28.538	37.6999		28.539	50.5746
28.5546	30.2494		28.5546	35.2711		28.5542	47.5719		28.5542	37.9309		28.555	50.5448
28.5708	30.3239		28.5706	35.0624		28.57	47.87		28.5706	37.9682		28.5708	50.7608
28.5868	30.2643		28.5866	35.2859		28.586	47.9072		28.5868	37.8564		28.5866	50.813
28.603	30.0258		28.6026	35.4946		28.6018	47.9147		28.603	37.7744		28.6024	50.6938
28.6188	30.1003		28.6184	35.3232		28.618	47.5496		28.619	37.8937		28.6182	50.9471
28.6348	30.2717		28.6344	35.3828		28.6342	47.341		28.635	37.9905		28.634	50.9769
28.6506	30.3164		28.65	35.1816		28.6504	47.706		28.6508	38.0054		28.65	50.7459
28.6662	30.3462		28.666	35.5542		28.6666	47.4826		28.6666	37.9309		28.666	50.6118
28.682	30.4952		28.682	35.6436		28.6826	47.3783		28.6824	37.7148		28.6822	50.8204
28.6978	30.458		28.698	35.3977		28.6986	47.8253		28.6982	37.8862		28.6984	50.7459
28.7138	30.2643		28.7144	35.2711		28.7146	47.639		28.714	37.834		28.7146	51.2078
28.73	30.4356		28.7306	35.5095		28.7304	47.423		28.73	38.1023		28.7306	51.0365
28.7462	30.607		28.7468	35.0997		28.7462	47.423		28.7462	38.1395		28.7466	51.0141
28.7624	30.525		28.7628	35.055		28.762	47.8253		28.7624	38.0054		28.7624	50.8204
28.7786	30.5474		28.7788	35.8298		28.778	47.6837		28.7786	38.0799		28.7784	50.6416
28.7946	30.4133		28.7948	35.8		28.794	47.6986		28.7948	38.2885		28.7942	51.0439
28.8106	30.458		28.8106	35.1742		28.81	48.101		28.8108	38.2364		28.81	51.0067
28.8264	30.309		28.8264	35.4573		28.8264	47.9594		28.8268	38.1991		28.826	51.1333
28.8424	30.0929		28.8422	35.7404		28.8426	47.6316		28.8426	38.1172		28.842	51.5133
28.8582	30.5399		28.858	35.7255		28.8588	47.9743		28.8584	38.3481		28.858	51.6027
28.874	30.823		28.8738	35.7628		28.875	48.4586		28.8744	38.2438		28.8744	51.3494
28.89	30.674		28.8898	35.9192		28.891	48.0712		28.8902	38.0874		28.8906	51.1035
28.906	30.6293		28.906	35.8298		28.907	47.9072		28.906	38.214		28.9068	50.7906
28.922	30.5921		28.9224	35.4424		28.9228	48.0115		28.922	38.1395		28.9228	51.0812
28.9384	30.4356		28.9386	35.1891		28.9386	47.8476		28.938	38.4077		28.939	50.9769
28.9546	30.5623		28.9546	35.2934		28.9544	48.0935		28.9542	38.2364		28.955	50.9098
28.9708	30.5399		28.9708	35.3977		28.97	48.3468		28.9704	38.2513		28.9708	51.3867
28.987	30.5846		28.9866	35.6808		28.986	48.0562		28.9866	38.4376		28.9866	51.3047
29.003	30.8752		29.0026	35.6361		29.0018	47.9817		29.0028	38.5344		29.0024	50.9843
29.019	30.6368		29.0184	35.5244		29.018	48.2872		29.0188	38.3705		29.0182	51.2749
29.0348	30.5623		29.0342	35.6734		29.0342	48.3245		29.0348	38.4971		29.034	51.5878
29.0506	30.7411		29.0502	36.0012		29.0504	48.2648		29.0506	38.6909		29.05	51.4835
29.0662	30.6815		29.066	36.0087		29.0664	48.4362		29.0664	38.9665		29.066	51.4164
29.082	31.2105		29.082	35.9192		29.0826	48.5778		29.0822	38.6462		29.0822	51.491
29.098	30.905		29.0982	35.8969		29.0986	48.2648		29.098	38.3407		29.0986	51.0588
29.114	30.8082		29.1144	35.9416		29.1144	48.1158		29.1138	38.4003		29.1146	51.3494
29.13	30.9199		29.1308	35.9118		29.1304	48.5405		29.1298	38.7803		29.1308	51.8188
29.1464	30.9497		29.147	36.0012		29.1462	48.4511		29.146	38.4674		29.1466	51.2898
29.1626	30.9646		29.163	35.6808		29.162	48.548		29.1622	38.4003		29.1626	51.26
29.1786	30.7709		29.179	35.5765		29.178	48.4958		29.1784	38.6015		29.1784	51.327
29.1948	30.5772		29.195	35.8745		29.194	48.6895		29.1946	38.6089		29.1942	51.3047
29.2108	30.7933		29.2108	35.9937		29.2102	48.6076		29.2106	38.676		29.21	51.5953
29.2266	30.8901		29.2266	35.7851		29.2264	48.8535		29.2266	38.974		29.2258	51.9901
29.2424	30.905		29.2424	36.0832		29.2428	48.7641		29.2426	38.5493		29.2418	51.6325
29.2582	31.203		29.258	36.2545		29.2588	48.4064		29.2584	38.2066		29.2578	51.7294
29.274	31.136		29.274	36.0981		29.275	48.3543		29.2742	38.4748		29.274	52.0498
29.29	31.0987		29.29	36.113		29.291	48.8013		29.29	38.9963		29.2904	51.8933
29.3058	31.1211		29.306	35.9565		29.307	48.5703		29.306	38.7356		29.3066	51.6027
29.322	30.9572		29.3224	36.3439		29.3228	48.6374		29.3218	38.8324		29.3228	51.5953
29.3382	30.8305		29.3384	35.7851		29.3386	48.7715		29.338	38.7654		29.3388	51.7965
29.3544	31.054		29.3546	35.882		29.3544	48.6597		29.3542	38.9069		29.3548	51.5133
29.3706	31.136		29.3706	35.8224		29.3702	48.8385		29.3704	38.8697		29.3706	51.6996
29.3868	30.9944		29.3866	36.1353		29.386	49.0025		29.3868	39.1826		29.3864	51.6176
29.4028	31.0764		29.4024	36.1279		29.402	48.8013		29.4028	39.1379		29.4022	51.7965
29.4188	31.203		29.4184	36.2843		29.418	48.9577		29.4188	39.0783		29.418	52.0944
29.4346	31.4042		29.4342	36.3141		29.4344	48.6523		29.4348	39.2199		29.4338	51.7219
29.4504	31.285		29.45	35.9565		29.4506	48.6225		29.4508	39.0857		29.4498	51.4984
29.4662	31.2701		29.466	35.8671		29.4668	48.9131		29.4666	38.9069		29.466	51.6996
29.482	31.3073		29.482	36.1055		29.4828	48.8684		29.4824	38.6536		29.4822	51.4016
29.498	31.2552		29.498	36.3439		29.4988	48.8087		29.498	38.9591		29.4984	51.6474
29.5138	31.1211		29.5144	35.9044		29.5146	48.8609		29.514	38.9591		29.5146	52.0796
29.53	31.1509		29.5306	35.7553		29.5304	49.0025		29.5298	38.9218		29.5306	52.1913
29.5462	31.2254		29.5468	35.8373		29.5462	48.8982		29.5458	38.9665		29.5466	52.1243
29.5624	31.3073		29.563	36.0161		29.562	49.1291		29.5622	38.8622		29.5626	51.6921
29.5786	31.3595		29.579	36.5675		29.578	49.2856		29.5784	39.1379		29.5784	51.6251
29.5946	31.2775		29.595	36.5153		29.594	49.0397		29.5946	39.2497		29.5944	52.1093
29.6106	31.285		29.6108	36.5451		29.61	48.995		29.6106	39.1305		29.6102	52.4223
29.6266	31.1136		29.6266	36.3812		29.6262	49.7922		29.6266	39.3167		29.626	52.6086
29.6424	31.4564		29.6424	36.478		29.6426	49.8369		29.6426	39.4061		29.642	52.3627
29.6582	31.1434		29.658	36.7239		29.6588	49.3378		29.6584	39.354		29.658	52.1615
29.674	31.1732		29.674	36.7016		29.6748	49.2632		29.6742	39.0559		29.6742	52.1839
29.69	31.5979		29.69	36.6643		29.6908	49.1142		29.69	39.0336		29.6906	52.4372
29.706	31.0391		29.706	36.858		29.7068	49.2558		29.706	39.4657		29.7068	52.4968
29.722	31.1583		29.7224	36.5078		29.7226	49.5985		29.722	39.5253		29.7228	52.467
29.7384	31.4042		29.7386	36.4855		29.7384	49.606		29.738	39.8383		29.739	52.6235
29.7546	31.1956		29.7546	36.3439		29.7542	49.5091		29.7544	39.7041		29.755	52.765
29.7708	31.054		29.7708	36.7314		29.77	49.6656		29.7706	39.0559		29.7708	52.7054
29.787	31.352		29.7866	36.7239		29.7858	49.1664		29.7868	39.1752		29.7866	52.3776
29.803	31.7544		29.8026	36.4631		29.8018	49.5016		29.803	39.4359		29.8024	52.6309
29.819	31.1956		29.8184	36.5451		29.818	49.4272		29.819	39.5253		29.818	52.5042
29.8346	31.5383		29.8342	36.4259		29.8342	49.0621		29.835	39.1081		29.834	52.4223
29.8506	31.4936		29.85	36.5004		29.8504	49.3154		29.8508	39.1752		29.8498	52.318
29.8662	31.7767		29.866	36.9325		29.8666	49.3005		29.8666	39.0261		29.8658	52.3254
29.882	31.7767		29.8818	36.6867		29.8826	49.2931		29.8824	39.205		29.8822	52.4819
29.8978	31.5532		29.898	36.411		29.8986	49.2632		29.8982	39.734		29.8984	52.5638
29.9138	31.1583		29.9142	36.6271		29.9146	49.4421		29.914	39.6371		29.9146	52.5489
29.93	31.6352		29.9306	36.3365		29.9304	49.5016		29.93	39.3838		29.9306	52.4074
29.9462	31.6948		29.9466	36.5004		29.9462	49.7326		29.946	39.5924		29.9466	52.467
29.9624	31.7171		29.9628	36.9549		29.962	50.0158		29.9622	39.7638		29.9624	52.3627
29.9786	31.4564		29.9788	36.9996		29.978	49.822		29.9786	39.8233		29.9784	52.4819
29.9946	31.6352		29.9948	37.0294		29.994	49.9636		29.9946	39.801		29.9942	52.7873
30.0106	31.8661		30.0106	36.7835		30.01	49.9934		30.0108	39.801		30.0102	53.0333
30.0264	32.03		30.0264	36.7686		30.0264	49.6432		30.0268	39.8159		30.026	52.8619
30.0424	31.8214		30.042	36.7835		30.0426	49.6358		30.0426	39.95		30.042	52.8917
30.0582	31.6501		30.058	36.7761		30.0588	49.6358		30.0584	40.0096		30.058	52.8023
30.074	31.9555		30.0738	36.6494		30.0748	49.7475		30.0744	39.9128		30.0742	53.0556
30.09	31.9406		30.0898	36.791		30.0908	50.053		30.09	39.8606		30.0906	53.2493
30.106	31.7693		30.106	36.7835		30.1068	50.3734		30.106	40.0618		30.1068	53.1226
30.122	31.5905		30.1224	36.9623		30.1226	50.2094		30.122	39.8606		30.123	52.765
30.1384	31.7693		30.1384	36.791		30.1384	49.9785		30.138	39.5477		30.139	52.914
30.1546	32.0598		30.1546	36.9176		30.1542	49.7624		30.1542	39.6147		30.155	52.8917
30.1708	31.7022		30.1706	37.1337		30.17	49.7028		30.1704	39.5402		30.1708	53.1525
30.1868	31.5607		30.1866	37.089		30.186	50.0455		30.1866	39.7116		30.1866	53.2866
30.203	31.9183		30.2026	36.9549		30.2018	50.1201		30.2026	39.9053		30.2024	53.2717
30.2188	31.7395		30.2184	37.1561		30.218	49.9338		30.2188	40.4343		30.2182	52.8544
30.2348	31.8065		30.2342	37.3572		30.2342	49.971		30.2348	40.5312		30.234	53.2046
30.2506	31.8959		30.25	37.0964		30.2504	50.2989		30.2506	40.33		30.25	53.5622
30.2664	32.045		30.266	36.7463		30.2666	50.0902		30.2664	40.5312		30.266	53.4058
30.282	32.0151		30.282	36.9847		30.2826	49.9561		30.2822	40.3523		30.2822	53.5622
30.298	31.9034		30.298	36.9549		30.2986	50.1648		30.298	40.0022		30.2984	53.5697
30.314	31.8885		30.3144	37.1188		30.3146	50.1052		30.3138	40.2033		30.3146	53.4207
30.33	32.2759		30.3306	37.2082		30.3304	49.9561		30.3298	40.5982		30.3306	53.4728
30.3464	32.03		30.3468	36.9027		30.3462	50.0828		30.3458	40.6206		30.3466	53.361
30.3626	31.8959		30.363	36.8729		30.362	49.9636		30.3622	40.2927		30.3626	53.2344
30.3786	31.9332		30.379	36.9474		30.378	50.2616		30.3784	40.1288		30.3784	53.063
30.3948	32.1493		30.3948	37.2678		30.394	50.731		30.3946	40.4492		30.3942	52.9811
30.4106	32.1418		30.4108	37.2007		30.41	50.7161		30.4106	40.5312		30.4102	53.6442
30.4266	32.3877		30.4266	37.2231		30.4264	50.3808		30.4266	39.9873		30.426	53.7262
30.4424	32.3206		30.4422	37.4392		30.4426	50.3808		30.4424	40.2704		30.442	53.5548
30.4584	31.732		30.458	37.4764		30.4588	50.4106		30.4584	40.4492		30.458	53.4653
30.4742	31.9406		30.4738	37.4243		30.475	50.6192		30.4742	39.9947		30.4742	53.5697
30.49	32.4547		30.4898	37.1859		30.491	50.5671		30.49	40.1884		30.4904	53.2567
30.506	32.1343		30.506	37.2529		30.5068	50.5448		30.506	40.3523		30.5066	53.2866
30.522	32.0896		30.5222	37.2156		30.5228	50.731		30.5218	40.1735		30.5228	53.4952
30.5382	32.2238		30.5384	37.2007		30.5386	50.9173		30.538	40.1661		30.5388	53.4952
30.5546	31.9928		30.5546	37.1262		30.5544	50.9322		30.5542	40.248		30.5548	53.5995
30.5706	31.8512		30.5706	37.6552		30.5702	50.5149		30.5704	40.561		30.5706	53.5771
30.5868	31.9183		30.5866	37.9607		30.586	50.1648		30.5868	40.71		30.5864	53.6665
30.6028	32.4473		30.6024	37.7744		30.602	50.9024		30.6028	40.3449		30.6022	53.6889
30.6188	32.3579		30.6184	37.2454		30.6182	50.9247		30.619	40.5684		30.618	53.7559
30.6346	32.4324		30.6342	37.2678		30.6344	50.7012		30.6348	40.7919		30.634	53.5697
30.6504	32.2163		30.65	37.5062		30.6506	50.6863		30.6508	40.6802		30.6498	53.0481
30.6662	32.0375		30.666	37.4243		30.6666	50.6043		30.6666	40.6653		30.666	53.3387
30.682	32.261		30.682	37.4913		30.6828	50.5671		30.6822	40.5833		30.6822	53.5622
30.6978	32.4249		30.698	37.0964		30.6988	50.9545		30.698	40.8888		30.6984	53.5175
30.7138	32.9539		30.7144	37.5211		30.7146	51.0737		30.7138	40.9633		30.7146	53.5846
30.73	32.5963		30.7306	37.6701		30.7304	51.0141		30.7298	41.008		30.7306	54.0912
30.7462	31.8587		30.7468	37.6776		30.7464	50.6416		30.746	40.8888		30.7466	53.9273
30.7624	31.8438		30.763	37.5956		30.7622	50.9024		30.7622	40.5833		30.7626	53.5697
30.7786	32.41		30.779	37.5882		30.778	50.7608		30.7784	40.7323		30.7784	53.8006
30.7946	32.5665		30.795	37.8713		30.794	50.8204		30.7944	40.9931		30.7944	53.7783
30.8106	32.2834		30.8108	37.6254		30.81	50.9545		30.8106	40.9111		30.8102	53.9348
30.8266	32.492		30.8266	37.7297		30.8264	50.5597		30.8266	41.2017		30.826	53.8751
30.8424	32.3281		30.8424	37.7372		30.8424	50.7087		30.8426	41.1868		30.842	53.4653
30.8582	32.1343		30.8582	37.849		30.8586	50.8875		30.8582	40.6951		30.858	53.5995
30.874	32.1493		30.874	37.767		30.8748	51.0886		30.8742	40.4492		30.8742	53.7783
30.89	32.4026		30.89	37.9905		30.8908	51.0439		30.89	40.6578		30.8906	54.0689
30.906	32.8645		30.906	38.1321		30.9068	50.9769		30.906	40.7547		30.9068	54.0241
30.922	32.6186		30.9224	38.0054		30.9226	51.1259		30.922	41.2539		30.923	53.8603
30.9384	32.6782		30.9386	38.0501		30.9384	50.7906		30.938	41.3656		30.939	53.7485
30.9546	32.8198		30.9546	38.2215		30.9542	50.9396		30.9542	40.8962		30.9548	53.972
30.9708	32.6782		30.9708	38.2662		30.97	51.0588		30.9706	40.5386		30.9708	54.1657
30.987	32.4696		30.9868	37.8937		30.9858	51.1482		30.9868	40.7994		30.9866	54.4191
31.003	32.1642		31.0026	37.6254		31.0018	51.327		31.0028	41.1719		31.0022	54.3445
31.019	32.5143		31.0184	37.7893		31.018	51.409		31.019	41.2092		31.018	54.1061
31.0348	32.6857		31.0342	37.9458		31.0342	51.5729		31.035	41.1943		31.034	54.2402
31.0506	32.5218		31.05	37.767		31.0504	51.938		31.0508	41.0974		31.0498	54.4414
31.0664	32.3653		31.066	37.7223		31.0666	51.3643		31.0666	41.3507		31.066	54.568
31.082	32.6037		31.082	37.9011		31.0826	51.2898		31.0822	41.2315		31.0822	54.2402
31.098	32.641		31.098	38.1991		31.0986	51.4835		31.0982	41.0155		31.0984	54.3371
31.1138	32.7006		31.1142	38.4226		31.1144	51.4537		31.114	40.8217		31.1146	54.3743
31.13	32.7006		31.1306	38.0054		31.1304	51.4537		31.13	41.0825		31.1306	54.1881
31.1462	32.5292		31.1468	37.9458		31.1462	51.4016		31.146	41.3135		31.1466	54.501
31.1624	32.6633		31.1628	37.834		31.162	51.2004		31.1622	41.239		31.1626	54.6053
31.1786	32.9539		31.1788	38.0352		31.1778	51.2451		31.1786	40.8962		31.1784	54.6127
31.1946	33.0433		31.1948	38.5418		31.1938	51.4016		31.1946	41.0527		31.1942	54.7171
31.2106	32.8198		31.2106	38.6164		31.21	51.558		31.2108	41.455		31.21	54.3669
31.2264	32.641		31.2264	38.8473		31.2262	51.7145		31.2268	41.5966		31.226	54.3818
31.2424	32.7826		31.2422	38.2662		31.2426	51.558		31.2426	41.2911		31.2418	54.3371
31.2582	32.6037		31.258	38.2662		31.2588	51.26		31.2584	41.4476		31.258	54.5755
31.274	32.3802		31.274	38.1172		31.2748	51.707		31.2742	41.5742		31.2742	54.5159
31.29	32.5441		31.2898	38.2587		31.2908	51.4462		31.2902	41.4476		31.2906	54.2104
31.306	32.7304		31.306	38.4748		31.3068	51.4761		31.306	41.4252		31.3068	54.7096
31.322	32.9316		31.3222	38.1246		31.3228	51.5282		31.322	41.917		31.3228	54.7767
31.3384	33.2817		31.3386	37.9235		31.3384	51.4313		31.338	41.8201		31.339	54.5159
31.3546	33.3115		31.3546	38.2066		31.3542	51.3792		31.3542	41.8872		31.355	54.4786
31.3708	32.7974		31.3706	38.4971		31.37	51.4686		31.3704	41.4923		31.3708	54.3743
31.387	32.6186		31.3866	38.0725		31.3858	51.7517		31.3866	41.2241		31.3866	54.6053
31.403	32.7527		31.4026	38.2215		31.4018	52.0125		31.4028	41.2837		31.4024	54.6649
31.419	32.6484		31.4184	38.4823		31.418	52.1317		31.4188	41.5593		31.418	54.7543
31.4348	33.088		31.4342	38.8101		31.4342	51.8709		31.4348	41.537		31.434	54.6202
31.4506	33.021		31.45	38.3928		31.4504	51.8858		31.4506	42.0436		31.4498	54.9033
31.4664	32.6261		31.466	38.4077		31.4666	52.1615		31.4662	41.835		31.466	55.0076
31.482	32.6708		31.482	38.9218		31.4826	51.5133		31.4822	41.6934		31.4822	55.0523
31.498	33.0508		31.498	38.7132		31.4986	51.4686		31.498	41.9542		31.4984	55.0598
31.514	32.939		31.5144	38.5046		31.5144	52.005		31.5138	42.0287		31.5146	55.03
31.53	33.2966		31.5306	38.4301		31.5302	52.0274		31.5298	42.0734		31.5306	54.9331
31.5462	33.3413		31.5468	38.4301		31.5462	52.2807		31.546	41.6115		31.5466	54.5532
31.5626	33.2221		31.563	38.4971		31.562	52.2956		31.5622	41.7754		31.5626	54.5308
31.5786	33.1551		31.579	38.4971		31.578	52.1466		31.5784	41.9915		31.5784	54.9778
31.5948	33.2519		31.595	38.5195		31.594	52.2509		31.5946	42.1256		31.5944	55.0225
31.6106	32.9614		31.6108	38.7132		31.61	51.9008		31.6106	41.9319		31.6102	55.2014
31.6264	32.872		31.6266	38.5791		31.6264	51.9529		31.6266	41.7829		31.626	54.8586
31.6424	32.8422		31.6422	38.4674		31.6426	52.1243		31.6424	41.6413		31.642	54.9182
31.6582	32.9912		31.658	38.5121		31.6588	52.1317		31.6582	41.8574		31.658	54.9927
31.674	33.3488		31.674	38.6611		31.675	52.4223		31.6742	41.8201		31.6742	55.2908
31.6898	33.1178		31.69	38.6536		31.691	52.1019		31.69	41.7233		31.6904	55.2014
31.7058	33.4829		31.706	38.676		31.707	51.8114		31.7058	41.7158		31.7066	54.7245
31.7218	33.1178		31.7222	38.6015		31.7228	52.2137		31.7218	41.7903		31.7228	54.8139
31.7382	32.7527		31.7384	38.8995		31.7386	52.3478		31.7378	41.9691		31.7388	55.3057
31.7544	33.468		31.7546	38.8101		31.7542	52.169		31.7542	42.1628		31.7548	55.5888
31.7706	33.2221		31.7706	38.6313		31.7702	52.1317		31.7704	42.4609		31.7706	55.3131
31.7868	32.8943		31.7866	38.5717		31.786	51.9455		31.7866	41.8797		31.7864	55.4398
31.8028	33.2966		31.8024	38.8995		31.802	52.3105		31.8028	42.0436		31.8022	55.1641
31.8188	33.4978		31.8184	39.1677		31.8182	52.4744		31.8188	41.9766		31.818	55.03
31.8346	33.5127		31.8342	39.19		31.8344	52.4223		31.8348	42.2001		31.8338	55.1417
31.8504	33.6021		31.85	39.0336		31.8506	52.4596		31.8508	42.4907		31.8498	55.41
31.8662	33.3041		31.866	38.8697		31.8668	52.318		31.8664	42.3938		31.866	55.1865
31.882	32.9837		31.882	38.892		31.8828	52.3552		31.8822	42.2224		31.8822	55.41
[truncated: 17,846 more rows]
