# Supplementary material for: 3D printing of ultra-high viscosity resin by a linear scan-based vat photopolymerization system
Source: Nat Commun. 2023 Jul 18;14:4303. doi: 10.1038/s41467-023-39913-4 (PMC10353997; doi:10.1038/s41467-023-39913-4)
Supplement: Supplementary file 10 — Source Data [file 41467_2023_39913_MOESM10_ESM.zip › Source_Data (Fig. S10).xlsx]

## Sheet: Figure S10
Figure S10 Storage modulus vs. temperature of CN8888NS series samples.
CN8888NS:ACMO
90:10			80:20			70:30			60:40
Temp.	Storage modulus	tan δ	Temp.	Storage modulus	tan δ	Temp.	Storage modulus	tan δ	Temp.	Storage modulus	tan δ
147.946	0.3815	0.12146	149.419	0.49008	0.11951	149.405	0.44096	0.10875	-82.1632	3903.68	0.05076
147.961	0.38129	0.12139	149.402	0.4899	0.11958	149.429	0.44085	0.1087	-82.1142	3901.87	0.05081
147.977	0.38006	0.12132	149.386	0.48974	0.11965	149.451	0.44074	0.10865	-82.0654	3898.62	0.05092
147.991	0.37979	0.12125	149.368	0.48948	0.11985	149.473	0.44063	0.1086	-82.0175	3895.61	0.05103
148.005	0.3794	0.12119	149.349	0.48931	0.11994	149.492	0.44054	0.10856	-81.9734	3892.74	0.05107
148.016	0.37875	0.12113	149.328	0.48913	0.12002	149.509	0.44046	0.10852	-81.9241	3890.08	0.05115
148.026	0.38122	0.12108	149.305	0.48893	0.12011	149.524	0.44039	0.10849	-81.879	3888.63	0.05117
148.033	0.37843	0.12104	149.28	0.48867	0.12029	149.537	0.44033	0.10846	-81.8309	3884.98	0.05124
148.037	0.37718	0.12103	149.252	0.48844	0.12027	149.547	0.44028	0.10844	-81.7806	3882.31	0.05136
148.038	0.37571	0.12102	149.222	0.48819	0.12026	149.553	0.44025	0.10842	-81.7314	3879.56	0.05135
148.035	0.37626	0.12103	149.189	0.4879	0.12028	149.556	0.44024	0.10842	-81.6815	3877.66	0.05143
148.03	0.37907	0.12106	149.152	0.48762	0.1203	149.556	0.44024	0.10841	-81.6276	3875.31	0.05158
148.02	0.37866	0.12111	149.113	0.48733	0.1203	149.553	0.44026	0.10842	-81.5713	3872.38	0.05165
148.007	0.37532	0.12118	149.002	0.48652	0.12056	149.544	0.44029	0.10844	-81.5141	3869.88	0.05167
147.99	0.37535	0.12126	148.95	0.48613	0.12055	149.532	0.44035	0.10847	-81.4548	3868.16	0.05172
147.97	0.37485	0.12135	148.896	0.48577	0.12081	149.518	0.44042	0.1085	-81.3963	3865.94	0.05182
147.946	0.37513	0.12146	148.838	0.48541	0.12145	149.5	0.4405	0.10854	-81.3389	3863.71	0.05193
147.919	0.37268	0.12158	148.727	0.48499	0.12123	149.478	0.44061	0.10859	-81.2803	3861.21	0.05192
147.888	0.37419	0.12174	148.659	0.48466	0.12142	149.452	0.44073	0.10865	-81.2209	3859.09	0.05205
147.855	0.37205	0.12184	148.591	0.48445	0.1214	149.423	0.44088	0.10871	-81.1584	3856.33	0.05207
147.818	0.37248	0.12195	148.52	0.48402	0.12161	149.391	0.44103	0.10878	-81.0964	3854.2	0.05208
147.777	0.37384	0.1221	148.446	0.48359	0.12179	149.355	0.44121	0.10885	-81.0362	3852.85	0.0522
147.733	0.37287	0.12225	148.369	0.48314	0.12219	149.315	0.4414	0.10893	-80.9763	3850.79	0.05227
147.686	0.37581	0.12239	148.289	0.48262	0.12266	149.271	0.44162	0.10902	-80.9155	3849.43	0.05227
147.575	0.3713	0.12271	148.207	0.48211	0.12196	149.223	0.44184	0.10914	-80.8554	3847.88	0.05232
147.516	0.3682	0.12286	148.121	0.48154	0.12179	149.172	0.44207	0.10923	-80.7953	3847.07	0.05227
147.454	0.36792	0.12295	148.033	0.48102	0.12212	149.118	0.44226	0.10929	-80.7333	3845.02	0.05246
147.388	0.36949	0.1232	147.937	0.48104	0.1222	149.061	0.44252	0.10932	-80.6693	3842.59	0.05259
147.32	0.36797	0.12347	147.836	0.48078	0.12237	149.002	0.44273	0.1093	-80.6051	3841.38	0.05257
147.246	0.37017	0.1238	147.738	0.4807	0.12248	148.94	0.44292	0.10931	-80.5408	3838.59	0.05255
147.171	0.37225	0.12422	147.636	0.48035	0.12241	148.875	0.44319	0.10952	-80.4772	3836.31	0.05265
147.095	0.3691	0.12475	147.529	0.47945	0.12221	148.807	0.44341	0.10964	-80.4146	3833.28	0.0528
147.016	0.37012	0.12481	147.422	0.47846	0.12175	148.735	0.44363	0.10964	-80.3514	3830.47	0.05285
146.935	0.3716	0.12505	147.314	0.47851	0.12198	148.659	0.44392	0.10991	-80.2842	3828.43	0.0529
146.85	0.36714	0.12547	147.204	0.47879	0.12273	148.579	0.44426	0.10997	-80.2164	3826.05	0.053
146.762	0.36846	0.12634	147.09	0.47891	0.12299	148.498	0.44461	0.11002	-80.1491	3824.23	0.05299
146.673	0.37025	0.12597	146.974	0.47889	0.12283	148.415	0.44497	0.11004	-80.0821	3821.62	0.05309
146.582	0.37286	0.12578	146.855	0.47886	0.12392	148.329	0.44562	0.11044	-80.0158	3820.62	0.05309
146.487	0.37376	0.12599	146.737	0.47838	0.12241	148.241	0.44568	0.11038	-79.9494	3818.83	0.05319
146.391	0.3747	0.12654	146.618	0.47807	0.12311	148.15	0.44591	0.11031	-79.884	3815.28	0.05337
146.292	0.37236	0.12654	146.496	0.47796	0.12356	148.057	0.44621	0.11047	-79.8156	3815.01	0.05334
146.188	0.37517	0.12683	146.273	0.47776	0.12317	147.961	0.44641	0.11083	-79.7488	3813.18	0.05333
146.083	0.37327	0.12697	146.144	0.47742	0.12346	147.863	0.44661	0.11099	-79.6805	3810.32	0.05331
145.976	0.37342	0.127	146.014	0.47746	0.12424	147.763	0.44649	0.11069	-79.611	3807.9	0.05348
145.868	0.37316	0.12707	145.883	0.47717	0.12476	147.66	0.44639	0.1099	-79.5426	3806.94	0.0535
145.757	0.37404	0.12717	145.752	0.47723	0.12415	147.555	0.44678	0.11	-79.4781	3803.73	0.05364
145.641	0.37315	0.12739	145.621	0.4771	0.12424	147.448	0.44714	0.11061	-79.4116	3800.49	0.05365
145.522	0.3723	0.12761	145.487	0.4769	0.12435	147.338	0.44754	0.11082	-79.3442	3799.51	0.05362
145.405	0.37055	0.12759	145.352	0.47799	0.12475	147.226	0.44775	0.11094	-79.2759	3797.51	0.05372
145.285	0.36583	0.12751	145.215	0.4777	0.1252	147.113	0.44811	0.11107	-79.2134	3795.78	0.05375
145.159	0.37416	0.12803	145.077	0.47743	0.12518	146.997	0.44845	0.11089	-79.1585	3793.86	0.05385
145.033	0.37184	0.12816	144.938	0.4771	0.12529	146.88	0.44874	0.11141	-79.1029	3790.07	0.05392
144.907	0.36121	0.12818	144.797	0.4767	0.12552	146.756	0.44909	0.11138	-79.0441	3788.82	0.05397
144.774	0.36217	0.12843	144.654	0.47663	0.12555	146.631	0.4495	0.11139	-78.9902	3786.28	0.05402
144.636	0.36824	0.12851	144.511	0.47671	0.12555	146.508	0.44992	0.11147	-78.9363	3784.91	0.05408
144.502	0.37075	0.12882	144.363	0.47634	0.12468	146.383	0.45027	0.11172	-78.8767	3783.34	0.05416
144.371	0.36938	0.12957	144.21	0.47609	0.12454	146.256	0.45056	0.11173	-78.8131	3782.63	0.05416
144.238	0.36985	0.12979	144.055	0.47602	0.12508	146.128	0.45083	0.11157	-78.7453	3780.83	0.05412
144.105	0.37197	0.12945	143.904	0.47605	0.12493	145.998	0.45121	0.1116	-78.6786	3777.01	0.0543
143.96	0.37357	0.1292	143.754	0.47607	0.12442	145.867	0.4514	0.11162	-78.6102	3774.42	0.05452
143.815	0.36832	0.12972	143.601	0.47583	0.12472	145.734	0.4517	0.11189	-78.5433	3771.23	0.0546
143.677	0.36932	0.12871	143.448	0.4754	0.12418	145.6	0.45274	0.11248	-78.4748	3769.25	0.05472
143.537	0.37038	0.12904	143.292	0.47526	0.12482	145.465	0.45308	0.1128	-78.4062	3764.93	0.05475
143.397	0.36828	0.12877	143.136	0.4742	0.12755	145.328	0.45339	0.11293	-78.3347	3763.01	0.0547
143.255	0.36959	0.12953	142.977	0.47339	0.12319	145.19	0.45373	0.11285	-78.2652	3758.61	0.05473
143.113	0.36856	0.12992	142.818	0.47354	0.12417	145.05	0.45404	0.11286	-78.1946	3758.44	0.0548
142.969	0.36966	0.12999	142.657	0.47332	0.12469	144.909	0.45436	0.11318	-78.1241	3755.47	0.05487
142.825	0.36984	0.12996	142.492	0.47344	0.12487	144.766	0.45471	0.11325	-78.0555	3751.09	0.055
142.68	0.36949	0.1302	142.324	0.4731	0.12534	144.624	0.45515	0.11312	-77.9857	3749.17	0.05501
142.534	0.36965	0.13023	142.155	0.47328	0.12589	144.48	0.45545	0.11342	-77.916	3746.99	0.05508
142.386	0.37084	0.13109	141.987	0.47338	0.12618	144.335	0.45571	0.11307	-77.8441	3741.11	0.05528
142.238	0.3707	0.13152	141.821	0.47336	0.12577	144.189	0.45586	0.11313	-77.7697	3739.04	0.05538
142.089	0.37108	0.13105	141.654	0.47307	0.12643	144.042	0.4561	0.11346	-77.6986	3736.2	0.05553
141.937	0.36442	0.13139	141.486	0.47314	0.12637	143.894	0.45619	0.11383	-77.6294	3732.25	0.05548
141.784	0.36972	0.13168	141.317	0.4736	0.12678	143.745	0.45662	0.11411	-77.5638	3728.77	0.05562
141.631	0.36765	0.1318	141.142	0.47364	0.12674	143.594	0.45696	0.11403	-77.4988	3727.28	0.05557
141.477	0.3714	0.13186	140.962	0.47464	0.12529	143.444	0.45668	0.11419	-77.4359	3721.53	0.05583
141.325	0.36955	0.13205	140.787	0.47556	0.12701	143.292	0.4569	0.1144	-77.3679	3719.3	0.05568
141.172	0.37051	0.13106	140.615	0.47584	0.12771	143.141	0.45741	0.11435	-77.2966	3717.18	0.05593
141.018	0.3719	0.13193	140.442	0.47587	0.12766	142.987	0.45785	0.11402	-77.2275	3710.42	0.05611
140.861	0.36638	0.13201	140.268	0.47605	0.12703	142.834	0.45824	0.11386	-77.1554	3707.52	0.05616
140.702	0.37591	0.13203	140.094	0.47623	0.12708	142.68	0.45866	0.11403	-77.0857	3705.37	0.05622
140.312	0.36815	0.13269	139.919	0.4763	0.12708	142.523	0.45885	0.11414	-77.0167	3698.62	0.05625
140.151	0.36893	0.13284	139.744	0.47638	0.12724	142.36	0.45914	0.1143	-76.9497	3696.94	0.05653
139.994	0.37014	0.13294	139.568	0.47656	0.12753	142.197	0.4595	0.11464	-76.8869	3692.41	0.05661
139.837	0.37108	0.13305	139.392	0.4767	0.12772	142.037	0.4597	0.11478	-76.8217	3690.18	0.05656
139.68	0.37179	0.13356	139.215	0.47671	0.12799	141.88	0.46025	0.1149	-76.7497	3684.3	0.05682
139.52	0.37155	0.13374	139.038	0.47658	0.12794	141.723	0.4609	0.11499	-76.6734	3681.39	0.05682
139.357	0.37295	0.13372	138.861	0.47651	0.12794	141.565	0.46081	0.11471	-76.6008	3678.7	0.05681
139.195	0.37308	0.13269	138.683	0.47649	0.12824	141.408	0.46154	0.11491	-76.5296	3672.97	0.05713
139.034	0.37103	0.1331	138.506	0.47642	0.12825	141.25	0.46242	0.11502	-76.4579	3669.58	0.05727
138.871	0.37223	0.13364	138.327	0.47636	0.12823	141.092	0.46272	0.11504	-76.3906	3667.4	0.05729
138.707	0.37274	0.13383	138.15	0.47631	0.12837	140.933	0.46301	0.11517	-76.3185	3660.09	0.05734
138.548	0.37312	0.13372	137.972	0.47652	0.12854	140.775	0.4632	0.11597	-76.2432	3658.55	0.05754
138.389	0.36958	0.13396	137.795	0.47685	0.12955	140.617	0.4633	0.1161	-76.1716	3654.35	0.05747
138.227	0.37639	0.13249	137.617	0.47654	0.1312	140.458	0.46348	0.11622	-76.0962	3650.74	0.05749
138.065	0.37269	0.13378	137.44	0.47667	0.13028	140.299	0.46379	0.11649	-76.0215	3646.78	0.05765
137.904	0.37342	0.13312	137.262	0.47686	0.12967	140.14	0.46402	0.11671	-75.9512	3643.9	0.05783
137.742	0.37395	0.13302	137.085	0.47684	0.1304	139.981	0.4642	0.11702	-75.8824	3639.96	0.05794
137.583	0.37368	0.1332	136.905	0.47744	0.13052	139.822	0.46448	0.11715	-75.8078	3635.42	0.05823
137.424	0.37176	0.13372	136.718	0.47754	0.13117	139.662	0.46468	0.11765	-75.7373	3635.13	0.05818
137.263	0.37205	0.13362	136.533	0.47758	0.13085	139.503	0.46486	0.11778	-75.6679	3631.78	0.05827
137.101	0.37402	0.13328	136.355	0.47778	0.13084	139.344	0.46504	0.11775	-75.5963	3626.11	0.0584
136.939	0.3738	0.13303	136.176	0.47787	0.13122	139.185	0.46508	0.11789	-75.5225	3626.63	0.05809
136.775	0.37654	0.13293	135.992	0.47844	0.13119	139.026	0.46532	0.11798	-75.4503	3623.61	0.0584
136.614	0.37469	0.13272	135.804	0.4782	0.13211	138.866	0.46542	0.11745	-75.3746	3619.31	0.05846
136.456	0.3741	0.13242	135.618	0.47829	0.13085	138.707	0.46566	0.11935	-75.301	3615.08	0.05852
136.297	0.37472	0.13261	135.439	0.47878	0.12971	138.547	0.46588	0.11957	-75.2312	3612.41	0.0585
136.138	0.37691	0.13276	135.264	0.47858	0.13049	138.388	0.4662	0.11902	-75.1594	3608.39	0.05867
135.975	0.3763	0.1329	135.087	0.47876	0.1307	138.23	0.46647	0.11903	-75.0877	3604.86	0.05903
135.569	0.37491	0.13256	134.913	0.47889	0.13067	138.073	0.46672	0.11933	-75.0213	3599.76	0.05885
135.405	0.37404	0.13249	134.744	0.47872	0.13051	137.917	0.46698	0.11907	-74.9606	3597.51	0.05892
135.247	0.3757	0.13285	134.575	0.47896	0.13068	137.761	0.46729	0.11947	-74.891	3592.79	0.05912
135.09	0.37612	0.13335	134.407	0.47896	0.131	137.607	0.46742	0.11941	-74.8149	3586.85	0.05949
134.933	0.37671	0.13326	134.241	0.47939	0.13049	137.453	0.46766	0.11934	-74.7428	3586.25	0.0595
134.776	0.37628	0.13373	134.075	0.4794	0.13075	137.299	0.46796	0.11955	-74.6728	3579.99	0.05952
134.619	0.37724	0.13393	133.909	0.4791	0.13126	137.145	0.46826	0.11991	-74.6024	3574.52	0.05975
134.463	0.37721	0.13389	133.744	0.47938	0.13124	136.993	0.46843	0.11938	-74.5293	3566.87	0.06006
134.308	0.37675	0.13388	133.58	0.47972	0.13102	136.84	0.46874	0.12075	-74.4544	3563.79	0.05994
134.152	0.3778	0.13385	133.418	0.47971	0.13132	136.688	0.46913	0.12075	-74.3814	3561.92	0.05971
133.997	0.37721	0.13414	133.257	0.4798	0.13122	136.537	0.46945	0.11965	-74.3157	3555.72	0.06008
133.842	0.3811	0.13446	133.097	0.47995	0.13168	136.385	0.46971	0.1196	-74.2581	3554	0.06032
133.685	0.37939	0.13477	132.935	0.47968	0.13285	136.234	0.46989	0.12002	-74.187	3549.15	0.06037
133.527	0.37919	0.13484	132.774	0.47842	0.13202	136.084	0.47008	0.12015	-74.1035	3546.73	0.06016
133.374	0.37944	0.13505	132.614	0.47862	0.13238	135.934	0.47042	0.12027	-74.0201	3542.97	0.06046
133.22	0.37822	0.13516	132.452	0.47913	0.13219	135.784	0.47077	0.12038	-73.9472	3543.05	0.06026
133.067	0.37933	0.13513	132.293	0.48003	0.13185	135.634	0.47107	0.12066	-73.877	3536.37	0.06077
132.914	0.37949	0.13519	132.138	0.48026	0.13197	135.485	0.47142	0.12069	-73.8054	3534.94	0.06074
132.761	0.37871	0.13583	131.983	0.48053	0.1325	135.334	0.4718	0.12087	-73.7294	3524.41	0.06106
132.608	0.3799	0.13473	131.825	0.48142	0.13216	135.183	0.47197	0.12091	-73.6611	3523.77	0.06093
132.456	0.37988	0.1344	131.665	0.48222	0.13199	135.035	0.47213	0.1212	-73.5918	3519.35	0.0611
132.305	0.38019	0.13448	131.511	0.48255	0.13213	134.887	0.47237	0.12163	-73.5271	3515.71	0.06097
132.154	0.38153	0.13447	131.357	0.48273	0.13237	134.74	0.47261	0.12167	-73.4593	3512.35	0.06111
132.003	0.38035	0.13474	131.204	0.48302	0.13247	134.592	0.47293	0.12155	-73.3942	3508.42	0.06107
131.853	0.3803	0.13481	131.055	0.48353	0.13302	134.445	0.47318	0.12113	-73.3232	3503.89	0.06134
131.703	0.38223	0.13485	130.906	0.48385	0.13183	134.298	0.47325	0.12163	-73.2489	3500.55	0.06133
131.553	0.37955	0.13496	130.757	0.48503	0.13167	134.151	0.47342	0.12278	-73.1775	3496.25	0.06178
131.404	0.38059	0.13519	130.609	0.48642	0.13177	134.004	0.47377	0.123	-73.1152	3492.59	0.06167
131.252	0.37067	0.13529	130.463	0.48725	0.13172	133.857	0.47419	0.12285	-73.052	3490.41	0.06209
131.099	0.38039	0.13547	130.316	0.48744	0.1319	133.711	0.47446	0.12281	-72.9886	3483.81	0.06225
130.946	0.38528	0.13503	130.171	0.48747	0.13213	133.565	0.47474	0.12274	-72.9193	3478.66	0.06201
130.791	0.38162	0.13536	130.025	0.48751	0.1325	133.419	0.47506	0.12289	-72.8519	3475.86	0.06198
130.638	0.38326	0.1355	129.88	0.48753	0.13257	133.273	0.47549	0.12295	-72.7892	3470.7	0.06232
130.488	0.38253	0.13573	129.736	0.4875	0.13252	133.128	0.47586	0.12308	-72.7291	3466.78	0.06249
130.339	0.38247	0.13593	129.592	0.48749	0.13278	132.982	0.47618	0.12317	-72.6637	3465.15	0.06232
130.192	0.38388	0.13609	129.445	0.48743	0.13288	132.837	0.47658	0.12312	-72.5913	3460.75	0.06248
130.047	0.38461	0.13597	129.295	0.48757	0.13284	132.691	0.47709	0.12286	-72.5141	3457.08	0.06249
129.9	0.382	0.13637	129.147	0.48792	0.13249	132.546	0.47743	0.1229	-72.4366	3452.75	0.06278
129.755	0.38227	0.13711	129.003	0.48783	0.13324	132.402	0.47764	0.12343	-72.363	3449.6	0.06268
129.609	0.38198	0.13485	128.859	0.48773	0.13329	132.255	0.47808	0.12403	-72.2933	3445.76	0.06288
129.462	0.38088	0.13706	128.719	0.48806	0.13309	132.109	0.47864	0.12329	-72.2261	3442.27	0.06287
129.314	0.38245	0.13766	128.577	0.4884	0.13401	131.965	0.47898	0.12263	-72.1618	3441.1	0.06282
129.17	0.38334	0.13773	128.437	0.48809	0.13564	131.821	0.47918	0.12293	-72.101	3435.44	0.06307
129.025	0.38303	0.1377	128.296	0.48807	0.13639	131.677	0.47937	0.12315	-72.0372	3431.84	0.06299
128.879	0.38372	0.13772	128.153	0.48837	0.1359	131.533	0.47957	0.12344	-71.9793	3429.02	0.06321
128.733	0.38219	0.13792	128.011	0.48852	0.13603	131.389	0.47977	0.12356	-71.9163	3425.09	0.0632
128.588	0.38514	0.13793	127.868	0.48883	0.13615	131.246	0.47989	0.12362	-71.8534	3422.56	0.06364
128.442	0.38385	0.13832	127.722	0.48905	0.13618	131.102	0.47989	0.12377	-71.7925	3418.85	0.06351
128.299	0.38376	0.13838	127.575	0.48942	0.13627	130.958	0.48009	0.12397	-71.7292	3416.6	0.06361
128.156	0.38617	0.13753	127.426	0.48968	0.13597	130.814	0.48036	0.12436	-71.6657	3413.29	0.06373
128.014	0.38583	0.13788	127.277	0.48992	0.13621	130.669	0.48058	0.12456	-71.5993	3408.18	0.06386
127.869	0.38229	0.13846	127.135	0.49023	0.1365	130.525	0.48072	0.12494	-71.5285	3402.55	0.06399
127.725	0.38627	0.13865	126.993	0.49042	0.1369	130.38	0.4809	0.12502	-71.4537	3399.43	0.06403
127.582	0.38453	0.13872	126.851	0.4908	0.13687	130.236	0.48111	0.12517	-71.3838	3391.71	0.06435
127.44	0.38495	0.13893	126.712	0.49119	0.13699	130.09	0.48102	0.12502	-71.3236	3387.55	0.06456
127.299	0.38439	0.13885	126.572	0.49136	0.13699	129.945	0.48104	0.12485	-71.2497	3380.31	0.06451
127.155	0.38398	0.13877	126.432	0.49105	0.13759	129.8	0.48137	0.12527	-71.1789	3378.55	0.06457
127.011	0.38611	0.13903	126.292	0.49188	0.1348	129.656	0.48176	0.1259	-71.1257	3374.47	0.0649
126.864	0.37533	0.13908	126.151	0.4921	0.13514	129.51	0.48217	0.12655	-71.0632	3369.97	0.06456
126.718	0.38372	0.13908	126.01	0.49241	0.13525	129.366	0.48244	0.12677	-71.0038	3363.8	0.06504
126.577	0.38636	0.13928	125.87	0.49275	0.13509	129.22	0.48259	0.12709	-70.9347	3356.42	0.06517
126.435	0.38652	0.13935	125.727	0.49304	0.13492	129.075	0.4828	0.12748	-70.8762	3353.81	0.06538
126.294	0.38576	0.1395	125.584	0.49337	0.13495	128.762	0.48332	0.12769	-70.8167	3348.68	0.06532
126.152	0.38707	0.13936	125.442	0.49337	0.13582	128.614	0.48342	0.12787	-70.7621	3347.53	0.06514
126.006	0.37956	0.13922	125.302	0.4926	0.13628	128.468	0.48352	0.12789	-70.711	3344.21	0.06518
125.86	0.38551	0.13896	125.161	0.4933	0.13628	128.321	0.48358	0.12818	-70.6394	3338.86	0.06531
125.719	0.38645	0.13894	125.02	0.49348	0.13654	128.176	0.48368	0.12828	-70.5663	3338.33	0.0654
125.577	0.38781	0.13917	124.878	0.49379	0.13652	128.029	0.48407	0.12876	-70.4933	3333.8	0.0658
125.436	0.38695	0.13961	124.737	0.49422	0.13642	127.883	0.48439	0.1292	-70.4361	3331.52	0.06563
125.294	0.38793	0.13886	124.595	0.49449	0.13627	127.738	0.48477	0.12961	-70.3752	3327.03	0.06537
125.153	0.38691	0.13947	124.453	0.49482	0.13657	127.592	0.48497	0.12953	-70.3187	3321.69	0.06561
125.011	0.38714	0.13983	124.307	0.49491	0.13607	127.446	0.48498	0.12932	-70.2534	3316.78	0.06568
124.87	0.38688	0.1401	124.16	0.49508	0.13638	127.3	0.48499	0.1294	-70.2007	3314.5	0.06578
124.729	0.38612	0.14016	124.015	0.49524	0.13596	127.154	0.48516	0.12944	-70.144	3309.22	0.06616
124.588	0.38845	0.14003	123.872	0.49526	0.13613	127.008	0.48532	0.12966	-70.0785	3307.04	0.0662
124.443	0.38276	0.14014	123.73	0.4956	0.13613	126.862	0.48556	0.12973	-70.0226	3303.1	0.06641
124.294	0.39425	0.14043	123.586	0.49573	0.13633	126.716	0.48581	0.13016	-69.9573	3296.73	0.06653
124.146	0.38759	0.1414	123.443	0.49585	0.13672	126.571	0.48605	0.13034	-69.902	3295.64	0.06621
124.001	0.38949	0.14176	123.036	0.49753	0.13597	126.424	0.48623	0.13036	-69.8519	3290.07	0.06651
123.859	0.38818	0.14195	122.889	0.4976	0.13625	126.278	0.48641	0.13062	-69.7919	3285.33	0.06646
123.712	0.38916	0.14142	122.744	0.49798	0.13672	126.132	0.48665	0.13078	-69.7259	3282.52	0.06657
123.565	0.38826	0.14184	122.599	0.49807	0.1367	125.987	0.48681	0.13106	-69.6707	3280.16	0.06689
123.422	0.38938	0.14187	122.453	0.4984	0.13666	125.841	0.48695	0.13112	-69.6258	3277.26	0.06703
123.277	0.38831	0.14201	122.308	0.49841	0.13669	125.695	0.48741	0.13183	-69.5673	3271.42	0.06707
123.132	0.38861	0.14219	122.162	0.49874	0.13803	125.549	0.48715	0.13308	-69.4917	3269.05	0.06682
122.989	0.38866	0.14195	122.015	0.49914	0.13854	125.403	0.48704	0.13383	-69.4229	3264.12	0.06709
122.845	0.38759	0.14251	121.869	0.49948	0.13769	125.257	0.4874	0.13384	-69.3619	3261.24	0.06748
122.702	0.38526	0.14291	121.717	0.49985	0.13845	125.111	0.48755	0.13398	-69.3068	3258.61	0.06749
122.551	0.37155	0.14334	121.565	0.49991	0.13878	124.966	0.48779	0.13403	-69.2421	3251.11	0.06757
122.393	0.38793	0.14406	121.417	0.50006	0.13893	124.82	0.4881	0.13397	-69.1794	3250.71	0.06747
122.234	0.38922	0.14411	121.269	0.50011	0.13893	124.674	0.48826	0.13406	-69.1099	3248.12	0.06751
122.082	0.3895	0.1442	121.118	0.50015	0.13919	124.521	0.48832	0.13396	-69.0394	3243.28	0.06774
121.937	0.38968	0.14443	120.965	0.5	0.13948	124.364	0.48844	0.13427	-68.9748	3240.81	0.06753
121.793	0.39084	0.145	120.81	0.50041	0.13961	124.213	0.4888	0.13458	-68.9216	3239.61	0.06744
121.648	0.38943	0.1448	120.656	0.50053	0.13964	124.066	0.4891	0.13484	-68.8627	3234.97	0.06775
121.502	0.39219	0.14491	120.507	0.50055	0.13966	123.921	0.4893	0.13518	-68.8031	3232.09	0.06807
121.356	0.39042	0.14504	120.359	0.50073	0.13997	123.775	0.48969	0.13582	-68.7502	3230	0.06816
121.211	0.39144	0.14595	120.21	0.50087	0.14094	123.629	0.4896	0.136	-68.701	3227.46	0.06826
121.064	0.39077	0.14551	120.057	0.50065	0.13937	123.484	0.48994	0.13528	-68.6495	3222.2	0.06816
120.918	0.39299	0.14504	119.905	0.50074	0.13981	123.338	0.49059	0.13437	-68.6025	3219.55	0.06831
120.769	0.3883	0.14473	119.756	0.50106	0.14116	123.193	0.49084	0.13446	-68.5473	3215.58	0.06844
120.617	0.39048	0.14524	119.606	0.50113	0.14161	123.048	0.49111	0.13489	-68.4843	3212.11	0.06832
120.466	0.39171	0.14534	119.456	0.50115	0.14137	122.903	0.49129	0.13525	-68.429	3209.32	0.06851
120.318	0.39131	0.14536	119.306	0.50147	0.14171	122.758	0.49146	0.13583	-68.3781	3204.47	0.06901
120.17	0.39179	0.1456	119.156	0.50182	0.14195	122.612	0.49168	0.13605	-68.333	3203.7	0.06869
120.022	0.39144	0.14569	119.006	0.50198	0.14208	122.467	0.49192	0.13653	-68.2761	3198.93	0.06885
119.874	0.39193	0.14572	118.849	0.50214	0.14261	122.322	0.49228	0.13703	-68.2227	3197.07	0.06863
119.725	0.39171	0.14526	118.686	0.50235	0.14246	122.176	0.49254	0.13732	-68.1723	3193.77	0.06874
119.577	0.39095	0.14608	118.531	0.50271	0.14261	122.032	0.49277	0.13739	-68.1255	3192.25	0.0688
119.428	0.39209	0.14699	118.38	0.50283	0.1431	121.886	0.49305	0.13755	-68.0697	3188.56	0.06899
119.278	0.39142	0.14646	118.229	0.50301	0.14295	121.742	0.49326	0.13767	-68.0165	3187.05	0.06894
119.129	0.39194	0.14657	118.078	0.50323	0.14295	121.596	0.49338	0.1377	-67.9623	3180.87	0.06919
118.979	0.39281	0.14668	117.925	0.50376	0.14325	121.451	0.4936	0.13793	-67.9036	3177.75	0.06923
118.829	0.39194	0.14713	117.769	0.50389	0.14334	121.306	0.49333	0.13795	-67.8515	3173.1	0.06954
118.68	0.39228	0.14726	117.616	0.50372	0.14279	121.161	0.49376	0.13742	-67.8139	3165.87	0.06972
118.53	0.39803	0.14727	117.465	0.50376	0.14254	121.015	0.49424	0.13713	-67.7768	3156.07	0.06984
118.373	0.3929	0.14754	117.314	0.50417	0.14278	120.87	0.49441	0.13764	-67.7334	3142.78	0.0701
118.213	0.39489	0.14785	117.162	0.50446	0.143	120.725	0.49468	0.13798	-67.6941	3126.12	0.07057
118.053	0.39531	0.14796	117.011	0.50462	0.14222	120.58	0.49485	0.13827	-67.6491	3111.22	0.07092
117.894	0.39192	0.1483	116.86	0.50492	0.14067	120.434	0.49499	0.13878	-67.5983	3095.48	0.07125
117.744	0.39163	0.14856	116.71	0.50543	0.14173	120.286	0.49517	0.13898	-67.5444	3079.3	0.07149
117.593	0.39349	0.14865	116.559	0.50556	0.14205	120.134	0.49536	0.13916	-67.4862	3064.94	0.07175
117.442	0.39209	0.14925	116.408	0.50581	0.14207	119.985	0.49556	0.13939	-67.4181	3047.4	0.07224
117.292	0.39388	0.14938	116.257	0.50588	0.14206	119.839	0.49566	0.13985	-67.3378	3032.47	0.07224
117.142	0.39376	0.14971	116.106	0.50596	0.14254	119.694	0.49581	0.14022	-67.2474	3019.36	0.07273
116.992	0.39559	0.14981	115.95	0.50627	0.1431	119.548	0.49614	0.14072	-67.1565	3005.47	0.07297
116.842	0.39371	0.15002	115.792	0.50657	0.14325	119.403	0.49622	0.14127	-67.0652	2992.05	0.07281
116.692	0.39374	0.15048	115.637	0.50676	0.14332	119.259	0.49674	0.14147	-66.9739	2976.83	0.07273
116.543	0.3944	0.15154	115.483	0.50729	0.14341	119.114	0.49728	0.14249	-66.8807	2966.29	0.07354
116.393	0.39359	0.15088	115.332	0.5077	0.14417	118.969	0.49707	0.14392	-66.7848	2953.5	0.07399
116.244	0.39355	0.15142	115.181	0.50748	0.14577	118.825	0.49724	0.14446	-66.6881	2942.81	0.07408
116.095	0.39318	0.15148	115.03	0.50756	0.14457	118.68	0.49755	0.14456	-66.5883	2928.91	0.07434
115.945	0.39153	0.15164	114.88	0.5079	0.14611	118.535	0.49777	0.145	-66.4855	2913.56	0.07476
115.793	0.39453	0.1522	114.73	0.50804	0.14752	118.391	0.49805	0.14542	-66.379	2902.41	0.07449
115.641	0.39431	0.15239	114.58	0.50821	0.14764	118.246	0.49835	0.14586	-66.2679	2892	0.07463
115.492	0.39302	0.15268	114.43	0.50838	0.14785	118.101	0.49865	0.14632	-66.156	2891.72	0.07511
115.343	0.39418	0.15313	114.275	0.50863	0.14828	117.957	0.49884	0.14685	-66.0398	2890.45	0.07499
115.195	0.39268	0.15351	114.12	0.50905	0.14865	117.812	0.49913	0.14731	-65.9177	2886.37	0.07512
115.044	0.39313	0.15378	113.97	0.50932	0.14848	117.668	0.49949	0.14782	-65.7923	2881.33	0.07522
114.894	0.39384	0.15425	113.82	0.50965	0.14838	117.523	0.49981	0.14823	-65.6635	2877.13	0.07526
114.746	0.39371	0.15427	113.669	0.5098	0.14903	117.379	0.49996	0.14849	-65.5293	2870.21	0.07569
114.598	0.39309	0.15435	113.519	0.50997	0.14927	117.234	0.50015	0.14879	-65.3899	2862.12	0.07577
114.447	0.39256	0.15472	113.369	0.50973	0.15037	117.089	0.50033	0.1495	-65.2484	2852.99	0.07621
114.297	0.39152	0.15467	113.218	0.50987	0.15041	116.945	0.50031	0.15122	-65.1037	2846.05	0.07572
114.15	0.39288	0.1552	113.069	0.51034	0.14946	116.801	0.50032	0.15036	-64.9546	2838.15	0.07589
114.002	0.39352	0.15519	112.919	0.51051	0.14966	116.656	0.50059	0.15015	-64.8081	2826.03	0.07552
113.854	0.39404	0.15574	112.77	0.5105	0.15026	116.512	0.50085	0.15118	-64.6591	2816.21	0.07596
113.438	0.39024	0.15648	112.621	0.51046	0.15073	116.368	0.50123	0.15164	-64.5073	2805.86	0.07639
113.287	0.39284	0.15667	112.472	0.51054	0.15129	116.223	0.50153	0.15201	-64.3553	2794.5	0.07667
113.137	0.39558	0.15685	112.322	0.51066	0.1515	116.079	0.50172	0.15251	-64.201	2780.24	0.07653
112.989	0.3951	0.15721	112.172	0.51062	0.15163	115.931	0.50195	0.15297	-64.0476	2768.75	0.0765
112.842	0.39725	0.1579	112.023	0.51053	0.15203	115.785	0.50225	0.15358	-63.896	2760.31	0.07634
112.696	0.39569	0.15814	111.873	0.5105	0.15268	115.641	0.50257	0.15399	-63.7418	2747.21	0.0767
112.55	0.39847	0.15844	111.723	0.5104	0.15326	115.496	0.50281	0.15416	-63.5893	2735.81	0.07701
112.404	0.39889	0.15861	111.573	0.51033	0.15364	115.351	0.50305	0.15463	-63.4361	2726.45	0.07702
112.259	0.39817	0.15882	111.424	0.51033	0.15384	115.207	0.50342	0.15524	-63.2795	2717.24	0.07725
112.113	0.39782	0.15912	111.275	0.51038	0.15402	115.062	0.50369	0.15604	-63.1211	2707.12	0.07726
111.968	0.39917	0.15941	111.126	0.51047	0.15423	114.917	0.50399	0.15587	-62.9592	2697.86	0.0771
111.823	0.39891	0.15974	110.976	0.51022	0.15444	114.773	0.50462	0.15536	-62.7984	2685.61	0.07742
111.678	0.40052	0.15992	110.827	0.50972	0.15462	114.629	0.50515	0.15756	-62.6443	2673.14	0.07705
111.533	0.39819	0.16026	110.678	0.50985	0.15525	114.485	0.5053	0.15831	-62.4845	2661.02	0.07687
111.387	0.39838	0.16099	110.529	0.51015	0.15614	114.341	0.50547	0.15862	-62.3217	2651.98	0.077
111.243	0.39805	0.16183	110.38	0.51047	0.15689	114.197	0.50565	0.15902	-62.1571	2643.41	0.07728
111.098	0.39803	0.16358	110.231	0.51071	0.15734	114.052	0.50585	0.15945	-61.9876	2634.22	0.07771
110.953	0.39962	0.16345	110.08	0.51092	0.15789	113.908	0.50605	0.15992	-61.8222	2625.06	0.07774
110.806	0.39864	0.16595	109.928	0.51124	0.15827	113.763	0.50637	0.16033	-61.6586	2617.91	0.07748
110.658	0.39743	0.16623	109.615	0.51179	0.15963	113.619	0.50662	0.16058	-61.4933	2604.71	0.07755
110.513	0.39715	0.16662	109.464	0.51211	0.15997	113.474	0.50677	0.16124	-61.3274	2596.76	0.07732
110.368	0.39767	0.16658	109.315	0.51244	0.16029	113.329	0.50689	0.1621	-61.1675	2590.49	0.07734
110.223	0.39744	0.16705	109.167	0.51279	0.16064	113.184	0.50704	0.16267	-61.0109	2582.33	0.07721
110.077	0.39849	0.16762	109.018	0.51272	0.16097	113.038	0.50725	0.16313	-60.8535	2574.51	0.07721
109.932	0.39869	0.16825	108.87	0.51324	0.1618	112.891	0.50748	0.16375	-60.6915	2564.82	0.07757
109.787	0.39808	0.16869	108.721	0.5138	0.16241	112.743	0.50775	0.16446	-60.5248	2554.5	0.07724
109.64	0.40906	0.16904	108.572	0.51438	0.16288	112.595	0.50817	0.16583	-60.3544	2545.44	0.07715
109.49	0.3997	0.16933	108.423	0.51467	0.16291	112.447	0.50818	0.1678	-60.1879	2538.34	0.07718
109.338	0.39111	0.16948	108.275	0.5148	0.16298	112.298	0.50746	0.1683	-60.0272	2529.97	0.07708
109.18	0.39459	0.17036	108.126	0.51508	0.16313	112.148	0.50805	0.16868	-59.8638	2521.89	0.0767
109.025	0.39757	0.17089	107.978	0.5153	0.16353	111.997	0.50857	0.16924	-59.6974	2512.18	0.07639
108.88	0.39987	0.17154	107.829	0.51548	0.16402	111.846	0.50888	0.16977	-59.5367	2505.16	0.0764
108.736	0.39948	0.17181	107.68	0.51571	0.16401	111.694	0.50925	0.17058	-59.3819	2496.59	0.0763
108.592	0.40017	0.17238	107.532	0.5159	0.16414	111.538	0.50945	0.17156	-59.2311	2489.51	0.07613
108.448	0.3998	0.17328	107.383	0.51606	0.16474	111.374	0.50976	0.17237	-59.0813	2480.61	0.07582
108.305	0.40177	0.17351	107.234	0.51624	0.16519	111.212	0.51032	0.17295	-58.9305	2474.16	0.07582
108.161	0.40096	0.17516	107.086	0.5165	0.16557	111.056	0.5107	0.17368	-58.7811	2464.9	0.07614
108.017	0.40124	0.17354	106.938	0.51679	0.16599	110.9	0.51105	0.17456	-58.6313	2458.58	0.07542
107.874	0.39937	0.17455	106.79	0.51708	0.16634	110.745	0.51142	0.17505	-58.4822	2450.03	0.07508
107.73	0.40037	0.17381	106.641	0.51739	0.16674	110.588	0.51206	0.17651	-58.3327	2443.34	0.07514
107.586	0.40068	0.17311	106.493	0.51792	0.16793	110.432	0.51118	0.17621	-58.1819	2434.71	0.07504
107.442	0.40157	0.17248	106.345	0.5186	0.16927	110.275	0.51255	0.17569	-58.0311	2425.34	0.07486
107.299	0.40189	0.17309	106.196	0.51882	0.1695	110.117	0.51351	0.17608	-57.8814	2417.44	0.07454
107.155	0.40119	0.17381	106.048	0.51867	0.16967	109.959	0.51389	0.17697	-57.734	2410.12	0.07429
107.012	0.40095	0.17447	105.9	0.51864	0.17018	109.802	0.51433	0.17782	-57.5903	2402.41	0.07413
106.868	0.40097	0.17513	105.751	0.5188	0.17091	109.644	0.51469	0.17884	-57.4474	2396.62	0.07361
106.725	0.40205	0.17582	105.602	0.51922	0.17154	109.486	0.51508	0.17942	-57.3019	2387.7	0.07355
106.582	0.40336	0.17663	105.452	0.51941	0.17246	109.328	0.51553	0.18039	-57.1574	2379.68	0.07291
106.438	0.40257	0.17623	105.127	0.52003	0.17321	109.17	0.51588	0.18092	-57.0103	2372.73	0.07282
106.295	0.40308	0.17717	104.971	0.52044	0.17393	109.011	0.51623	0.18214	-56.8645	2366.14	0.07284
106.152	0.40135	0.17838	104.819	0.52059	0.17479	108.854	0.51653	0.18317	-56.719	2359.6	0.07223
106.009	0.39968	0.17909	104.67	0.52082	0.17546	108.695	0.51709	0.18368	-56.576	2352.22	0.07194
105.861	0.40314	0.17945	104.521	0.52139	0.1767	108.537	0.5174	0.18492	-56.4347	2345.42	0.07171
105.713	0.40307	0.1803	104.372	0.52111	0.17654	108.379	0.51805	0.18588	-56.2939	2338.19	0.07145
105.57	0.40134	0.18109	104.223	0.52152	0.17653	108.221	0.51857	0.18665	-56.1525	2330.51	0.07096
105.426	0.40063	0.18162	104.074	0.52216	0.17685	108.064	0.51911	0.18785	-56.0122	2323.89	0.07057
105.283	0.40111	0.18234	103.924	0.52234	0.17788	107.906	0.51979	0.18817	-55.8711	2316.83	0.07051
105.14	0.39925	0.18288	103.775	0.52301	0.17873	107.75	0.5208	0.18852	-55.7258	2310.37	0.07018
104.994	0.39677	0.18299	103.624	0.52346	0.17945	107.593	0.52081	0.19187	-55.583	2304.02	0.06967
104.846	0.39901	0.18392	103.473	0.52367	0.17989	107.437	0.5214	0.19187	-55.4393	2297.21	0.06897
104.701	0.40224	0.18483	103.324	0.52388	0.18032	107.281	0.52183	0.19249	-55.2955	2291.29	0.06892
104.557	0.40227	0.1853	103.169	0.52452	0.18083	107.124	0.52228	0.19361	-55.1537	2283.88	0.068
104.414	0.4036	0.1865	103.015	0.52485	0.18221	106.969	0.52286	0.19467	-55.0112	2278.07	0.0678
104.271	0.40464	0.18766	102.866	0.52506	0.18287	106.811	0.52347	0.19544	-54.8689	2271.76	0.06727
104.128	0.40447	0.18845	102.716	0.52546	0.18353	106.651	0.52414	0.19637	-54.726	2265.84	0.06698
103.985	0.40571	0.1893	102.567	0.52576	0.1845	106.494	0.5247	0.19755	-54.5808	2257.39	0.06662
103.841	0.40555	0.18995	102.417	0.52601	0.18543	106.339	0.52525	0.1986	-54.4375	2251.54	0.06597
103.698	0.40502	0.19101	102.267	0.52671	0.18587	106.185	0.5258	0.19965	-54.2929	2245.46	0.06575
103.547	0.4082	0.19116	102.118	0.52672	0.18669	106.031	0.52637	0.20083	-54.1495	2240.39	0.06499
103.395	0.40735	0.19228	101.968	0.52663	0.18767	105.878	0.52716	0.20126	-54.006	2234.71	0.06451
103.25	0.41052	0.19345	101.819	0.52682	0.1884	105.724	0.52708	0.20427	-53.8595	2229.02	0.06421
103.102	0.40773	0.19441	101.669	0.52656	0.18901	105.571	0.52761	0.20422	-53.7143	2223.42	0.06369
102.954	0.40859	0.19471	101.519	0.52651	0.1897	105.418	0.52817	0.20469	-53.5695	2218.1	0.0633
102.808	0.40864	0.19553	101.369	0.52695	0.19023	105.265	0.52879	0.20593	-53.4222	2211.8	0.06257
102.662	0.40901	0.19666	101.219	0.52753	0.19113	105.112	0.52953	0.20723	-53.2767	2206.85	0.0621
102.515	0.40869	0.19708	101.069	0.52792	0.19264	104.96	0.53008	0.20861	-53.1301	2200.89	0.0616
102.367	0.40921	0.19784	100.694	0.52872	0.1937	104.808	0.53068	0.20978	-52.984	2194.92	0.0611
102.219	0.41029	0.19816	100.542	0.52917	0.19502	104.657	0.53133	0.21089	-52.8384	2187.91	0.06092
102.071	0.40822	0.19771	100.392	0.52981	0.19546	104.505	0.53196	0.21225	-52.6919	2183.5	0.06015
101.92	0.41108	0.19816	100.242	0.53055	0.19626	104.354	0.53261	0.21359	-52.546	2178.7	0.0594
101.768	0.41051	0.19932	100.092	0.53111	0.19733	104.203	0.53328	0.21501	-52.4	2172.49	0.05873
101.618	0.4121	0.20057	99.9424	0.53175	0.19791	104.052	0.53392	0.21629	-52.2516	2168.83	0.05834
101.467	0.41232	0.20148	99.7926	0.53266	0.19891	103.902	0.53459	0.21752	-52.1018	2163.53	0.05797
101.316	0.41334	0.20225	99.6426	0.53392	0.19964	103.751	0.53533	0.21894	-51.9528	2158.57	0.05731
101.165	0.41165	0.20303	99.4926	0.53535	0.20044	103.601	0.53598	0.22047	-51.8039	2154.21	0.05673
101.01	0.4153	0.20395	99.3431	0.53657	0.20143	103.45	0.53671	0.22195	-51.654	2148.81	0.0563
100.856	0.41299	0.20472	99.1933	0.53778	0.20304	103.3	0.53724	0.22237	-51.5035	2143.66	0.05539
100.703	0.40606	0.20575	99.0434	0.53892	0.20424	103.151	0.53808	0.22312	-51.3538	2139.5	0.05464
100.54	0.41692	0.2066	98.8938	0.53992	0.20477	103.001	0.5393	0.22511	-51.2026	2134.5	0.05422
100.374	0.41317	0.20738	98.7441	0.54046	0.20496	102.852	0.53984	0.22647	-51.0513	2130.12	0.05335
100.218	0.41609	0.20838	98.5944	0.54072	0.20654	102.703	0.54059	0.22812	-50.9002	2125.94	0.05318
100.064	0.41748	0.20925	98.4446	0.54214	0.20748	102.554	0.54139	0.22979	-50.7481	2121.99	0.05262
99.9106	0.41913	0.21007	98.2947	0.543	0.20876	102.404	0.54216	0.23134	-50.5953	2117.22	0.05191
99.7564	0.41664	0.21097	98.1451	0.54376	0.20956	102.253	0.5429	0.23277	-50.4444	2111.65	0.05137
99.6018	0.42008	0.21154	97.7679	0.54504	0.21259	102.099	0.54371	0.23403	-50.2923	2108.2	0.05103
99.4471	0.42078	0.21229	97.6055	0.54571	0.21413	101.949	0.5446	0.2355	-50.1395	2104.74	0.05028
99.2922	0.42117	0.21322	97.4456	0.54572	0.2149	101.8	0.54535	0.23715	-49.9864	2100.86	0.04948
99.1373	0.42102	0.21408	97.2957	0.54585	0.21507	101.652	0.54634	0.23839	-49.8332	2096.91	0.04901
98.9824	0.42175	0.21596	97.1458	0.54639	0.21675	101.504	0.54746	0.2396	-49.6821	2093.22	0.04842
98.8274	0.42128	0.21778	96.996	0.54684	0.21693	101.356	0.54835	0.24086	-49.5315	2089.07	0.0479
98.6726	0.42336	0.21891	96.8465	0.5475	0.21739	101.208	0.54978	0.24343	-49.3783	2084.57	0.04727
98.5174	0.42431	0.21977	96.6963	0.54783	0.21947	101.059	0.55073	0.24581	-49.2263	2080.62	0.04694
98.3625	0.42617	0.22067	96.5467	0.54912	0.22116	100.911	0.5513	0.24741	-49.0736	2077.05	0.0464
98.2074	0.42653	0.22169	96.3916	0.55015	0.22253	100.763	0.5524	0.24907	-48.9204	2072.6	0.04587
98.0523	0.42692	0.22273	96.2318	0.55078	0.22381	100.615	0.55361	0.25055	-48.7705	2068.81	0.04533
97.897	0.4261	0.22391	96.0748	0.5516	0.22494	100.467	0.5548	0.25218	-48.6185	2065.37	0.04464
97.7421	0.42736	0.22486	95.9222	0.5524	0.22631	100.318	0.55598	0.25387	-48.4678	2062.68	0.04392
97.5867	0.42764	0.22558	95.7723	0.55327	0.22796	100.17	0.55709	0.25569	-48.3158	2059.77	0.04342
97.4316	0.4291	0.22667	95.6223	0.55425	0.22934	100.022	0.55829	0.25764	-48.1614	2056.5	0.04294
97.2763	0.43096	0.22777	95.4727	0.55534	0.22984	99.8734	0.55957	0.25948	-48.0054	2053.94	0.04225
97.1214	0.43235	0.22892	95.3227	0.55656	0.23161	99.7249	0.56086	0.26127	-47.8494	2050.64	0.04196
96.9661	0.43198	0.23021	95.173	0.55805	0.23398	99.5766	0.56215	0.26323	-47.6939	2047.22	0.04143
96.8108	0.43288	0.23139	95.0234	0.55939	0.23559	99.4282	0.56331	0.26529	-47.5377	2045.2	0.0408
96.6555	0.43394	0.23231	94.8737	0.56021	0.23718	99.2802	0.56451	0.26706	-47.3812	2041.6	0.04026
96.4976	0.43655	0.23351	94.7245	0.56132	0.23875	99.1321	0.56571	0.26875	-47.2256	2038.79	0.03984
96.3397	0.43583	0.23507	94.5753	0.56264	0.24002	98.9818	0.56693	0.27077	-47.0703	2035.51	0.03935
96.1844	0.43652	0.23617	94.426	0.56364	0.24145	98.8313	0.56784	0.27324	-46.9154	2033.59	0.03889
95.6907	0.43946	0.23985	94.2769	0.5647	0.24286	98.6832	0.56892	0.27459	-46.7609	2029.4	0.03838
95.533	0.43956	0.24132	94.1277	0.56591	0.2443	98.535	0.57053	0.27544	-46.6055	2027.77	0.03791
95.3759	0.44311	0.2425	93.9787	0.56715	0.24566	98.3869	0.57185	0.2779	-46.4508	2024.71	0.03719
95.2175	0.44353	0.24359	93.8293	0.56847	0.24711	98.2387	0.57308	0.2802	-46.2979	2021.9	0.03669
95.063	0.44476	0.24498	93.6799	0.56978	0.24863	98.09	0.5745	0.28226	-46.145	2018.83	0.0362
94.9078	0.44536	0.24597	93.5304	0.57121	0.24974	97.9416	0.57592	0.2843	-45.9929	2015.64	0.03565
94.7529	0.44573	0.2468	93.3807	0.57243	0.25121	97.788	0.57743	0.28658	-45.842	2014.36	0.03508
94.5982	0.4471	0.24801	93.2316	0.57365	0.25289	97.6353	0.57905	0.28868	-45.6915	2010.91	0.03446
94.4411	0.44971	0.24941	93.0824	0.57511	0.25417	97.487	0.5805	0.29075	-45.5391	2009.04	0.03423
94.284	0.44993	0.25084	92.9335	0.57651	0.2561	97.3384	0.58202	0.29294	-45.3885	2005.43	0.03382
94.1297	0.45171	0.25221	92.7846	0.57799	0.25861	97.1892	0.58362	0.29524	-45.2387	2003.44	0.03325
93.9756	0.45181	0.25344	92.6356	0.57957	0.26004	97.0401	0.58527	0.29763	-45.0887	2000.47	0.03286
93.8215	0.45349	0.25457	92.4865	0.58097	0.26137	96.8911	0.58677	0.29999	-44.9396	1996.82	0.03231
93.6679	0.45535	0.25575	92.3372	0.58238	0.26277	96.742	0.58884	0.30142	-44.7899	1995.61	0.03193
93.5138	0.45656	0.25717	92.1881	0.58399	0.26401	96.5929	0.59098	0.30412	-44.6399	1994.5	0.03139
93.3599	0.45811	0.25855	92.0387	0.58572	0.26561	96.4441	0.59274	0.30747	-44.4906	1991.99	0.03112
93.2058	0.45886	0.25976	91.8799	0.58744	0.26758	96.295	0.59455	0.30982	-44.341	1989.6	0.03063
93.0497	0.46129	0.26109	91.7188	0.5893	0.26925	96.1453	0.59647	0.31203	-44.1919	1987.88	0.03034
92.894	0.46099	0.26264	91.5675	0.59115	0.27063	95.9959	0.59849	0.31426	-44.0436	1986.6	0.02951
92.7405	0.46255	0.26405	91.4183	0.59268	0.27248	95.8469	0.60056	0.31658	-43.8959	1984.44	0.02913
92.5875	0.46287	0.26536	91.269	0.59456	0.27413	95.6976	0.6025	0.31892	-43.7489	1982.03	0.02889
92.4345	0.46614	0.26648	91.12	0.59651	0.27579	95.5485	0.60448	0.32148	-43.6015	1979.21	0.02845
92.2821	0.46728	0.26789	90.9707	0.59829	0.27817	95.3988	0.60669	0.32404	-43.4547	1977.46	0.02806
92.1296	0.46836	0.26914	90.8214	0.60022	0.2793	95.2495	0.60885	0.32668	-43.3078	1975.62	0.02747
91.977	0.47022	0.27031	90.6719	0.60205	0.28015	95.1002	0.61101	0.3292	-43.1602	1973.63	0.02717
91.8247	0.47146	0.27177	90.5228	0.60388	0.28165	94.9512	0.61325	0.3314	-43.0129	1970.75	0.02685
91.6728	0.47183	0.27329	90.3735	0.60596	0.28325	94.802	0.61551	0.33395	-42.8626	1969.87	0.02631
91.5214	0.47276	0.27506	90.2249	0.60813	0.2851	94.6527	0.61778	0.33686	-42.7111	1967.62	0.02603
91.0897	0.4752	0.27897	90.0759	0.61027	0.28715	94.5036	0.62006	0.33948	-42.5603	1966.28	0.0255
90.9357	0.47715	0.28057	89.927	0.61227	0.289	94.3545	0.6223	0.34296	-42.4102	1964.6	0.02527
90.7842	0.48051	0.28196	89.778	0.61439	0.29085	94.2049	0.62416	0.34682	-42.2602	1962.45	0.02479
90.6327	0.48397	0.28344	89.6291	0.61656	0.29278	94.0558	0.62607	0.34969	-42.1099	1959.12	0.02443
90.4814	0.48542	0.28484	89.48	0.61861	0.2948	93.9065	0.62889	0.35218	-41.9596	1958.03	0.02425
90.3304	0.48881	0.28662	89.3306	0.62082	0.29666	93.7578	0.63165	0.35466	-41.8098	1957.01	0.02379
90.1797	0.48937	0.28812	89.1815	0.62309	0.29839	93.6088	0.63439	0.3573	-41.6622	1954.85	0.02357
90.0249	0.49219	0.2899	89.0318	0.62542	0.30024	93.4595	0.63703	0.36024	-41.5186	1952.55	0.02323
89.8696	0.49373	0.2915	88.8825	0.62769	0.30223	93.3057	0.63981	0.3632	-41.3751	1951.32	0.02273
89.719	0.49465	0.29298	88.7334	0.62989	0.30431	93.1498	0.64263	0.36616	-41.2309	1949.58	0.02258
89.5688	0.4977	0.2944	88.5846	0.63201	0.30615	92.9985	0.64559	0.36895	-41.0852	1949.01	0.02218
89.4189	0.49952	0.29607	88.4356	0.63396	0.30731	92.8491	0.64852	0.37244	-40.9392	1947.85	0.02181
89.2688	0.50209	0.29778	88.2868	0.63634	0.30887	92.7001	0.65146	0.3756	-40.7928	1945.83	0.02158
89.1193	0.50491	0.29922	88.1378	0.63903	0.31165	92.5513	0.65458	0.37842	-40.6451	1943.66	0.02141
88.9695	0.50636	0.30102	87.9889	0.64169	0.3137	92.4017	0.65778	0.38178	-40.4965	1942.31	0.02089
88.8195	0.50714	0.30287	87.84	0.64485	0.31558	92.2524	0.66084	0.38423	-40.3478	1940.56	0.02078
88.6697	0.51001	0.30454	87.691	0.6477	0.31825	92.1029	0.66457	0.38628	-40.1991	1938.6	0.02032
88.52	0.5131	0.30631	87.5424	0.65064	0.32005	91.9537	0.66842	0.38896	-40.0498	1938.09	0.02013
88.3706	0.51463	0.30906	87.3863	0.65348	0.32213	91.8047	0.67177	0.39226	-39.9002	1936.42	0.01971
88.2208	0.51852	0.31047	87.2302	0.65671	0.32452	91.6553	0.67496	0.39588	-39.7508	1934.38	0.01957
88.0711	0.52091	0.31206	87.0813	0.65953	0.32681	91.506	0.67847	0.3993	-39.6007	1933.3	0.01934
87.9218	0.5231	0.314	86.9299	0.66256	0.32917	91.3565	0.68205	0.40259	-39.4503	1932.36	0.01941
87.7725	0.52466	0.31542	86.7737	0.66584	0.33136	91.2071	0.68564	0.40582	-39.3001	1931.06	0.01889
87.623	0.52566	0.31706	86.6148	0.66911	0.33374	91.0577	0.68954	0.40905	-39.1507	1929.53	0.01872
87.4714	0.53175	0.31895	86.4607	0.67275	0.33579	90.9084	0.69339	0.41248	-38.9993	1928.38	0.01824
87.3195	0.53354	0.32072	86.3097	0.67682	0.33935	90.7593	0.69713	0.41593	-38.8484	1927.04	0.01814
87.1704	0.53559	0.32256	86.1581	0.68022	0.34246	90.6099	0.70105	0.41938	-38.6966	1925.56	0.01793
87.0217	0.53882	0.32399	86.0093	0.6839	0.34425	90.4608	0.70507	0.42281	-38.5451	1922.84	0.01779
86.8704	0.53063	0.32604	85.8602	0.68709	0.34726	90.3112	0.70916	0.42634	-38.3924	1922	0.01737
86.7143	0.52969	0.32785	85.7115	0.6903	0.34961	90.162	0.7133	0.42981	-38.241	1920.44	0.01713
86.5553	0.5459	0.32973	85.5628	0.69355	0.35177	90.0127	0.71773	0.43331	-38.0885	1919.1	0.01691
86.4018	0.55061	0.33193	85.4142	0.69727	0.35451	89.8629	0.72261	0.43653	-37.9378	1916.64	0.01695
86.2529	0.55452	0.33376	85.2658	0.70107	0.35705	89.7135	0.72737	0.44045	-37.7857	1916.61	0.01643
86.1041	0.55784	0.33574	85.1174	0.7049	0.35945	89.5644	0.73163	0.44512	-37.6336	1916.74	0.01629
85.9552	0.56154	0.33761	84.9688	0.70889	0.36194	89.4146	0.73638	0.44839	-37.4816	1915.12	0.01633
85.8069	0.56588	0.33951	84.8204	0.71272	0.36451	89.2657	0.7411	0.45192	-37.3292	1912.88	0.01591
85.6577	0.56838	0.3414	84.6713	0.71663	0.36735	89.1166	0.74606	0.45557	-37.1774	1911.92	0.01583
85.5089	0.5714	0.34329	84.5228	0.72074	0.36991	88.9672	0.75092	0.45952	-37.0248	1910.46	0.01566
85.3602	0.57517	0.34492	84.3742	0.72491	0.37257	88.8154	0.75599	0.46354	-36.8717	1908.66	0.01548
85.2118	0.57891	0.34586	84.2249	0.72919	0.37524	88.6617	0.76141	0.46754	-36.7188	1907.25	0.01535
85.0635	0.58272	0.34823	84.0756	0.73334	0.37711	88.5104	0.76698	0.47158	-36.5655	1905.27	0.01503
84.9149	0.58555	0.34982	83.926	0.73788	0.37972	88.3615	0.77248	0.47556	-36.4137	1904.75	0.01503
84.7664	0.58828	0.35178	83.7771	0.74296	0.38329	88.2131	0.77802	0.47945	-36.2612	1903.92	0.01471
84.6183	0.59172	0.35386	83.6283	0.74761	0.38587	88.065	0.78367	0.4836	-36.1092	1902.19	0.01472
84.4698	0.59725	0.35596	83.4792	0.75227	0.38867	87.9168	0.78959	0.48752	-35.957	1901.3	0.01454
84.3213	0.60078	0.35797	83.3307	0.75709	0.39126	87.7689	0.79501	0.49234	-35.8048	1900.44	0.0141
84.1723	0.60526	0.35997	83.1819	0.7622	0.39379	87.6205	0.80079	0.49614	-35.6522	1898.75	0.01398
84.0234	0.61062	0.36193	83.0325	0.76732	0.39664	87.4718	0.80715	0.49927	-35.499	1897.47	0.01403
83.8745	0.61469	0.36274	82.8783	0.77267	0.39986	87.3239	0.81343	0.50338	-35.3464	1896.26	0.01368
83.7257	0.61925	0.36683	82.7245	0.77833	0.40293	87.1755	0.81988	0.5078	-35.1944	1895.11	0.0137
83.5768	0.62262	0.36788	82.5749	0.784	0.4058	87.0269	0.82651	0.51222	-35.0434	1893.52	0.0136
83.4289	0.6272	0.36993	82.4252	0.78956	0.40882	86.8786	0.83333	0.5164	-34.8917	1891.93	0.01357
83.2806	0.63222	0.37165	82.2761	0.7953	0.41174	86.7304	0.84018	0.52075	-34.7392	1890.47	0.01352
83.1329	0.63763	0.37342	82.1262	0.80098	0.41442	86.5823	0.84718	0.52493	-34.5877	1888.42	0.01349
82.9848	0.64255	0.37544	81.9761	0.80745	0.41843	86.434	0.8544	0.52905	-34.4355	1888.02	0.01322
82.8367	0.64693	0.37734	81.8266	0.81362	0.42152	86.2856	0.86177	0.53328	-34.2832	1886.53	0.013
82.6884	0.65178	0.37918	81.6768	0.8196	0.4239	86.1373	0.86922	0.53767	-34.1309	1886.64	0.0129
82.5402	0.65605	0.38076	81.5267	0.82604	0.42681	85.9891	0.87675	0.54214	-33.9775	1885.37	0.01316
82.3921	0.65815	0.38253	81.3773	0.83272	0.42972	85.8411	0.88444	0.54664	-33.8243	1884.17	0.01307
82.2446	0.65831	0.38426	81.228	0.8394	0.43265	85.6939	0.89232	0.5511	-33.6739	1882.27	0.01284
82.0967	0.66941	0.38596	81.0789	0.84609	0.43572	85.5467	0.9004	0.55558	-33.5227	1881.79	0.01259
81.9485	0.67654	0.38767	80.9299	0.85288	0.4388	85.3988	0.90886	0.55929	-33.3715	1879.58	0.01244
81.8007	0.68126	0.38928	80.7811	0.85981	0.44163	85.251	0.91792	0.5636	-33.2203	1879.88	0.01254
81.6523	0.68849	0.391	80.632	0.86688	0.44446	85.1033	0.9269	0.56869	-33.0684	1877.95	0.01256
81.504	0.69436	0.39286	80.4827	0.87418	0.44784	84.9553	0.93539	0.57315	-32.9176	1877.48	0.01236
81.3553	0.70307	0.39447	80.3339	0.88159	0.45123	84.807	0.94406	0.578	-32.766	1875.79	0.01218
81.2074	0.71325	0.39613	80.1846	0.8893	0.45396	84.6594	0.95302	0.58269	-32.6147	1874.78	0.01239
81.0584	0.71999	0.39767	80.0352	0.89727	0.45682	84.5116	0.96236	0.58741	-32.4626	1874.12	0.01207
80.9099	0.7273	0.39849	79.886	0.90526	0.45976	84.364	0.97184	0.59226	-32.3119	1872.71	0.0121
80.7614	0.73686	0.40219	79.7368	0.91365	0.46274	84.2093	0.9818	0.59741	-32.1612	1871.19	0.01212
80.6124	0.7437	0.40219	79.5872	0.92115	0.46659	84.055	0.99193	0.60254	-32.0114	1869.8	0.01195
80.4642	0.75034	0.40362	79.4373	0.9283	0.46977	83.908	1.00185	0.6074	-31.8612	1868.3	0.01202
80.3156	0.75881	0.40518	79.2854	0.93733	0.47107	83.7609	1.01207	0.61223	-31.7116	1867.06	0.01195
80.1668	0.76621	0.40664	79.1335	0.94665	0.47407	83.6142	1.02246	0.61707	-31.5616	1865.75	0.01178
80.0161	0.77143	0.40857	78.9839	0.95618	0.477	83.4666	1.03292	0.62171	-31.4124	1864.52	0.01173
79.865	0.77942	0.41009	78.834	0.96572	0.47989	83.3191	1.04368	0.62753	-31.263	1863.37	0.01189
79.717	0.78792	0.41136	78.6841	0.97572	0.48274	83.1708	1.0544	0.63313	-31.1132	1862.7	0.01163
79.568	0.7959	0.41258	78.5341	0.98617	0.48594	83.0231	1.06519	0.63782	-30.9636	1861.21	0.01147
79.4193	0.8031	0.41329	78.377	0.99703	0.48837	82.8756	1.07661	0.64284	-30.8138	1860.28	0.01145
79.271	0.81098	0.41656	78.2171	1.00855	0.49082	82.7282	1.08845	0.64787	-30.6646	1859.07	0.01146
79.1231	0.81925	0.41741	78.0635	1.01963	0.49375	82.5803	1.10059	0.65293	-30.5144	1858.2	0.0114
78.9751	0.8279	0.41875	77.9128	1.03084	0.49661	82.4324	1.11273	0.65808	-30.3636	1857.2	0.01148
78.8267	0.83676	0.41991	77.7625	1.04237	0.49934	82.2844	1.12499	0.66322	-30.2131	1855.64	0.01158
78.6786	0.84521	0.42161	77.6118	1.05318	0.50256	82.1362	1.13752	0.6682	-30.0651	1853.64	0.01167
78.5302	0.85395	0.42311	77.4605	1.06615	0.50353	81.9874	1.15035	0.67335	-29.9165	1853.17	0.01124
78.3815	0.8602	0.42429	77.3098	1.07945	0.50646	81.8388	1.16349	0.67862	-29.768	1852.37	0.01151
78.2324	0.87032	0.42557	77.1591	1.09233	0.51016	81.6889	1.17692	0.68382	-29.6199	1850.62	0.01164
78.083	0.87982	0.42688	77.0083	1.10507	0.51326	81.5394	1.19037	0.68902	-29.4716	1849.59	0.01148
77.9338	0.88815	0.42825	76.8576	1.11785	0.51617	81.3895	1.20421	0.69428	-29.3228	1847.82	0.01135
77.784	0.89018	0.42962	76.7074	1.13114	0.51898	81.2386	1.21828	0.69959	-29.1742	1847.01	0.01119
77.634	0.90887	0.43084	76.5567	1.14459	0.52184	81.0883	1.23182	0.70501	-29.026	1845.2	0.0113
77.4833	0.92259	0.4321	76.4061	1.15828	0.52446	80.9377	1.24487	0.71056	-28.8775	1843.77	0.01123
77.3323	0.93308	0.43338	76.2559	1.17226	0.52708	80.7869	1.25855	0.71546	-28.7288	1842.21	0.01133
77.1812	0.94315	0.43464	76.1053	1.18655	0.52987	80.6354	1.2736	0.72011	-28.5806	1841.24	0.01128
77.0295	0.95495	0.436	75.9549	1.2013	0.53256	80.4841	1.28664	0.72625	-28.4318	1840.44	0.01124
76.8776	0.9676	0.43714	75.8051	1.21619	0.53517	80.3316	1.30014	0.73221	-28.2836	1839.17	0.01122
76.7265	0.97936	0.43825	75.6548	1.23131	0.53787	80.1798	1.31381	0.73786	-28.1346	1838.9	0.01115
76.5747	0.99037	0.43945	75.5049	1.24676	0.54065	80.0277	1.32778	0.7434	-27.9851	1837	0.01115
76.4223	1.0019	0.4408	75.3541	1.26275	0.54352	79.873	1.34176	0.74894	-27.8365	1836.11	0.01144
76.2701	1.01566	0.44228	75.2028	1.27914	0.54627	79.7155	1.3558	0.75437	-27.6885	1834.87	0.01134
76.118	1.02677	0.44271	75.0517	1.29631	0.54903	79.5603	1.36874	0.75977	-27.5394	1833.41	0.01117
75.9664	1.03909	0.44386	74.9002	1.31317	0.5522	79.4077	1.38066	0.76498	-27.3904	1832.21	0.01133
75.8144	1.05457	0.4451	74.7489	1.32787	0.55578	79.2539	1.39221	0.77003	-27.2412	1830.99	0.01139
75.662	1.06677	0.44644	74.5979	1.34583	0.55809	79.1	1.40366	0.77505	-27.0918	1829.71	0.01138
75.5096	1.08089	0.44763	74.4458	1.36398	0.56044	78.9455	1.41539	0.77948	-26.9429	1828.92	0.01147
75.3562	1.09578	0.4488	74.2929	1.38217	0.5632	78.7909	1.42915	0.78333	-26.7933	1827.66	0.01135
75.2029	1.10854	0.44998	74.1397	1.40101	0.56588	78.6356	1.44128	0.78856	-26.644	1826.67	0.0115
75.0494	1.12123	0.45112	73.9839	1.42051	0.56861	78.4806	1.45449	0.79279	-26.4951	1825.27	0.0115
74.8962	1.13812	0.45176	73.8244	1.44099	0.57146	78.3256	1.46831	0.79649	-26.3462	1823.35	0.01162
74.7431	1.15269	0.45312	73.668	1.46176	0.57391	78.1708	1.48325	0.79953	-26.1975	1822.15	0.01149
74.5894	1.16536	0.45475	73.5137	1.48227	0.57647	78.0154	1.49888	0.80248	-26.0483	1820.35	0.0117
74.4354	1.18322	0.45576	73.3587	1.50356	0.57909	77.8605	1.51483	0.80553	-25.8986	1819.22	0.01163
74.2817	1.1968	0.45682	73.2043	1.52538	0.58155	77.7049	1.53102	0.8087	-25.749	1817.88	0.01167
74.1274	1.21271	0.45787	73.0502	1.54806	0.58398	77.5495	1.54795	0.81163	-25.5996	1816.54	0.0118
73.9737	1.23037	0.45891	72.8959	1.56882	0.58682	77.394	1.56635	0.81454	-25.4496	1815.32	0.01167
73.8203	1.24666	0.45996	72.7417	1.5936	0.58832	77.2387	1.58632	0.81742	-25.3	1813.95	0.01174
73.6671	1.26304	0.46107	72.5878	1.61901	0.58999	77.0829	1.6081	0.82015	-25.1501	1812.69	0.01174
73.5138	1.28064	0.46207	72.4343	1.64366	0.59239	76.9278	1.63131	0.82278	-24.9994	1811.35	0.01195
73.3609	1.29936	0.46307	72.2805	1.66863	0.59495	76.7723	1.65563	0.82576	-24.8485	1809.94	0.01198
73.2089	1.30351	0.46417	72.1272	1.69399	0.59743	76.617	1.68206	0.82809	-24.6973	1808.61	0.01188
73.056	1.33072	0.46527	71.9743	1.71969	0.59997	76.4623	1.70868	0.83105	-24.5463	1806.94	0.01206
72.9031	1.35135	0.4663	71.821	1.74623	0.60219	76.3074	1.73595	0.83442	-24.3945	1805.54	0.01213
72.7497	1.37094	0.46744	71.6673	1.77324	0.60466	76.1528	1.7642	0.83761	-24.2429	1804.11	0.01231
72.5971	1.3904	0.46854	71.5142	1.80092	0.60716	75.9984	1.7965	0.8387	-24.0923	1802.91	0.01235
72.4439	1.40979	0.46958	71.3612	1.82959	0.60957	75.8439	1.82887	0.84132	-23.9405	1801.48	0.01243
72.2905	1.43038	0.47064	71.2084	1.85868	0.61183	75.6898	1.86254	0.84417	-23.7898	1799.93	0.0125
72.1378	1.44919	0.47175	71.0554	1.88842	0.61415	75.5364	1.89781	0.84674	-23.639	1798.61	0.01253
71.9856	1.47073	0.47281	70.9019	1.91849	0.61674	75.3839	1.93454	0.84909	-23.4882	1796.76	0.01276
71.8329	1.49162	0.47415	70.749	1.94914	0.61916	75.2313	1.97291	0.8514	-23.339	1794.75	0.01285
71.6801	1.51235	0.47547	70.5967	1.98042	0.62157	75.0767	2.01356	0.8536	-23.1903	1792.89	0.01301
71.5276	1.53271	0.47605	70.4453	2.01265	0.62368	74.9219	2.05557	0.85599	-23.0419	1791.54	0.01316
71.3744	1.55523	0.47707	70.2932	2.04534	0.62605	74.77	2.09881	0.85807	-22.8933	1790.07	0.01316
71.2221	1.57751	0.47817	70.1418	2.07697	0.62961	74.6182	2.14338	0.8602	-22.7451	1788.77	0.01325
71.0699	1.59803	0.47924	69.9902	2.11111	0.63163	74.4662	2.18937	0.86247	-22.5975	1787.4	0.01334
70.9182	1.61769	0.48029	69.8383	2.1462	0.6339	74.3144	2.2361	0.86507	-22.4506	1785.73	0.01348
70.7664	1.64672	0.48143	69.6864	2.18208	0.63635	74.1625	2.28696	0.86587	-22.3039	1784.18	0.01365
70.6143	1.67013	0.48259	69.5346	2.21852	0.63881	74.0115	2.33825	0.86787	-22.1569	1782.75	0.01372
70.4632	1.69423	0.48368	69.381	2.25564	0.6412	73.8605	2.39004	0.87086	-22.0104	1781.11	0.01389
70.3117	1.72684	0.48449	69.2289	2.29346	0.64352	73.7094	2.44389	0.87332	-21.8634	1779.2	0.01407
70.1604	1.74712	0.48568	69.0779	2.33163	0.64614	73.5591	2.49942	0.87535	-21.7156	1777.25	0.01417
70.0093	1.77081	0.48697	68.9271	2.37089	0.6486	73.4087	2.55681	0.8773	-21.5678	1775.55	0.01439
69.8578	1.79813	0.48807	68.7767	2.41114	0.65088	73.258	2.61623	0.87928	-21.4191	1773.76	0.01453
69.7068	1.82564	0.48917	68.6231	2.45293	0.65337	73.1079	2.67738	0.88132	-21.27	1771.73	0.01477
69.5559	1.85136	0.49025	68.4701	2.49595	0.65548	72.9577	2.74086	0.88334	-21.1207	1770.07	0.01506
69.4051	1.88379	0.49131	68.319	2.5379	0.6589	72.8073	2.80673	0.88514	-20.9714	1767.76	0.0152
69.2544	1.90814	0.49236	68.1684	2.58262	0.661	72.6576	2.87434	0.88682	-20.8204	1765.43	0.01536
69.1036	1.93761	0.49345	68.0179	2.62921	0.66269	72.508	2.94397	0.88858	-20.6697	1763.06	0.01559
68.9533	1.96775	0.49444	67.8674	2.67635	0.66509	72.3587	3.01594	0.8902	-20.5182	1760.81	0.01573
68.8026	2.00028	0.49547	67.7175	2.72431	0.66743	72.2093	3.09048	0.89172	-20.3671	1758.39	0.01601
68.6529	2.0276	0.49664	67.5676	2.77326	0.66955	72.0612	3.16703	0.89309	-20.2146	1755.78	0.01636
68.5001	2.05345	0.4976	67.4177	2.82373	0.67173	71.9123	3.24689	0.89432	-20.0635	1753.26	0.01663
68.3478	2.087	0.4987	67.2676	2.87565	0.67397	71.7639	3.32893	0.89569	-19.9123	1751.06	0.01694
68.1977	2.12002	0.49972	67.1175	2.92893	0.67622	71.6149	3.41383	0.89658	-19.7618	1748.67	0.01717
68.0477	2.15362	0.50075	66.967	2.9838	0.67843	71.4653	3.50202	0.89684	-19.6108	1746.36	0.01747
67.8982	2.18678	0.50184	66.8168	3.03978	0.68064	71.3161	3.59311	0.89743	-19.4606	1743.97	0.01769
67.7481	2.22337	0.50287	66.6668	3.09737	0.68277	71.1669	3.68757	0.89785	-19.3105	1741.59	0.01799
67.598	2.25856	0.50389	66.517	3.15642	0.68488	71.018	3.78506	0.89803	-19.161	1738.96	0.01828
67.4475	2.29581	0.50485	66.3672	3.21695	0.68697	70.8688	3.88612	0.89802	-19.0107	1736.2	0.01859
67.2979	2.33328	0.50584	66.2172	3.27893	0.689	70.7173	3.99238	0.89794	-18.8609	1733.22	0.0189
67.148	2.37171	0.50719	66.0666	3.34249	0.69112	70.5663	4.10179	0.89777	-18.7101	1730.82	0.01924
66.9985	2.41028	0.5081	65.9163	3.4068	0.6929	70.4103	4.21892	0.89734	-18.5597	1728.1	0.0196
66.8489	2.44945	0.50885	65.7666	3.47247	0.69471	70.2516	4.34219	0.89681	-18.4098	1725.14	0.0199
66.6991	2.49003	0.50977	65.6165	3.54038	0.69709	70.1007	4.46344	0.89619	-18.2584	1722	0.02024
66.5495	2.53189	0.51071	65.4664	3.60884	0.6993	69.9518	4.58689	0.89555	-18.1074	1719.01	0.02055
66.4001	2.57455	0.51157	65.3165	3.67876	0.70145	69.8026	4.71402	0.89502	-17.9574	1715.89	0.02094
66.2504	2.61693	0.51247	65.1664	3.75061	0.70364	69.6533	4.84607	0.89375	-17.8073	1712.61	0.02126
66.1001	2.6608	0.51338	65.0167	3.82413	0.70573	69.504	4.98269	0.8929	-17.657	1709.36	0.02161
65.9501	2.70635	0.51421	64.8664	3.89972	0.70778	69.3522	5.12599	0.89213	-17.5066	1706.01	0.02204
65.8009	2.75247	0.51474	64.7113	3.97954	0.70989	69.2005	5.27418	0.89105	-17.3561	1702.75	0.02234
65.6508	2.80011	0.51628	64.5564	4.06096	0.71202	69.0513	5.42407	0.88984	-17.206	1699.4	0.02268
65.5004	2.84482	0.51698	64.4068	4.14139	0.71398	68.8994	5.58161	0.88842	-17.0563	1696.37	0.02305
65.3502	2.89488	0.5178	64.2569	4.22409	0.71596	68.7471	5.74407	0.88687	-16.9069	1692.93	0.02345
65.2008	2.94323	0.51855	64.1071	4.30873	0.7179	68.5978	5.9074	0.88516	-16.7578	1689.67	0.02383
65.0514	2.99505	0.51931	63.9578	4.39517	0.71965	68.4485	6.07498	0.88331	-16.6081	1686.14	0.02422
64.9011	3.04757	0.52011	63.8094	4.48155	0.72213	68.2993	6.24544	0.88144	-16.4582	1682.64	0.02458
64.7514	3.10094	0.52082	63.6603	4.57056	0.72424	68.1502	6.4184	0.87938	-16.3088	1678.96	0.02504
64.6021	3.15379	0.52164	63.5105	4.66743	0.72532	68.0013	6.59288	0.87711	-16.1581	1675.21	0.02541
64.4523	3.21124	0.52233	63.3609	4.76453	0.72684	67.8518	6.77037	0.87441	-16.0082	1671.47	0.02587
64.3037	3.25901	0.5231	63.2104	4.86514	0.72829	67.7021	6.95221	0.87097	-15.8581	1667.73	0.02625
64.155	3.32222	0.52385	63.0591	4.96899	0.72967	67.5522	7.13901	0.86699	-15.7082	1663.91	0.0266
64.0063	3.3829	0.52459	62.9076	5.07553	0.7311	67.4024	7.33177	0.86274	-15.5585	1660.19	0.02702
63.8568	3.44316	0.5252	62.7535	5.18641	0.73249	67.2521	7.53098	0.85827	-15.4098	1656.15	0.02739
63.7065	3.50644	0.52579	62.5976	5.30107	0.73383	67.1011	7.73986	0.85344	-15.2607	1652.15	0.02786
63.5566	3.57078	0.52645	62.4439	5.41729	0.73511	66.9497	7.96213	0.84832	-15.111	1647.88	0.0283
63.406	3.63294	0.5271	62.2934	5.53347	0.73638	66.7979	8.19102	0.8429	-14.9605	1643.56	0.02874
63.2559	3.69983	0.52766	62.1431	5.65328	0.73749	66.6466	8.42633	0.83781	-14.8106	1639.07	0.02914
63.1054	3.76823	0.52822	61.9924	5.77609	0.73857	66.4949	8.66828	0.833	-14.6601	1635.07	0.02957
62.9546	3.8349	0.52879	61.8413	5.9004	0.73975	66.3436	8.92121	0.82843	-14.5096	1630.68	0.03003
62.8041	3.907	0.52916	61.6904	6.03307	0.74016	66.1899	9.19284	0.82251	-14.3594	1626.49	0.03045
62.6541	3.97994	0.5301	61.5394	6.167	0.7409	66.0254	9.49166	0.81671	-14.2092	1622.29	0.03087
62.5038	4.05434	0.53034	61.3887	6.30056	0.74207	65.8612	9.80388	0.81098	-14.0587	1618.03	0.03126
62.3535	4.13088	0.53074	61.2387	6.43769	0.74285	65.6996	10.1292	0.80606	-13.9088	1613.8	0.03168
62.2023	4.20886	0.53124	61.0879	6.58091	0.74318	65.5374	10.4774	0.80017	-13.7595	1609.29	0.03206
62.0513	4.28735	0.53168	60.9367	6.72626	0.74386	65.3753	10.8323	0.79532	-13.6094	1604.93	0.03248
61.9005	4.36617	0.53206	60.7861	6.87443	0.74439	65.2083	11.2112	0.79048	-13.4604	1600.24	0.03291
61.7493	4.44981	0.53246	60.6359	7.02639	0.74469	65.0441	11.6006	0.78609	-13.3117	1595.67	0.03332
61.5981	4.53638	0.5328	60.4854	7.18217	0.74496	64.8815	11.988	0.7823	-13.1623	1591.17	0.03375
61.4477	4.62187	0.53311	60.3351	7.34228	0.7451	64.7174	12.3964	0.77921	-13.0124	1586.61	0.03416
61.2972	4.71016	0.5333	60.1852	7.50598	0.74507	64.5528	12.8258	0.77498	-12.8629	1581.91	0.03458
61.1467	4.80122	0.53367	60.035	7.67235	0.745	64.3905	13.2612	0.77115	-12.7128	1577.18	0.03503
60.9967	4.89164	0.53397	59.8845	7.84304	0.74491	64.2283	13.7122	0.7663	-12.5631	1572.27	0.03541
60.8457	4.9847	0.53417	59.7334	8.01766	0.74476	64.0708	14.157	0.76252	-12.4136	1567.32	0.03585
60.695	5.08135	0.53431	59.5823	8.19643	0.74439	63.9134	14.6127	0.75883	-12.2644	1562.22	0.03629
60.5448	5.18035	0.53452	59.4311	8.3776	0.74397	63.7503	15.1009	0.75511	-12.1151	1557.2	0.03669
60.3939	5.2826	0.53462	59.28	8.5618	0.74304	63.5882	15.6029	0.7502	-11.9652	1552.27	0.03709
60.2428	5.3861	0.53468	59.1296	8.71081	0.74196	63.4314	16.0942	0.74631	-11.8159	1547.51	0.03745
60.0918	5.49183	0.53474	58.9792	8.81929	0.74069	63.2788	16.5861	0.74259	-11.6662	1542.36	0.0379
59.9418	5.59577	0.53478	58.8286	8.80751	0.73735	63.1263	17.0916	0.7388	-11.5163	1537.46	0.03833
59.7914	5.69679	0.53476	58.678	8.87133	0.73369	62.9685	17.6286	0.73495	-11.366	1532.6	0.03872
59.6412	5.81223	0.53471	58.5276	8.93993	0.73165	62.8102	18.1856	0.73091	-11.2159	1527.79	0.0391
59.4908	5.9252	0.53468	58.3783	9.01678	0.72976	62.6571	18.7401	0.72621	-11.0659	1522.68	0.03951
59.3395	6.04396	0.53458	58.2285	9.09949	0.72777	62.5046	19.2992	0.72196	-10.9169	1517.56	0.03991
59.1881	6.16383	0.53442	57.8595	9.29974	0.72216	62.3527	19.8693	0.71806	-10.767	1512.42	0.04033
59.036	6.28599	0.53424	57.7022	9.40188	0.71949	62.2011	20.4528	0.7141	-10.6164	1507.22	0.0407
58.8841	6.41045	0.53403	57.5521	9.50471	0.71679	62.0495	21.0489	0.7101	-10.4663	1502.26	0.04109
58.7311	6.53982	0.53378	57.4021	9.60712	0.71399	61.8971	21.6631	0.70603	-10.3163	1497.21	0.0415
58.5781	6.67178	0.53347	57.2524	9.70577	0.71103	61.7445	22.2941	0.70193	-10.1661	1492.13	0.04193
58.426	6.80456	0.53314	57.1019	9.74442	0.70729	61.5931	22.9353	0.6978	-10.0162	1486.79	0.0423
58.2747	6.93681	0.53281	56.9518	9.93358	0.70484	61.4419	23.5913	0.6936	-9.86616	1481.49	0.0427
58.1224	7.07523	0.53251	56.8015	10.1696	0.70257	61.2908	24.261	0.6894	-9.71625	1476.14	0.0431
57.9694	7.21396	0.53194	56.6511	10.444	0.70132	61.1396	24.9464	0.68512	-9.56625	1470.67	0.04348
57.8167	7.35787	0.53142	56.5012	10.7267	0.70012	60.9883	25.646	0.68082	-9.41683	1465.31	0.04389
57.6647	7.50536	0.53091	56.3514	11.0222	0.69823	60.837	26.3611	0.6765	-9.26694	1460.02	0.04431
57.5117	7.65571	0.53036	56.202	11.328	0.69594	60.6848	27.0959	0.672	-9.11703	1454.74	0.0447
57.3594	7.8126	0.52976	56.0523	11.6452	0.69344	60.5322	27.8468	0.66751	-8.96703	1449.53	0.0451
57.2087	7.97548	0.52913	55.9019	11.9746	0.6908	60.3812	28.6051	0.66309	-8.81728	1444.38	0.04546
57.0579	8.13079	0.52847	55.7512	12.3151	0.68806	60.2291	29.3829	0.6586	-8.66759	1439.11	0.04587
56.9059	8.29548	0.52777	55.6017	12.663	0.68524	60.0772	30.1745	0.65407	-8.51724	1433.94	0.04623
56.7522	8.46049	0.52695	55.4528	13.0194	0.68241	59.9254	30.9812	0.64952	-8.36656	1428.02	0.04673
56.5986	8.63241	0.52621	55.3038	13.3852	0.67959	59.7738	31.8027	0.64496	-8.20744	1421.78	0.04714
56.4431	8.80556	0.52539	55.1546	13.7611	0.67671	59.622	32.6414	0.64036	-8.04473	1415.8	0.04755
56.2906	8.98301	0.52447	55.0038	14.1521	0.6737	59.4702	33.4941	0.63575	-7.88185	1410.12	0.04795
56.139	9.17153	0.52355	54.8539	14.5505	0.67074	59.3179	34.365	0.63111	-7.72057	1404.57	0.04836
55.9861	9.35594	0.52257	54.7033	14.9609	0.66777	59.1655	35.2529	0.62643	-7.56156	1399.24	0.04876
55.8334	9.54424	0.52155	54.5532	15.3823	0.66459	59.0138	36.1515	0.62176	-7.4055	1393.92	0.04916
55.681	9.73369	0.52049	54.4028	15.8153	0.66132	58.8633	37.057	0.61713	-7.25166	1388.64	0.04955
55.5296	9.92985	0.51943	54.2525	16.2582	0.65806	58.7124	37.9787	0.61248	-7.10016	1383.42	0.04993
55.378	10.1298	0.51831	54.1033	16.7084	0.65478	58.5608	38.9183	0.6078	-6.95013	1378.19	0.05031
55.2276	10.3257	0.51717	53.9541	17.1691	0.65146	58.409	39.874	0.60308	-6.80128	1373.02	0.05068
55.0774	10.5426	0.51598	53.8053	17.6394	0.64808	58.2583	40.8375	0.5984	-6.65404	1367.9	0.05105
54.9261	10.7585	0.51472	53.6561	18.122	0.64464	58.1068	41.8188	0.59369	-6.50668	1362.85	0.05142
54.7754	10.9726	0.51343	53.5066	18.6162	0.64119	57.9537	42.8235	0.58895	-6.36027	1357.81	0.0518
54.6244	11.1914	0.51209	53.3575	19.1206	0.63769	57.8004	43.8429	0.58424	-6.21298	1352.74	0.05217
54.4724	11.4227	0.51071	53.2086	19.6369	0.6341	57.6467	44.8814	0.57947	-6.06544	1347.65	0.05256
54.3216	11.651	0.50932	53.059	20.1677	0.63045	57.4934	45.9325	0.5747	-5.91861	1342.54	0.05294
54.1705	11.8852	0.50784	52.9093	20.7098	0.62676	57.3402	46.9997	0.56994	-5.7713	1337.32	0.05333
54.0195	12.1308	0.50634	52.759	21.265	0.62301	57.1863	48.0857	0.56514	-5.62389	1332.13	0.05372
53.8692	12.3786	0.50483	52.6096	21.8292	0.61926	57.0322	49.1863	0.56036	-5.47551	1326.6	0.05414
53.72	12.6213	0.50323	52.4598	22.4068	0.61544	56.8793	50.296	0.55558	-5.32769	1321.21	0.05454
53.5707	12.8729	0.50172	52.3108	22.9932	0.61158	56.7262	51.4211	0.55081	-5.17986	1315.92	0.05495
53.4209	13.1317	0.49997	52.1619	23.5901	0.60775	56.5744	52.549	0.54608	-5.03204	1310.65	0.05536
53.2707	13.3919	0.49824	52.0123	24.2013	0.60389	56.423	53.6894	0.54136	-4.88415	1305.35	0.05577
53.1199	13.6598	0.49651	51.8625	24.8261	0.59994	56.2717	54.8429	0.53664	-4.73621	1299.91	0.0562
52.9692	13.9405	0.49474	51.7124	25.4644	0.59596	56.121	56.0043	0.53195	-4.58802	1294.4	0.05663
52.8209	14.2166	0.49298	51.5628	26.1124	0.59199	55.9705	57.1792	0.52727	-4.43999	1288.79	0.05706
52.6721	14.4967	0.4911	51.4134	26.772	0.58797	55.8202	58.3679	0.52259	-4.29234	1283.18	0.0575
52.5232	14.7855	0.48924	51.2649	27.4407	0.58392	55.6691	59.5766	0.51789	-4.14408	1277.65	0.05792
52.3741	15.07	0.48735	51.1155	28.1237	0.57988	55.518	60.7987	0.5132	-3.99642	1272.18	0.05836
52.2246	15.3785	0.48532	50.9662	28.8187	0.57582	55.3666	62.0323	0.50856	-3.84807	1266.8	0.05879
52.0751	15.6859	0.48346	50.8164	29.5283	0.57173	55.2156	63.2747	0.50395	-3.69992	1261.36	0.05924
51.9265	15.9976	0.4814	50.6672	30.2473	0.56764	55.0647	64.5284	0.49936	-3.55239	1255.98	0.05968
51.7772	16.3058	0.47938	50.5164	30.9871	0.56344	54.9136	65.7957	0.49479	-3.40485	1250.59	0.06012
51.629	16.629	0.47732	50.3674	31.7302	0.55932	54.7622	67.0753	0.49026	-3.25713	1245.11	0.06058
51.4814	16.9525	0.47522	50.2184	32.4845	0.55521	54.6116	68.3602	0.48576	-3.10946	1239.58	0.06104
51.3366	17.2843	0.47313	50.0689	33.2526	0.55105	54.4616	69.6537	0.48132	-2.96104	1234.06	0.06149
51.1895	17.6252	0.47102	49.9209	34.0251	0.54692	54.3113	70.9621	0.47691	-2.81279	1228.62	0.06194
51.0435	17.9715	0.46884	49.772	34.8132	0.54276	54.1614	72.2788	0.47255	-2.66409	1223.26	0.06241
50.8972	18.3156	0.46667	49.6214	35.6231	0.53858	54.0119	73.6088	0.4682	-2.5154	1217.8	0.0629
50.7492	18.6642	0.46439	49.4729	36.4338	0.53443	53.8627	74.9493	0.46391	-2.36694	1212.25	0.06338
50.6018	19.0283	0.46217	49.3237	37.2599	0.53027	53.7124	76.3132	0.45962	-2.21884	1206.69	0.06384
50.4558	19.3927	0.45989	49.1732	38.1055	0.52608	53.5625	77.6865	0.45537	-2.07069	1201.07	0.06431
50.3088	19.7641	0.45766	49.0216	38.9691	0.52184	53.4134	79.0636	0.45118	-1.92236	1195.41	0.06476
50.1612	20.1534	0.45537	48.8702	39.8423	0.51764	53.2638	80.459	0.447	-1.77354	1189.81	0.06522
50.0136	20.5341	0.45303	48.7208	40.7151	0.51349	53.1147	81.8628	0.44287	-1.6247	1184.3	0.06567
49.8679	20.9188	0.45071	48.5726	41.5923	0.50939	52.9664	83.2691	0.4388	-1.47597	1178.88	0.06612
49.718	21.3142	0.44829	48.4242	42.4811	0.50532	52.8186	84.6818	0.43477	-1.32743	1173.44	0.06657
49.5708	21.7107	0.44586	48.2753	43.3842	0.50123	52.6705	86.1008	0.43089	-1.17833	1168.18	0.06701
49.4232	22.1087	0.44349	48.1254	44.3038	0.49713	52.5219	87.5417	0.42697	-1.02927	1162.66	0.06748
49.2764	22.5344	0.44099	47.9757	45.2343	0.49301	52.3734	88.9996	0.42296	-0.88071	1157.17	0.06793
49.1274	22.959	0.43864	47.8258	46.1785	0.48889	52.225	90.4616	0.41905	-0.73237	1151.67	0.06837
48.9786	23.363	0.43609	47.6763	47.1318	0.48484	52.076	91.9413	0.41516	-0.58362	1146.2	0.0688
48.8302	23.7916	0.43361	47.5254	48.1032	0.48076	51.9268	93.4322	0.41131	-0.43473	1140.78	0.06924
48.6826	24.2303	0.43115	47.3756	49.08	0.47672	51.7779	94.9298	0.40752	-0.28562	1135.42	0.06967
48.5347	24.6654	0.42861	47.2259	50.0653	0.4727	51.6282	96.4467	0.40373	-0.13696	1130.06	0.07011
48.3883	25.1175	0.42612	47.0783	51.0469	0.46876	51.4789	97.9691	0.39999	0.01204	1124.66	0.07054
48.2418	25.5794	0.42367	46.9304	52.0403	0.46484	51.3301	99.4963	0.3963	0.16072	1119.14	0.07096
48.0934	26.0483	0.42115	46.781	53.053	0.46089	51.1811	101.037	0.39264	0.30967	1113.6	0.07139
47.9437	26.4983	0.41859	46.6321	54.0753	0.45697	51.0329	102.581	0.38902	0.45878	1108.06	0.0718
47.7914	26.9714	0.41598	46.4829	55.1121	0.45305	50.8854	104.126	0.38547	0.60767	1102.58	0.07222
47.6409	27.4486	0.41342	46.3328	56.1632	0.44913	50.7386	105.671	0.38201	0.75684	1097.21	0.07263
47.4911	27.9189	0.41085	46.1821	57.2299	0.44524	50.5907	107.251	0.37842	0.90638	1091.89	0.07304
47.3435	28.4151	0.40837	46.0327	58.2969	0.44137	50.4424	108.84	0.37485	1.05547	1086.63	0.07344
47.1954	28.9237	0.40579	45.8822	59.3796	0.43754	50.2943	110.426	0.37145	1.20472	1081.4	0.07384
47.0474	29.4227	0.40322	45.7349	60.4488	0.43383	50.1466	112.023	0.36807	1.35378	1076.13	0.07424
46.8965	29.9137	0.40064	45.5878	61.5264	0.43012	49.9994	113.627	0.36472	1.50308	1070.81	0.07465
46.7461	30.4225	0.39804	45.4389	62.6272	0.42638	49.8518	115.244	0.36141	1.65236	1065.48	0.07505
46.593	30.9337	0.39539	45.2887	63.7439	0.42263	49.7039	116.872	0.35812	1.80175	1060.18	0.07545
46.4394	31.4426	0.39276	45.1383	64.8745	0.41891	49.5561	118.506	0.35485	1.95132	1054.96	0.07585
46.2889	31.9655	0.39018	44.989	66.0055	0.41525	49.4073	120.163	0.35159	2.10078	1049.8	0.07624
46.1398	32.512	0.38765	44.8405	67.137	0.41164	49.2589	121.831	0.34837	2.25094	1044.61	0.07665
45.9862	33.0422	0.38504	44.6917	68.2812	0.40806	49.1105	123.502	0.3452	2.40114	1039.36	0.07705
45.8347	33.5656	0.38245	44.5423	69.439	0.40447	48.9629	125.169	0.34208	2.55113	1034.06	0.07746
45.6863	34.1041	0.37993	44.393	70.6026	0.40093	48.8157	126.843	0.339	2.70143	1028.73	0.07784
45.5371	34.6583	0.37739	44.2446	71.7658	0.39745	48.6678	128.535	0.33593	2.85137	1023.45	0.07825
45.3818	35.2045	0.37477	44.096	72.9379	0.39397	48.5202	130.234	0.33289	3.00092	1018.28	0.07864
45.2278	35.7473	0.37217	43.9454	74.1362	0.39049	48.373	131.935	0.3299	3.15095	1013.17	0.07904
45.0767	36.318	0.36961	43.7945	75.3471	0.38704	48.2262	133.642	0.32695	3.30122	1008.2	0.07943
44.926	36.9025	0.36707	43.6452	76.553	0.38363	48.0791	135.362	0.32403	3.45184	1003.05	0.07986
44.7785	37.4766	0.36461	43.4967	77.7589	0.38029	47.9305	137.101	0.32111	3.60224	998	0.08027
44.6262	38.0461	0.36209	43.3472	78.9822	0.37694	47.7829	138.835	0.31823	3.75214	992.933	0.0807
44.4747	38.6264	0.35956	43.197	80.2223	0.37362	47.6355	140.578	0.31539	3.90149	987.837	0.08112
44.3256	39.2164	0.35707	43.0472	81.4622	0.37032	47.4888	142.325	0.31259	4.05092	982.777	0.08153
44.1761	39.8089	0.3546	42.8985	82.702	0.36709	47.3419	144.075	0.30984	4.20055	977.801	0.08196
44.0251	40.4133	0.35212	42.7499	83.9481	0.36388	47.1943	145.837	0.30708	4.35069	972.845	0.08238
43.8745	40.9947	0.34965	42.6011	85.2074	0.36068	47.0465	147.613	0.30434	4.49955	967.844	0.0828
43.722	41.6065	0.34714	42.452	86.4752	0.35752	46.8982	149.405	0.30163	4.64919	962.777	0.08323
43.5698	42.237	0.34465	42.3031	87.7452	0.35441	46.7502	151.204	0.29894	4.79871	957.654	0.08365
43.4173	42.8782	0.34219	42.1536	89.0292	0.3513	46.6022	153.014	0.29628	4.94811	952.552	0.08407
43.2626	43.4989	0.33967	42.0044	90.3162	0.34823	46.4548	154.827	0.29365	5.09762	947.542	0.08451
43.1107	44.1044	0.33723	41.8535	91.6252	0.34515	46.3084	156.639	0.29107	5.24728	942.603	0.08494
42.961	44.7253	0.33483	41.704	92.9332	0.34213	46.1618	158.47	0.28851	5.39727	937.725	0.08538
42.814	45.3601	0.33249	41.5541	94.2502	0.33914	46.016	160.297	0.28599	5.54718	932.88	0.08583
42.6621	45.9872	0.3301	41.4033	95.5782	0.33614	45.8699	162.137	0.28348	5.69753	928.028	0.08629
42.5097	46.6301	0.32757	41.2527	96.9067	0.3332	45.7246	163.984	0.281	5.84805	923.122	0.08674
42.3588	47.2875	0.32522	41.1035	98.2302	0.33029	45.5784	165.851	0.27855	5.99814	918.189	0.08718
42.2104	47.9304	0.32292	40.9543	99.5577	0.32744	45.4328	167.719	0.27613	6.14788	913.314	0.08764
42.0583	48.5776	0.32059	40.8053	100.891	0.32461	45.2867	169.603	0.27371	6.29788	908.513	0.0881
41.9063	49.2311	0.31824	40.6553	102.244	0.3218	45.1403	171.504	0.27132	6.44855	903.713	0.08855
41.7582	49.8862	0.31596	40.5043	103.612	0.319	44.9941	173.404	0.26895	6.5981	898.853	0.08901
41.6077	50.5754	0.31366	40.3526	104.987	0.31622	44.8479	175.311	0.2666	6.74812	893.926	0.08947
41.4562	51.2345	0.31135	40.2023	106.357	0.31347	44.7018	177.219	0.26429	6.89842	888.977	0.08993
41.3051	51.917	0.30905	40.0525	107.729	0.31076	44.5555	179.135	0.262	7.04871	884.092	0.09038
41.1541	52.5617	0.30679	39.9016	109.119	0.30807	44.4094	181.062	0.25971	7.19922	879.306	0.09084
41.0068	53.2154	0.3046	39.751	110.51	0.30541	44.264	182.981	0.25746	7.34951	874.584	0.0913
40.8575	53.8958	0.30238	39.6026	111.881	0.30278	44.119	184.896	0.25525	7.50051	869.918	0.09176
40.7077	54.5795	0.30016	39.4542	113.259	0.30018	43.9724	186.843	0.25307	7.65141	865.241	0.09222
40.5587	55.263	0.29799	39.3065	114.644	0.29764	43.8261	188.785	0.25085	7.80252	860.627	0.09267
40.4075	55.9576	0.29579	39.1578	116.049	0.29513	43.682	190.702	0.24873	7.95436	855.803	0.09315
40.2587	56.6721	0.29363	39.0091	117.457	0.29264	43.5407	192.585	0.24667	8.10595	851.08	0.09361
40.1082	57.3576	0.29152	38.8601	118.874	0.29015	43.3998	194.458	0.24464	8.25706	846.474	0.09406
39.959	58.0596	0.28939	38.7139	120.267	0.28774	43.2583	196.337	0.24264	8.40754	841.888	0.09452
39.8071	58.7622	0.28723	38.5685	121.654	0.28538	43.1162	198.22	0.24068	8.55803	837.239	0.09497
39.6561	59.4786	0.28508	38.4203	123.067	0.283	42.9747	200.107	0.23866	8.70877	832.525	0.09544
39.508	60.182	0.28289	38.2706	124.501	0.28064	42.8321	202.004	0.23668	8.85904	827.794	0.09589
39.3623	60.8949	0.28112	38.1191	125.953	0.27826	42.6899	203.886	0.23472	9.00976	823.147	0.09635
39.2142	61.5927	0.27904	37.9684	127.403	0.2759	42.5467	205.787	0.23279	9.16047	818.598	0.0968
39.067	62.3137	0.27697	37.8181	128.855	0.2736	42.4038	207.694	0.23087	9.31089	814.11	0.09726
38.9153	63.0366	0.27491	37.6672	130.317	0.27129	42.2606	209.582	0.22901	9.46164	809.65	0.09771
38.7631	63.7718	0.27285	37.5148	131.797	0.26902	42.118	211.472	0.22719	9.61226	805.179	0.09817
38.6139	64.5	0.27088	37.3617	133.29	0.26675	41.9745	213.369	0.22535	9.7621	800.648	0.09863
38.4639	65.2414	0.26891	37.2091	134.776	0.26453	41.8306	215.262	0.22354	9.91281	796.121	0.09911
38.3169	65.9821	0.26694	37.0576	136.246	0.26233	41.6849	217.181	0.22174	10.0638	791.668	0.09959
38.1732	66.7102	0.26507	36.9083	137.697	0.26017	41.539	219.102	0.21996	10.2144	787.269	0.10005
38.0302	67.4494	0.26323	36.7596	139.148	0.25807	41.3924	221.028	0.2182	10.3655	782.851	0.10051
37.8842	68.1907	0.26135	36.6128	140.589	0.25599	41.2447	222.967	0.21645	10.5166	778.369	0.10096
37.7354	68.9507	0.25943	36.4664	142.033	0.25397	41.0968	224.909	0.21468	10.6679	773.854	0.10143
37.5853	69.6874	0.25754	36.3156	143.526	0.2519	40.9483	226.859	0.21293	10.819	769.367	0.10188
37.4355	70.4512	0.25569	36.1626	145.05	0.24976	40.7981	228.832	0.21123	10.9693	764.974	0.10235
37.2855	71.1884	0.25384	36.0103	146.567	0.24769	40.6481	230.795	0.20957	11.1196	760.649	0.10281
37.1385	71.9921	0.25201	35.8611	148.059	0.24571	40.497	232.777	0.20791	11.2697	756.368	0.10328
36.9892	72.7627	0.25017	35.715	149.522	0.24379	40.344	234.782	0.20624	11.4201	752.121	0.10376
36.8373	73.484	0.24832	35.5692	150.99	0.2419	40.1901	236.801	0.20457	11.5699	747.844	0.10424
36.6887	74.2605	0.24655	35.4214	152.481	0.23998	40.0347	238.834	0.20293	11.7206	743.525	0.10472
36.5394	75.0846	0.2448	35.275	153.957	0.23808	39.8792	240.872	0.20127	11.8707	739.226	0.1052
36.3908	75.8343	0.24306	35.1259	155.469	0.23618	39.7225	242.918	0.19965	12.0214	734.991	0.10568
36.2412	76.5894	0.2413	34.9743	157.017	0.23429	39.5663	244.953	0.19806	12.172	730.795	0.10616
36.09	77.4105	0.23956	34.824	158.553	0.23242	39.4106	246.981	0.19647	12.3224	726.64	0.10664
35.9398	78.1833	0.23785	34.6738	160.089	0.23059	39.2557	249	0.19491	12.4734	722.278	0.10715
35.7875	78.9432	0.23615	34.5237	161.622	0.22878	39.1004	251.023	0.19338	12.6244	717.965	0.10763
35.6376	79.7593	0.23444	34.3761	163.131	0.22701	38.9448	253.059	0.19187	12.7749	713.691	0.10812
35.488	80.5009	0.23279	34.2342	164.574	0.2253	38.7881	255.109	0.19036	12.9255	709.507	0.10861
35.3366	81.3405	0.23112	34.0889	166.05	0.22359	38.6321	257.153	0.18888	13.0752	705.382	0.10912
35.1858	82.0959	0.22949	33.9386	167.588	0.22187	38.476	259.203	0.18738	13.2255	701.299	0.10963
35.0357	82.8883	0.22791	33.786	169.154	0.22011	38.3203	261.252	0.18592	13.3757	697.237	0.11015
34.8882	83.6818	0.22634	33.6356	170.703	0.21842	38.1651	263.3	0.18448	13.5259	693.158	0.11067
34.739	84.4553	0.22479	33.4869	172.232	0.21674	38.0102	265.349	0.18306	13.6762	689.044	0.11119
34.5873	85.2492	0.22322	33.3336	173.808	0.21501	37.8565	267.384	0.18166	13.8266	684.93	0.11171
34.4371	86.0342	0.22168	33.1817	175.386	0.2134	37.703	269.43	0.18026	13.977	680.885	0.11223
34.2895	86.8476	0.22019	33.032	176.937	0.21183	37.5495	271.489	0.17886	14.1275	676.88	0.11275
34.1356	87.6315	0.21863	32.8879	178.418	0.21029	37.3963	273.549	0.17752	14.278	672.86	0.11329
33.9834	88.4476	0.21709	32.7415	179.935	0.20871	37.244	275.598	0.17619	14.4286	668.793	0.11382
33.8306	89.2702	0.21561	32.593	181.48	0.20716	37.092	277.647	0.17485	14.5787	664.701	0.11436
33.6754	90.0582	0.21408	32.4412	183.058	0.20561	36.9408	279.69	0.17354	14.7293	660.617	0.1149
33.5279	90.8968	0.21267	32.289	184.643	0.20401	36.7888	281.741	0.17224	14.8803	656.59	0.11545
33.3802	91.6552	0.21122	32.136	186.251	0.20242	36.6367	283.787	0.17094	15.0309	652.637	0.116
33.2328	92.5062	0.20982	31.986	187.841	0.20093	36.4847	285.838	0.16965	15.1814	648.722	0.11656
33.084	93.3381	0.20842	31.8411	189.383	0.19947	36.3316	287.91	0.16839	15.332	644.83	0.11712
32.9361	94.1279	0.20704	31.694	190.948	0.19802	36.1798	289.971	0.16714	15.4822	640.949	0.11768
32.7876	94.9554	0.20569	31.5439	192.543	0.19654	36.0291	292.018	0.16588	15.6328	637.035	0.11825
32.6398	95.7593	0.20434	31.3968	194.115	0.19512	35.879	294.069	0.16463	15.7831	633.101	0.11882
32.4902	96.5363	0.20299	31.2504	195.681	0.19372	35.7285	296.123	0.16343	15.9337	629.211	0.11939
32.3401	97.39	0.20164	31.1084	197.194	0.19235	35.5777	298.181	0.16226	16.0841	625.374	0.11997
32.1889	98.1615	0.20036	30.965	198.727	0.19095	35.4263	300.243	0.16109	16.2349	621.545	0.12059
32.0406	99.0029	0.19903	30.8204	200.286	0.18958	35.2749	302.313	0.15991	16.3863	617.695	0.12119
31.892	99.7543	0.1977	30.6709	201.889	0.18826	35.1244	304.376	0.15875	16.5373	613.817	0.12179
31.7404	100.649	0.19643	30.525	203.448	0.18693	34.9747	306.43	0.15761	16.6889	609.915	0.12237
31.5881	101.454	0.1951	30.3724	205.077	0.18551	34.8255	308.472	0.15648	16.8401	606.109	0.12297
31.4359	102.371	0.19381	30.219	206.723	0.18413	34.6772	310.5	0.15537	16.9924	602.22	0.12359
31.2863	103.147	0.19253	30.0693	208.329	0.18283	34.5284	312.539	0.15428	17.1444	598.449	0.1242
31.1372	103.914	0.19129	29.9206	209.916	0.18155	34.3793	314.592	0.1532	17.2961	594.734	0.12481
30.9878	104.756	0.19007	29.7748	211.475	0.18031	34.229	316.663	0.1521	17.4467	591.062	0.12542
30.8371	105.645	0.18886	29.63	213.027	0.17907	34.0786	318.738	0.15101	17.5969	587.385	0.12604
30.6893	106.449	0.18769	29.4835	214.603	0.17781	33.9291	320.802	0.14997	17.7463	583.682	0.12666
30.5372	107.217	0.18646	29.3363	216.186	0.17663	33.7796	322.864	0.14894	17.8964	579.962	0.12729
30.3853	108.112	0.18525	29.1891	217.773	0.17541	33.6312	324.906	0.14792	18.0463	576.272	0.12792
30.2347	108.991	0.18405	29.0385	219.401	0.17418	33.4818	326.964	0.14688	18.1962	572.642	0.12856
30.0864	109.81	0.18292	28.8884	221.013	0.17302	33.3326	329.034	0.14584	18.346	569.016	0.1292
29.9422	110.633	0.18185	28.7366	222.636	0.17183	33.1834	331.101	0.14482	18.4963	565.372	0.12983
29.7995	111.447	0.18076	28.5866	224.243	0.17059	33.0337	333.164	0.14381	18.6461	561.682	0.13048
29.6573	112.227	0.17965	28.4391	225.828	0.16942	32.8851	335.212	0.14282	18.7959	557.982	0.13114
29.5142	113.08	0.1786	28.298	227.351	0.1683	32.7356	337.267	0.14185	18.9457	554.315	0.13179
29.3671	113.973	0.17752	28.153	228.917	0.16719	32.587	339.313	0.14088	19.0957	550.704	0.13246
29.2203	114.774	0.17647	28.0032	230.536	0.16607	32.4383	341.37	0.13989	19.2463	547.139	0.13312
29.0732	115.619	0.17537	27.8491	232.214	0.1649	32.2905	343.413	0.13894	19.3965	543.595	0.1338
28.9233	116.466	0.17431	27.6992	233.843	0.16378	32.142	345.457	0.13802	19.5478	540.073	0.13447
28.7729	117.266	0.17326	27.549	235.476	0.1627	31.9931	347.509	0.1371	19.6983	536.552	0.13516
28.6241	118.168	0.1722	27.4008	237.086	0.16168	31.8428	349.579	0.13619	19.849	533.006	0.13585
28.4737	119.001	0.17114	27.2521	238.708	0.16058	31.6928	351.646	0.13528	19.9989	529.459	0.13654
28.3244	119.921	0.17011	27.1046	240.313	0.1595	31.5422	353.726	0.13434	20.1498	525.952	0.13723
28.1774	120.74	0.16911	26.9559	241.936	0.15848	31.3915	355.819	0.13344	20.2999	522.477	0.13793
28.0264	121.621	0.16813	26.8055	243.577	0.1574	31.2403	357.906	0.13255	20.4497	519.002	0.13863
27.8781	122.481	0.16712	26.6546	245.232	0.15633	31.0894	359.974	0.13166	20.5997	515.494	0.13934
27.7259	123.333	0.16616	26.5016	246.919	0.15525	30.9398	362.02	0.1308	20.7497	511.958	0.14006
27.5801	124.113	0.16515	26.3511	248.588	0.15411	30.7911	364.06	0.12996	20.8994	508.417	0.14078
27.4357	125.032	0.16422	26.2011	250.258	0.15308	30.641	366.134	0.1291	21.0492	504.916	0.14151
27.2895	125.887	0.16328	26.0541	251.906	0.15218	30.4903	368.228	0.12824	21.1991	501.463	0.14224
27.1393	126.699	0.16234	25.9086	253.53	0.15129	30.3402	370.312	0.12742	21.3494	498.091	0.14297
26.9916	127.668	0.1614	25.7629	255.155	0.15034	30.1908	372.391	0.12661	21.5003	494.637	0.14373
26.8434	128.519	0.16047	25.6158	256.811	0.1494	30.0417	374.471	0.1258	21.6499	491.254	0.14448
26.694	129.355	0.15953	25.4677	258.479	0.14846	29.8931	376.557	0.12497	21.7994	487.858	0.14524
26.5446	130.279	0.15866	25.3146	260.176	0.14745	29.7449	378.633	0.12414	21.9483	484.438	0.14601
26.399	131.107	0.15778	25.1604	261.859	0.1465	29.5959	380.709	0.12334	22.0976	481.04	0.14678
26.2511	131.993	0.15689	25.0019	263.575	0.14544	29.4467	382.784	0.12256	22.247	477.675	0.14755
26.1053	132.81	0.15605	24.8495	265.242	0.14447	29.2979	384.841	0.12178	22.396	474.328	0.14833
25.9595	133.711	0.15519	24.6988	266.899	0.14358	29.1501	386.89	0.12101	22.5446	470.948	0.14916
25.8088	134.511	0.1543	24.549	268.54	0.14268	29.0015	388.968	0.12024	22.6933	467.534	0.14996
25.6596	135.412	0.1535	24.3939	270.214	0.14176	28.851	391.075	0.11947	22.8418	464.1	0.15076
25.5084	136.39	0.15259	24.2336	271.943	0.14101	28.7009	393.18	0.11869	22.9903	460.705	0.15157
25.3631	137.277	0.15179	24.0791	273.596	0.14012	28.5508	395.266	0.11795	23.1389	457.352	0.15239
25.2144	138.124	0.15096	23.9257	275.252	0.13922	28.4015	397.347	0.1172	23.2879	454.035	0.15322
25.0608	138.937	0.15014	23.7686	276.945	0.13834	28.254	399.416	0.11649	23.437	450.738	0.15406
24.9108	139.868	0.1493	23.6088	278.671	0.13742	28.1064	401.481	0.11578	23.5857	447.437	0.15491
24.7614	140.771	0.14856	23.4553	280.298	0.13652	27.9576	403.553	0.11504	23.7346	444.102	0.15577
24.6108	141.672	0.14776	23.3018	281.939	0.13571	27.8092	405.603	0.11434	23.8842	440.763	0.15663
24.4573	142.566	0.14692	23.1531	283.56	0.13484	27.6607	407.65	0.11367	24.033	437.464	0.1575
24.3087	143.355	0.14614	23.004	285.218	0.13406	27.5131	409.699	0.11296	24.1814	434.183	0.15837
24.1611	144.328	0.1454	22.8546	286.882	0.13335	27.3654	411.755	0.11227	24.33	430.867	0.15926
24.0105	145.163	0.14459	22.7039	288.547	0.13257	27.2177	413.815	0.11159	24.4788	427.51	0.16016
23.8603	146.04	0.14386	22.5544	290.196	0.13175	27.0689	415.871	0.11094	24.627	424.143	0.16107
23.7059	146.971	0.14309	22.4124	291.776	0.13102	26.9185	417.945	0.11027	24.7754	420.825	0.162
23.5527	147.842	0.14235	22.2684	293.406	0.13028	26.769	420.017	0.10958	24.924	417.549	0.16293
23.4054	148.713	0.14162	22.1213	295.069	0.1295	26.6201	422.075	0.10895	25.0734	414.296	0.16387
23.2601	149.732	0.14092	21.969	296.784	0.12878	26.471	424.127	0.10832	25.2222	411.048	0.16483
23.1117	150.614	0.14023	21.8224	298.437	0.12807	26.3211	426.183	0.10769	25.3716	407.768	0.1658
22.9618	151.548	0.13952	21.677	300.082	0.12732	26.1716	428.205	0.10701	25.5204	404.479	0.16678
22.8099	152.403	0.13875	21.5344	301.699	0.12655	26.0218	430.228	0.10638	25.6678	401.233	0.16775
22.6598	153.302	0.13806	21.3951	303.303	0.12585	25.8709	432.266	0.10577	25.8146	398.019	0.16874
22.5108	154.082	0.13735	21.244	305.037	0.12514	25.718	434.335	0.10511	25.9625	394.659	0.16978
22.3646	155.208	0.13669	21.0863	306.828	0.12434	25.5665	436.383	0.1045	26.1098	391.309	0.1708
22.218	156.112	0.13602	20.9363	308.523	0.12362	25.4159	438.401	0.10391	26.2562	387.985	0.17185
22.0683	156.955	0.13531	20.7857	310.217	0.12281	25.2651	440.42	0.10327	26.4026	384.708	0.1729
21.9187	157.865	0.13468	20.6373	311.89	0.12206	25.1154	442.44	0.1027	26.5488	381.458	0.17399
21.7734	158.756	0.13403	20.493	313.518	0.1214	24.9661	444.46	0.10208	26.6956	378.206	0.17508
21.6283	159.862	0.13339	20.3398	315.256	0.12073	24.8173	446.467	0.10151	26.8425	374.904	0.17621
21.4816	160.716	0.13271	20.1926	316.891	0.12006	24.6673	448.419	0.10098	26.9891	371.606	0.17732
21.3372	161.616	0.13203	20.0486	318.489	0.11942	24.5154	450.419	0.10042	27.1366	368.331	0.17847
21.1935	162.482	0.13148	19.9015	320.149	0.1187	24.3597	452.495	0.09974	27.2841	365	0.17966
21.048	163.487	0.13085	19.7493	321.82	0.11795	24.2031	454.539	0.09918	27.4314	361.624	0.18085
20.9029	164.435	0.13024	19.5909	323.613	0.11726	24.0452	456.588	0.09871	27.5796	358.28	0.18206
20.7573	165.507	0.12962	19.4358	325.349	0.11666	23.888	458.612	0.09817	27.7277	354.993	0.18332
20.6045	166.165	0.12903	19.2797	327.103	0.11603	23.7284	460.666	0.09757	27.8757	351.725	0.18451
20.449	167.524	0.12838	19.1237	328.852	0.11537	23.5658	462.755	0.09702	28.0238	348.431	0.1858
20.2975	168.485	0.1278	18.9628	330.634	0.1146	23.4051	464.843	0.09637	28.1717	345.118	0.18708
20.1458	169.506	0.12719	18.7998	332.482	0.11386	23.2434	466.927	0.09584	28.3199	341.827	0.18842
19.9947	170.343	0.1266	18.6479	334.223	0.11331	23.0836	468.943	0.09529	28.4683	338.488	0.18977
19.8442	171.137	0.12597	18.5056	335.85	0.11277	22.9258	470.959	0.09476	28.6192	334.928	0.19101
19.6984	172.215	0.12543	18.3665	337.433	0.11214	22.7717	472.898	0.09434	28.771	331.756	0.19256
19.5466	173.33	0.12486	18.2236	339.061	0.11147	22.6228	474.831	0.09381	28.9206	328.473	0.194
19.3977	174.191	0.1243	18.0719	340.805	0.11077	22.4746	476.757	0.09318	29.0698	325.021	0.19534
19.2441	175.075	0.12374	17.9229	342.505	0.11017	22.3218	478.72	0.09268	29.2186	321.862	0.19691
19.0919	176.257	0.1232	17.7777	344.188	0.10966	22.1658	480.682	0.09233	29.3678	318.403	0.19828
18.9387	176.986	0.12267	17.6261	345.965	0.10911	22.0067	482.713	0.09186	29.517	315.053	0.19982
18.7892	178.119	0.1221	17.4744	347.721	0.1085	21.843	484.827	0.09111	29.6667	311.671	0.20136
18.6357	178.965	0.12156	17.3325	349.379	0.10791	21.6829	486.842	0.09059	29.8161	308.338	0.20294
18.4818	179.906	0.12103	17.1868	351.072	0.10732	21.5269	488.82	0.09011	29.9657	305.06	0.20454
18.3361	181.123	0.12052	17.0385	352.797	0.10663	21.371	490.744	0.08972	30.1154	301.76	0.20617
18.1894	182.043	0.12003	16.8845	354.624	0.10607	21.2105	492.701	0.08929	30.265	298.477	0.20783
18.0334	182.822	0.11949	16.7307	356.448	0.10563	21.0492	494.693	0.08876	30.4159	295.11	0.20952
17.8828	183.802	0.11897	16.5767	358.203	0.10503	20.8922	496.658	0.08836	30.5663	291.734	0.21124
17.735	184.924	0.1185	16.4296	359.894	0.10442	20.7356	498.603	0.08783	30.716	288.416	0.21301
17.5854	185.884	0.11802	16.2947	361.503	0.10402	20.5704	500.601	0.08728	30.8655	285.144	0.21478
17.428	186.833	0.1175	16.1564	363.173	0.1036	20.4024	502.703	0.08679	31.0156	281.841	0.21658
17.2677	187.766	0.11699	16.0107	364.94	0.1031	20.2387	504.717	0.08647	31.1653	278.543	0.21844
17.1088	188.654	0.11648	15.8601	366.743	0.10261	20.0835	506.655	0.08603	31.3147	275.189	0.22032
16.9529	189.697	0.11599	15.6977	368.677	0.10196	19.937	508.494	0.08551	31.4642	271.852	0.22222
16.8023	190.674	0.11557	15.5416	370.554	0.10134	19.7922	510.256	0.08519	31.6141	268.589	0.22416
16.655	191.735	0.11516	15.3993	372.283	0.10075	19.6498	512.004	0.08487	31.7638	265.315	0.22611
16.5101	192.676	0.11468	15.2558	374.053	0.10021	19.5069	513.774	0.08449	31.9136	262.035	0.22813
16.3637	193.707	0.11426	15.1014	375.953	0.09959	19.3602	515.611	0.08405	32.064	258.705	0.23016
16.2141	194.624	0.11378	14.9449	377.887	0.09914	19.2145	517.471	0.08354	32.2148	255.411	0.23223
16.0604	195.765	0.11331	14.7875	379.868	0.09849	19.0651	519.393	0.08305	32.3655	252.192	0.23431
15.9083	196.601	0.11287	14.6387	381.719	0.0979	18.9124	521.377	0.08268	32.5164	248.961	0.23642
15.7535	197.446	0.1124	14.493	383.544	0.09737	18.7675	523.269	0.08235	32.6679	245.716	0.23861
15.6007	198.567	0.11199	14.354	385.332	0.09691	18.6346	525.018	0.08196	32.8194	242.446	0.2408
15.4524	199.569	0.11157	14.217	387.112	0.09633	18.5047	526.759	0.08151	32.9712	239.269	0.243
15.3054	200.493	0.11113	14.0727	388.966	0.09584	18.3716	528.512	0.08121	33.1228	236.108	0.24523
15.1568	201.648	0.11072	13.9237	390.86	0.09532	18.2339	530.324	0.08072	33.2736	232.931	0.24752
15.0062	202.518	0.11032	13.7733	392.772	0.09469	18.0944	532.213	0.08032	33.4253	229.727	0.24985
14.8545	203.595	0.10992	13.6277	394.649	0.09413	17.9511	534.09	0.08003	33.5766	226.62	0.25214
14.7015	204.483	0.10952	13.4814	396.581	0.09365	17.8093	535.989	0.0796	33.7279	223.528	0.2545
14.5497	205.502	0.10912	13.3355	398.517	0.0932	17.6711	537.827	0.07919	33.8799	220.412	0.25689
14.4025	206.585	0.10872	13.189	400.423	0.09278	17.5341	539.692	0.07874	34.0316	217.307	0.2593
14.2516	207.714	0.10832	13.0456	402.261	0.09233	17.3989	541.582	0.07832	34.1829	214.287	0.2617
14.1046	208.805	0.10793	12.9035	404.14	0.09182	17.2581	543.578	0.07792	34.3343	211.263	0.26417
13.9543	209.792	0.10752	12.7607	406.003	0.09131	17.1119	545.587	0.07765	34.4855	208.212	0.26667
13.8009	210.752	0.10716	12.6166	407.83	0.09098	16.9607	547.637	0.07735	34.6367	205.249	0.26915
13.6498	211.719	0.10675	12.4702	409.712	0.09051	16.81	549.691	0.0769	34.7883	202.347	0.27168
13.4991	212.985	0.10634	12.3236	411.623	0.09005	16.6602	551.715	0.07647	34.9411	199.343	0.27424
13.3468	213.877	0.10598	12.1813	413.417	0.08957	16.5106	553.712	0.07608	35.094	196.447	0.27689
13.1966	215.059	0.10562	12.0367	415.266	0.08909	16.3606	555.691	0.07582	35.2465	193.603	0.27946
13.0436	215.982	0.10528	11.8852	417.163	0.08857	16.2108	557.662	0.07559	35.3983	190.719	0.28209
12.8848	217.003	0.10494	11.7309	419.163	0.08795	16.0601	559.595	0.07517	35.5501	187.926	0.28469
12.7318	217.979	0.10463	11.5692	421.206	0.08752	15.9045	561.6	0.0747	35.7017	185.151	0.28732
12.5817	218.841	0.10422	11.4122	423.17	0.08704	15.7468	563.581	0.07438	35.8537	182.364	0.29
12.429	220.056	0.10389	11.2609	425.029	0.08671	15.5828	565.658	0.074	36.0063	179.672	0.29263
12.2814	220.947	0.10356	11.108	426.922	0.08617	15.4209	567.7	0.07362	36.1583	176.957	0.29537
12.1337	221.974	0.10326	10.9566	428.922	0.08579	15.2647	569.591	0.07327	36.3103	174.295	0.29805
11.985	223.228	0.10295	10.8078	430.737	0.08534	15.1159	571.351	0.0731	36.4616	171.68	0.30078
11.8394	223.961	0.10263	10.66	432.52	0.08511	14.9697	573.114	0.07259	36.6132	169.057	0.30354
11.6939	225.121	0.10225	10.5015	434.475	0.08466	14.817	574.971	0.07229	36.7645	166.517	0.3063
11.5457	225.993	0.10196	10.3471	436.331	0.0842	14.6637	576.861	0.07191	36.9159	163.942	0.30911
11.39	227.058	0.10165	10.2027	438.157	0.08378	14.5083	578.777	0.07162	37.0673	161.466	0.31188
11.2364	228.457	0.10132	10.0498	440.084	0.08339	14.3523	580.687	0.07134	37.2194	158.963	0.3147
11.0909	229.208	0.10102	9.89771	442.019	0.08295	14.1979	582.548	0.07088	37.3713	156.545	0.31751
10.9456	230.579	0.10075	9.74733	443.854	0.08268	14.0428	584.433	0.07045	37.5232	154.101	0.32039
10.7984	231.79	0.1005	9.59745	445.715	0.08235	13.8911	586.277	0.07023	37.6756	151.736	0.32323
10.658	232.811	0.10018	9.4448	447.727	0.08219	13.7387	588.189	0.06994	37.8277	149.366	0.32611
10.5198	233.851	0.09989	9.29394	449.614	0.08173	13.5935	589.99	0.06961	37.9793	147.048	0.32901
10.3785	234.728	0.09962	9.14343	451.567	0.08135	13.45	591.777	0.06921	38.1314	144.756	0.33191
10.2291	235.678	0.0993	8.9956	453.512	0.08106	13.3011	593.651	0.06895	38.2836	142.478	0.33487
10.0764	237.098	0.09899	8.85124	455.425	0.0807	13.1528	595.488	0.06865	38.4355	140.266	0.33779
9.92683	238.097	0.09875	8.70437	457.392	0.08039	13.0044	597.336	0.06831	38.5874	138.058	0.34074
9.77808	239.109	0.09848	8.55534	459.37	0.07995	12.8593	599.173	0.06801	38.7384	135.879	0.3437
9.63114	240.243	0.09819	8.40309	461.391	0.07944	12.7173	600.98	0.06776	38.8905	133.752	0.34667
9.47828	241.497	0.09791	8.2507	463.436	0.07901	12.5731	602.768	0.0675	39.0417	131.64	0.3497
9.3224	242.603	0.09761	8.10038	465.43	0.07869	12.4306	604.557	0.0671	39.1936	129.543	0.3527
9.16863	243.328	0.09739	7.95074	467.399	0.07841	12.2855	606.429	0.06691	39.3447	127.508	0.35574
9.01746	244.47	0.09712	7.80184	469.286	0.07793	12.1409	608.284	0.06655	39.4972	125.466	0.35871
8.86475	245.666	0.09682	7.65573	471.194	0.07765	11.9971	610.169	0.06624	39.6492	123.466	0.36178
8.71761	246.855	0.09656	7.5054	473.123	0.07726	11.8535	612.017	0.06594	39.8007	121.497	0.36488
8.57246	248.19	0.09632	7.35464	475.082	0.0767	11.7096	613.864	0.06565	39.9517	119.544	0.36794
8.42419	249.053	0.09609	7.20908	477.032	0.07645	11.565	615.691	0.06545	40.102	117.617	0.37105
8.27954	250.131	0.09588	7.05701	479.078	0.07632	11.4246	617.424	0.06522	40.2525	115.725	0.37417
8.13604	251.036	0.09565	6.90286	481.073	0.07587	11.2863	619.149	0.06496	40.4025	113.853	0.37725
7.98291	252.212	0.09541	6.74906	483.04	0.07552	11.1428	620.941	0.06465	40.5527	112.009	0.38038
7.82862	253.374	0.09512	6.59225	484.962	0.07477	10.9949	622.869	0.06433	40.7027	110.194	0.38357
7.67677	254.766	0.09488	6.43891	486.941	0.0745	10.8445	624.795	0.06399	40.8531	108.393	0.38671
7.52691	255.858	0.09459	6.29057	488.894	0.07438	10.6979	626.648	0.06373	41.0032	106.626	0.38987
7.3835	257.016	0.09441	6.13995	490.866	0.07428	10.5511	628.529	0.06342	41.1534	104.886	0.39311
7.24508	258.117	0.09422	5.98628	492.829	0.07386	10.4085	630.374	0.06314	41.3043	103.157	0.39635
7.1044	258.853	0.09407	5.83334	494.73	0.07357	10.2674	632.191	0.06289	41.4551	101.481	0.39959
6.95971	260.288	0.09386	5.68216	496.684	0.0733	10.1206	634.053	0.0625	41.6059	99.7934	0.40283
6.81873	261.724	0.09363	5.53159	498.65	0.07284	9.97972	635.814	0.06219	41.7567	98.153	0.40601
6.66168	263.222	0.09339	5.38366	500.554	0.07239	9.83818	637.586	0.06189	41.9072	96.5401	0.40927
6.50615	263.853	0.09314	5.22947	502.585	0.07234	9.69237	639.472	0.0616	42.057	94.9257	0.41252
6.35973	265.309	0.09288	5.07177	504.578	0.07209	9.55022	641.286	0.06137	42.2077	93.3428	0.41574
6.21032	266.524	0.09267	4.91594	506.536	0.07179	9.40877	643.097	0.06114	42.3584	91.7827	0.419
6.06314	267.755	0.09252	4.76418	508.488	0.07129	9.26583	645.003	0.06078	42.5087	90.2578	0.42223
5.92499	268.795	0.09232	4.61004	510.494	0.07107	9.11697	646.89	0.06053	42.6588	88.7612	0.42548
5.78202	270.343	0.09213	4.45544	512.464	0.0711	8.97009	648.732	0.06024	42.8089	87.2802	0.4287
5.64034	271.637	0.09198	4.29995	514.239	0.07063	8.82629	650.486	0.05998	42.9591	85.7927	0.43201
5.50552	272.797	0.09185	4.14461	516.141	0.07013	8.68118	652.312	0.05962	43.109	84.3521	0.43522
5.36962	274.2	0.09173	3.98846	518.111	0.06986	8.53212	654.233	0.05931	43.2588	82.9222	0.43849
5.2237	275.296	0.09151	3.83217	520.176	0.06968	8.38025	656.109	0.05907	43.4088	81.5272	0.44175
5.07937	276.482	0.09129	3.68107	522.189	0.06951	8.22497	658.012	0.05881	43.5586	80.1493	0.44503
4.92962	277.552	0.09115	3.53028	524.191	0.06927	8.07069	659.879	0.05856	43.7087	78.7906	0.44832
4.77278	279.042	0.09099	3.37835	526.184	0.06915	7.9146	661.797	0.05835	43.8584	77.4838	0.45165
4.61777	280.207	0.09081	3.23411	528.061	0.06914	7.75868	663.715	0.05814	44.0092	76.1639	0.45475
4.46928	281.983	0.09067	3.0916	529.851	0.06885	7.60703	665.613	0.05796	44.1606	74.8804	0.45806
4.3278	283.099	0.09053	2.94303	531.721	0.06834	7.45308	667.503	0.05776	44.3113	73.6099	0.46141
4.18455	284.32	0.09038	2.7934	533.663	0.0681	7.29847	669.337	0.05748	44.4617	72.3597	0.46475
4.04555	285.723	0.09025	2.65086	535.415	0.06788	7.14514	671.188	0.05724	44.612	71.1274	0.46806
3.89886	287.505	0.09015	2.50583	537.166	0.06746	6.99346	673.012	0.05698	44.7623	69.9185	0.47142
3.74758	288.343	0.08997	2.35264	539.198	0.06712	6.84643	674.798	0.05669	44.9123	68.7321	0.47472
3.59711	289.619	0.08984	2.19793	541.425	0.06713	6.69961	676.641	0.05644	45.0626	67.5684	0.47812
3.45292	291.061	0.08969	2.04144	543.536	0.06695	6.55073	678.451	0.05635	45.2126	66.4225	0.48143
3.30597	292.358	0.08962	1.89083	545.519	0.06667	6.3996	680.24	0.05618	45.3625	65.2977	0.48483
3.15529	293.639	0.08961	1.74034	547.509	0.06637	6.24258	682.109	0.05584	45.5123	64.1946	0.48814
3.00458	294.884	0.08953	1.59105	549.425	0.06613	6.08505	683.995	0.05558	45.6619	63.1037	0.49151
2.85106	296.054	0.08938	1.44478	551.297	0.06574	5.93113	685.778	0.05538	45.8118	62.0419	0.49495
2.69579	297.733	0.08936	1.30135	553.278	0.06555	5.78105	687.559	0.05511	45.9617	60.9796	0.4983
2.53769	299.616	0.08918	1.15393	555.237	0.06514	5.63637	689.302	0.05497	46.1112	59.9496	0.5017
2.38261	301.404	0.08903	1.00132	557.297	0.06476	5.48955	691.006	0.05481	46.2609	58.9415	0.50514
2.22903	302.115	0.08895	0.84954	559.419	0.06471	5.33698	692.798	0.05447	46.4107	57.9319	0.50852
2.08217	303.5	0.08885	0.69524	561.49	0.06444	5.18574	694.585	0.05417	46.5608	56.956	0.51196
1.93549	305.287	0.08875	0.54419	563.582	0.06418	5.03339	696.344	0.05389	46.7107	55.9949	0.51536
1.78724	306.766	0.08864	0.39874	565.672	0.06418	4.87651	698.144	0.05366	46.8604	55.0425	0.51875
1.63814	308.25	0.08855	0.25498	567.596	0.06397	4.72147	700.004	0.05342	47.0097	54.1185	0.52218
1.4903	309.376	0.08851	0.10764	569.46	0.06373	4.56592	701.891	0.05328	47.1588	53.1987	0.52561
1.35468	311.043	0.08846	-0.04483	571.467	0.06345	4.41191	703.728	0.05308	47.3079	52.2871	0.52902
1.21887	313.005	0.08837	-0.19829	573.559	0.06326	4.26032	705.54	0.05288	47.4577	51.4122	0.53247
1.07006	314.1	0.08836	-0.34983	575.619	0.06308	4.1093	707.32	0.05279	47.6074	50.5345	0.53598
0.92265	315.5	0.08827	-0.50356	577.7	0.06279	3.96305	709.058	0.05258	47.7572	49.6728	0.53944
0.77699	317.358	0.08821	-0.65859	579.713	0.0626	3.81895	710.828	0.05242	47.907	48.8367	0.54296
0.62839	318.461	0.08817	-0.8141	581.713	0.06216	3.6775	712.577	0.0523	48.0574	48.0093	0.54634
0.47313	320	0.08818	-0.96214	583.812	0.06194	3.5328	714.323	0.05204	48.2071	47.1942	0.54981
0.31961	322.062	0.08817	-1.10395	585.893	0.06182	3.37997	716.165	0.05178	48.357	46.4166	0.55349
0.16792	323.298	0.0881	-1.24611	587.917	0.06168	3.22691	718.057	0.05151	48.507	45.6031	0.55648
0.01573	325.25	0.08804	-1.39283	590.075	0.06149	3.07736	719.941	0.05134	48.6579	44.8369	0.55995
-0.13877	327.002	0.08797	-1.53701	592.168	0.06125	2.92985	721.843	0.05125	48.8076	44.0792	0.56361
-0.2911	328.708	0.08799	-1.68203	594.279	0.06104	2.78572	723.717	0.05108	48.9574	43.3276	0.56702
-0.43643	330.546	0.08797	-1.82399	596.368	0.06087	2.64335	725.475	0.05082	49.1066	42.5911	0.57048
-0.58608	331.859	0.08792	-1.96896	598.493	0.06065	2.50342	727.232	0.0507	49.2551	41.8681	0.5739
-0.73425	333.92	0.08794	-2.11392	600.69	0.06047	2.36457	728.944	0.05046	49.4038	41.1554	0.57748
-0.89022	335.527	0.08793	-2.2609	602.902	0.06026	2.22875	730.663	0.05018	49.5524	40.4454	0.58083
-1.04277	337.34	0.08794	-2.41059	605.066	0.05993	2.09013	732.415	0.04994	49.7012	39.7513	0.58419
-1.19169	339.159	0.08796	-2.56195	607.304	0.05968	1.94252	734.292	0.04969	49.8497	39.0699	0.58769
-1.34592	340.582	0.08797	-2.70825	609.546	0.05942	1.79306	736.203	0.04949	49.9988	38.4009	0.59121
-1.49408	342.837	0.08799	-2.85574	611.922	0.05922	1.64668	738.086	0.04934	50.1473	37.7357	0.59462
-1.64589	344.279	0.08801	-3.00609	614.238	0.05905	1.50198	739.976	0.04912	50.296	37.0874	0.59804
-1.79628	346.164	0.08802	-3.15662	616.44	0.05891	1.35255	741.916	0.04898	50.4451	36.455	0.60148
-1.94546	347.787	0.08805	-3.31279	618.686	0.05858	1.19389	743.957	0.04865	50.5944	35.8271	0.60502
-2.09516	349.626	0.0881	-3.46767	620.961	0.05831	1.03925	745.974	0.04839	50.7431	35.2057	0.6084
-2.24432	351.683	0.08814	-3.61355	623.178	0.05808	0.89083	747.929	0.04824	50.892	34.5975	0.61185
-2.39798	353.079	0.08811	-3.76348	625.401	0.05782	0.74324	749.808	0.04811	51.0407	34.0072	0.61533
-2.55834	354.936	0.08811	-3.91679	627.683	0.05764	0.59423	751.739	0.04798	51.1896	33.4164	0.61888
-2.71851	357.033	0.0881	-4.06131	629.877	0.05733	0.44303	753.693	0.04778	51.3388	32.8466	0.62233
-2.8756	358.628	0.08813	-4.2099	632.117	0.05703	0.28992	755.676	0.04756	51.4881	32.2858	0.62571
-3.03555	360.334	0.08821	-4.36435	634.476	0.05682	0.13273	757.686	0.04746	51.6373	31.7207	0.62913
-3.18421	362.792	0.08826	-4.51236	636.763	0.05657	-0.01662	759.54	0.04736	51.7864	31.1752	0.63265
-3.33366	364.486	0.08831	-4.65962	639.095	0.05644	-0.16629	761.478	0.04716	51.9355	30.6334	0.63635
-3.48769	366.248	0.08831	-4.80447	641.337	0.0563	-0.31846	763.441	0.04699	52.084	30.1094	0.63987
-3.63891	368.458	0.08835	-4.94649	643.496	0.05607	-0.47657	765.401	0.04669	52.2322	29.5884	0.64344
-3.79143	370.064	0.08844	-5.0928	645.768	0.0559	-0.63589	767.415	0.04639	52.3808	29.0888	0.64706
-3.9455	372.175	0.08848	-5.2447	648.137	0.05566	-0.78814	769.445	0.04622	52.5283	28.5913	0.65064
-4.10059	374.75	0.08859	-5.39724	650.54	0.05541	-0.93723	771.477	0.04606	52.6767	28.104	0.65444
-4.25266	376.501	0.08868	-5.54752	652.86	0.05519	-1.08883	773.414	0.04601	52.8252	27.6468	0.65843
-4.40359	378.62	0.08877	-5.69755	655.15	0.05509	-1.23542	775.25	0.04592	52.9738	27.1633	0.66137
-4.56061	380.725	0.0889	-5.84833	657.565	0.05496	-1.38157	777.137	0.04572	53.123	26.7102	0.66499
-4.71699	382.687	0.089	-5.99175	659.835	0.05464	-1.53118	778.999	0.04545	53.2719	26.2722	0.66882
-4.87544	384.8	0.08912	-6.1401	662.192	0.05441	-1.6799	780.786	0.04524	53.4205	25.8373	0.67264
-5.02834	386.87	0.08919	-6.29089	664.662	0.0543	-1.8275	782.597	0.04511	53.5691	25.4085	0.67649
-5.18154	389.199	0.08931	-6.43509	667.059	0.05418	-1.98031	784.601	0.0449	53.7183	24.9878	0.68023
-5.33188	391.832	0.08936	-6.58271	669.521	0.05407	-2.13124	786.616	0.04472	53.8675	24.5763	0.68406
-5.47583	393.964	0.0895	-6.72954	671.941	0.05383	-2.27932	788.572	0.04457	54.0165	24.1745	0.68777
-5.62395	398.279	0.08964	-6.87482	674.364	0.05351	-2.43066	790.516	0.04436	54.166	23.7793	0.69174
-5.77579	401.007	0.08973	-7.02523	676.882	0.05326	-2.58524	792.615	0.0444	54.3156	23.3941	0.6956
-5.93031	404.925	0.08988	-7.17183	679.298	0.05303	-2.74211	794.783	0.04426	54.4651	23.0172	0.69954
-6.08414	407.71	0.08992	-7.32083	681.739	0.05286	-2.89597	796.771	0.04409	54.6148	22.6453	0.70344
-6.23948	410.635	0.08997	-7.4681	684.148	0.05268	-3.04573	798.586	0.04391	54.7642	22.28	0.70721
-6.38498	413.614	0.09007	-7.6123	686.512	0.05247	-3.19631	800.518	0.04369	54.9138	21.9234	0.71094
-6.52713	416.487	0.09007	-7.75167	688.826	0.0522	-3.34512	802.397	0.04349	55.0633	21.5691	0.71481
-6.67817	419.847	0.09015	-7.89938	691.232	0.05186	-3.49351	804.218	0.04328	55.2132	21.2236	0.71885
-6.83067	422.013	0.0902	-8.04917	693.644	0.05163	-3.64512	806.176	0.04313	55.3634	20.8829	0.72266
-6.9801	425.113	0.09025	-8.19703	696.083	0.05133	-3.78829	808.172	0.04295	55.5133	20.5467	0.72678
-7.13042	428.522	0.09021	-8.34358	698.532	0.05095	-3.93243	810.184	0.04281	55.663	20.2145	0.73069
-7.28491	431.125	0.09021	-8.48871	701.014	0.05068	-4.08338	812.2	0.04271	55.813	19.8903	0.7345
-7.4422	434.373	0.09032	-8.63764	703.436	0.05032	-4.2322	814.107	0.04245	55.9631	19.5683	0.7384
-7.59941	436.708	0.09018	-8.78885	705.953	0.04997	-4.3795	816.01	0.04227	56.1132	19.2504	0.74217
-7.75062	439.903	0.09016	-8.94413	708.713	0.04975	-4.52621	817.989	0.04216	56.2632	18.9434	0.74616
-7.90504	443.369	0.0901	-9.09499	711.303	0.04948	-4.67211	819.972	0.042	56.4132	18.6312	0.74999
-8.0618	446.221	0.08996	-9.24172	713.81	0.04922	-4.81866	821.894	0.04189	56.563	18.3302	0.75393
-8.21263	449.84	0.08982	-9.37915	716.18	0.04891	-4.97205	823.904	0.04167	56.713	18.0274	0.75771
-8.35994	451.933	0.08969	-9.52075	718.662	0.04858	-5.12602	825.952	0.0415	56.8621	17.7348	0.76158
-8.50291	454.649	0.08962	-9.66677	721.282	0.04833	-5.27912	827.931	0.04141	57.0124	17.4422	0.76531
-8.64004	457.197	0.08946	-9.81122	723.824	0.04798	-5.42794	829.956	0.04127	57.1623	17.1524	0.76915
-8.78533	462.736	0.08924	-9.96101	726.548	0.04764	-5.56849	831.922	0.04116	57.3119	16.8819	0.77376
-8.93378	465.701	0.08901	-10.111	729.312	0.04728	-5.706	833.871	0.04104	57.4623	16.5862	0.77585
-9.07839	467.686	0.08869	-10.2575	731.967	0.04696	-5.84859	835.822	0.04094	57.6124	16.3132	0.77979
-9.22644	470.858	0.0885	-10.406	734.722	0.04665	-5.99953	837.844	0.04092	57.7624	16.0391	0.78414
-9.37538	473.644	0.08828	-10.5475	737.338	0.0463	-6.15333	839.965	0.04056	57.9112	15.7733	0.78775
-9.5306	476.121	0.08792	-10.6888	739.893	0.04593	-6.30622	842.156	0.0404	58.0605	15.5059	0.7915
-9.68809	480.392	0.08751	-10.8284	742.444	0.04561	-6.43951	844.128	0.04041	58.2102	15.2433	0.7953
-9.84267	483.764	0.08715	-10.9795	745.044	0.04524	-6.57571	846.128	0.04028	58.36	14.9825	0.79915
-9.99382	486.927	0.08672	-11.1291	747.517	0.0448	-6.71999	848.214	0.04012	58.5096	14.7256	0.80254
-10.1374	489.383	0.08625	-11.2703	749.992	0.04445	-6.86573	850.29	0.0399	58.6596	14.4716	0.80592
-10.2857	492.243	0.08598	-11.4141	752.473	0.044	-7.01208	852.331	0.03981	58.8092	14.2247	0.80946
-10.4386	496.106	0.08548	-11.5621	754.954	0.0436	-7.16222	854.367	0.0397	58.9588	13.9775	0.81307
-10.5871	499.778	0.08487	-11.7206	757.53	0.04311	-7.30786	856.436	0.0395	59.1081	13.7407	0.81627
-10.7373	503.131	0.08436	-11.8805	760.17	0.04269	-7.45257	858.565	0.03936	59.2574	13.503	0.81998
-10.8916	506.494	0.08375	-12.0368	762.662	0.04234	-7.60258	860.655	0.03921	59.4076	13.2707	0.82333
-11.0396	508.88	0.08315	-12.1929	765.126	0.04197	-7.75855	862.864	0.03908	59.5575	13.0386	0.8268
-11.185	512.314	0.08245	-12.3406	767.532	0.04156	-7.9167	865.18	0.03894	59.7079	12.8098	0.83036
-11.3296	515.537	0.08183	-12.4933	770.002	0.04125	-8.07711	867.477	0.03856	59.8582	12.5841	0.83378
-11.4761	518.252	0.08111	-12.6526	772.374	0.04079	-8.23492	869.876	0.03847	60.0089	12.3608	0.83727
-11.62	522.053	0.08041	-12.8104	774.772	0.04031	-8.39175	872.152	0.03852	60.1587	12.1448	0.84055
-11.7643	527.232	0.07961	-12.9614	777.046	0.03982	-8.54358	874.343	0.0382	60.3091	11.9278	0.8437
-11.9174	531.081	0.07887	-13.1065	779.271	0.03941	-8.68206	876.421	0.03802	60.4594	11.7127	0.84711
-12.0588	533.272	0.07814	-13.2517	781.439	0.0389	-8.80571	878.241	0.03795	60.6095	11.5033	0.85009
-12.1991	537.131	0.07736	-13.3947	783.562	0.03846	-8.94167	880.171	0.03783	60.7595	11.2988	0.85327
-12.3494	541.441	0.07659	-13.5393	785.777	0.0381	-9.08105	882.255	0.03759	60.9093	11.093	0.85665
-12.4943	545.252	0.07573	-13.6871	788.032	0.03763	-9.22226	884.564	0.03737	61.06	10.8907	0.85963
-12.6391	548.651	0.07475	-13.8356	790.299	0.03714	-9.36169	886.746	0.03728	61.2103	10.6915	0.86279
-12.782	551.57	0.07394	-13.9876	792.664	0.03664	-9.50866	889.029	0.03701	61.3605	10.4952	0.86578
-12.9234	554.442	0.0731	-14.1477	795.134	0.0362	-9.64415	891.165	0.03684	61.5114	10.3027	0.86849
-13.0683	558.34	0.07217	-14.3079	797.479	0.03562	-9.77693	893.343	0.03679	61.6613	10.1141	0.87192
-13.2161	561.393	0.0712	-14.4565	799.66	0.03512	-9.92579	895.63	0.03649	61.8115	9.93438	0.87638
-13.3645	565.254	0.07024	-14.6091	801.87	0.03459	-10.0764	897.977	0.03607	61.9625	9.73249	0.87674
-13.5145	568.506	0.06918	-14.7654	804.024	0.03398	-10.2242	900.353	0.03609	62.1138	9.55431	0.87966
-13.6639	571.784	0.06815	-14.9247	806.299	0.0335	-10.3712	902.655	0.036	62.2643	9.37523	0.8827
-13.8199	575.751	0.06712	-15.0785	808.495	0.03307	-10.5216	905.019	0.03576	62.415	9.197	0.8856
-13.9751	578.025	0.06605	-15.2299	810.637	0.03254	-10.6827	907.484	0.03557	62.5659	9.0197	0.88858
-14.126	581.145	0.06491	-15.3786	812.78	0.03211	-10.8401	909.846	0.0353	62.7162	8.84549	0.89096
-14.2763	585.95	0.06387	-15.5242	814.825	0.03162	-10.9979	912.273	0.03511	62.8667	8.67301	0.89379
-14.4279	590.383	0.06275	-15.6711	816.789	0.03107	-11.1498	914.638	0.03506	63.018	8.50573	0.89655
-14.5743	592.553	0.06178	-15.8206	818.828	0.03051	-11.2888	916.674	0.03486	63.1691	8.33835	0.89878
-14.7232	595.761	0.06072	-15.9644	820.748	0.03003	-11.428	918.728	0.03456	63.32	8.17282	0.90163
-14.8747	597.777	0.05959	-16.1147	822.702	0.02953	-11.5648	920.829	0.03443	63.4707	8.01552	0.90373
-15.0249	601.033	0.0585	-16.2645	824.643	0.02899	-11.7095	923.045	0.03428	63.6217	7.85605	0.90597
-15.1736	605.162	0.05739	-16.4103	826.502	0.02851	-11.8577	925.282	0.03403	63.7718	7.69988	0.90838
-15.3199	608.258	0.05635	-16.554	828.316	0.02804	-12.0129	927.71	0.0338	63.9228	7.54613	0.9107
-15.4655	611.619	0.05529	-16.7031	830.082	0.02751	-12.1734	930.178	0.03374	64.0733	7.39369	0.9129
-15.6066	613.446	0.05413	-16.8525	831.871	0.0271	-12.3285	932.566	0.03349	64.2242	7.24465	0.91479
-15.7544	615.639	0.0531	-17.0075	833.702	0.02669	-12.4765	934.864	0.03317	64.3749	7.09606	0.91701
-15.8999	619.54	0.05211	-17.1656	835.4	0.02605	-12.6256	937.191	0.03298	64.5253	6.95241	0.91857
-16.0471	623.013	0.05103	-17.3208	837.16	0.02558	-12.7816	939.643	0.03267	64.6764	6.80962	0.9201
-16.1916	625.63	0.04992	-17.4722	838.861	0.02518	-12.9357	941.935	0.0324	64.827	6.6699	0.9224
-16.3341	628.471	0.04893	-17.6283	840.467	0.02471	-13.0862	944.12	0.03204	64.978	6.53335	0.92366
-16.4774	631.027	0.04797	-17.7774	842.02	0.02425	-13.2351	946.291	0.03167	65.1287	6.39698	0.92563
-16.6252	633.868	0.04695	-17.9184	843.445	0.02383	-13.3853	948.484	0.03132	65.2796	6.26394	0.92721
-16.7748	636.724	0.046	-18.0613	844.89	0.02347	-13.5299	950.633	0.03098	65.4305	6.1339	0.92898
-16.9208	638.759	0.04496	-18.2038	846.292	0.02313	-13.6758	952.81	0.03079	65.5814	6.0059	0.93037
-17.0671	641.615	0.04393	-18.3504	847.717	0.02277	-13.8321	955.158	0.0303	65.7325	5.88137	0.93175
-17.2159	643.159	0.04297	-18.4948	849.055	0.02241	-13.9932	957.561	0.03008	65.8833	5.75695	0.93269
-17.3679	646.295	0.04195	-18.6469	850.487	0.02201	-14.1557	959.793	0.02985	66.034	5.63448	0.93418
-17.521	648.949	0.04102	-18.8071	851.967	0.02162	-14.3107	961.903	0.02952	66.1852	5.51538	0.93534
-17.6718	651.335	0.04013	-18.9643	853.36	0.02119	-14.4613	963.981	0.02904	66.3361	5.40536	0.93923
-17.8205	652.907	0.03923	-19.1196	854.732	0.02074	-14.6132	966.062	0.02878	66.4903	5.26429	0.93929
-17.9686	655.168	0.03842	-19.2639	856.088	0.02052	-14.7646	967.993	0.02839	66.644	5.16372	0.94033
-18.122	657.072	0.03751	-19.4109	857.369	0.02018	-14.9251	970.007	0.02801	66.7947	5.05963	0.94076
-18.2704	659.774	0.0367	-19.5552	858.531	0.0198	-15.0804	972.026	0.02782	66.9456	4.9518	0.94163
-18.4188	661.425	0.03593	-19.7073	859.767	0.01943	-15.2288	973.909	0.02753	67.0958	4.84575	0.94227
-18.5698	663.393	0.03508	-19.86	861.042	0.01906	-15.3822	975.827	0.02709	67.2459	4.74036	0.94274
-18.7258	664.14	0.03428	-20.0164	862.272	0.0187	-15.5359	977.763	0.02686	67.3958	4.63545	0.94359
-18.8783	666.157	0.03347	-20.1677	863.498	0.01847	-15.6864	979.628	0.02649	67.5459	4.53345	0.94397
-19.0321	667.882	0.03271	-20.3103	864.561	0.01819	-15.8381	981.469	0.02614	67.6963	4.43389	0.94421
-19.1825	670.898	0.03198	-20.4512	865.548	0.01783	-15.9923	983.355	0.026	67.8463	4.33659	0.94462
-19.3383	671.912	0.03124	-20.5978	866.568	0.01746	-16.1448	985.105	0.02565	67.9966	4.24281	0.94423
-19.486	674.225	0.0306	-20.7489	867.626	0.01714	-16.2956	986.826	0.0251	68.1467	4.15123	0.94503
-19.6377	674.716	0.0299	-20.899	868.631	0.01679	-16.4462	988.587	0.02494	68.2974	4.06099	0.94491
-19.7886	677.081	0.02923	-21.0433	869.602	0.01646	-16.5964	990.302	0.02467	68.4472	3.97797	0.94483
-19.9352	679.333	0.02865	-21.1903	870.63	0.01621	-16.752	992.02	0.02417	68.597	3.89704	0.94445
-20.0857	681.346	0.02799	-21.3456	871.619	0.01591	-16.9122	993.823	0.02382	68.7464	3.81928	0.94408
-20.2422	682.393	0.02731	-21.4984	872.558	0.01566	-17.0703	995.571	0.0235	68.8959	3.74828	0.94347
-20.3929	683.482	0.02668	-21.6481	873.489	0.01542	-17.2184	997.193	0.02313	69.0458	3.67674	0.94402
-20.5424	686.012	0.02612	-21.7906	874.343	0.01512	-17.3647	998.768	0.02274	69.1959	3.60859	0.94391
-20.6964	686.524	0.02559	-21.939	875.16	0.01487	-17.5115	1000.39	0.02259	69.346	3.54625	0.94328
-20.847	687.228	0.02501	-22.0938	876.013	0.01471	-17.6585	1001.97	0.02224	69.4964	3.49061	0.94259
-20.9969	689.59	0.02444	-22.2415	876.768	0.01448	-17.802	1003.53	0.02194	69.6468	3.43694	0.94259
-21.143	689.282	0.02387	-22.3856	877.478	0.01422	-17.9417	1005.05	0.02164	69.797	3.38944	0.94223
-21.2866	691.057	0.02338	-22.5269	878.216	0.01403	-18.0845	1006.5	0.02134	69.9475	3.34591	0.94188
-21.4252	692.755	0.02295	-22.679	878.989	0.01382	-18.2316	1007.95	0.0211	70.0976	3.30763	0.94128
-21.5672	694.274	0.02246	-22.8244	879.694	0.01364	-18.3777	1009.4	0.02086	70.2473	3.27558	0.94031
-21.7138	695.501	0.02198	-22.9721	880.425	0.01351	-18.527	1010.86	0.02046	70.3978	3.24521	0.93946
-21.8642	695.693	0.02154	-23.1246	881.142	0.01336	-18.6742	1012.24	0.02007	70.5477	3.21706	0.93821
-22.0122	697.924	0.02122	-23.2702	881.816	0.01318	-18.8224	1013.64	0.01978	70.6977	3.19123	0.93572
-22.1636	698.312	0.02071	-23.4114	882.517	0.01304	-18.9728	1015.06	0.01956	70.8476	3.18226	0.93174
-22.3078	700.046	0.02023	-23.5498	883.169	0.0129	-19.1241	1016.44	0.01932	71.0013	3.10912	0.93769
-22.4569	700.583	0.01987	-23.6959	883.797	0.01267	-19.2716	1017.83	0.0191	71.1551	3.08758	0.93145
-22.6025	700.978	0.01943	-23.8493	884.458	0.01256	-19.4256	1019.26	0.01894	71.3087	3.06076	0.92487
-22.7477	702.173	0.01901	-24.005	885.086	0.01243	-19.5803	1020.64	0.01865	71.4619	3.02485	0.92074
-22.8999	703.153	0.01873	-24.1568	885.707	0.01233	-19.7292	1021.88	0.01832	71.6121	2.98344	0.91708
-23.0524	703.42	0.01831	-24.3037	886.357	0.01222	-19.8774	1023.14	0.0181	71.762	2.9374	0.91472
-23.2055	704.609	0.01795	-24.4557	886.996	0.01203	-20.0208	1024.26	0.01799	71.9122	2.89215	0.91157
-23.3567	706.188	0.01764	-24.6115	887.634	0.01186	-20.1647	1025.31	0.01771	72.0618	2.84666	0.90838
-23.5058	706.313	0.01735	-24.7592	888.268	0.0118	-20.307	1026.37	0.01738	72.2114	2.801	0.90477
-23.6514	707.255	0.01704	-24.9042	888.87	0.01172	-20.4489	1027.4	0.0172	72.3616	2.75598	0.90118
-23.8002	707.719	0.01669	-25.0493	889.372	0.01156	-20.5959	1028.43	0.01698	72.5119	2.71015	0.89786
-23.949	708.342	0.01642	-25.1912	889.912	0.01142	-20.7442	1029.52	0.01675	72.662	2.66464	0.8944
-24.0881	710.563	0.01613	-25.3388	890.518	0.01139	-20.8959	1030.6	0.01649	72.8113	2.61865	0.89154
-24.2296	710.065	0.01584	-25.4935	891.023	0.01128	-21.0502	1031.54	0.01628	72.9606	2.57463	0.88786
-24.3635	712.061	0.01556	-25.6429	891.499	0.01115	-21.2079	1032.47	0.01617	73.1103	2.53091	0.88429
-24.5034	713.639	0.01536	-25.7898	891.959	0.0111	-21.3619	1033.37	0.01585	73.2604	2.49001	0.88051
-24.6333	713.291	0.01515	-25.9351	892.406	0.01106	-21.516	1034.18	0.01556	73.4113	2.44791	0.87718
-24.7763	713.914	0.01493	-26.0813	892.883	0.01099	-21.6842	1035.09	0.01535	73.5615	2.40995	0.87219
-24.9367	713.989	0.01458	-26.235	893.4	0.01085	-21.8561	1036.01	0.01528	73.7114	2.37201	0.86843
-25.101	714.151	0.01442	-26.3879	893.878	0.01074	-22.0284	1036.85	0.01505	73.8605	2.33471	0.86409
-25.2625	714.53	0.01418	-26.5409	894.378	0.01066	-22.2022	1037.69	0.01461	74.0106	2.30077	0.85895
-25.419	716.003	0.01399	-26.6911	894.862	0.0106	-22.3673	1038.54	0.01462	74.1601	2.26672	0.85448
-25.5668	716.204	0.01382	-26.8465	895.315	0.01052	-22.5297	1039.32	0.01437	74.3096	2.23122	0.85112
-25.7089	716.747	0.01362	-26.9977	895.697	0.01043	-22.6932	1040.11	0.01416	74.4594	2.20067	0.84514
-25.8532	716.561	0.01351	-27.1431	896.16	0.01039	-22.8538	1040.87	0.01394	74.6087	2.1692	0.83945
-26.0037	717.604	0.01331	-27.2864	896.547	0.01032	-23.0129	1041.56	0.01383	74.7582	2.13683	0.83577
-26.1532	718.565	0.01311	-27.4351	896.901	0.01022	-23.1672	1042.22	0.01394	74.9079	2.10607	0.83141
-26.2912	719.018	0.01293	-27.5853	897.292	0.01009	-23.3187	1042.95	0.0138	75.0577	2.07767	0.82642
-26.4206	718.073	0.01286	-27.7396	897.686	0.01002	-23.4673	1043.67	0.01363	75.2066	2.0474	0.82171
-26.5531	720.03	0.01269	-27.8945	898.117	0.01002	-23.6178	1044.4	0.01352	75.356	2.03853	0.80568
-26.6869	720.206	0.01254	-28.0512	898.559	0.00995	-23.7752	1045.13	0.01342	75.5087	1.97791	0.82461
-26.8245	720.717	0.01243	-28.2026	898.969	0.0099	-23.9352	1045.88	0.0133	75.6611	1.96212	0.80891
-26.9694	720.593	0.01234	-28.3522	899.362	0.00988	-24.0873	1046.61	0.01305	75.8113	1.93903	0.80031
-27.113	722.069	0.01221	-28.4925	899.758	0.00978	-24.2285	1047.29	0.01301	75.9612	1.91434	0.79316
-27.2618	721.847	0.01207	-28.6317	900.102	0.00974	-24.371	1048.03	0.01286	76.111	1.88794	0.78946
-27.4119	723.07	0.01201	-28.7718	900.44	0.00975	-24.5123	1048.76	0.01275	76.2605	1.8637	0.78399
-27.5629	723.034	0.01191	-28.9199	900.843	0.00975	-24.6536	1049.46	0.01268	76.4093	1.83704	0.78061
-27.7149	723.23	0.01186	-29.0663	901.247	0.00968	-24.7997	1050.19	0.01257	76.5583	1.81336	0.77455
-27.8618	724.333	0.01169	-29.208	901.589	0.00964	-24.9419	1050.93	0.01245	76.7069	1.78916	0.77058
-28.0108	725.622	0.01171	-29.3526	901.874	0.00962	-25.0825	1051.64	0.01241	76.8555	1.76671	0.76435
-28.1624	724.878	0.0116	-29.5032	902.214	0.00952	-25.2288	1052.38	0.01228	77.0042	1.74314	0.75986
-28.3118	724.965	0.0115	-29.6581	902.607	0.00958	-25.3764	1053.07	0.01217	77.153	1.7211	0.75351
-28.4606	725.908	0.01132	-29.8147	902.957	0.00961	-25.5252	1053.79	0.01207	77.3015	1.69795	0.7493
-28.6113	726.386	0.01128	-29.9638	903.346	0.00965	-25.6722	1054.51	0.01196	77.4504	1.67516	0.74374
-28.766	726.018	0.01124	-30.1157	903.7	0.00953	-25.818	1055.22	0.01174	77.5998	1.65234	0.73949
-28.9199	726.475	0.01112	-30.2695	904.032	0.00948	-25.9668	1055.92	0.01164	77.7492	1.631	0.73359
-29.0658	726.924	0.01103	-30.4231	904.362	0.00942	-26.1148	1056.58	0.01154	77.8981	1.61027	0.72879
-29.2093	728.203	0.01085	-30.5718	904.636	0.00943	-26.2572	1057.24	0.01145	78.0473	1.58891	0.72301
-29.3611	727.825	0.01085	-30.7121	904.961	0.00945	-26.4015	1057.88	0.01143	78.1971	1.56621	0.71868
-29.5121	728.652	0.01081	-30.8557	905.284	0.00941	-26.5497	1058.5	0.0114	78.346	1.5452	0.71458
-29.668	728.512	0.01076	-31.008	905.571	0.00939	-26.6984	1059.08	0.01125	78.4951	1.52564	0.7082
-29.8222	728.263	0.01074	-31.1557	905.829	0.00938	-26.848	1059.7	0.01117	78.6446	1.50247	0.70473
-29.9712	730.019	0.01071	-31.2987	906.075	0.00926	-26.9951	1060.29	0.01116	78.7936	1.48235	0.69877
-30.12	730.051	0.01064	-31.4482	906.407	0.0092	-27.138	1060.84	0.0111	78.9424	1.46159	0.6942
-30.2648	732.071	0.01059	-31.5958	906.717	0.00926	-27.2799	1061.4	0.01098	79.0918	1.44121	0.68732
-30.4115	731.422	0.01059	-31.741	906.969	0.00918	-27.423	1061.99	0.01083	79.2407	1.42025	0.6853
-30.5567	731.117	0.01057	-31.888	907.313	0.0091	-27.5726	1062.59	0.01077	79.3901	1.39871	0.6803
-30.7053	730.766	0.01054	-32.0365	907.609	0.00903	-27.7248	1063.13	0.0107	79.5396	1.38065	0.6723
-30.8667	731.306	0.01039	-32.1864	907.872	0.00902	-27.8749	1063.6	0.01067	79.689	1.35895	0.67127
-31.0302	732.121	0.01039	-32.3326	908.15	0.00898	-28.024	1064.09	0.01065	79.8413	1.3359	0.65294
-31.1871	732.029	0.01034	-32.4759	908.382	0.00895	-28.1718	1064.61	0.0106	79.9992	1.33337	0.64796
-31.3419	732.13	0.01027	-32.6258	908.745	0.00906	-28.3181	1065.09	0.01051	80.1554	1.30467	0.64561
-31.4872	732.104	0.01023	-32.7781	909.057	0.00906	-28.4646	1065.59	0.01039	80.3059	1.2795	0.64496
-31.6264	732.131	0.01027	-32.9229	909.39	0.00898	-28.6148	1066.1	0.01033	80.4562	1.2579	0.64267
-31.7669	732.619	0.01026	-33.0672	909.723	0.00896	-28.7635	1066.59	0.01035	80.6063	1.23913	0.63639
-31.9076	733.532	0.01017	-33.21	909.952	0.00886	-28.9085	1067.05	0.01029	80.7567	1.22076	0.63192
-32.0546	733.85	0.01015	-33.3472	910.189	0.00885	-29.0487	1067.49	0.01014	80.906	1.20136	0.62775
-32.2057	733.762	0.01011	-33.4836	910.447	0.0089	-29.1893	1067.94	0.01006	81.0559	1.18085	0.62451
-32.3582	733.789	0.0101	-33.6193	910.777	0.00899	-29.3371	1068.41	0.01002	81.2058	1.1642	0.61926
-32.5091	734.348	0.01016	-33.7552	910.957	0.00885	-29.4897	1068.9	0.01003	81.3557	1.14393	0.61617
-32.658	735.438	0.01007	-33.8894	911.376	0.00909	-29.6434	1069.43	0.00996	81.5062	1.12624	0.61169
-32.8062	734.815	0.01005	-34.0283	911.647	0.00911	-29.7963	1069.92	0.00987	81.656	1.10843	0.60771
-32.9525	734.209	0.00999	-34.1709	911.931	0.00906	-29.9454	1070.43	0.0098	81.8066	1.08963	0.60536
-33.0986	735.861	0.00994	-34.3163	912.152	0.00892	-30.0923	1070.91	0.00973	81.9587	1.07198	0.59982
-33.2496	736.427	0.00998	-34.4599	912.412	0.00903	-30.2372	1071.39	0.00966	82.1113	1.05354	0.59818
-33.4079	735.656	0.00996	-34.6034	912.833	0.0091	-30.3786	1071.89	0.00964	82.2614	1.0372	0.59357
-33.563	736.14	0.00991	-34.7456	913.035	0.00903	-30.5176	1072.43	0.00967	82.4116	1.01998	0.58949
-33.7145	736.075	0.00982	-34.8878	913.292	0.00895	-30.6552	1072.81	0.00972	82.5618	1.00584	0.58555
-33.8592	737.47	0.00986	-35.0354	913.55	0.00894	-30.7902	1073.23	0.00966	82.7113	0.99195	0.58179
-34.006	736.372	0.0097	-35.1774	913.754	0.00887	-30.9189	1073.62	0.00956	82.8615	0.97632	0.57966
-34.1512	737.227	0.00974	-35.3237	914.025	0.0089	-31.0518	1073.99	0.0095	83.0123	0.96284	0.57468
-34.2986	738.38	0.00971	-35.4727	914.28	0.00895	-31.1948	1074.36	0.00957	83.163	0.94831	0.57218
-34.4464	738.471	0.00968	-35.6278	914.595	0.00899	-31.3426	1074.81	0.00953	83.3137	0.93413	0.56884
-34.5969	738.832	0.00974	-35.78	914.882	0.00899	-31.4877	1075.2	0.00958	83.4648	0.92141	0.56422
-34.7468	738.344	0.00973	-35.9282	915.199	0.00901	-31.6313	1075.64	0.00949	83.6164	0.90976	0.56009
-34.9036	738.231	0.00966	-36.0812	915.347	0.0089	-31.7781	1076.01	0.00948	83.767	0.89519	0.55616
-35.0599	738.664	0.00967	-36.2382	915.506	0.00884	-31.9264	1076.46	0.00945	83.9179	0.88434	0.55382
-35.2104	739.26	0.00966	-36.3938	915.799	0.00902	-32.0697	1076.86	0.00953	84.0689	0.87169	0.55089
-35.3584	739.502	0.00975	-36.5463	916.016	0.00898	-32.2044	1077.22	0.00957	84.2194	0.86137	0.54739
-35.5057	739.649	0.00968	-36.6964	916.135	0.0089	-32.3459	1077.58	0.0095	84.3723	0.83798	0.55771
-35.66	739.499	0.00966	-36.8454	916.419	0.00891	-32.4934	1077.92	0.00946	84.5334	0.82002	0.54794
-35.8169	740.197	0.00968	-36.9893	916.704	0.00889	-32.647	1078.19	0.00947	84.6916	0.8276	0.54202
-35.9737	739.679	0.00967	-37.1409	916.952	0.00889	-32.7969	1078.52	0.00942	84.8414	0.82445	0.53432
-36.1239	740.608	0.00965	-37.2916	917.113	0.00891	-32.946	1078.84	0.00939	84.9913	0.81936	0.52859
-36.2751	741.131	0.00963	-37.4398	917.302	0.00886	-33.0938	1079.21	0.0094	85.1407	0.81167	0.52581
-36.425	741.287	0.00953	-37.5914	917.525	0.0088	-33.2417	1079.6	0.00943	85.2901	0.80391	0.52241
-36.5736	742.163	0.00952	-37.7455	917.697	0.00884	-33.3884	1079.95	0.00932	85.4399	0.79585	0.51877
-36.7228	742.04	0.00957	-37.8978	917.886	0.0089	-33.5328	1080.25	0.00923	85.5891	0.78757	0.51551
-36.8749	743.406	0.00961	-38.0474	918.061	0.00887	-33.6756	1080.57	0.0092	85.7383	0.78004	0.51209
-37.0322	741.407	0.00959	-38.1896	918.296	0.00893	-33.8186	1080.89	0.00925	85.8876	0.77168	0.50852
-37.1874	741.51	0.00966	-38.3343	918.562	0.00894	-33.9643	1081.19	0.00935	86.0371	0.76367	0.5046
-37.3409	742.285	0.00977	-38.4862	918.794	0.0089	-34.1063	1081.47	0.00927	86.1863	0.75472	0.50263
-37.4892	742.463	0.00966	-38.6375	919.051	0.0089	-34.2498	1081.84	0.00915	86.3355	0.74748	0.49951
-37.6282	742.434	0.00969	-38.7853	919.302	0.0089	-34.3998	1082.19	0.00916	86.4851	0.74063	0.49574
-37.7695	741.982	0.00973	-38.9316	919.52	0.00889	-34.5481	1082.48	0.00919	86.6344	0.73288	0.49356
-37.9199	742.023	0.00975	-39.0819	919.746	0.00885	-34.6914	1082.8	0.00923	86.7837	0.72602	0.48884
-38.066	743.434	0.00979	-39.2339	919.989	0.00885	-34.8323	1083.1	0.00925	86.933	0.71864	0.48589
-38.2115	743.982	0.00981	-39.3853	920.26	0.00884	-34.9762	1083.39	0.00918	87.0818	0.71214	0.48279
-38.3601	744.762	0.00984	-39.5282	920.472	0.00896	-35.123	1083.69	0.00911	87.2308	0.70432	0.47916
-38.5136	744.008	0.00976	-39.6746	920.716	0.0092	-35.267	1083.95	0.00908	87.3807	0.69833	0.47719
-38.6642	744.395	0.00975	-39.8224	920.974	0.0093	-35.4158	1084.25	0.00902	87.5302	0.69276	0.47457
-38.8088	746.132	0.00981	-39.9727	921.144	0.00926	-35.5665	1084.59	0.00914	87.6798	0.68507	0.47126
-38.959	744.163	0.00986	-40.1276	921.307	0.00914	-35.7114	1084.88	0.00922	87.8285	0.67836	0.46909
-39.1131	744.886	0.00985	-40.2874	921.527	0.00918	-35.8517	1085.13	0.00922	87.9776	0.67441	0.46369
-39.2633	745.031	0.00994	-40.4436	921.76	0.00923	-35.9962	1085.37	0.0091	88.1267	0.66762	0.46268
-39.4089	745.546	0.0099	-40.5944	921.961	0.00919	-36.1444	1085.64	0.00902	88.2757	0.6621	0.45974
-39.5533	746.025	0.00996	-40.7428	922.163	0.00928	-36.2906	1085.93	0.00912	88.4248	0.65538	0.45729
-39.6959	744.869	0.01009	-40.892	922.317	0.00937	-36.4316	1086.19	0.00912	88.5745	0.64998	0.45415
-39.8421	746.305	0.01003	-41.0396	922.435	0.00936	-36.5725	1086.49	0.00911	88.724	0.64492	0.45102
-39.9903	746.329	0.01005	-41.1901	922.629	0.00939	-36.7213	1086.79	0.00918	88.8741	0.6391	0.44366
-40.1377	745.896	0.01	-41.3429	922.78	0.00941	-36.8749	1087.1	0.00916	89.0271	0.61906	0.46868
-40.2859	745.867	0.0101	-41.4969	922.967	0.00954	-37.0332	1087.41	0.00909	89.1801	0.62449	0.44776
-40.4315	746.525	0.00996	-41.65	923.147	0.00949	-37.1913	1087.71	0.0092	89.3307	0.62236	0.43918
-40.5833	746.283	0.01001	-41.8	923.288	0.00932	-37.3434	1088.03	0.00927	89.4807	0.61778	0.4375
-40.7397	746.553	0.01001	-41.9494	923.533	0.00929	-37.496	1088.37	0.00929	89.631	0.61413	0.43371
-40.8898	747.127	0.0101	-42.0979	923.725	0.00926	-37.6481	1088.69	0.00919	89.7811	0.60967	0.43155
-41.0376	747.016	0.01003	-42.241	923.96	0.0093	-37.7973	1088.94	0.00915	89.9315	0.60477	0.42939
-41.1806	748.531	0.00998	-42.3864	924.173	0.00927	-37.9442	1089.22	0.0092	90.0817	0.59853	0.42601
-41.3278	748.247	0.00999	-42.5299	924.399	0.00927	-38.0908	1089.52	0.00927	90.2317	0.59294	0.42851
-41.4769	748.316	0.01001	-42.6769	924.661	0.0094	-38.235	1089.75	0.0092	90.3823	0.59039	0.42222
-41.6279	747.49	0.00994	-42.8227	924.834	0.00937	-38.3754	1090.09	0.00921	90.5325	0.58686	0.41958
-41.7772	748.686	0.00997	-42.9754	925.094	0.00932	-38.5184	1090.4	0.0091	90.6829	0.58264	0.41695
-41.9271	748.683	0.01013	-43.1281	925.477	0.00938	-38.6605	1090.6	0.00929	90.8327	0.58024	0.41268
-42.0745	748.285	0.01005	-43.2764	925.789	0.00946	-38.8023	1090.79	0.00921	90.9832	0.5765	0.4122
-42.22	747.76	0.01014	-43.4273	926.019	0.00954	-38.9431	1091.09	0.00915	91.1329	0.57353	0.40817
-42.3623	749.715	0.01017	-43.58	926.167	0.00949	-39.0802	1091.32	0.00913	91.2831	0.56931	0.40809
-42.5111	749.069	0.01015	-43.7324	926.389	0.00955	-39.2191	1091.6	0.00933	91.4337	0.56638	0.39856
-42.6607	748.518	0.01027	-43.8844	926.661	0.00965	-39.365	1091.9	0.00924	91.5843	0.56216	0.40435
-42.8069	749.667	0.0102	-44.033	926.924	0.0096	-39.5078	1092.1	0.00925	91.7348	0.56185	0.3966
-42.9503	750.803	0.01025	-44.1846	927.229	0.00971	-39.6473	1092.35	0.00925	91.8852	0.55586	0.39769
-43.0954	749.753	0.01025	-44.3362	927.534	0.00985	-39.7929	1092.57	0.00937	92.0357	0.55373	0.39391
-43.2428	750.449	0.01023	-44.4833	927.73	0.00993	-39.9406	1092.92	0.00946	92.1859	0.55149	0.39135
-43.3973	750.705	0.0102	-44.6372	927.912	0.00991	-40.0882	1093.27	0.00941	92.3363	0.54861	0.38831
-43.5506	750.472	0.01035	-44.7905	928.155	0.00985	-40.236	1093.6	0.00939	92.4868	0.54592	0.38631
-43.703	750.56	0.0103	-44.9371	928.443	0.00996	-40.3801	1093.94	0.00942	92.6372	0.54356	0.38284
-43.8512	751.898	0.01046	-45.0847	928.739	0.01005	-40.5224	1094.22	0.00945	92.7874	0.54228	0.3795
-43.9961	751.346	0.01043	-45.2327	928.974	0.01002	-40.6691	1094.43	0.00955	92.9378	0.53908	0.37704
-44.142	751.271	0.01048	-45.3821	929.184	0.00999	-40.8157	1094.68	0.00957	93.0889	0.53548	0.3765
-44.2894	751.917	0.01058	-45.5295	929.486	0.01006	-40.9654	1094.95	0.00966	93.2396	0.53371	0.37321
-44.438	751.495	0.01063	-45.6742	929.854	0.01017	-41.1184	1095.2	0.00966	93.3901	0.52555	0.36156
-44.5847	752.022	0.01059	-45.8242	930.265	0.01014	-41.2723	1095.53	0.00964	93.5465	0.5288	0.38041
-44.7303	752.187	0.01066	-45.9724	930.614	0.01015	-41.4255	1095.83	0.00966	93.7027	0.52561	0.3675
-44.8739	751.674	0.01079	-46.1202	930.895	0.01028	-41.5801	1096.2	0.0097	93.8532	0.52305	0.36309
-45.019	753.09	0.01076	-46.2689	931.134	0.0103	-41.7309	1096.57	0.00969	94.0031	0.52174	0.36006
-45.1666	753.37	0.01086	-46.4207	931.335	0.01024	-41.8723	1096.84	0.00973	94.1532	0.51856	0.35939
-45.3152	753.299	0.01086	-46.5684	931.679	0.01032	-42.0134	1097.1	0.00978	94.3036	0.51717	0.35591
-45.4653	753.712	0.01086	-46.7175	932.021	0.01041	-42.1637	1097.33	0.00981	94.4537	0.51445	0.35506
-45.6178	755.496	0.0109	-46.8629	932.264	0.01049	-42.3187	1097.59	0.00979	94.6036	0.51186	0.35353
-45.7691	754.633	0.01093	-47.0116	932.527	0.01054	-42.4718	1097.81	0.00982	94.7537	0.50963	0.34995
-45.9187	753.807	0.01097	-47.1602	932.791	0.0105	-42.6212	1098.01	0.00987	94.9037	0.50686	0.34897
-46.0682	754.541	0.01103	-47.3109	933.132	0.01059	-42.7686	1098.22	0.00994	95.0534	0.50614	0.3479
-46.2166	753.865	0.01102	-47.4603	933.535	0.01091	-42.9181	1098.46	0.00992	95.2033	0.50226	0.34584
-46.36	754.142	0.01104	-47.6083	933.841	0.01096	-43.0701	1098.73	0.00986	95.3533	0.50174	0.34443
-46.502	755.484	0.01118	-47.7578	934.113	0.01089	-43.2224	1099.05	0.00989	95.5037	0.49846	0.34059
-46.6405	755.262	0.01118	-47.9113	934.404	0.01107	-43.374	1099.32	0.00996	95.6535	0.49651	0.3381
-46.7837	755.63	0.01125	-48.064	934.759	0.01126	-43.5265	1099.57	0.00995	95.804	0.4948	0.3381
-46.9266	756.524	0.01132	-48.2161	935.149	0.01126	-43.674	1099.79	0.00998	95.9542	0.49165	0.33251
-47.066	755.631	0.0114	-48.3609	935.526	0.01135	-43.8192	1099.99	0.01002	96.1043	0.48914	0.33397
-47.2066	755.693	0.01148	-48.5083	935.927	0.01154	-43.9668	1100.22	0.01005	96.2547	0.48868	0.33038
-47.3546	756.365	0.0115	-48.6615	936.257	0.01157	-44.1162	1100.53	0.01002	96.4051	0.48572	0.33045
-47.4989	757.384	0.01156	-48.8115	936.581	0.01159	-44.2625	1100.82	0.01002	96.5556	0.48242	0.3294
-47.6448	756.711	0.01158	-48.9544	936.902	0.01166	-44.4058	1101.08	0.01008	96.7061	0.48155	0.32693
-47.7913	757.331	0.01171	-49.0972	937.253	0.01168	-44.5522	1101.39	0.01013	96.8562	0.47977	0.32589
-47.9357	756.9	0.01181	-49.2414	937.627	0.01177	-44.7016	1101.71	0.01019	97.0064	0.47814	0.32147
-48.088	758.489	0.01181	-49.3849	938.056	0.01189	-44.8555	1102	0.01025	97.1568	0.47621	0.32063
-48.2371	758.356	0.0119	-49.531	938.373	0.01189	-45.0086	1102.24	0.01027	97.3068	0.47456	0.31724
-48.3901	759.329	0.01208	-49.6778	938.698	0.01194	-45.1586	1102.52	0.01031	97.4566	0.47129	0.31666
-48.54	758.12	0.01214	-49.8231	939.052	0.01213	-45.3079	1102.76	0.01041	97.6064	0.47102	0.31518
-48.688	759.119	0.01225	-49.9675	939.347	0.01215	-45.4597	1103.03	0.01044	97.7565	0.47033	0.31413
-48.8327	759.668	0.01227	-50.1147	939.738	0.01213	-45.6094	1103.36	0.01049	97.9119	0.45069	0.31222
-48.9841	759.35	0.01233	-50.2628	940.008	0.01221	-45.7564	1103.69	0.01052	98.0725	0.4587	0.29392
-49.1337	758.868	0.01242	-50.4081	940.212	0.01232	-45.9014	1104.04	0.01053	98.2288	0.46056	0.30937
-49.2814	759.154	0.01239	-50.5501	940.557	0.01233	-46.0461	1104.4	0.01056	98.3795	0.46113	0.30754
-49.4305	760.854	0.01251	-50.6947	940.907	0.01234	-46.1892	1104.7	0.01064	98.53	0.45914	0.30706
-49.5811	759.087	0.01266	-50.833	941.32	0.01243	-46.3308	1104.98	0.01076	98.68	0.45848	0.30519
-49.7267	761.978	0.01276	-50.9769	941.707	0.01254	-46.4761	1105.31	0.01084	98.8302	0.45643	0.30521
-49.8697	762.618	0.01284	-51.1165	942.193	0.01268	-46.6237	1105.63	0.01091	98.9798	0.4547	0.29943
-50.0133	762.206	0.01298	-51.2548	942.632	0.01284	-46.7727	1105.97	0.01097	99.1303	0.45311	0.29555
-50.1595	761.982	0.01302	-51.3989	943.134	0.01294	-46.9216	1106.4	0.01103	99.2801	0.45048	0.29622
-50.3094	761.271	0.01313	-51.5419	943.357	0.01306	-47.0676	1106.9	0.01107	99.4301	0.4521	0.2949
-50.4629	762.533	0.01324	-51.6868	943.732	0.01308	-47.2131	1107.39	0.01112	99.58	0.44961	0.29337
-50.6138	761.774	0.01334	-51.8329	944.183	0.01327	-47.355	1107.86	0.01118	99.7306	0.44808	0.29109
-50.7644	761.294	0.01343	-51.978	944.688	0.01334	-47.4961	1108.29	0.01119	99.8806	0.44666	0.29023
-50.9106	762.843	0.01354	-52.1233	945.203	0.01353	-47.6401	1108.74	0.01128	100.032	0.44577	0.28855
-51.0596	763.293	0.01361	-52.2695	945.58	0.01362	-47.7871	1109.19	0.01136	100.182	0.44442	0.28897
-51.2096	764.036	0.01377	-52.4103	946.042	0.0137	-47.9345	1109.65	0.01143	100.332	0.44257	0.28619
-51.3543	763.766	0.01386	-52.5545	946.577	0.01388	-48.0798	1110.05	0.01155	100.482	0.44202	0.28389
-51.4937	763.394	0.01385	-52.7006	947.017	0.01399	-48.2246	1110.43	0.01168	100.633	0.43989	0.28369
-51.6279	762.975	0.01391	-52.8435	947.47	0.01412	-48.3641	1110.85	0.01179	100.783	0.43975	0.28198
-51.7659	764.649	0.01392	-52.9925	947.973	0.01432	-48.4977	1111.23	0.01187	100.933	0.43741	0.27884
-51.9071	765.802	0.01406	-53.1405	948.498	0.01454	-48.6415	1111.64	0.01194	101.083	0.43956	0.27377
-52.0499	767.137	0.01426	-53.2877	949.028	0.01463	-48.7902	1112.07	0.01198	101.234	0.44046	0.27712
-52.1956	765.505	0.01427	-53.4342	949.66	0.01478	-48.9423	1112.47	0.01206	101.384	0.4378	0.27823
-52.3434	766.012	0.01446	-53.5816	950.13	0.01491	-49.0922	1112.85	0.01213	101.534	0.43547	0.27736
-52.4927	767.447	0.01462	-53.7264	950.656	0.01519	-49.2394	1113.19	0.01217	101.684	0.4356	0.27307
-52.6407	766.32	0.01481	-53.8656	951.26	0.01539	-49.3864	1113.55	0.01227	101.834	0.43483	0.26795
-52.7834	765.545	0.01484	-54.0053	951.82	0.01551	-49.5347	1113.96	0.01233	101.984	0.43381	0.26856
-52.9284	766.069	0.01497	-54.147	952.245	0.01557	-49.6807	1114.34	0.01244	102.134	0.43042	0.26953
-53.0762	767.803	0.01513	-54.2887	952.765	0.0158	-49.8268	1114.69	0.01255	102.284	0.4298	0.26656
-53.2258	766.624	0.01532	-54.4269	953.38	0.01601	-49.9742	1115.06	0.01269	102.437	0.41526	0.28217
-53.3729	768.039	0.01541	-54.565	953.883	0.01617	-50.1235	1115.47	0.01283	102.595	0.4196	0.26868
-53.517	769.227	0.01547	-54.7035	954.352	0.01622	-50.2669	1115.89	0.01291	102.751	0.42815	0.26234
-53.6603	768.162	0.01554	-54.8429	954.97	0.01646	-50.4103	1116.28	0.01293	102.901	0.42994	0.25912
-53.8077	769.917	0.01569	-54.9896	955.604	0.01668	-50.5563	1116.62	0.01304	103.051	0.43026	0.25941
-53.9518	769.822	0.01583	-55.1383	956.27	0.01684	-50.7052	1116.99	0.01305	103.201	0.42644	0.25895
-54.093	770.651	0.01592	-55.284	956.938	0.01695	-50.8539	1117.38	0.01314	103.351	0.4265	0.25717
-54.2371	769.876	0.01598	-55.4297	957.487	0.01728	-51.0021	1117.8	0.01337	103.501	0.42545	0.25717
-54.3825	770.355	0.01612	-55.5733	957.973	0.01749	-51.1518	1118.19	0.01345	103.65	0.42428	0.25596
-54.5245	772.528	0.01628	-55.7172	958.639	0.01776	-51.3007	1118.61	0.01361	103.799	0.42443	0.25569
-54.6683	772.634	0.01643	-55.8623	959.312	0.01794	-51.4322	1118.93	0.0137	103.948	0.42367	0.25152
-54.8171	772.208	0.01654	-56.0051	959.896	0.01809	-51.5625	1119.26	0.01382	104.097	0.42329	0.24926
-54.9651	771.966	0.01676	-56.1495	960.471	0.01827	-51.7037	1119.59	0.01402	104.246	0.42136	0.25113
-55.1152	772.357	0.01686	-56.2978	961.098	0.01844	-51.8526	1120.03	0.01417	104.395	0.42125	0.25282
-55.2642	772.986	0.01705	-56.4436	961.756	0.01858	-52.0039	1120.45	0.01427	104.545	0.42192	0.24752
-55.4129	773.741	0.01729	-56.5896	962.386	0.01881	-52.1522	1120.81	0.01434	104.694	0.42098	0.246
-55.5549	773.266	0.01745	-56.7307	963.001	0.01902	-52.2961	1121.15	0.0144	104.844	0.42045	0.24407
-55.6945	774.329	0.0175	-56.8745	963.683	0.01926	-52.439	1121.42	0.01454	104.994	0.41938	0.24624
-55.8335	775.047	0.01767	-57.0212	964.354	0.01952	-52.5881	1121.79	0.0147	105.143	0.41828	0.24447
-55.973	775.503	0.01792	-57.1662	964.948	0.01971	-52.7388	1122.28	0.01485	105.293	0.41777	0.24326
-56.115	776.241	0.018	-57.31	965.514	0.01987	-52.8907	1122.77	0.01509	105.442	0.41828	0.24051
-56.262	777.116	0.01807	-57.4543	966.161	0.02011	-53.0402	1123.24	0.01528	105.592	0.41717	0.23753
-56.4115	776.942	0.01818	-57.6017	966.835	0.02025	-53.1817	1123.72	0.0154	105.742	0.41439	0.24262
-56.5603	778.355	0.01843	-57.7543	967.539	0.02041	-53.3232	1124.17	0.0155	105.891	0.41677	0.23803
-56.7065	778.171	0.0186	-57.904	968.157	0.02052	-53.4687	1124.6	0.0157	106.04	0.41587	0.23433
-56.856	779.93	0.01872	-58.0494	968.815	0.02067	-53.6138	1125.08	0.01593	106.19	0.4153	0.23578
-57.0005	779.586	0.01887	-58.1928	969.514	0.02088	-53.757	1125.54	0.01611	106.339	0.41341	0.23804
-57.1455	778.71	0.019	-58.3432	970.385	0.02114	-53.9008	1125.99	0.01625	106.488	0.41398	0.23229
-57.2926	780.324	0.0192	-58.4937	971.209	0.02142	-54.047	1126.45	0.01642	106.638	0.41237	0.2323
-57.4407	780.514	0.01937	-58.639	971.979	0.02162	-54.1944	1126.92	0.0166	106.787	0.41228	0.2268
-57.5882	780.038	0.01957	-58.7816	972.71	0.02174	-54.3375	1127.43	0.01678	106.942	0.40976	0.22637
-57.7352	781.563	0.01969	-58.9226	973.483	0.02197	-54.4802	1127.92	0.01697	107.1	0.41027	0.23275
-57.8813	782.624	0.01992	-59.0661	974.284	0.02217	-54.6243	1128.52	0.01712	107.253	0.40799	0.22797
-58.0278	783.207	0.02014	-59.2057	975.118	0.02237	-54.7688	1129.06	0.01735	107.402	0.4074	0.22669
-58.1772	784.174	0.0203	-59.3426	976.001	0.02266	-54.9117	1129.53	0.01744	107.552	0.4088	0.22618
-58.3174	785.318	0.02049	-59.4866	976.959	0.02309	-55.0515	1130	0.01755	107.701	0.40846	0.22661
-58.4528	784.203	0.02064	-59.635	977.783	0.02315	-55.1949	1130.52	0.01777	107.851	0.40795	0.22441
-58.5848	784.746	0.02072	-59.7827	978.699	0.0234	-55.3382	1131.02	0.01798	108	0.40777	0.22088
-58.7178	786.678	0.0209	-59.9302	979.645	0.02363	-55.4827	1131.53	0.01821	108.15	0.4076	0.22153
-58.8558	786.733	0.02109	-60.0774	980.677	0.02399	-55.6289	1132.15	0.01834	108.299	0.40638	0.21957
-58.9996	787.296	0.02117	-60.2208	981.62	0.02418	-55.7742	1132.74	0.0185	108.449	0.40569	0.22209
-59.1455	787.635	0.02133	-60.3622	982.531	0.02441	-55.9146	1133.35	0.01866	108.599	0.40579	0.21852
-59.2962	788.413	0.02158	-60.5063	983.497	0.02475	-56.0561	1134	0.01887	108.748	0.40446	0.21936
-59.4472	789.247	0.02175	-60.6531	984.243	0.02481	-56.2038	1134.68	0.01908	108.898	0.40378	0.21847
-59.5956	790.874	0.02196	-60.7971	985.255	0.02498	-56.3508	1135.38	0.01933	109.048	0.40445	0.21998
-59.7451	791.16	0.02215	-60.9395	986.279	0.02539	-56.4947	1136.04	0.01958	109.198	0.40407	0.21595
-59.8877	792.171	0.02229	-61.0795	987.16	0.02554	-56.6379	1136.74	0.01986	109.348	0.40239	0.21481
-60.0289	792.058	0.02244	-61.2233	988.201	0.02577	-56.7846	1137.42	0.0201	109.498	0.40306	0.21351
-60.1732	792.639	0.02263	-61.3656	989.167	0.02578	-56.933	1138.09	0.02029	109.648	0.40302	0.2155
-60.3182	794.372	0.02281	-61.5038	990.071	0.02605	-57.0796	1138.81	0.02058	109.797	0.40166	0.21388
-60.4638	793.663	0.02301	-61.6447	991.011	0.0261	-57.225	1139.54	0.02087	109.948	0.40104	0.21136
-60.6075	794.793	0.02318	-61.784	991.955	0.02636	-57.3709	1140.22	0.02101	110.097	0.39884	0.21157
-60.7535	795.632	0.02338	-61.919	992.948	0.02667	-57.5163	1140.97	0.02114	110.247	0.39964	0.21186
-60.8997	796.802	0.02357	-62.0589	993.888	0.02689	-57.6636	1141.76	0.02149	110.397	0.39851	0.20986
-61.0429	798.211	0.02371	-62.2018	994.75	0.02689	-57.8082	1142.51	0.02182	110.547	0.39944	0.21243
-61.1854	799.175	0.02375	-62.3479	995.767	0.02706	-57.95	1143.2	0.02212	110.697	0.39872	0.20696
-61.3331	798.875	0.02394	-62.4954	996.933	0.02728	-58.0906	1143.96	0.02233	110.848	0.39913	0.20831
-61.4823	799.659	0.02411	-62.645	997.961	0.02735	-58.2299	1144.61	0.0226	110.998	0.39718	0.20791
-61.6287	799.941	0.02431	-62.7912	999.123	0.02754	-58.3704	1145.42	0.02287	111.148	0.39764	0.2074
-61.7716	800.317	0.02444	-62.9278	1000.13	0.02775	-58.5153	1146.23	0.02328	111.298	0.39235	0.21029
-61.9096	801.717	0.02455	-63.0648	1001.04	0.0278	-58.6585	1147.05	0.02367	111.457	0.38141	0.19636
-62.0508	802.781	0.02472	-63.212	1002.07	0.02786	-58.8009	1147.88	0.02383	111.617	0.39115	0.20036
-62.1941	801.774	0.02495	-63.3615	1003.09	0.02807	-58.9447	1148.75	0.02422	111.766	0.39523	0.20699
-62.339	803.431	0.02509	-63.505	1004.1	0.02833	-59.0872	1149.66	0.02453	111.916	0.39505	0.2063
-62.4826	805.122	0.02532	-63.649	1005.18	0.02851	-59.2314	1150.53	0.02479	112.066	0.3976	0.20908
-62.6247	803.711	0.02553	-63.7953	1006.31	0.02868	-59.3774	1151.4	0.02499	112.216	0.39636	0.20141
-62.7668	804.815	0.02563	-63.9406	1007.52	0.02884	-59.5234	1152.29	0.02522	112.367	0.39681	0.20208
-62.9082	807.122	0.02578	-64.0882	1008.66	0.02886	-59.6682	1153.25	0.02553	112.517	0.39608	0.19946
-63.0494	808.607	0.0259	-64.2353	1009.98	0.02905	-59.8136	1154.16	0.02582	112.667	0.39621	0.2017
-63.1962	809.026	0.02608	-64.3778	1011.23	0.02934	-59.9572	1155.12	0.02609	112.817	0.39428	0.201
-63.3429	810.565	0.02625	-64.5185	1012.35	0.02959	-60.0995	1156.11	0.02634	112.966	0.39257	0.19595
-63.4867	810.533	0.02645	-64.6592	1013.42	0.02968	-60.2396	1157.07	0.02666	113.115	0.39519	0.19606
-63.6284	812.518	0.02665	-64.7976	1014.57	0.02991	-60.3798	1158.06	0.02688	113.265	0.39496	0.1993
-63.7703	812.296	0.02682	-64.9294	1015.64	0.03017	-60.5164	1159.09	0.0272	113.415	0.39371	0.19873
-63.9126	813.71	0.02698	-65.0597	1016.61	0.0302	-60.6477	1159.94	0.02728	113.565	0.3939	0.19561
-64.0551	813.557	0.02707	-65.1882	1017.8	0.03044	-60.7855	1161	0.0274	113.715	0.39104	0.19572
-64.1996	813.856	0.02725	-65.3224	1018.94	0.03072	-60.9286	1162.06	0.02766	113.864	0.39195	0.19407
-64.345	816.491	0.0275	-65.4602	1020.2	0.0308	-61.0749	1163.2	0.0279	114.015	0.39116	0.19331
-64.4908	816.399	0.0277	-65.6032	1021.59	0.031	-61.2204	1164.4	0.02816	114.165	0.39095	0.1957
-64.6343	817.829	0.02782	-65.7524	1022.87	0.03106	-61.3654	1165.67	0.02837	114.315	0.39035	0.19372
-64.7757	817.419	0.02799	-65.903	1024.21	0.03122	-61.5084	1166.84	0.02862	114.465	0.38977	0.194
-64.9176	819.247	0.02815	-66.0529	1025.63	0.03138	-61.6493	1168.12	0.02898	114.615	0.39054	0.19118
-65.0588	819.908	0.02832	-66.1984	1026.69	0.0314	-61.7917	1169.35	0.02945	114.771	0.38822	0.19521
-65.2026	820.35	0.02845	-66.3426	1027.98	0.03157	-61.9338	1170.69	0.02965	114.926	0.38888	0.19287
-65.3479	822.255	0.02863	-66.4832	1029.31	0.03173	-62.0774	1171.97	0.0299	115.076	0.38743	0.19293
-65.4934	821.729	0.02874	-66.6243	1030.59	0.03192	-62.2208	1173.39	0.03018	115.23	0.38804	0.1849
-65.6371	823.99	0.02884	-66.7678	1031.93	0.0321	-62.3646	1174.79	0.03057	115.386	0.38661	0.19163
-65.7787	823.681	0.02895	-66.9086	1033.19	0.03212	-62.5091	1176.35	0.03078	115.536	0.38752	0.18779
-65.9149	826.31	0.02909	-67.0472	1034.56	0.03223	-62.6497	1177.72	0.03115	115.687	0.38718	0.18946
-66.0508	826.397	0.02921	-67.1872	1035.91	0.03235	-62.7899	1179.19	0.0314	115.837	0.38216	0.17189
-66.1897	828.657	0.02932	-67.3229	1037.11	0.03235	-62.9295	1180.58	0.03176	115.999	0.37946	0.18153
-66.3289	828.529	0.0295	-67.4514	1038.45	0.03251	-63.0689	1182.04	0.03205	116.16	0.38065	0.18668
-66.4648	828.395	0.02963	-67.5819	1039.67	0.03257	-63.2068	1183.57	0.03238	116.311	0.38022	0.19058
-66.5998	830.713	0.02972	-67.717	1040.94	0.03271	-63.3433	1185.04	0.03249	116.462	0.38039	0.19022
-66.7352	830.38	0.02983	-67.8554	1042.29	0.03282	-63.4785	1186.49	0.0327	116.612	0.38059	0.19129
-66.8665	833.193	0.02991	-67.9914	1043.74	0.03293	-63.6174	1188.05	0.03301	116.763	0.38274	0.18547
-66.9993	832.244	0.02999	-68.1267	1045.02	0.03293	-63.7542	1189.55	0.03333	116.917	0.38395	0.18615
-67.1281	834.208	0.03005	-68.2607	1046.39	0.03307	-63.892	1191.15	0.03354	117.07	0.38753	0.1878
-67.2518	835.333	0.03016	-68.3953	1047.8	0.03327	-64.0284	1192.7	0.03375	117.221	0.39061	0.18324
-67.3803	835.995	0.03026	-68.5273	1048.95	0.03331	-64.1618	1194.32	0.03408	117.371	0.3928	0.18083
-67.5138	837.174	0.03036	-68.6571	1050.23	0.03343	-64.2926	1195.8	0.03443	117.521	0.39121	0.18342
-67.6486	838.398	0.03047	-68.7889	1051.48	0.03348	-64.4237	1197.35	0.03458	117.671	0.391	0.18554
-67.779	840.044	0.03053	-68.9197	1052.71	0.03353	-64.5547	1198.84	0.03483	117.82	0.39138	0.18392
-67.9041	840.617	0.03064	-69.0499	1054.02	0.03361	-64.6859	1200.38	0.03505	117.97	0.392	0.1813
-68.0271	841.877	0.03072	-69.1813	1055.23	0.03363	-64.8175	1201.98	0.03525	118.119	0.39115	0.17878
-68.1556	843.642	0.03078	-69.3097	1056.47	0.03372	-64.9472	1203.56	0.0354	118.269	0.39054	0.17888
-68.2871	843.594	0.0309	-69.4378	1057.7	0.03379	-65.076	1205.24	0.03564	118.419	0.38898	0.17849
-68.4166	844.991	0.0309	-69.566	1059	0.03387	-65.206	1207.02	0.03579	118.568	0.3887	0.17971
-68.5391	844.6	0.03096	-69.6922	1060.27	0.03394	-65.3375	1208.76	0.03606	118.718	0.38931	0.17636
-68.6582	847.13	0.03106	-69.8175	1061.51	0.03398	-65.468	1210.53	0.0363	118.867	0.38765	0.17891
-68.7805	848.161	0.03111	-69.9448	1062.87	0.0341	-65.5987	1212.29	0.03651	119.017	0.38627	0.17988
-68.9034	848.864	0.03118	-70.0693	1064.05	0.03407	-65.7242	1213.98	0.03682	119.167	0.38577	0.1781
-69.0271	850.34	0.03125	-70.1965	1065.26	0.03419	-65.8452	1215.65	0.03704	119.317	0.38647	0.17496
-69.1444	850.479	0.03134	-70.3248	1066.59	0.03432	-65.9663	1217.37	0.03716	119.466	0.38486	0.17854
-69.2613	851.726	0.03146	-70.4547	1067.96	0.03433	-66.0834	1219.05	0.03741	119.616	0.3839	0.18054
-69.3814	851.854	0.03153	-70.5799	1069.36	0.03434	-66.2028	1220.76	0.03755	119.766	0.38243	0.17342
-69.5025	853.675	0.03159	-70.7009	1070.67	0.03432	-66.3266	1222.54	0.03769	119.915	0.38241	0.18062
-69.6244	854.806	0.03169	-70.8225	1071.94	0.03427	-66.4457	1224.3	0.03785	120.064	0.3826	0.17589
-69.7504	856.405	0.03173	-70.941	1073.42	0.03424	-66.5674	1226.14	0.03799	120.214	0.38204	0.17612
-69.8716	858.091	0.0318	-71.0597	1074.97	0.03442	-66.6912	1228.09	0.03817	120.363	0.37618	0.20049
-69.9891	858.675	0.03183	-71.1732	1076.19	0.03435	-66.8144	1229.97	0.03829	120.519	0.3685	0.15874
-70.1074	859.393	0.03194	-71.2869	1077.57	0.03445	-66.9383	1231.92	0.03852	120.684	0.38121	0.17662
-70.2289	861.852	0.03201	-71.4038	1078.85	0.03437	-67.0594	1233.81	0.03874	120.844	0.38474	0.17026
-70.3482	861.858	0.0321	-71.5215	1080.31	0.0344	-67.1772	1235.64	0.03884	120.993	0.38581	0.16836
-70.4639	863.915	0.03216	-71.6357	1081.71	0.03445	-67.2935	1237.43	0.03902	121.143	0.3847	0.17048
-70.5808	864.834	0.03222	-71.7507	1083.09	0.03449	-67.41	1239.24	0.03916	121.292	0.38502	0.17232
-70.6991	864.288	0.03223	-71.8596	1084.42	0.03448	-67.5256	1240.95	0.03928	121.442	0.38606	0.16894
-70.8151	867.019	0.0323	-71.9589	1085.67	0.03452	-67.6412	1242.67	0.03946	121.59	0.3849	0.17189
-70.93	867.438	0.03237	-72.0563	1086.96	0.03456	-67.7577	1244.49	0.03966	121.74	0.38467	0.17031
-71.0479	869.061	0.03242	-72.1569	1088.23	0.03465	-67.8731	1246.34	0.03979	121.889	0.38411	0.17253
-71.1649	869.15	0.03248	-72.2655	1089.62	0.03467	-67.9918	1248.25	0.03994	122.038	0.38409	0.16796
-71.2809	870.948	0.0325	-72.3755	1091.06	0.03468	-68.1114	1250.18	0.04007	122.191	0.38576	0.17125
-71.3914	871.123	0.03253	-72.486	1092.48	0.03466	-68.2287	1252.14	0.0402	122.345	0.38525	0.17196
-71.5047	872.169	0.03259	-72.595	1093.89	0.03462	-68.3455	1254.21	0.0403	122.502	0.38319	0.17081
-71.6175	872.977	0.03264	-72.7067	1095.27	0.03466	-68.4569	1256.17	0.04045	122.656	0.38327	0.1679
-71.7262	874.044	0.03265	-72.8164	1096.73	0.03469	-68.5665	1258.13	0.04059	122.808	0.38596	0.1685
-71.8343	875.618	0.0327	-72.9214	1098.18	0.03478	-68.6786	1260.11	0.04068	122.96	0.38412	0.16873
-71.9439	876.308	0.03275	-73.015	1099.34	0.03476	-68.7916	1262.12	0.04079	123.109	0.38314	0.16958
-72.0546	877.135	0.03284	-73.1047	1100.42	0.03474	-68.8999	1264.09	0.04084	123.258	0.38291	0.16964
-72.1658	877.893	0.03281	-73.1988	1101.66	0.03478	-69.0074	1266.07	0.04094	123.408	0.38157	0.16721
-72.2771	878.63	0.03285	-73.293	1102.9	0.03474	-69.1128	1268.09	0.04098	123.557	0.38165	0.16696
-72.3849	880.329	0.0329	-73.3845	1104.14	0.03467	-69.2212	1270.23	0.04111	123.707	0.38006	0.16571
-72.4817	880.519	0.03292	-73.4834	1105.61	0.03472	-69.3271	1272.27	0.0412	123.857	0.38074	0.16798
-72.5783	881.835	0.03291	-73.5864	1107.12	0.03474	-69.4323	1274.27	0.04125	124.009	0.38017	0.16711
-72.6803	882.675	0.03291	-73.6903	1108.61	0.03476	-69.5409	1276.47	0.04136	124.163	0.38047	0.16674
-72.7854	884.205	0.03297	-73.7957	1110.08	0.0347	-69.6467	1278.61	0.04149	124.318	0.37975	0.16675
-72.8921	885.181	0.03297	-73.8994	1111.54	0.03469	-69.7525	1280.78	0.04153	124.47	0.3819	0.16942
-72.995	886.737	0.033	-74.0013	1113.03	0.03469	-69.8574	1282.94	0.04153	124.62	0.38163	0.16755
-73.09	887.299	0.03304	-74.0954	1114.3	0.03456	-69.9616	1285.07	0.04155	124.77	0.38041	0.16401
-73.1794	887.935	0.03304	-74.1853	1115.54	0.03453	-70.0687	1287.3	0.04164	124.924	0.37848	0.16507
-73.264	888.024	0.03306	-74.2709	1116.7	0.03446	-70.1743	1289.48	0.04171	125.085	0.37892	0.16874
-73.3498	891.04	0.03307	-74.351	1117.82	0.03448	-70.2789	1291.69	0.04173	125.24	0.37644	0.1657
-73.443	891.193	0.03308	-74.4285	1118.87	0.03444	-70.381	1293.82	0.0418	125.391	0.37675	0.1684
-73.5377	892.841	0.0331	-74.5129	1120.03	0.03436	-70.4824	1295.93	0.04188	125.541	0.37695	0.16774
-73.6353	893.784	0.0331	-74.6067	1121.39	0.03438	-70.584	1298.02	0.04188	125.691	0.37614	0.16626
-73.7362	895.234	0.0331	-74.7051	1122.77	0.03437	-70.6884	1300.22	0.0419	125.842	0.37563	0.16444
-73.8372	896.643	0.03314	-74.8043	1124.12	0.03432	-70.7922	1302.41	0.04195	125.992	0.37602	0.16662
-73.9377	897.375	0.03314	-74.9056	1125.49	0.03427	-70.8961	1304.63	0.042	126.142	0.37446	0.16362
-74.039	898.137	0.03315	-75.0055	1126.86	0.03424	-70.9975	1306.77	0.04203	126.292	0.37548	0.16146
-74.1392	898.854	0.03318	-75.1016	1128.15	0.03423	-71.1003	1308.93	0.04207	126.443	0.3741	0.16512
-74.2377	900.198	0.03315	-75.1883	1129.33	0.03422	-71.2013	1311.06	0.04215	126.593	0.37362	0.16464
-74.3357	900.987	0.03316	-75.2741	1130.43	0.03415	-71.3011	1313.17	0.04217	126.742	0.37304	0.16607
-74.432	901.841	0.03318	-75.3689	1131.65	0.03409	-71.4004	1315.31	0.04216	126.892	0.37213	0.16352
-74.527	903.268	0.03316	-75.4634	1132.9	0.0341	-71.4933	1317.3	0.04221	127.043	0.37221	0.16329
-74.6229	904.282	0.03318	-75.5519	1134.01	0.03405	-71.5843	1319.22	0.04224	127.195	0.37313	0.16787
-74.7186	904.791	0.03319	-75.6415	1135.12	0.03401	-71.6752	1321.18	0.04223	127.347	0.37117	0.16529
-74.8138	905.049	0.03319	-75.7376	1136.31	0.03395	-71.7678	1323.17	0.04218	127.498	0.37077	0.16712
-74.9079	906.119	0.03318	-75.8327	1137.55	0.03392	-71.8624	1325.23	0.04219	127.648	0.3699	0.16847
-75.0024	907.173	0.03317	-75.9263	1138.76	0.03388	-71.9562	1327.25	0.04222	127.799	0.37075	0.16393
-75.0956	908.854	0.03313	-76.0197	1139.96	0.03387	-72.0487	1329.26	0.04227	127.951	0.3708	0.16777
-75.1891	909.025	0.03314	-76.1117	1141.09	0.03384	-72.1416	1331.25	0.04226	128.104	0.36859	0.16545
-75.2818	910.421	0.03316	-76.2048	1142.26	0.03383	-72.2346	1333.25	0.04224	128.254	0.36754	0.16426
-75.3761	911.284	0.03314	-76.2987	1143.43	0.03377	-72.3257	1335.22	0.04223	128.404	0.36943	0.16431
-75.4689	912.707	0.03313	-76.3852	1144.52	0.03373	-72.4182	1337.23	0.04224	128.558	0.36703	0.16428
-75.5536	914.212	0.03311	-76.4728	1145.68	0.03369	-72.5131	1339.25	0.04222	128.713	0.36618	0.16223
-75.6331	914.998	0.03311	-76.5632	1146.9	0.03372	-72.6069	1341.26	0.0422	128.863	0.36493	0.17089
-75.7092	914.633	0.03313	-76.6544	1148.06	0.03363	-72.7024	1343.32	0.04221	129.013	0.36488	0.16479
-75.7813	915.439	0.03313	-76.7442	1149.25	0.03358	-72.7988	1345.38	0.04219	129.163	0.36463	0.16571
-75.8543	916.743	0.0331	-76.8291	1150.4	0.03351	-72.8931	1347.38	0.04219	129.313	0.36618	0.17182
-75.9354	917.929	0.03309	-76.9137	1151.57	0.03348	-72.9844	1349.31	0.0422	129.636	0.36071	0.16587
-76.0166	918.533	0.03309	-76.9988	1152.82	0.03344	-73.0762	1351.29	0.04224	129.789	0.36113	0.15896
-76.0982	919.959	0.03307	-77.0829	1153.99	0.03345	-73.1718	1353.33	0.04224	129.94	0.36357	0.16031
-76.1816	922.153	0.03305	-77.1712	1155.23	0.03339	-73.2663	1355.34	0.04217	130.091	0.36377	0.16635
-76.2613	921.159	0.03303	-77.2583	1156.41	0.03329	-73.361	1357.39	0.04212	130.245	0.36296	0.17018
-76.3376	923.167	0.03301	-77.3442	1157.63	0.03323	-73.4526	1359.4	0.04221	130.4	0.36277	0.16728
-76.413	924.058	0.033	-77.4309	1158.85	0.03322	-73.5419	1361.36	0.0422	130.55	0.3612	0.16255
-76.4889	925.253	0.033	-77.517	1160.06	0.03317	-73.6299	1363.29	0.04212	130.7	0.36284	0.16398
-76.5644	925.964	0.03298	-77.601	1161.23	0.03314	-73.7204	1365.32	0.04204	130.85	0.36168	0.16237
-76.642	927.695	0.03294	-77.6831	1162.32	0.03306	-73.8093	1367.36	0.042	130.999	0.36096	0.16382
-76.7247	928.611	0.03293	-77.7657	1163.52	0.03304	-73.8992	1369.41	0.04201	131.149	0.35981	0.1635
-76.8096	929.204	0.03292	-77.8486	1164.68	0.03295	-73.9883	1371.41	0.04199	131.298	0.35928	0.16354
-76.8944	930.863	0.03291	-77.9267	1165.78	0.03289	-74.0734	1373.41	0.04193	131.448	0.35748	0.16108
-76.9774	931.759	0.03289	-77.9981	1166.8	0.03285	-74.1603	1375.37	0.04194	131.602	0.35606	0.16184
-77.0518	931.019	0.03286	-78.0677	1167.77	0.03279	-74.2466	1377.36	0.04187	131.754	0.3554	0.16438
-77.1242	933.009	0.03286	-78.1427	1168.88	0.03274	-74.3333	1379.38	0.04183	131.907	0.35643	0.16343
-77.1964	933.236	0.03281	-78.2219	1170.06	0.0327	-74.4196	1381.41	0.04187	132.059	0.35474	0.16481
-77.2719	934.68	0.03278	-78.3014	1171.23	0.03266	-74.5023	1383.33	0.04181	132.211	0.35546	0.16213
-77.3509	935.231	0.03274	-78.3796	1172.41	0.03261	-74.5827	1385.19	0.0418	132.363	0.35363	0.16258
-77.4344	936.145	0.03274	-78.4588	1173.62	0.03255	-74.6584	1386.95	0.04176	132.515	0.35061	0.16384
-77.5208	936.133	0.0327	-78.5341	1174.78	0.03249	-74.7364	1388.76	0.04168	132.668	0.34914	0.16698
-77.611	938.098	0.03269	-78.6061	1175.86	0.03244	-74.8207	1390.73	0.04168	132.82	0.34854	0.16173
-77.6985	938.449	0.03265	-78.6715	1176.83	0.0324	-74.908	1392.76	0.04167	132.972	0.34863	0.16758
-77.78	939.368	0.03262	-78.7331	1177.72	0.03235	-74.9941	1394.81	0.04158	133.122	0.34522	0.16679
-77.8601	940.274	0.03261	-78.7946	1178.6	0.03229	-75.0798	1396.87	0.04152	133.272	0.34534	0.16616
-77.9418	942.336	0.03259	-78.8602	1179.56	0.03225	-75.1616	1398.79	0.04147	133.422	0.34548	0.16677
-78.0166	942.885	0.03256	-78.9321	1180.62	0.03221	-75.2422	1400.61	0.04141	133.571	0.34421	0.16424
-78.0884	943.381	0.03254	-79.0084	1181.74	0.03215	-75.3242	1402.51	0.04136	133.721	0.34155	0.16835
-78.1616	944.64	0.0325	-79.0861	1182.87	0.03209	-75.4067	1404.38	0.04137	133.873	0.3401	0.14319
-78.2376	945.072	0.03247	-79.1632	1184.01	0.03202	-75.4866	1406.2	0.04126	134.029	0.33449	0.19828
-78.3193	946.346	0.03242	-79.2394	1185.17	0.03197	-75.5602	1407.88	0.04119	134.185	0.33422	0.17368
-78.4005	947.997	0.03238	-79.3144	1186.33	0.03191	-75.6344	1409.58	0.04107	134.338	0.33435	0.17121
-78.4755	947.855	0.03233	-79.3826	1187.41	0.03185	-75.7092	1411.35	0.04105	134.489	0.33424	0.16898
-78.5502	948.853	0.03231	-79.4474	1188.43	0.0318	-75.7868	1413.16	0.04106	134.639	0.33397	0.1675
-78.6251	950.415	0.03225	-79.507	1189.4	0.03176	-75.8661	1414.94	0.04104	134.789	0.33202	0.17137
-78.6947	950.852	0.03224	-79.5718	1190.49	0.03171	-75.9422	1416.66	0.04097	134.94	0.33128	0.17122
-78.7653	951.415	0.03216	-79.6449	1191.72	0.03175	-76.0135	1418.26	0.04092	135.089	0.33079	0.17041
-78.8347	950.78	0.03214				-76.0896	1419.97	0.04087	135.24	0.32892	0.17199
-78.9082	952.059	0.0321				-76.1692	1421.75	0.04082	135.389	0.3285	0.17279
						-76.2486	1423.52	0.04075	135.539	0.32615	0.17142
						-76.326	1425.24	0.0407	135.689	0.32507	0.17283
						-76.4031	1426.96	0.04064	135.839	0.32397	0.17397
						-76.4832	1428.73	0.04056	135.988	0.32309	0.17447
						-76.5606	1430.47	0.04049	136.139	0.32225	0.17116
						-76.6392	1432.25	0.04044	136.289	0.31996	0.17638
						-76.7202	1434.1	0.04036	136.44	0.32077	0.17103
						-76.7992	1435.93	0.04021	136.595	0.3172	0.17964
						-76.8799	1437.82	0.04015	136.75	0.31772	0.17593
						-76.9596	1439.61	0.04021	136.901	0.3156	0.17531
									137.051	0.31505	0.17647
									137.201	0.31351	0.17508
									137.351	0.31201	0.17583
									137.501	0.31113	0.17811
									137.651	0.30924	0.17899
									137.801	0.30855	0.17832
									137.954	0.30579	0.17988
									138.109	0.3063	0.1802
									138.261	0.30245	0.18461
									138.684	0.29912	0.17957
									138.837	0.3006	0.17239
									138.986	0.30224	0.1786
									139.136	0.30019	0.176
									139.288	0.29998	0.17889
									139.44	0.29967	0.18525
									139.589	0.29905	0.17713
									139.741	0.29743	0.18106
									139.893	0.29703	0.18168
									140.042	0.29699	0.18062
									140.192	0.29582	0.18369
									140.341	0.29492	0.18098
									140.492	0.29276	0.18025
									140.642	0.29253	0.18511
									140.792	0.29138	0.18174
									140.941	0.28999	0.18776
									141.091	0.28823	0.18834
									141.24	0.28821	0.18531
									141.39	0.2862	0.18829
									141.539	0.28565	0.18519
									141.689	0.28485	0.18685
									141.839	0.28463	0.18472
									141.99	0.28392	0.18409
									142.14	0.28306	0.19315
									142.29	0.28156	0.18615
									142.44	0.28084	0.1883
									142.59	0.28027	0.19519
									142.74	0.2785	0.19
									143.112	0.26685	0.19496
									143.268	0.27394	0.19649
									143.419	0.27453	0.19201
									143.57	0.27303	0.19541
									143.721	0.27215	0.19178
									143.871	0.27124	0.19689
									144.021	0.27073	0.19115
									144.172	0.27051	0.19894
									144.323	0.27089	0.1916
									144.473	0.26992	0.19712
									144.626	0.27204	0.19582
									144.78	0.27128	0.19489
									144.929	0.26936	0.19035
									145.079	0.27019	0.19885
									145.23	0.26972	0.19327
									145.382	0.26994	0.18967
									145.532	0.26998	0.19561
									145.682	0.26671	0.2017
									145.832	0.26828	0.19006
									145.982	0.26711	0.20064
									146.132	0.26784	0.19388
									146.283	0.26675	0.19345
									146.433	0.26626	0.19501
									146.583	0.26394	0.19718
									146.733	0.26551	0.1992
									146.883	0.26355	0.19527
