# Supplementary material for: 3D printing of ultra-high viscosity resin by a linear scan-based vat photopolymerization system
Source: Nat Commun. 2023 Jul 18;14:4303. doi: 10.1038/s41467-023-39913-4 (PMC10353997; doi:10.1038/s41467-023-39913-4)
Supplement: Supplementary file 10 — Source Data [file 41467_2023_39913_MOESM10_ESM.zip › Source_Data (Fig. S11).xlsx]

## Sheet: Figure S11
Figure S11 Critical exposure energy and curing depth of CN8888NS series samples.
CN8888NS:ACMO
Exposure time (s)	ln t	90:10	80:20	70:30	60:40
10	2.30259	0.81	0.85	0.9	1
20	2.99573	1.09	1.05	1.3	1.42
30	3.4012	1.5	1.38	1.79	1.57
40	3.68888	1.58	1.9	1.81	2.15
50	3.91202	1.94	2.07	2.4	2.34
60	4.09434	2.41	2.16	2.52	2.5
70	4.2485	2.73	2.87	2.85	2.61
