# Supplementary material for: 3D printing of ultra-high viscosity resin by a linear scan-based vat photopolymerization system
Source: Nat Commun. 2023 Jul 18;14:4303. doi: 10.1038/s41467-023-39913-4 (PMC10353997; doi:10.1038/s41467-023-39913-4)
Supplement: Supplementary file 10 — Source Data [file 41467_2023_39913_MOESM10_ESM.zip › Source_Data (Fig. S12).xlsx]

## Sheet: Figure S12
Figure S12 FTIR spectrums of CN8883NS series samples.
CN8883NS:ACMO
50:50 Printed		50:50 Resin		60:40 Printed		60:40 Resin		70:30 Printed		70:30 Resin		80:20 Printed		80:20 Resin
Wavenumbers	Transimittance	Wavenumbers	Transimittance	Wavenumbers	Transimittance	Wavenumbers	Transimittance	Wavenumbers	Transimittance	Wavenumbers	Transimittance	Wavenumbers	Transimittance	Wavenumbers	Transimittance
400.157	97.0912	400.157	97.9377	400.157	97.2141	400.157	98.4783	400.157	97.3417	400.157	98.3303	400.157	97.1724	399.675	98.7782
400.639	96.8078	400.639	97.836	400.639	96.8449	400.639	98.3407	400.639	96.9487	400.639	98.2137	400.639	96.5155	400.157	98.653
401.121	96.8351	401.121	97.9019	401.121	96.8911	401.121	98.2654	401.121	96.9613	401.121	98.2114	401.121	96.4739	400.639	98.5965
401.603	96.7564	401.603	97.9481	401.603	96.8308	401.603	98.1662	401.603	96.8607	401.603	98.2031	401.603	96.2796	401.121	98.5518
402.085	96.7632	402.085	98.0395	402.085	96.8835	402.085	98.1082	402.085	96.8888	402.085	98.2383	402.085	96.2844	401.603	98.5477
402.567	96.708	402.567	98.0969	402.567	96.856	402.567	98.0557	402.567	96.8554	402.567	98.2671	402.567	96.201	402.085	98.5503
403.05	96.7075	403.05	98.1514	403.05	96.8746	403.05	98.0423	403.05	96.8946	403.05	98.3166	403.05	96.2256	402.567	98.567
403.532	96.6734	403.532	98.1587	403.532	96.8261	403.532	98.0345	403.532	96.8848	403.532	98.3561	403.532	96.1776	403.05	98.5694
404.014	96.6874	404.014	98.149	404.014	96.8073	404.014	98.0465	404.014	96.9144	404.014	98.4038	404.014	96.1938	403.532	98.561
404.496	96.6814	404.496	98.1028	404.496	96.7437	404.496	98.0475	404.496	96.8961	404.496	98.4393	404.496	96.1484	404.014	98.5268
404.978	96.7101	404.978	98.0557	404.978	96.7171	404.978	98.0463	404.978	96.9008	404.978	98.4777	404.978	96.1511	404.496	98.4804
405.46	96.7122	405.46	97.9992	405.46	96.6716	405.46	98.0214	405.46	96.8652	405.46	98.5063	405.46	96.1071	404.978	98.4217
405.942	96.7268	405.942	97.963	405.942	96.6721	405.942	97.987	405.942	96.8514	405.942	98.5387	405.942	96.1067	405.46	98.3714
406.424	96.7044	406.424	97.933	406.424	96.667	406.424	97.9332	406.424	96.8094	406.424	98.5654	406.424	96.0713	405.942	98.3323
406.906	96.6846	406.906	97.9246	406.906	96.7033	406.906	97.8802	406.906	96.7912	406.906	98.5962	406.906	96.0746	406.424	98.3193
407.389	96.6355	407.389	97.9159	407.389	96.7306	407.389	97.8234	407.389	96.7503	407.389	98.6198	407.389	96.0475	406.906	98.3258
407.871	96.6013	407.871	97.9148	407.871	96.7828	407.871	97.7821	407.871	96.7281	407.871	98.6401	407.871	96.0514	407.389	98.3549
408.353	96.5593	408.353	97.9027	408.353	96.8148	408.353	97.7501	408.353	96.6814	408.353	98.6442	408.353	96.0245	407.871	98.3935
408.835	96.5473	408.835	97.8922	408.835	96.8568	408.835	97.7395	408.835	96.6476	408.835	98.6351	408.835	96.0197	408.353	98.4408
409.317	96.538	409.317	97.8737	409.317	96.8735	409.317	97.7385	409.317	96.591	409.317	98.6042	409.317	95.9815	408.835	98.4864
409.799	96.5553	409.799	97.864	409.799	96.8963	409.799	97.7518	409.799	96.55	409.799	98.56	409.799	95.9579	409.317	98.532
410.281	96.5661	410.281	97.8555	410.281	96.8994	410.281	97.7652	410.281	96.4958	410.281	98.5019	410.281	95.9014	409.799	98.5712
410.763	96.587	410.763	97.8611	410.763	96.915	410.763	97.7814	410.763	96.4655	410.763	98.4442	410.763	95.8603	410.281	98.6063
411.245	96.5898	411.245	97.8693	411.245	96.9208	411.245	97.7898	411.245	96.4315	411.245	98.3887	411.245	95.7966	410.763	98.6309
411.728	96.5958	411.728	97.8872	411.728	96.9431	411.728	97.797	411.728	96.4238	411.728	98.3479	411.728	95.7597	411.245	98.6461
412.21	96.5868	412.21	97.9024	412.21	96.9561	412.21	97.7976	412.21	96.4125	412.21	98.3192	412.21	95.718	411.728	98.6465
412.692	96.5877	412.692	97.9215	412.692	96.9775	412.692	97.8001	412.692	96.4211	412.692	98.3084	412.692	95.7164	412.21	98.6356
413.174	96.5831	413.174	97.935	413.174	96.9785	413.174	97.7997	413.174	96.4197	413.174	98.3064	413.174	95.7208	412.692	98.613
413.656	96.5929	413.656	97.951	413.656	96.9739	413.656	97.8029	413.656	96.4301	413.656	98.3139	413.656	95.764	413.174	98.5868
414.138	96.5975	414.138	97.9622	414.138	96.9409	414.138	97.8033	414.138	96.4274	414.138	98.3216	414.138	95.8053	413.656	98.5595
414.62	96.6099	414.62	97.9759	414.62	96.9004	414.62	97.8059	414.62	96.4351	414.62	98.3318	414.62	95.8678	414.138	98.539
415.103	96.6085	415.103	97.9843	415.103	96.8391	415.103	97.806	415.103	96.4331	415.103	98.3398	415.103	95.9109	414.62	98.525
415.585	96.6062	415.585	97.9932	415.585	96.783	415.585	97.8113	415.585	96.4446	415.585	98.3523	415.585	95.9575	415.103	98.521
416.067	96.5865	416.067	97.9953	416.067	96.7226	416.067	97.8213	416.067	96.4507	416.067	98.3684	416.067	95.9746	415.585	98.5234
416.549	96.5661	416.549	97.9965	416.549	96.6843	416.549	97.8466	416.549	96.4711	416.549	98.3962	416.549	95.987	416.067	98.5338
417.031	96.5343	417.031	97.9907	417.031	96.6577	417.031	97.8873	417.031	96.4847	417.031	98.4347	417.031	95.9672	416.549	98.5485
417.513	96.5112	417.513	97.984	417.513	96.6646	417.513	97.9489	417.513	96.505	417.513	98.488	417.513	95.9421	417.031	98.5696
417.995	96.4889	417.995	97.9709	417.995	96.6882	417.995	98.0206	417.995	96.5073	417.995	98.548	417.995	95.891	417.513	98.5941
418.477	96.4841	418.477	97.9566	418.477	96.7375	418.477	98.092	418.477	96.5026	418.477	98.6085	418.477	95.8471	417.995	98.6225
418.959	96.4811	418.959	97.9356	418.959	96.7824	418.959	98.1404	418.959	96.4727	418.959	98.6534	418.959	95.7981	418.477	98.6492
419.442	96.4855	419.442	97.914	419.442	96.822	419.442	98.157	419.442	96.4399	419.442	98.6755	419.442	95.7767	418.959	98.6723
419.924	96.4771	419.924	97.8887	419.924	96.8331	419.924	98.1389	419.924	96.3979	419.924	98.6692	419.924	95.7609	419.442	98.6866
420.406	96.4642	420.406	97.8677	420.406	96.829	420.406	98.1007	420.406	96.3718	420.406	98.6406	420.406	95.7674	419.924	98.6932
420.888	96.4357	420.888	97.8491	420.888	96.801	420.888	98.0529	420.888	96.3501	420.888	98.5931	420.888	95.7645	420.406	98.6908
421.37	96.4071	421.37	97.8399	421.37	96.768	421.37	98.0094	421.37	96.3481	421.37	98.5345	421.37	95.7659	420.888	98.6821
421.852	96.3715	421.852	97.8366	421.852	96.722	421.852	97.9724	421.852	96.348	421.852	98.4656	421.852	95.7446	421.37	98.6659
422.334	96.3442	422.334	97.8443	422.334	96.6804	422.334	97.9459	422.334	96.36	422.334	98.3921	422.334	95.719	421.852	98.6438
422.816	96.3167	422.816	97.8568	422.816	96.634	422.816	97.9246	422.816	96.3649	422.816	98.3138	422.816	95.6697	422.334	98.6144
423.298	96.3008	423.298	97.8761	423.298	96.5995	423.298	97.9082	423.298	96.3717	423.298	98.2383	423.298	95.6212	422.816	98.5804
423.781	96.285	423.781	97.8934	423.781	96.5679	423.781	97.8904	423.781	96.3636	423.781	98.1678	423.781	95.5608	423.298	98.5427
424.263	96.2784	424.263	97.9086	424.263	96.5533	424.263	97.8726	424.263	96.3529	424.263	98.1111	424.263	95.5154	423.781	98.5067
424.745	96.2691	424.745	97.9133	424.745	96.5439	424.745	97.8521	424.745	96.3284	424.745	98.07	424.745	95.4727	424.263	98.4756
425.227	96.2672	425.227	97.9094	425.227	96.55	425.227	97.8333	425.227	96.3069	425.227	98.0505	425.227	95.4553	424.745	98.4548
425.709	96.2635	425.709	97.8927	425.709	96.5573	425.709	97.8152	425.709	96.2809	425.709	98.0502	425.709	95.4453	425.227	98.445
426.191	96.2692	426.191	97.8689	426.191	96.5742	426.191	97.8025	426.191	96.2675	426.191	98.0712	426.191	95.459	425.709	98.4483
426.673	96.2755	426.673	97.8371	426.673	96.5874	426.673	97.7925	426.673	96.2574	426.673	98.108	426.673	95.4757	426.191	98.4617
427.155	96.2907	427.155	97.8055	427.155	96.6055	427.155	97.7876	427.155	96.263	427.155	98.1596	427.155	95.509	426.673	98.4844
427.637	96.303	427.637	97.7741	427.637	96.616	427.637	97.7829	427.637	96.2707	427.637	98.2182	427.637	95.5382	427.155	98.5112
428.12	96.3181	428.12	97.7502	428.12	96.6275	428.12	97.7789	428.12	96.2876	428.12	98.2801	428.12	95.5763	427.637	98.5402
428.602	96.3237	428.602	97.7316	428.602	96.6281	428.602	97.7696	428.602	96.2975	428.602	98.3356	428.602	95.6036	428.12	98.5661
429.084	96.3266	429.084	97.722	429.084	96.6269	429.084	97.7552	429.084	96.306	429.084	98.3801	429.084	95.6329	428.602	98.5865
429.566	96.3183	429.566	97.7157	429.566	96.6144	429.566	97.7312	429.566	96.2995	429.566	98.4061	429.566	95.6471	429.084	98.5967
430.048	96.309	430.048	97.7134	430.048	96.6021	430.048	97.7007	430.048	96.2879	430.048	98.413	430.048	95.6607	429.566	98.5957
430.53	96.2931	430.53	97.7084	430.53	96.5842	430.53	97.6641	430.53	96.2632	430.53	98.3991	430.53	95.6599	430.048	98.5813
431.012	96.2807	431.012	97.7019	431.012	96.5741	431.012	97.629	431.012	96.2402	431.012	98.3702	431.012	95.661	430.53	98.5564
431.494	96.2651	431.494	97.69	431.494	96.5662	431.494	97.5998	431.494	96.2139	431.494	98.3298	431.494	95.6518	431.012	98.5235
431.977	96.2536	431.977	97.6771	431.977	96.5712	431.977	97.5856	431.977	96.1986	431.977	98.2862	431.977	95.6475	431.494	98.4895
432.459	96.2379	432.459	97.6617	432.459	96.5792	432.459	97.5875	432.459	96.1861	432.459	98.2416	432.459	95.6343	431.977	98.458
432.941	96.2253	432.941	97.6493	432.941	96.5957	432.941	97.6083	432.941	96.1851	432.941	98.2004	432.941	95.6243	432.459	98.434
433.423	96.209	433.423	97.6381	433.423	96.6075	433.423	97.6416	433.423	96.1834	433.423	98.1602	433.423	95.6018	432.941	98.4166
433.905	96.1984	433.905	97.6318	433.905	96.6186	433.905	97.6834	433.905	96.1874	433.905	98.1218	433.905	95.5788	433.423	98.405
434.387	96.1884	434.387	97.6269	434.387	96.6177	434.387	97.7235	434.387	96.1851	434.387	98.0819	434.387	95.5415	433.905	98.3936
434.869	96.1878	434.869	97.6257	434.869	96.6116	434.869	97.7577	434.869	96.1851	434.869	98.0436	434.869	95.5049	434.387	98.3797
435.351	96.1891	435.351	97.6245	435.351	96.5934	435.351	97.7806	435.351	96.1794	435.351	98.0077	435.351	95.4595	434.869	98.3598
435.834	96.1975	435.834	97.6263	435.834	96.5737	435.834	97.7946	435.834	96.179	435.834	97.9815	435.834	95.4232	435.351	98.336
436.316	96.2025	436.316	97.6283	436.316	96.5481	436.316	97.8007	436.316	96.1771	436.316	97.9683	436.316	95.3879	435.834	98.3106
436.798	96.2078	436.798	97.6342	436.798	96.5279	436.798	97.8051	436.798	96.183	436.798	97.974	436.798	95.37	436.316	98.2901
437.28	96.2046	437.28	97.6414	437.28	96.5083	437.28	97.809	437.28	96.1871	437.28	97.997	437.28	95.3581	436.798	98.2781
437.762	96.1993	437.762	97.6526	437.762	96.4987	437.762	97.8147	437.762	96.1952	437.762	98.0367	437.762	95.3634	437.28	98.2783
438.244	96.1863	438.244	97.6634	438.244	96.4922	438.244	97.8182	438.244	96.196	438.244	98.0861	438.244	95.3713	437.762	98.2896
438.726	96.1736	438.726	97.6747	438.726	96.4965	438.726	97.8177	438.726	96.195	438.726	98.1406	438.726	95.3902	438.244	98.3111
439.208	96.1559	439.208	97.6811	439.208	96.5035	439.208	97.808	439.208	96.1827	439.208	98.1925	439.208	95.4053	438.726	98.3387
439.69	96.1401	439.69	97.6832	439.69	96.519	439.69	97.7892	439.69	96.1668	439.69	98.2393	439.69	95.4254	439.208	98.3704
440.173	96.1201	440.173	97.6766	440.173	96.5336	440.173	97.7606	440.173	96.1404	440.173	98.2763	440.173	95.4371	439.69	98.4025
440.655	96.1024	440.655	97.6641	440.655	96.5512	440.655	97.7278	440.655	96.113	440.655	98.3041	440.655	95.4501	440.173	98.4342
441.137	96.0815	441.137	97.6449	441.137	96.5619	441.137	97.6949	441.137	96.0792	441.137	98.3214	441.137	95.4524	440.655	98.4623
441.619	96.0652	441.619	97.6256	441.619	96.5699	441.619	97.6708	441.619	96.0496	441.619	98.3313	441.619	95.4546	441.137	98.4856
442.101	96.0488	442.101	97.6087	442.101	96.5674	442.101	97.6589	442.101	96.0192	442.101	98.3338	442.101	95.4457	441.619	98.5008
442.583	96.0388	442.583	97.6019	442.583	96.5617	442.583	97.6637	442.583	95.9984	442.583	98.3321	442.583	95.437	442.101	98.5071
443.065	96.0287	443.065	97.6059	443.065	96.5482	443.065	97.6814	443.065	95.9812	443.065	98.3257	443.065	95.4182	442.583	98.5031
443.547	96.0226	443.547	97.6235	443.547	96.536	443.547	97.7086	443.547	95.9758	443.547	98.3162	443.547	95.4006	443.065	98.4909
444.029	96.0126	444.029	97.6487	444.029	96.5208	444.029	97.7356	444.029	95.974	444.029	98.3014	444.029	95.3747	443.547	98.4726
444.512	96.0032	444.512	97.6778	444.512	96.5104	444.512	97.7558	444.512	95.9809	444.512	98.2818	444.512	95.3525	444.029	98.4525
444.994	95.989	444.994	97.7018	444.994	96.4985	444.994	97.7614	444.994	95.9862	444.994	98.2553	444.994	95.3257	444.512	98.433
445.476	95.9772	445.476	97.7171	445.476	96.491	445.476	97.7509	445.476	95.994	445.476	98.2236	445.476	95.3071	444.994	98.4171
445.958	95.9643	445.958	97.7183	445.958	96.4809	445.958	97.7234	445.958	95.9941	445.958	98.1871	445.958	95.2895	445.476	98.4047
446.44	95.9574	446.44	97.7079	446.44	96.4739	446.44	97.6847	446.44	95.9921	446.44	98.1506	446.44	95.2852	445.958	98.3967
446.922	95.9511	446.922	97.6874	446.922	96.4636	446.922	97.6401	446.922	95.9808	446.922	98.1168	446.922	95.2851	446.44	98.3916
447.404	95.949	447.404	97.6646	447.404	96.4557	447.404	97.5993	447.404	95.9688	447.404	98.0914	447.404	95.2983	446.922	98.3898
447.886	95.9438	447.886	97.6431	447.886	96.4439	447.886	97.5672	447.886	95.9515	447.886	98.0757	447.886	95.3127	447.404	98.3905
448.368	95.9389	448.368	97.6295	448.368	96.4338	448.368	97.5497	448.368	95.9387	448.368	98.072	448.368	95.334	447.886	98.3942
448.851	95.929	448.851	97.6231	448.851	96.419	448.851	97.5457	448.851	95.9257	448.851	98.0777	448.851	95.3491	448.368	98.3994
449.333	95.9213	449.333	97.625	449.333	96.4052	449.333	97.554	449.333	95.92	449.333	98.0913	449.333	95.3642	448.851	98.4057
449.815	95.9135	449.815	97.6291	449.815	96.3867	449.815	97.5681	449.815	95.9145	449.815	98.1081	449.815	95.3682	449.333	98.41
450.297	95.9137	450.297	97.633	450.297	96.3701	450.297	97.5838	450.297	95.914	450.297	98.1262	450.297	95.3694	449.815	98.4106
450.779	95.918	450.779	97.6302	450.779	96.3507	450.779	97.5946	450.779	95.91	450.779	98.1421	450.779	95.3589	450.297	98.405
451.261	95.9303	451.261	97.6192	451.261	96.3357	451.261	97.5982	451.261	95.907	451.261	98.1557	451.261	95.3462	450.779	98.3935
451.743	95.9418	451.743	97.5968	451.743	96.3204	451.743	97.5915	451.743	95.8975	451.743	98.1649	451.743	95.3233	451.261	98.3766
452.226	95.9529	452.226	97.5658	452.226	96.3112	452.226	97.5763	452.226	95.888	452.226	98.1705	452.226	95.3004	451.743	98.3581
452.708	95.9547	452.708	97.5272	452.708	96.3025	452.708	97.5533	452.708	95.8734	452.708	98.1705	452.708	95.2705	452.226	98.3407
453.19	95.9504	453.19	97.4874	453.19	96.2995	453.19	97.5272	453.19	95.8619	453.19	98.1658	453.19	95.2444	452.708	98.3282
453.672	95.9365	453.672	97.4486	453.672	96.2962	453.672	97.4998	453.672	95.8485	453.672	98.1542	453.672	95.2151	453.19	98.3206
454.154	95.9209	454.154	97.4164	454.154	96.2971	454.154	97.4753	454.154	95.84	454.154	98.1364	454.154	95.1928	453.672	98.3174
454.636	95.902	454.636	97.3901	454.636	96.2963	454.636	97.4541	454.636	95.8294	454.636	98.1104	454.636	95.1694	454.154	98.3148
455.118	95.887	455.118	97.371	455.118	96.298	455.118	97.4385	455.118	95.821	455.118	98.0767	455.118	95.1531	454.636	98.3097
455.6	95.8718	455.6	97.3545	455.6	96.2957	455.6	97.4273	455.6	95.8067	455.6	98.0332	455.6	95.1344	455.118	98.2974
456.082	95.8599	456.082	97.3388	456.082	96.293	456.082	97.4213	456.082	95.791	456.082	97.9809	456.082	95.1206	455.6	98.2761
456.565	95.8445	456.565	97.3175	456.565	96.2832	456.565	97.418	456.565	95.7682	456.565	97.9191	456.565	95.1024	456.082	98.2437
457.047	95.8277	457.047	97.2897	457.047	96.2702	457.047	97.4167	457.047	95.7465	457.047	97.8521	457.047	95.0875	456.565	98.2026
457.529	95.8035	457.529	97.2535	457.529	96.2488	457.529	97.4134	457.529	95.7243	457.529	97.7838	457.529	95.068	457.047	98.1552
458.011	95.7769	458.011	97.2139	458.011	96.2255	458.011	97.4069	458.011	95.7118	458.011	97.7227	458.011	95.0532	457.529	98.1071
458.493	95.7452	458.493	97.1741	458.493	96.1977	458.493	97.3932	458.493	95.7058	458.493	97.6739	458.493	95.0359	458.011	98.0617
458.975	95.7154	458.975	97.1409	458.975	96.1726	458.975	97.3727	458.975	95.7112	458.975	97.643	458.975	95.0248	458.493	98.022
459.457	95.6852	459.457	97.1146	459.457	96.1466	459.457	97.3441	459.457	95.7183	459.457	97.6295	459.457	95.0121	458.975	97.9872
459.939	95.6607	459.939	97.0968	459.939	96.1251	459.939	97.3107	459.939	95.7275	459.939	97.6329	459.939	95.0056	459.457	97.9568
460.421	95.6383	460.421	97.0825	460.421	96.1029	460.421	97.2739	460.421	95.7282	460.421	97.6483	460.421	94.9972	459.939	97.9284
460.904	95.623	460.904	97.0704	460.904	96.0847	460.904	97.2394	460.904	95.7224	460.904	97.6727	460.904	94.9945	460.421	97.9024
461.386	95.6108	461.386	97.0554	461.386	96.0658	461.386	97.2103	461.386	95.7036	461.386	97.7011	461.386	94.9892	460.904	97.8785
461.868	95.6057	461.868	97.0386	461.868	96.0516	461.868	97.1925	461.868	95.6791	461.868	97.7318	461.868	94.9881	461.386	97.8596
462.35	95.6021	462.35	97.0192	462.35	96.0376	462.35	97.1872	462.35	95.6475	462.35	97.7612	462.35	94.9821	461.868	97.8477
462.832	95.6025	462.832	97.0023	462.832	96.0293	462.832	97.1956	462.832	95.6197	462.832	97.7894	462.832	94.977	462.35	97.8458
463.314	95.6007	463.314	96.9894	463.314	96.0215	463.314	97.213	463.314	95.5954	463.314	97.8146	463.314	94.9637	462.832	97.8538
463.796	95.5993	463.796	96.9858	463.796	96.0182	463.796	97.2347	463.796	95.5834	463.796	97.838	463.796	94.9493	463.314	97.8708
464.278	95.5933	464.278	96.991	464.278	96.0138	464.278	97.2533	464.278	95.5793	464.278	97.8581	464.278	94.9278	463.796	97.8927
464.76	95.5875	464.76	97.0069	464.76	96.0121	464.76	97.2656	464.76	95.5869	464.76	97.8756	464.76	94.909	464.278	97.9161
465.243	95.5786	465.243	97.0303	465.243	96.0085	465.243	97.2686	465.243	95.598	465.243	97.8886	465.243	94.8893	464.76	97.9365
465.725	95.5717	465.725	97.0614	465.725	96.0084	465.725	97.2652	465.725	95.6138	465.725	97.8973	465.725	94.8794	465.243	97.9526
466.207	95.5632	466.207	97.0969	466.207	96.0082	466.207	97.2576	466.207	95.6256	466.207	97.8995	466.207	94.8744	465.725	97.9636
466.689	95.5568	466.689	97.1371	466.689	96.0135	466.689	97.2518	466.689	95.6354	466.689	97.896	466.689	94.8814	466.207	97.9725
467.171	95.5484	467.171	97.179	467.171	96.02	467.171	97.2501	467.171	95.6367	467.171	97.8858	467.171	94.8911	466.689	97.9818
467.653	95.5417	467.653	97.2228	467.653	96.0312	467.653	97.2548	467.653	95.6338	467.653	97.871	467.653	94.9066	467.171	97.9951
468.135	95.5341	468.135	97.2648	468.135	96.0406	468.135	97.2632	468.135	95.6226	468.135	97.8523	468.135	94.9164	467.653	98.013
468.617	95.5314	468.617	97.3048	468.617	96.0506	468.617	97.2738	468.617	95.6094	468.617	97.8332	468.617	94.9246	468.135	98.0356
469.099	95.5323	469.099	97.3396	469.099	96.0544	469.099	97.2822	469.099	95.591	469.099	97.8156	469.099	94.9227	468.617	98.0596
469.582	95.5424	469.582	97.3705	469.582	96.0554	469.582	97.2883	469.582	95.5735	469.582	97.8034	469.582	94.918	469.099	98.0826
470.064	95.5583	470.064	97.3964	470.064	96.0492	470.064	97.2913	470.064	95.5533	470.064	97.7981	470.064	94.905	469.582	98.101
470.546	95.5818	470.546	97.4203	470.546	96.0414	470.546	97.2945	470.546	95.5356	470.546	97.8025	470.546	94.892	470.064	98.114
471.028	95.6053	471.028	97.4423	471.028	96.0303	471.028	97.2997	471.028	95.5166	471.028	97.8163	471.028	94.8732	470.546	98.1208
471.51	95.6276	471.51	97.4648	471.51	96.0232	471.51	97.3102	471.51	95.5017	471.51	97.8396	471.51	94.8561	471.028	98.1231
471.992	95.6407	471.992	97.486	471.992	96.0193	471.992	97.3256	471.992	95.4874	471.992	97.8689	471.992	94.8339	471.51	98.1221
472.474	95.6461	472.474	97.5054	472.474	96.0251	472.474	97.3462	472.474	95.48	472.474	97.902	472.474	94.8139	471.992	98.1196
472.957	95.6405	472.957	97.5191	472.957	96.0368	472.957	97.3684	472.957	95.4758	472.957	97.9344	472.957	94.7903	472.474	98.1156
473.439	95.6303	473.439	97.5265	473.439	96.0564	473.439	97.3908	473.439	95.4796	473.439	97.9646	473.439	94.7708	472.957	98.1102
473.921	95.6149	473.921	97.5256	473.921	96.0755	473.921	97.4106	473.921	95.486	473.921	97.9901	473.921	94.7498	473.439	98.102
474.403	95.6003	474.403	97.5189	474.403	96.0931	474.403	97.4281	474.403	95.4976	474.403	98.0118	474.403	94.7345	473.921	98.0912
474.885	95.5836	474.885	97.507	474.885	96.1005	474.885	97.4422	474.885	95.5078	474.885	98.0292	474.885	94.7182	474.403	98.0773
475.367	95.5675	475.367	97.4938	475.367	96.0986	475.367	97.4543	475.367	95.519	475.367	98.0434	475.367	94.7077	474.885	98.0617
475.849	95.5479	475.849	97.4796	475.849	96.0829	475.849	97.4636	475.849	95.5255	475.849	98.053	475.849	94.6966	475.367	98.0451
476.331	95.5279	476.331	97.4667	476.331	96.0596	476.331	97.4713	476.331	95.5313	476.331	98.0584	476.331	94.6925	475.849	98.0301
476.813	95.505	476.813	97.4535	476.813	96.0293	476.813	97.4769	476.813	95.5326	476.813	98.0575	476.813	94.6903	476.331	98.0173
477.296	95.4848	477.296	97.4408	477.296	96.0019	477.296	97.4824	477.296	95.5349	477.296	98.0506	477.296	94.6972	476.813	98.0088
477.778	95.4662	477.778	97.4265	477.778	95.9797	477.778	97.4882	477.778	95.5352	477.778	98.0365	477.778	94.707	477.296	98.0045
478.26	95.455	478.26	97.4124	478.26	95.9708	478.26	97.4966	478.26	95.5387	478.26	98.0162	478.26	94.7243	477.778	98.005
478.742	95.4489	478.742	97.3979	478.742	95.9724	478.742	97.5069	478.742	95.5411	478.742	97.9894	478.742	94.7398	478.26	98.0089
479.224	95.4512	479.224	97.3865	479.224	95.9867	479.224	97.5188	479.224	95.5457	479.224	97.9578	479.224	94.7559	478.742	98.0156
479.706	95.4576	479.706	97.3786	479.706	96.0059	479.706	97.5288	479.706	95.5467	479.706	97.9213	479.706	94.7629	479.224	98.0227
480.188	95.4699	480.188	97.3776	480.188	96.0294	480.188	97.5347	480.188	95.5469	480.188	97.8822	480.188	94.7647	479.706	98.0293
480.67	95.4831	480.67	97.3827	480.67	96.0494	480.67	97.5328	480.67	95.5409	480.67	97.842	480.67	94.7552	480.188	98.0335
481.152	95.4987	481.152	97.395	481.152	96.0671	481.152	97.523	481.152	95.5326	481.152	97.8046	481.152	94.7417	480.67	98.0355
481.635	95.5115	481.635	97.4116	481.635	96.0779	481.635	97.5053	481.635	95.5181	481.635	97.7726	481.635	94.721	481.152	98.0346
482.117	95.5227	482.117	97.4311	482.117	96.0851	482.117	97.4838	482.117	95.5026	482.117	97.751	482.117	94.7018	481.635	98.0324
482.599	95.5269	482.599	97.449	482.599	96.0852	482.599	97.4611	482.599	95.4835	482.599	97.7414	482.599	94.6809	482.117	98.0293
483.081	95.5256	483.081	97.4634	483.081	96.0822	483.081	97.4414	483.081	95.4664	483.081	97.7458	483.081	94.6659	482.599	98.0268
483.563	95.5148	483.563	97.4705	483.563	96.0727	483.563	97.4249	483.563	95.4491	483.563	97.7622	483.563	94.6517	483.081	98.0243
484.045	95.4982	484.045	97.47	484.045	96.0608	484.045	97.4121	484.045	95.4367	484.045	97.7888	484.045	94.6443	483.563	98.0217
484.527	95.4745	484.527	97.4608	484.527	96.0439	484.527	97.3997	484.527	95.4257	484.527	97.8207	484.527	94.6375	484.045	98.0171
485.009	95.4497	485.009	97.4455	485.009	96.0271	485.009	97.3862	485.009	95.4198	485.009	97.8542	485.009	94.636	484.527	98.0098
485.491	95.4235	485.491	97.425	485.491	96.0087	485.491	97.3691	485.491	95.4135	485.491	97.885	485.491	94.6327	485.009	97.9983
485.974	95.401	485.974	97.4031	485.974	95.9932	485.974	97.3495	485.974	95.4086	485.974	97.911	485.974	94.6309	485.491	97.9833
486.456	95.3802	486.456	97.3808	486.456	95.9774	486.456	97.3277	486.456	95.3985	486.456	97.9296	486.456	94.6225	485.974	97.965
486.938	95.3637	486.938	97.3607	486.938	95.9638	486.938	97.3064	486.938	95.3855	486.938	97.9408	486.938	94.611	486.456	97.9453
487.42	95.3473	487.42	97.3421	487.42	95.9475	487.42	97.2856	487.42	95.3651	487.42	97.9429	487.42	94.5898	486.938	97.9246
487.902	95.332	487.902	97.326	487.902	95.9305	487.902	97.2662	487.902	95.3426	487.902	97.9364	487.902	94.5652	487.42	97.9048
488.384	95.3132	488.384	97.3106	488.384	95.9091	488.384	97.2458	488.384	95.3162	488.384	97.9208	488.384	94.5338	487.902	97.8858
488.866	95.2925	488.866	97.2968	488.866	95.8877	488.866	97.2235	488.866	95.2934	488.866	97.8975	488.866	94.5051	488.384	97.8687
489.348	95.2661	489.348	97.2835	489.348	95.8647	489.348	97.1968	489.348	95.273	489.348	97.8669	489.348	94.4775	488.866	97.8535
489.831	95.2375	489.831	97.2725	489.831	95.8458	489.831	97.1666	489.831	95.2605	489.831	97.8316	489.831	94.4601	489.348	97.841
490.313	95.2054	490.313	97.2636	490.313	95.8295	490.313	97.1335	490.313	95.2519	490.313	97.7928	490.313	94.4491	489.831	97.8303
490.795	95.1757	490.795	97.2586	490.795	95.8198	490.795	97.1015	490.795	95.249	490.795	97.753	490.795	94.4499	490.313	97.8214
491.277	95.1488	491.277	97.2565	491.277	95.8127	491.277	97.073	491.277	95.2454	491.277	97.7127	491.277	94.4553	490.795	97.8119
491.759	95.1315	491.759	97.2573	491.759	95.8097	491.759	97.0519	491.759	95.2422	491.759	97.6736	491.759	94.4682	491.277	97.8
492.241	95.123	492.241	97.2579	492.241	95.8054	492.241	97.0385	492.241	95.2344	492.241	97.6357	492.241	94.4803	491.759	97.7831
492.723	95.1263	492.723	97.2566	492.723	95.8013	492.723	97.0331	492.723	95.2258	492.723	97.6002	492.723	94.4946	492.241	97.7602
493.205	95.1359	493.205	97.2491	493.205	95.793	493.205	97.032	493.205	95.2138	493.205	97.5669	493.205	94.5035	492.723	97.7312
493.688	95.1499	493.688	97.2339	493.688	95.7837	493.688	97.033	493.688	95.2039	493.688	97.5371	493.688	94.5104	493.205	97.6984
494.17	95.1602	494.17	97.2086	494.17	95.7704	494.17	97.032	494.17	95.1933	494.17	97.51	494.17	94.5082	493.688	97.6641
494.652	95.1653	494.652	97.1747	494.652	95.7571	494.652	97.0283	494.652	95.1857	494.652	97.4867	494.652	94.5006	494.17	97.632
495.134	95.1601	495.134	97.1326	495.134	95.7414	495.134	97.0209	495.134	95.1767	495.134	97.4662	495.134	94.4815	494.652	97.6037
495.616	95.1482	495.616	97.0869	495.616	95.7276	495.616	97.0127	495.616	95.1686	495.616	97.4499	495.616	94.4566	495.134	97.5803
496.098	95.1298	496.098	97.0404	496.098	95.7137	496.098	97.0054	496.098	95.1564	496.098	97.4379	496.098	94.4227	495.616	97.5606
496.58	95.1117	496.58	96.9981	496.58	95.7044	496.58	97.0026	496.58	95.1433	496.58	97.4325	496.58	94.3884	496.098	97.5436
497.062	95.0945	497.062	96.962	497.062	95.6976	497.062	97.0047	497.062	95.1257	497.062	97.434	497.062	94.353	496.58	97.5275
497.544	95.0835	497.544	96.9352	497.544	95.6968	497.544	97.0121	497.544	95.1081	497.544	97.4441	497.544	94.326	497.062	97.5123
498.027	95.0758	498.027	96.9167	498.027	95.6982	498.027	97.0217	498.027	95.0878	498.027	97.4609	498.027	94.3053	497.544	97.4982
498.509	95.0733	498.509	96.9065	498.509	95.7032	498.509	97.0309	498.509	95.0698	498.509	97.4831	498.509	94.2972	498.027	97.4873
498.991	95.0715	498.991	96.9019	498.991	95.7063	498.991	97.0354	498.991	95.0516	498.991	97.5056	498.991	94.2956	498.509	97.4805
499.473	95.0722	499.473	96.9028	499.473	95.7082	499.473	97.0341	499.473	95.038	499.473	97.5251	499.473	94.3039	498.991	97.4793
499.955	95.0724	499.955	96.907	499.955	95.7041	499.955	97.0259	499.955	95.0268	499.955	97.5362	499.955	94.3138	499.473	97.4825
500.437	95.0751	500.437	96.9155	500.437	95.6966	500.437	97.0138	500.437	95.0227	500.437	97.5367	500.437	94.3276	499.955	97.4893
500.919	95.0777	500.919	96.9268	500.919	95.6834	500.919	97	500.919	95.0229	500.919	97.5242	500.919	94.3372	500.437	97.4968
501.401	95.0822	501.401	96.9417	501.401	95.6694	501.401	96.9892	501.401	95.0304	501.401	97.5005	501.401	94.3452	500.919	97.504
501.884	95.0841	501.884	96.9576	501.884	95.6538	501.884	96.9831	501.884	95.04	501.884	97.4676	501.884	94.3445	501.401	97.5094
502.366	95.0841	502.366	96.9742	502.366	95.6412	502.366	96.9835	502.366	95.0523	502.366	97.4303	502.366	94.3389	501.884	97.5142
502.848	95.0778	502.848	96.9883	502.848	95.6295	502.848	96.9879	502.848	95.0609	502.848	97.3925	502.848	94.3234	502.366	97.5193
503.33	95.068	503.33	97.0002	503.33	95.622	503.33	96.9951	503.33	95.0669	503.33	97.3592	503.33	94.3044	502.848	97.5268
503.812	95.0536	503.812	97.009	503.812	95.6152	503.812	97.0023	503.812	95.066	503.812	97.3323	503.812	94.2791	503.33	97.5367
504.294	95.04	504.294	97.017	504.294	95.6118	504.294	97.0095	504.294	95.0626	504.294	97.3145	504.294	94.2554	503.812	97.549
504.776	95.0278	504.776	97.0247	504.776	95.6086	504.776	97.0169	504.776	95.0549	504.776	97.3054	504.776	94.2312	504.294	97.5614
505.258	95.0217	505.258	97.0347	505.258	95.6088	505.258	97.0271	505.258	95.0485	505.258	97.3057	505.258	94.2134	504.776	97.5728
505.74	95.0198	505.74	97.0466	505.74	95.6093	505.74	97.0414	505.74	95.0418	505.74	97.3135	505.74	94.1987	505.258	97.5807
506.223	95.0237	506.223	97.0615	506.223	95.6126	506.223	97.0616	506.223	95.0396	506.223	97.3283	506.223	94.1922	505.74	97.585
506.705	95.0284	506.705	97.0776	506.705	95.6151	506.705	97.0862	506.705	95.0388	506.705	97.3481	506.705	94.1884	506.223	97.5854
507.187	95.033	507.187	97.0951	507.187	95.6189	507.187	97.1136	507.187	95.0426	507.187	97.3728	507.187	94.1909	506.705	97.5836
507.669	95.0319	507.669	97.1123	507.669	95.62	507.669	97.1393	507.669	95.0472	507.669	97.4013	507.669	94.1932	507.187	97.5806
508.151	95.0255	508.151	97.1303	508.151	95.6212	508.151	97.1607	508.151	95.0552	508.151	97.4346	508.151	94.1987	507.669	97.5779
508.633	95.0104	508.633	97.1477	508.633	95.6194	508.633	97.1742	508.633	95.0629	508.633	97.472	508.633	94.2009	508.151	97.576
509.115	94.99	509.115	97.1653	509.115	95.6183	509.115	97.1799	509.115	95.0727	509.115	97.5136	509.115	94.2034	508.633	97.5754
509.597	94.9636	509.597	97.1807	509.597	95.6154	509.597	97.1775	509.597	95.0804	509.597	97.5565	509.597	94.2004	509.115	97.5756
510.079	94.9365	510.079	97.1933	510.079	95.6143	510.079	97.1696	510.079	95.088	510.079	97.5981	510.079	94.1961	509.597	97.577
510.562	94.909	510.562	97.2002	510.562	95.6123	510.562	97.1575	510.562	95.0913	510.562	97.6333	510.562	94.1858	510.079	97.579
511.044	94.886	511.044	97.2014	511.044	95.6123	511.044	97.1442	511.044	95.0927	511.044	97.6583	511.044	94.1747	510.562	97.5818
511.526	94.8665	511.526	97.1963	511.526	95.6116	511.526	97.1307	511.526	95.0889	511.526	97.6689	511.526	94.1596	511.044	97.5844
512.008	94.8528	512.008	97.1875	512.008	95.6128	512.008	97.1188	512.008	95.0834	512.008	97.6643	512.008	94.1461	511.526	97.5866
512.49	94.8403	512.49	97.1764	512.49	95.6129	512.49	97.1079	512.49	95.0739	512.49	97.6441	512.49	94.1307	512.008	97.5869
512.972	94.8286	512.972	97.1663	512.972	95.6139	512.972	97.098	512.972	95.0644	512.972	97.6107	512.972	94.1176	512.49	97.5846
513.454	94.8117	513.454	97.1567	513.454	95.6123	513.454	97.0868	513.454	95.0524	513.454	97.5655	513.454	94.1015	512.972	97.5782
513.936	94.79	513.936	97.1475	513.936	95.6097	513.936	97.0729	513.936	95.0412	513.936	97.5114	513.936	94.0853	513.454	97.5676
514.418	94.7601	514.418	97.1342	514.418	95.6022	514.418	97.0534	514.418	95.0278	514.418	97.4488	514.418	94.0634	513.936	97.5515
514.901	94.7255	514.901	97.1138	514.901	95.5918	514.901	97.0271	514.901	95.0153	514.901	97.3794	514.901	94.0403	514.418	97.5294
515.383	94.6865	515.383	97.0814	515.383	95.5758	515.383	96.9922	515.383	95.0011	515.383	97.3037	515.383	94.0127	514.901	97.4995
515.865	94.6488	515.865	97.0356	515.865	95.5573	515.865	96.9497	515.865	94.9887	515.865	97.2247	515.865	93.9878	515.383	97.4602
516.347	94.6121	516.347	96.9753	516.347	95.5348	516.347	96.9	516.347	94.9756	516.347	97.1447	516.347	93.9634	515.865	97.4089
516.829	94.5803	516.829	96.904	516.829	95.5121	516.829	96.846	516.829	94.9651	516.829	97.0686	516.829	93.9458	516.347	97.3449
517.311	94.5502	517.311	96.8244	517.311	95.4876	517.311	96.7897	517.311	94.9537	517.311	96.9992	517.311	93.93	516.829	97.2684
517.793	94.5226	517.793	96.7421	517.793	95.4647	517.793	96.7347	517.793	94.9437	517.793	96.9402	517.793	93.9185	517.311	97.1832
518.275	94.4925	518.275	96.6604	518.275	95.4408	518.275	96.683	518.275	94.9311	518.275	96.8919	518.275	93.903	517.793	97.0954
518.758	94.4605	518.758	96.5844	518.758	95.419	518.758	96.6383	518.758	94.9186	518.758	96.8559	518.758	93.8849	518.275	97.0141
519.24	94.4223	519.24	96.5167	519.24	95.3971	519.24	96.6029	519.24	94.903	519.24	96.8316	519.24	93.8579	518.758	96.9476
519.722	94.3791	519.722	96.4627	519.722	95.3785	519.722	96.5808	519.722	94.8879	519.722	96.821	519.722	93.8268	519.24	96.905
520.204	94.3265	520.204	96.4255	520.204	95.3607	520.204	96.574	520.204	94.8709	520.204	96.8248	520.204	93.7892	519.722	96.8906
520.686	94.2655	520.686	96.4101	520.686	95.3464	520.686	96.5845	520.686	94.855	520.686	96.8459	520.686	93.7521	520.204	96.9057
521.168	94.1911	521.168	96.4178	521.168	95.3315	521.168	96.6105	521.168	94.837	521.168	96.8842	521.168	93.7132	520.686	96.9464
521.65	94.1044	521.65	96.4499	521.65	95.3166	521.65	96.6496	521.65	94.8192	521.65	96.9393	521.65	93.6777	521.168	97.0067
522.132	94.0016	522.132	96.5024	522.132	95.296	522.132	96.696	522.132	94.7976	522.132	97.0072	522.132	93.6397	521.65	97.0781
522.615	93.8847	522.615	96.5709	522.615	95.2692	522.615	96.7445	522.615	94.7745	522.615	97.0829	522.615	93.6003	522.132	97.1536
523.097	93.7502	523.097	96.6478	523.097	95.231	523.097	96.7894	523.097	94.746	523.097	97.1599	523.097	93.5505	522.615	97.2271
523.579	93.5987	523.579	96.727	523.579	95.1815	523.579	96.8286	523.579	94.714	523.579	97.2331	523.579	93.489	523.097	97.2956
524.061	93.4232	524.061	96.8013	524.061	95.1157	524.061	96.8611	524.061	94.6731	524.061	97.2973	524.061	93.4048	523.579	97.357
524.543	93.2204	524.543	96.8676	524.543	95.0339	524.543	96.8895	524.543	94.6227	524.543	97.3506	524.543	93.2959	524.061	97.4116
525.025	92.98	525.025	96.9232	525.025	94.9303	525.025	96.9169	525.025	94.5545	525.025	97.3917	525.025	93.1523	524.543	97.4596
525.507	92.699	525.507	96.97	525.507	94.8047	525.507	96.9478	525.507	94.4663	525.507	97.4226	525.507	92.9752	525.025	97.5023
525.989	92.372	525.989	97.0092	525.989	94.6523	525.989	96.9842	525.989	94.3515	525.989	97.4445	525.989	92.7596	525.507	97.5402
526.471	92.0063	526.471	97.0451	526.471	94.4761	526.471	97.0275	526.471	94.2133	526.471	97.4612	526.471	92.5145	525.989	97.5748
526.954	91.6098	526.954	97.0798	526.954	94.2771	526.954	97.0754	526.954	94.0532	526.954	97.4755	526.954	92.2443	526.471	97.6068
527.436	91.2016	527.436	97.1161	527.436	94.0658	527.436	97.1262	527.436	93.8826	527.436	97.4914	527.436	91.9658	526.954	97.6378
527.918	90.799	527.918	97.1538	527.918	93.8504	527.918	97.1762	527.918	93.7097	527.918	97.5118	527.918	91.689	527.436	97.668
528.4	90.4276	528.4	97.193	528.4	93.6479	528.4	97.2235	528.4	93.5495	528.4	97.54	528.4	91.4351	527.918	97.698
528.882	90.1057	528.882	97.2311	528.882	93.4695	528.882	97.2662	528.882	93.4091	528.882	97.5766	528.882	91.2139	528.4	97.727
529.364	89.858	529.364	97.2669	529.364	93.3328	529.364	97.3042	529.364	93.3006	529.364	97.6222	529.364	91.0446	528.882	97.7545
529.846	89.7002	529.846	97.2975	529.846	93.2464	529.846	97.3368	529.846	93.2272	529.846	97.6738	529.846	90.9331	529.364	97.7793
530.328	89.649	530.328	97.3227	530.328	93.2209	530.328	97.3646	530.328	93.1962	530.328	97.7285	530.328	90.8912	529.846	97.8018
530.811	89.7072	530.811	97.3415	530.811	93.2548	530.811	97.3871	530.811	93.2055	530.811	97.7816	530.811	90.9147	530.328	97.8224
531.293	89.873	531.293	97.3556	531.293	93.3463	531.293	97.4048	531.293	93.2574	531.293	97.8299	531.293	91.0028	530.811	97.8434
531.775	90.1287	531.775	97.3658	531.775	93.4827	531.775	97.4171	531.775	93.3446	531.775	97.8706	531.775	91.1399	531.293	97.8665
532.257	90.4527	532.257	97.3748	532.257	93.6532	532.257	97.4243	532.257	93.4637	532.257	97.904	532.257	91.3156	531.775	97.8938
532.739	90.8137	532.739	97.383	532.739	93.8407	532.739	97.426	532.739	93.6023	532.739	97.9308	532.739	91.5093	532.257	97.9254
533.221	91.1879	533.221	97.3917	533.221	94.0357	533.221	97.4232	533.221	93.7536	533.221	97.9529	533.221	91.7117	532.739	97.9607
533.703	91.5488	533.703	97.3998	533.703	94.2247	533.703	97.4163	533.703	93.9034	533.703	97.9713	533.703	91.9069	533.221	97.9966
534.185	91.8834	534.185	97.4072	534.185	94.4035	534.185	97.4076	534.185	94.0456	534.185	97.9866	534.185	92.0924	533.703	98.0303
534.668	92.1806	534.668	97.4122	534.668	94.5653	534.668	97.3991	534.668	94.1705	534.668	97.9974	534.668	92.2601	534.185	98.0587
535.149	92.4415	535.149	97.415	535.149	94.7111	535.149	97.3939	535.149	94.2776	535.149	98.0028	535.149	92.4138	534.668	98.0799
535.632	92.6666	535.632	97.4149	535.632	94.8389	535.632	97.3938	535.632	94.3644	535.632	98.0013	535.632	92.5501	535.149	98.0932
536.114	92.8645	536.114	97.4133	536.114	94.953	536.114	97.4008	536.114	94.4364	536.114	97.9932	536.114	92.6752	535.632	98.0999
536.596	93.0396	536.596	97.4102	536.596	95.0536	536.596	97.4136	536.596	94.4954	536.596	97.9791	536.596	92.7869	536.114	98.1011
537.078	93.2004	537.078	97.4068	537.078	95.1452	537.078	97.4308	537.078	94.5483	537.078	97.961	537.078	92.891	536.596	98.0989
537.56	93.3489	537.56	97.4026	537.56	95.2271	537.56	97.4484	537.56	94.5959	537.56	97.9404	537.56	92.9844	537.078	98.094
538.042	93.4902	538.042	97.3981	538.042	95.302	538.042	97.4634	538.042	94.6427	538.042	97.9191	538.042	93.0723	537.56	98.0869
538.524	93.623	538.524	97.392	538.524	95.3677	538.524	97.4725	538.524	94.6871	538.524	97.8972	538.524	93.1517	538.042	98.0775
539.006	93.7498	539.006	97.3848	539.006	95.4258	539.006	97.4754	539.006	94.7316	539.006	97.875	539.006	93.2276	538.524	98.0659
539.489	93.8681	539.489	97.3753	539.489	95.4737	539.489	97.4723	539.489	94.7735	539.489	97.8521	539.489	93.2972	539.006	98.052
539.971	93.9798	539.971	97.3641	539.971	95.5138	539.971	97.466	539.971	94.8148	539.971	97.829	539.971	93.365	539.489	98.0366
540.453	94.0829	540.453	97.3509	540.453	95.5444	540.453	97.4584	540.453	94.8525	540.453	97.8063	540.453	93.4275	539.971	98.0204
540.935	94.1798	540.935	97.3368	540.935	95.569	540.935	97.4518	540.935	94.8882	540.935	97.7865	540.935	93.4884	540.453	98.0047
541.417	94.2689	541.417	97.3218	541.417	95.5867	541.417	97.4463	541.417	94.9185	541.417	97.7713	541.417	93.5436	540.935	97.9901
541.899	94.3528	541.899	97.3076	541.899	95.6008	541.899	97.4413	541.899	94.9446	541.899	97.7633	541.899	93.5965	541.417	97.9775
542.381	94.4292	542.381	97.2943	542.381	95.6105	542.381	97.4345	542.381	94.9637	542.381	97.7635	542.381	93.6434	541.899	97.9668
542.863	94.4997	542.863	97.2838	542.863	95.6188	542.863	97.425	542.863	94.9783	542.863	97.7725	542.863	93.6882	542.381	97.9586
543.346	94.5611	543.346	97.2758	543.346	95.6247	543.346	97.4112	543.346	94.9869	543.346	97.7882	543.346	93.7275	542.863	97.9526
543.828	94.6142	543.828	97.2709	543.828	95.6309	543.828	97.3941	543.828	94.9934	543.828	97.8085	543.828	93.7654	543.346	97.9491
544.31	94.6565	544.31	97.2674	544.31	95.6362	544.31	97.3744	544.31	94.9973	544.31	97.8293	544.31	93.7982	543.828	97.9475
544.792	94.6898	544.792	97.2641	544.792	95.6432	544.792	97.3546	544.792	95.0027	544.792	97.8472	544.792	93.829	544.31	97.9477
545.274	94.7137	545.274	97.2582	545.274	95.6499	545.274	97.3359	545.274	95.0083	545.274	97.8585	545.274	93.8538	544.792	97.949
545.756	94.7322	545.756	97.2484	545.756	95.6582	545.756	97.3198	545.756	95.0171	545.756	97.8615	545.756	93.8759	545.274	97.9512
546.238	94.7463	546.238	97.2326	546.238	95.6657	546.238	97.3059	546.238	95.0271	546.238	97.8551	546.238	93.8918	545.756	97.9538
546.72	94.7603	546.72	97.2112	546.72	95.6735	546.72	97.2938	546.72	95.0404	546.72	97.8403	546.72	93.9056	546.238	97.9571
547.202	94.7742	547.202	97.1837	547.202	95.6789	547.202	97.2812	547.202	95.054	547.202	97.8183	547.202	93.9148	546.72	97.9609
547.685	94.7905	547.685	97.1521	547.685	95.6833	547.685	97.2667	547.685	95.0694	547.685	97.7915	547.685	93.9236	547.202	97.9652
548.167	94.8076	548.167	97.1164	548.167	95.684	548.167	97.2475	548.167	95.0829	548.167	97.7612	548.167	93.9288	547.685	97.9689
548.649	94.8268	548.649	97.0781	548.649	95.6831	548.649	97.2224	548.649	95.0953	548.649	97.7292	548.649	93.9337	548.167	97.9711
549.131	94.846	549.131	97.0371	549.131	95.6787	549.131	97.1899	549.131	95.103	549.131	97.6958	549.131	93.9346	548.649	97.9697
549.613	94.8667	549.613	96.9945	549.613	95.6731	549.613	97.1509	549.613	95.1073	549.613	97.662	549.613	93.9347	549.131	97.9635
550.095	94.8869	550.095	96.95	550.095	95.6647	550.095	97.106	550.095	95.1058	550.095	97.6279	550.095	93.9311	549.613	97.9513
550.577	94.9075	550.577	96.9055	550.577	95.6559	550.577	97.0587	550.577	95.1013	550.577	97.5948	550.577	93.9286	550.095	97.9338
551.059	94.9253	551.059	96.8611	551.059	95.6445	551.059	97.011	551.059	95.0925	551.059	97.5627	551.059	93.9255	550.577	97.9123
551.542	94.94	551.542	96.8182	551.542	95.6321	551.542	96.9663	551.542	95.0824	551.542	97.5328	551.542	93.9268	551.059	97.8893
552.024	94.9482	552.024	96.7761	552.024	95.6157	552.024	96.9253	552.024	95.0688	552.024	97.5048	552.024	93.93	551.542	97.8668
552.506	94.9504	552.506	96.7353	552.506	95.5963	552.506	96.8888	552.506	95.053	552.506	97.479	552.506	93.9382	552.024	97.8465
552.988	94.9453	552.988	96.6939	552.988	95.5709	552.988	96.8546	552.988	95.0316	552.988	97.4546	552.988	93.9467	552.506	97.8288
553.47	94.9366	553.47	96.6517	553.47	95.5409	553.47	96.8212	553.47	95.0058	553.47	97.4317	553.47	93.957	552.988	97.8137
553.952	94.9253	553.952	96.607	553.952	95.5046	553.952	96.7862	553.952	94.9732	553.952	97.4094	553.952	93.964	553.47	97.8001
554.434	94.9158	554.434	96.5602	554.434	95.465	554.434	96.7488	554.434	94.9377	554.434	97.3884	554.434	93.9698	553.952	97.7877
554.916	94.9083	554.916	96.5099	554.916	95.4219	554.916	96.7081	554.916	94.8997	554.916	97.3684	554.916	93.9711	554.434	97.7754
555.398	94.9044	555.398	96.4566	555.398	95.3789	555.398	96.6648	555.398	94.8646	555.398	97.3497	555.398	93.9717	554.916	97.7633
555.881	94.9007	555.881	96.3981	555.881	95.3355	555.881	96.6184	555.881	94.8331	555.881	97.3308	555.881	93.9699	555.398	97.7503
556.363	94.8959	556.363	96.3334	556.363	95.2944	556.363	96.5687	556.363	94.8089	556.363	97.3107	556.363	93.9698	555.881	97.7357
556.845	94.8856	556.845	96.259	556.845	95.2533	556.845	96.5136	556.845	94.7891	556.845	97.2862	556.845	93.9688	556.363	97.7177
557.327	94.8694	557.327	96.1734	557.327	95.2131	557.327	96.4514	557.327	94.774	557.327	97.255	557.327	93.97	556.845	97.6947
557.809	94.8449	557.809	96.073	557.809	95.1693	557.809	96.3787	557.809	94.7581	557.809	97.2138	557.809	93.9692	557.327	97.6647
558.291	94.8144	558.291	95.9572	558.291	95.1218	558.291	96.2941	558.291	94.7404	558.291	97.161	558.291	93.9685	557.809	97.6271
558.773	94.7777	558.773	95.8232	558.773	95.0654	558.773	96.1953	558.773	94.7155	558.773	97.0938	558.773	93.9631	558.291	97.5816
559.255	94.7381	559.255	95.6705	559.255	94.9997	559.255	96.0817	559.255	94.6834	559.255	97.0114	559.255	93.9549	558.773	97.5292
559.737	94.6949	559.737	95.4958	559.737	94.9204	559.737	95.9516	559.737	94.6405	559.737	96.9112	559.737	93.9401	559.255	97.4703
560.22	94.6508	560.22	95.2975	560.22	94.8282	560.22	95.8038	560.22	94.5881	560.22	96.7921	560.22	93.9212	559.737	97.4056
560.702	94.6045	560.702	95.0713	560.702	94.7205	560.702	95.6354	560.702	94.5236	560.702	96.6514	560.702	93.8956	560.22	97.3342
561.184	94.558	561.184	94.8159	561.184	94.5996	561.184	95.445	561.184	94.4496	561.184	96.4884	561.184	93.8669	560.702	97.2554
561.666	94.5094	561.666	94.5286	561.666	94.4645	561.666	95.23	561.666	94.3644	561.666	96.302	561.666	93.8334	561.184	97.1675
562.148	94.4599	562.148	94.2112	562.148	94.3186	562.148	94.9912	562.148	94.2717	562.148	96.0944	562.148	93.7995	561.666	97.0699
562.63	94.4062	562.63	93.8645	562.63	94.1609	562.63	94.7296	562.63	94.1708	562.63	95.8678	562.63	93.7635	562.148	96.9624
563.112	94.3479	563.112	93.4945	563.112	93.9945	563.112	94.4501	563.112	94.0659	563.112	95.6276	563.112	93.7292	562.63	96.8463
563.595	94.2806	563.595	93.1048	563.595	93.8176	563.595	94.1564	563.595	93.9561	563.595	95.3781	563.595	93.6936	563.112	96.7225
564.077	94.2038	564.077	92.7037	564.077	93.6334	564.077	93.8548	564.077	93.8446	564.077	95.1257	564.077	93.6593	563.595	96.5933
564.559	94.1147	564.559	92.2971	564.559	93.441	564.559	93.5496	564.559	93.7293	564.559	94.8755	564.559	93.6222	564.077	96.4597
565.041	94.0156	565.041	91.8957	565.041	93.2457	565.041	93.247	565.041	93.613	565.041	94.634	565.041	93.5847	564.559	96.3237
565.523	93.9073	565.523	91.5086	565.523	93.0493	565.523	92.9515	565.523	93.4935	565.523	94.4065	565.523	93.5432	565.041	96.1869
566.005	93.7955	566.005	91.1502	566.005	92.8602	566.005	92.6711	566.005	93.3748	566.005	94.2006	566.005	93.5011	565.523	96.0533
566.487	93.6827	566.487	90.8312	566.487	92.6813	566.487	92.4127	566.487	93.2561	566.487	94.0214	566.487	93.4562	566.005	95.9265
566.969	93.5748	566.969	90.5648	566.969	92.5201	566.969	92.1862	566.969	93.1423	566.969	93.875	566.969	93.4133	566.487	95.813
567.451	93.473	567.451	90.3565	567.451	92.3763	567.451	91.9988	567.451	93.0333	567.451	93.7634	567.451	93.3708	566.969	95.7177
567.933	93.3808	567.933	90.2113	567.933	92.2527	567.933	91.8582	567.933	92.9334	567.933	93.6886	567.933	93.3333	567.451	95.6459
568.416	93.2974	568.416	90.1264	568.416	92.1449	568.416	91.767	568.416	92.8415	568.416	93.6482	568.416	93.2985	567.933	95.5999
568.898	93.2253	568.898	90.0997	568.898	92.0534	568.898	91.7269	568.898	92.7611	568.898	93.6413	568.898	93.27	568.416	95.5805
569.38	93.1632	569.38	90.126	569.38	91.9741	569.38	91.7353	569.38	92.6903	569.38	93.6654	569.38	93.2446	568.898	95.5859
569.862	93.1133	569.862	90.2041	569.862	91.9093	569.862	91.7896	569.862	92.6324	569.862	93.7201	569.862	93.2248	569.38	95.6138
570.344	93.0731	570.344	90.3301	570.344	91.8573	570.344	91.8839	570.344	92.585	570.344	93.8035	570.344	93.2067	569.862	95.6603
570.826	93.0433	570.826	90.5036	570.826	91.8219	570.826	92.0146	570.826	92.5508	570.826	93.9151	570.826	93.1926	570.344	95.7231
571.308	93.0193	571.308	90.7193	571.308	91.8005	571.308	92.1754	571.308	92.5258	571.308	94.0506	571.308	93.1787	570.826	95.7986
571.79	93.0002	571.79	90.9728	571.79	91.7948	571.79	92.3622	571.79	92.5105	571.79	94.2057	571.79	93.1677	571.308	95.8852
572.273	92.9816	572.273	91.2559	572.273	91.8	572.273	92.5694	572.273	92.5001	572.273	94.3736	572.273	93.1569	571.79	95.9803
572.755	92.9644	572.755	91.5618	572.755	91.8159	572.755	92.7934	572.755	92.4948	572.755	94.549	572.755	93.1505	572.273	96.0825
573.237	92.9472	573.237	91.882	573.237	91.8375	573.237	93.0293	573.237	92.4911	573.237	94.7268	573.237	93.1464	572.755	96.1894
573.719	92.9339	573.719	92.212	573.719	91.8658	573.719	93.2746	573.719	92.492	573.719	94.9059	573.719	93.149	573.237	96.3002
574.201	92.9251	574.201	92.5453	574.201	91.8974	574.201	93.5251	574.201	92.4967	574.201	95.0857	574.201	93.1557	573.719	96.4133
574.683	92.9247	574.683	92.8782	574.683	91.9349	574.683	93.7785	574.683	92.5103	574.683	95.2683	574.683	93.1693	574.201	96.5283
575.165	92.9315	575.165	93.2048	575.165	91.9752	575.165	94.0307	575.165	92.5325	575.165	95.4539	575.165	93.1855	574.683	96.6445
575.647	92.9464	575.647	93.5206	575.647	92.0203	575.647	94.2784	575.647	92.5669	575.647	95.6425	575.647	93.2053	575.165	96.7612
576.13	92.965	576.13	93.8197	576.13	92.0665	576.13	94.5174	576.13	92.6101	576.13	95.8308	576.13	93.2239	575.647	96.8768
576.612	92.986	576.612	94.1001	576.612	92.1151	576.612	94.7449	576.612	92.6622	576.612	96.0152	576.612	93.243	576.13	96.9895
577.094	93.0049	577.094	94.36	577.094	92.1631	577.094	94.9579	577.094	92.7171	577.094	96.1903	577.094	93.2594	576.612	97.0962
577.576	93.0217	577.576	94.6019	577.576	92.2132	577.576	95.1563	577.576	92.7737	577.576	96.3534	577.576	93.2763	577.094	97.1949
578.058	93.0344	578.058	94.8281	578.058	92.2638	578.058	95.3399	578.058	92.8265	578.058	96.5022	578.058	93.2911	577.576	97.283
578.54	93.0456	578.54	95.043	578.54	92.3185	578.54	95.511	578.54	92.876	578.54	96.6374	578.54	93.3073	578.058	97.3598
579.022	93.0554	579.022	95.2476	579.022	92.3754	579.022	95.6714	579.022	92.9187	579.022	96.7595	579.022	93.3212	578.54	97.4248
579.504	93.068	579.504	95.443	579.504	92.4368	579.504	95.8237	579.504	92.9567	579.504	96.8703	579.504	93.3351	579.022	97.4792
579.986	93.0843	579.986	95.6272	579.986	92.4991	579.986	95.9684	579.986	92.9883	579.986	96.9697	579.986	93.3451	579.504	97.5242
580.468	93.108	580.468	95.799	580.468	92.5636	580.468	96.1063	580.468	93.017	580.468	97.0583	580.468	93.3538	579.986	97.5618
580.951	93.1389	580.951	95.9562	580.951	92.6267	580.951	96.2362	580.951	93.0423	580.951	97.1353	580.951	93.359	580.468	97.5936
581.433	93.1789	581.433	96.0995	581.433	92.6905	581.433	96.3573	581.433	93.0688	581.433	97.2016	581.433	93.3653	580.951	97.6217
581.915	93.2256	581.915	96.2293	581.915	92.7535	581.915	96.4684	581.915	93.0962	581.915	97.2579	581.915	93.3717	581.433	97.6472
582.397	93.2788	582.397	96.3479	582.397	92.8194	582.397	96.5699	582.397	93.1287	582.397	97.307	582.397	93.383	581.915	97.6717
582.879	93.3346	582.879	96.4562	582.879	92.888	582.879	96.6624	582.879	93.165	582.879	97.3508	582.879	93.3972	582.397	97.6953
583.361	93.3933	583.361	96.5553	583.361	92.9631	583.361	96.7477	583.361	93.2077	583.361	97.3918	583.361	93.4171	582.879	97.7184
583.843	93.452	583.843	96.6442	583.843	93.0436	583.843	96.8272	583.843	93.254	583.843	97.4302	583.843	93.439	583.361	97.7402
584.325	93.5124	584.325	96.7234	584.325	93.1322	584.325	96.9026	584.325	93.305	584.325	97.4659	584.325	93.4643	583.843	97.7603
584.808	93.5728	584.808	96.793	584.808	93.2262	584.808	96.9737	584.808	93.3577	584.808	97.4976	584.808	93.4892	584.325	97.778
585.29	93.6352	585.29	96.8559	585.29	93.327	585.29	97.0404	585.29	93.4137	585.29	97.5245	585.29	93.516	584.808	97.7936
585.772	93.6975	585.772	96.9153	585.772	93.4309	585.772	97.101	585.772	93.4705	585.772	97.5464	585.772	93.5416	585.29	97.8077
586.254	93.7608	586.254	96.9752	586.254	93.5379	586.254	97.1544	586.254	93.5304	586.254	97.5647	586.254	93.5686	585.772	97.8219
586.736	93.8229	586.736	97.0376	586.736	93.6437	586.736	97.1993	586.736	93.5912	586.736	97.5814	586.736	93.5938	586.254	97.8374
587.218	93.8854	587.218	97.1031	587.218	93.7482	587.218	97.2358	587.218	93.6548	587.218	97.5993	587.218	93.6194	586.736	97.8557
587.7	93.9477	587.7	97.1687	587.7	93.8474	587.7	97.2643	587.7	93.7188	587.7	97.6204	587.7	93.6415	587.218	97.8771
588.182	94.0131	588.182	97.2304	588.182	93.9422	588.182	97.2867	588.182	93.7844	588.182	97.6461	588.182	93.6619	587.7	97.9013
588.665	94.0821	588.665	97.2837	588.665	94.0304	588.665	97.3049	588.665	93.8491	588.665	97.6762	588.665	93.6777	588.182	97.9271
589.147	94.1573	589.147	97.3264	589.147	94.1151	589.147	97.3216	589.147	93.9143	589.147	97.7105	589.147	93.6919	588.665	97.9532
589.629	94.2371	589.629	97.3583	589.629	94.1963	589.629	97.3387	589.629	93.9781	589.629	97.7473	589.629	93.7028	589.147	97.9782
590.111	94.3207	590.111	97.3825	590.111	94.2781	590.111	97.3582	590.111	94.0423	590.111	97.7858	590.111	93.7145	589.629	98.0017
590.593	94.4036	590.593	97.4028	590.593	94.3607	590.593	97.3807	590.593	94.1049	590.593	97.8246	590.593	93.7255	590.111	98.0232
591.075	94.4837	591.075	97.4244	591.075	94.4474	591.075	97.4069	591.075	94.1676	591.075	97.8626	591.075	93.7396	590.593	98.043
591.557	94.5574	591.557	97.4499	591.557	94.5369	591.557	97.4358	591.557	94.2282	591.557	97.8988	591.557	93.7545	591.075	98.061
592.039	94.6256	592.039	97.4813	592.039	94.6303	592.039	97.4671	592.039	94.2879	592.039	97.9324	592.039	93.773	591.557	98.0772
592.521	94.6886	592.521	97.5175	592.521	94.7249	592.521	97.499	592.521	94.3446	592.521	97.9623	592.521	93.7927	592.039	98.0911
593.004	94.7503	593.004	97.5573	593.004	94.8211	593.004	97.5307	593.004	94.4006	593.004	97.9885	593.004	93.816	592.521	98.1026
593.486	94.8122	593.486	97.5981	593.486	94.916	593.486	97.561	593.486	94.455	593.486	98.0106	593.486	93.8401	593.004	98.1111
593.968	94.8769	593.968	97.6383	593.968	95.0103	593.968	97.5893	593.968	94.5107	593.968	98.0294	593.968	93.8669	593.486	98.1172
594.45	94.943	594.45	97.6765	594.45	95.1013	594.45	97.6154	594.45	94.5672	594.45	98.0451	594.45	93.8927	593.968	98.121
594.932	95.0104	594.932	97.712	594.932	95.19	594.932	97.6396	594.932	94.6271	594.932	98.0584	594.932	93.9183	594.45	98.1234
595.414	95.0755	595.414	97.7444	595.414	95.2738	595.414	97.6625	595.414	94.6884	595.414	98.0693	595.414	93.9394	594.932	98.1251
595.896	95.1377	595.896	97.7739	595.896	95.3539	595.896	97.6854	595.896	94.752	595.896	98.0782	595.896	93.9571	595.414	98.1269
596.378	95.1948	596.378	97.8006	596.378	95.4284	596.378	97.709	596.378	94.8144	596.378	98.0845	596.378	93.9684	595.896	98.1295
596.861	95.2483	596.861	97.8256	596.861	95.499	596.861	97.7346	596.861	94.8751	596.861	98.0887	596.861	93.9765	596.378	98.1338
597.343	95.2977	597.343	97.8496	597.343	95.5646	597.343	97.762	597.343	94.9302	597.343	98.0907	597.343	93.9803	596.861	98.14
597.825	95.3456	597.825	97.8736	597.825	95.6272	597.825	97.7913	597.825	94.9794	597.825	98.0911	597.825	93.9841	597.343	98.1489
598.307	95.3917	598.307	97.8975	598.307	95.6857	598.307	97.821	598.307	95.0202	598.307	98.0902	598.307	93.9872	597.825	98.1599
598.789	95.4373	598.789	97.9209	598.789	95.7416	598.789	97.85	598.789	95.0537	598.789	98.0883	598.789	93.9928	598.307	98.1727
599.271	95.4812	599.271	97.9419	599.271	95.7931	599.271	97.8767	599.271	95.0792	599.271	98.0856	599.271	93.9985	598.789	98.1855
599.753	95.5235	599.753	97.959	599.753	95.8413	599.753	97.9002	599.753	95.1	599.753	98.0828	599.753	94.0063	599.271	98.1968
600.235	95.5624	600.235	97.9709	600.235	95.8852	600.235	97.9199	600.235	95.1167	600.235	98.0804	600.235	94.0133	599.753	98.2047
600.717	95.5979	600.717	97.9781	600.717	95.9265	600.717	97.9361	600.717	95.1338	600.717	98.0804	600.717	94.0223	600.235	98.2085
601.2	95.6285	601.2	97.982	601.2	95.9649	601.2	97.9493	601.2	95.1519	601.2	98.0843	601.2	94.0312	600.717	98.2081
601.682	95.6546	601.682	97.9854	601.682	96.0023	601.682	97.9602	601.682	95.1741	601.682	98.0938	601.682	94.0437	601.2	98.205
602.164	95.675	602.164	97.9905	602.164	96.0374	602.164	97.9692	602.164	95.1991	602.164	98.1094	602.164	94.0578	601.682	98.2012
602.646	95.6907	602.646	97.9992	602.646	96.0704	602.646	97.9765	602.646	95.2274	602.646	98.1307	602.646	94.0758	602.164	98.1988
603.128	95.7009	603.128	98.0109	603.128	96.0985	603.128	97.982	603.128	95.2556	603.128	98.1554	603.128	94.0944	602.646	98.1993
603.61	95.7076	603.61	98.0245	603.61	96.1211	603.61	97.986	603.61	95.2826	603.61	98.1806	603.61	94.1138	603.128	98.2033
604.092	95.7109	604.092	98.0372	604.092	96.136	604.092	97.9889	604.092	95.3046	604.092	98.2027	604.092	94.1295	603.61	98.2101
604.574	95.713	604.574	98.0474	604.574	96.1449	604.574	97.9917	604.574	95.3218	604.574	98.2197	604.574	94.1419	604.092	98.2189
605.057	95.714	605.057	98.0539	605.057	96.1487	605.057	97.9955	605.057	95.3321	605.057	98.2301	605.057	94.1475	604.574	98.2283
605.539	95.7156	605.539	98.0577	605.539	96.1518	605.539	98.0014	605.539	95.3377	605.539	98.2346	605.539	94.1488	605.057	98.2377
606.021	95.7171	606.021	98.0601	606.021	96.156	606.021	98.0094	606.021	95.3383	606.021	98.2347	606.021	94.1445	605.539	98.2468
606.503	95.719	606.503	98.0635	606.503	96.1647	606.503	98.019	606.503	95.3371	606.503	98.2324	606.503	94.1386	606.021	98.2561
606.985	95.7204	606.985	98.0689	606.985	96.1775	606.985	98.0286	606.985	95.3342	606.985	98.229	606.985	94.1301	606.503	98.266
607.467	95.7222	607.467	98.077	607.467	96.1943	607.467	98.0367	607.467	95.3327	607.467	98.2255	607.467	94.1227	606.985	98.2767
607.949	95.7239	607.949	98.0866	607.949	96.2119	607.949	98.0414	607.949	95.3324	607.949	98.2217	607.949	94.1145	607.467	98.2875
608.431	95.7274	608.431	98.0966	608.431	96.2292	608.431	98.0419	608.431	95.3356	608.431	98.2175	608.431	94.108	607.949	98.2977
608.913	95.7324	608.913	98.1049	608.913	96.2433	608.913	98.0378	608.913	95.3415	608.913	98.2127	608.913	94.1007	608.431	98.306
609.396	95.7404	609.396	98.1107	609.396	96.2546	609.396	98.0297	609.396	95.3516	609.396	98.2077	609.396	94.0945	608.913	98.3112
609.878	95.7502	609.878	98.1132	609.878	96.2622	609.878	98.0181	609.878	95.364	609.878	98.2031	609.878	94.0866	609.396	98.3125
610.36	95.7622	610.36	98.1128	610.36	96.2678	610.36	98.0042	610.36	95.3788	610.36	98.1998	610.36	94.0791	609.878	98.3099
610.842	95.7747	610.842	98.1098	610.842	96.271	610.842	97.9886	610.842	95.3934	610.842	98.1981	610.842	94.0696	610.36	98.3035
611.324	95.7879	611.324	98.1051	611.324	96.2732	611.324	97.9725	611.324	95.4078	611.324	98.1982	611.324	94.0608	610.842	98.2938
611.806	95.8003	611.806	98.0991	611.806	96.2735	611.806	97.9566	611.806	95.4195	611.806	98.199	611.806	94.0511	611.324	98.2811
612.288	95.8128	612.288	98.0924	612.288	96.2733	612.288	97.942	612.288	95.4292	612.288	98.1999	612.288	94.0438	611.806	98.2657
612.77	95.8241	612.77	98.085	612.77	96.2716	612.77	97.9293	612.77	95.4354	612.77	98.1997	612.77	94.0378	612.288	98.2477
613.253	95.8352	613.253	98.0774	613.253	96.2699	613.253	97.919	613.253	95.4393	613.253	98.1981	613.253	94.036	612.77	98.2275
613.735	95.8447	613.735	98.0693	613.735	96.2674	613.735	97.9105	613.735	95.4395	613.735	98.1945	613.735	94.0366	613.253	98.205
614.217	95.8532	614.217	98.0609	614.217	96.2656	614.217	97.9033	614.217	95.437	614.217	98.1897	614.217	94.0413	613.735	98.1814
614.699	95.8595	614.699	98.0514	614.699	96.2631	614.699	97.8959	614.699	95.4301	614.699	98.1837	614.699	94.047	614.217	98.1577
615.181	95.8646	615.181	98.0411	615.181	96.2608	615.181	97.8878	615.181	95.42	615.181	98.1774	615.181	94.0546	614.699	98.1354
615.663	95.8676	615.663	98.0296	615.663	96.2576	615.663	97.8789	615.663	95.4057	615.663	98.1709	615.663	94.0609	615.181	98.1162
616.145	95.87	616.145	98.0178	616.145	96.2547	616.145	97.8705	616.145	95.3897	616.145	98.1645	616.145	94.0673	615.663	98.1017
616.627	95.871	616.627	98.0059	616.627	96.2516	616.627	97.8642	616.627	95.3725	616.627	98.1577	616.627	94.0715	616.145	98.0927
617.109	95.8717	617.109	97.9951	617.109	96.25	617.109	97.8619	617.109	95.3574	617.109	98.1501	617.109	94.0759	616.627	98.0892
617.592	95.8709	617.592	97.9859	617.592	96.2492	617.592	97.8643	617.592	95.3451	617.592	98.141	617.592	94.079	617.109	98.0897
618.074	95.8692	618.074	97.9787	618.074	96.2499	618.074	97.8711	618.074	95.3377	618.074	98.13	618.074	94.0831	617.592	98.0926
618.556	95.8653	618.556	97.973	618.556	96.25	618.556	97.8801	618.556	95.3339	618.556	98.1167	618.556	94.0861	618.074	98.0953
619.038	95.8604	619.038	97.9686	619.038	96.2488	619.038	97.8886	619.038	95.3342	619.038	98.1015	619.038	94.0899	618.556	98.0965
619.52	95.8542	619.52	97.9647	619.52	96.2439	619.52	97.8937	619.52	95.3358	619.52	98.0849	619.52	94.0915	619.038	98.0951
620.002	95.8484	620.002	97.9614	620.002	96.2355	620.002	97.8941	620.002	95.3387	620.002	98.0681	620.002	94.0925	619.52	98.0915
620.484	95.843	620.484	97.9581	620.484	96.2228	620.484	97.8891	620.484	95.34	620.484	98.0518	620.484	94.0901	620.002	98.0864
620.966	95.8391	620.966	97.9551	620.966	96.2077	620.966	97.8798	620.966	95.3397	620.966	98.0367	620.966	94.0864	620.484	98.0812
621.448	95.8357	621.448	97.9517	621.448	96.1907	621.448	97.8677	621.448	95.3356	621.448	98.0226	621.448	94.0791	620.966	98.0762
621.931	95.8328	621.931	97.9475	621.931	96.1737	621.931	97.8547	621.931	95.328	621.931	98.0093	621.931	94.0704	621.448	98.0717
622.413	95.8285	622.413	97.941	622.413	96.156	622.413	97.8417	622.413	95.3153	622.413	97.9959	622.413	94.0586	621.931	98.0665
622.895	95.823	622.895	97.9314	622.895	96.1384	622.895	97.8292	622.895	95.2992	622.895	97.9825	622.895	94.0463	622.413	98.0594
623.377	95.8151	623.377	97.9175	623.377	96.1192	623.377	97.817	623.377	95.2795	623.377	97.9694	623.377	94.0321	622.895	98.049
623.859	95.806	623.859	97.8995	623.859	96.099	623.859	97.8051	623.859	95.2593	623.859	97.9581	623.859	94.0194	623.377	98.0348
624.341	95.796	624.341	97.8778	624.341	96.0774	624.341	97.7934	624.341	95.2396	624.341	97.9498	624.341	94.0072	623.859	98.0172
624.823	95.7869	624.823	97.854	624.823	96.0569	624.823	97.7829	624.823	95.2237	624.823	97.9462	624.823	93.9987	624.341	97.9979
625.305	95.779	625.305	97.8294	625.305	96.0383	625.305	97.774	625.305	95.2115	625.305	97.9472	625.305	93.9924	624.823	97.9789
625.788	95.774	625.788	97.8056	625.788	96.0247	625.788	97.7677	625.788	95.2048	625.788	97.9518	625.788	93.9902	625.305	97.9626
626.27	95.7714	626.27	97.7832	626.27	96.0159	626.27	97.7637	626.27	95.2014	626.27	97.9574	626.27	93.989	625.788	97.951
626.752	95.7721	626.752	97.7626	626.752	96.0126	626.752	97.7615	626.752	95.2017	626.752	97.9614	626.752	93.9895	626.27	97.9452
627.234	95.775	627.234	97.7431	627.234	96.0122	627.234	97.7589	627.234	95.2033	627.234	97.9612	627.234	93.9884	626.752	97.9457
627.716	95.7805	627.716	97.7241	627.716	96.0138	627.716	97.7539	627.716	95.207	627.716	97.9555	627.716	93.9872	627.234	97.9522
628.198	95.787	628.198	97.7039	628.198	96.0144	628.198	97.7439	628.198	95.2116	628.198	97.9441	628.198	93.984	627.716	97.9636
628.68	95.7944	628.68	97.6815	628.68	96.0142	628.68	97.7272	628.68	95.2187	628.68	97.9281	628.68	93.9823	628.198	97.9783
629.162	95.801	629.162	97.6552	629.162	96.0118	629.162	97.7027	629.162	95.2272	629.162	97.9084	629.162	93.9817	628.68	97.9938
629.644	95.8067	629.644	97.6241	629.644	96.0091	629.644	97.671	629.644	95.2384	629.644	97.8866	629.644	93.9857	629.162	98.0078
630.127	95.8102	630.127	97.5876	630.127	96.0058	630.127	97.6333	630.127	95.2501	630.127	97.8631	630.127	93.9932	629.644	98.0174
630.609	95.8125	630.609	97.5468	630.609	96.0034	630.609	97.5924	630.609	95.2626	630.609	97.8388	630.609	94.0058	630.127	98.0208
631.091	95.8132	631.091	97.5028	631.091	96.0009	631.091	97.5509	631.091	95.2735	631.091	97.8141	631.091	94.02	630.609	98.0167
631.573	95.8138	631.573	97.4588	631.573	95.9987	631.573	97.5118	631.573	95.2832	631.573	97.7905	631.573	94.0353	631.091	98.0058
632.055	95.814	632.055	97.4167	632.055	95.9951	632.055	97.4767	632.055	95.29	632.055	97.7687	632.055	94.0472	631.573	97.9894
632.537	95.8151	632.537	97.3786	632.537	95.9906	632.537	97.4463	632.537	95.2952	632.537	97.7502	632.537	94.0558	632.055	97.9703
633.019	95.8158	633.019	97.3441	633.019	95.9843	633.019	97.4195	633.019	95.2977	633.019	97.7351	633.019	94.0579	632.537	97.951
633.501	95.8167	633.501	97.3122	633.501	95.978	633.501	97.3947	633.501	95.2989	633.501	97.7229	633.501	94.0561	633.019	97.934
633.984	95.8165	633.984	97.2801	633.984	95.9718	633.984	97.3697	633.984	95.2977	633.984	97.7116	633.984	94.0495	633.501	97.9204
634.466	95.8162	634.466	97.2459	634.466	95.9675	634.466	97.3431	634.466	95.2954	634.466	97.6995	634.466	94.0422	633.984	97.9109
634.948	95.8154	634.948	97.2079	634.948	95.9647	634.948	97.3143	634.948	95.2906	634.948	97.6849	634.948	94.0343	634.466	97.9047
635.43	95.8159	635.43	97.1673	635.43	95.9641	635.43	97.2845	635.43	95.285	635.43	97.668	635.43	94.0293	634.948	97.9013
635.912	95.8179	635.912	97.1259	635.912	95.9636	635.912	97.2553	635.912	95.2779	635.912	97.6498	635.912	94.0261	635.43	97.8995
636.394	95.8227	636.394	97.0868	636.394	95.9632	636.394	97.2289	636.394	95.2712	636.394	97.6327	636.394	94.0271	635.912	97.8987
636.876	95.8294	636.876	97.0521	636.876	95.9609	636.876	97.2062	636.876	95.2645	636.876	97.6188	636.876	94.0298	636.394	97.8981
637.358	95.8381	637.358	97.0238	637.358	95.9575	637.358	97.188	637.358	95.2598	637.358	97.6096	637.358	94.0355	636.876	97.8972
637.841	95.8468	637.841	97.0015	637.841	95.9529	637.841	97.1735	637.841	95.2565	637.841	97.605	637.841	94.0414	637.358	97.8953
638.323	95.8549	638.323	96.9849	638.323	95.9497	638.323	97.1622	638.323	95.2564	638.323	97.6041	638.323	94.0488	637.841	97.8925
638.805	95.8606	638.805	96.973	638.805	95.9488	638.805	97.1535	638.805	95.259	638.805	97.6051	638.805	94.055	638.323	97.8887
639.287	95.8641	639.287	96.9664	639.287	95.9529	639.287	97.1482	639.287	95.2657	639.287	97.6071	639.287	94.0616	638.805	97.8851
639.769	95.8645	639.769	96.9653	639.769	95.9617	639.769	97.147	639.769	95.2753	639.769	97.6096	639.769	94.066	639.287	97.8828
640.251	95.8632	640.251	96.9714	640.251	95.9758	640.251	97.1515	640.251	95.2879	640.251	97.6135	640.251	94.0697	639.769	97.8838
640.733	95.8602	640.733	96.9848	640.733	95.9925	640.733	97.1622	640.733	95.301	640.733	97.6195	640.733	94.0703	640.251	97.8892
641.215	95.8576	641.215	97.0054	641.215	96.0108	641.215	97.1796	641.215	95.3138	641.215	97.6287	641.215	94.0694	640.733	97.8999
641.697	95.856	641.697	97.031	641.697	96.0274	641.697	97.2025	641.697	95.3231	641.697	97.6413	641.697	94.065	641.215	97.9151
642.179	95.8575	642.179	97.0602	642.179	96.0421	642.179	97.2302	642.179	95.3293	642.179	97.6569	642.179	94.0595	641.697	97.9338
642.662	95.8625	642.662	97.0907	642.662	96.0533	642.662	97.2612	642.662	95.3314	642.662	97.6748	642.662	94.0515	642.179	97.954
643.144	95.8725	643.144	97.1224	643.144	96.0626	643.144	97.2952	643.144	95.3319	643.144	97.6947	643.144	94.0442	642.662	97.974
643.626	95.8861	643.626	97.1555	643.626	96.0701	643.626	97.3314	643.626	95.332	643.626	97.7164	643.626	94.0369	643.144	97.9926
644.108	95.9029	644.108	97.1923	644.108	96.0777	644.108	97.3698	644.108	95.3355	644.108	97.7407	644.108	94.0328	643.626	98.0098
644.59	95.9201	644.59	97.2344	644.59	96.0852	644.59	97.4096	644.59	95.3427	644.59	97.7678	644.59	94.0312	644.108	98.0259
645.072	95.9364	645.072	97.2831	645.072	96.0935	645.072	97.4504	645.072	95.3555	645.072	97.7977	645.072	94.0346	644.59	98.0418
645.554	95.9491	645.554	97.3379	645.554	96.1016	645.554	97.4905	645.554	95.3721	645.554	97.8288	645.554	94.0413	645.072	98.0585
646.036	95.9586	646.036	97.3974	646.036	96.1102	646.036	97.5288	646.036	95.3922	646.036	97.8597	646.036	94.0529	645.554	98.0765
646.519	95.9645	646.519	97.4582	646.519	96.1188	646.519	97.5643	646.519	95.4129	646.519	97.888	646.519	94.0664	646.036	98.096
647.001	95.9695	647.001	97.5175	647.001	96.1295	647.001	97.5967	647.001	95.4338	647.001	97.9127	647.001	94.0821	646.519	98.1171
647.483	95.975	647.483	97.5719	647.483	96.1426	647.483	97.626	647.483	95.4528	647.483	97.9338	647.483	94.0965	647.001	98.1398
647.965	95.9837	647.965	97.6197	647.965	96.1603	647.965	97.6531	647.965	95.4707	647.965	97.953	647.965	94.1098	647.483	98.1641
648.447	95.9963	648.447	97.6599	648.447	96.1822	648.447	97.6784	648.447	95.4863	648.447	97.9727	648.447	94.1193	647.965	98.1897
648.929	96.0136	648.929	97.6931	648.929	96.2086	648.929	97.7028	648.929	95.5011	648.929	97.9954	648.929	94.1266	648.447	98.2164
649.411	96.0339	649.411	97.7203	649.411	96.2371	649.411	97.7266	649.411	95.5146	649.411	98.0222	649.411	94.1305	648.929	98.2432
649.893	96.0559	649.893	97.7442	649.893	96.2665	649.893	97.7505	649.893	95.5286	649.893	98.053	649.893	94.1346	649.411	98.2691
650.375	96.0771	650.375	97.7665	650.375	96.294	650.375	97.775	650.375	95.5431	650.375	98.0858	650.375	94.1384	649.893	98.2924
650.858	96.0963	650.858	97.7897	650.858	96.3193	650.858	97.801	650.858	95.56	650.858	98.1185	650.858	94.1449	650.375	98.3117
651.34	96.1114	651.34	97.8152	651.34	96.3407	651.34	97.829	651.34	95.5787	651.34	98.1483	651.34	94.1524	650.858	98.3259
651.822	96.1225	651.822	97.8436	651.822	96.3594	651.822	97.8594	651.822	95.6002	651.822	98.1742	651.822	94.162	651.34	98.3349
652.304	96.1291	652.304	97.8742	652.304	96.375	652.304	97.8914	652.304	95.6222	652.304	98.1952	652.304	94.1704	651.822	98.3393
652.786	96.1329	652.786	97.9055	652.786	96.3891	652.786	97.9236	652.786	95.6439	652.786	98.2121	652.786	94.1779	652.304	98.3407
653.268	96.1347	653.268	97.9356	653.268	96.4014	653.268	97.9538	653.268	95.6625	653.268	98.2255	653.268	94.1816	652.786	98.3406
653.75	96.1373	653.75	97.9635	653.75	96.4135	653.75	97.9801	653.75	95.6777	653.75	98.2363	653.75	94.1836	653.268	98.3411
654.232	96.1419	654.232	97.9887	654.232	96.4248	654.232	98.0007	654.232	95.6882	654.232	98.2449	654.232	94.183	653.75	98.3433
654.715	96.1506	654.715	98.0126	654.715	96.4369	654.715	98.0155	654.715	95.6961	654.715	98.2519	654.715	94.1834	654.232	98.3482
655.197	96.1635	655.197	98.0369	655.197	96.4492	655.197	98.0249	655.197	95.7024	655.197	98.2579	655.197	94.1847	654.715	98.3556
655.679	96.1812	655.679	98.064	655.679	96.4629	655.679	98.0309	655.679	95.7107	655.679	98.264	655.679	94.19	655.197	98.3648
656.161	96.2019	656.161	98.0946	656.161	96.4766	656.161	98.0349	656.161	95.7213	656.161	98.2709	656.161	94.1973	655.679	98.3748
656.643	96.2251	656.643	98.1279	656.643	96.4907	656.643	98.0389	656.643	95.7361	656.643	98.2798	656.643	94.2072	656.161	98.3844
657.125	96.2489	657.125	98.1611	657.125	96.5034	657.125	98.0437	657.125	95.7534	657.125	98.2909	657.125	94.2159	656.643	98.3927
657.607	96.2731	657.607	98.1909	657.607	96.5146	657.607	98.0502	657.607	95.7728	657.607	98.3039	657.607	94.2232	657.125	98.3996
658.089	96.2966	658.089	98.2134	658.089	96.5234	658.089	98.0585	658.089	95.7918	658.089	98.3174	658.089	94.2259	657.607	98.4051
658.572	96.3198	658.572	98.2267	658.572	96.531	658.572	98.0691	658.572	95.8103	658.572	98.3302	658.572	94.2255	658.089	98.4101
659.054	96.3414	659.054	98.2308	659.054	96.5376	659.054	98.0825	659.054	95.8269	659.054	98.3405	659.054	94.2208	658.572	98.4153
659.536	96.3612	659.536	98.2281	659.536	96.5454	659.536	98.0994	659.536	95.8426	659.536	98.3475	659.536	94.2153	659.054	98.4216
660.018	96.3773	660.018	98.2219	660.018	96.5547	660.018	98.1199	660.018	95.8565	660.018	98.3509	660.018	94.209	659.536	98.4287
660.5	96.3891	660.5	98.2161	660.5	96.567	660.5	98.1437	660.5	95.8696	660.5	98.3511	660.5	94.2052	660.018	98.4364
660.982	96.3954	660.982	98.2132	660.982	96.5815	660.982	98.1696	660.982	95.8806	660.982	98.3488	660.982	94.2031	660.5	98.4436
661.464	96.397	661.464	98.2143	661.464	96.5984	661.464	98.1958	661.464	95.8901	661.464	98.345	661.464	94.2048	660.982	98.4495
661.946	96.3942	661.946	98.2187	661.946	96.6164	661.946	98.2202	661.946	95.8968	661.946	98.3402	661.946	94.2085	661.464	98.4536
662.428	96.3898	662.428	98.225	662.428	96.6357	662.428	98.2406	662.428	95.9022	662.428	98.3354	662.428	94.2158	661.946	98.456
662.91	96.385	662.91	98.2313	662.91	96.6553	662.91	98.2555	662.91	95.906	662.91	98.3311	662.91	94.225	662.428	98.457
663.393	96.3824	663.393	98.2367	663.393	96.676	663.393	98.2643	663.393	95.9103	663.393	98.3279	663.393	94.2375	662.91	98.4572
663.875	96.3821	663.875	98.2405	663.875	96.6968	663.875	98.2675	663.875	95.915	663.875	98.3261	663.875	94.2515	663.393	98.4568
664.357	96.3849	664.357	98.2434	664.357	96.7185	664.357	98.2662	664.357	95.9216	664.357	98.3261	664.357	94.2682	663.875	98.4554
664.839	96.3893	664.839	98.2461	664.839	96.7394	664.839	98.262	664.839	95.929	664.839	98.3273	664.839	94.2852	664.357	98.452
665.321	96.3953	665.321	98.2498	665.321	96.7595	665.321	98.2568	665.321	95.9375	665.321	98.3299	665.321	94.3031	664.839	98.4452
665.803	96.4012	665.803	98.2555	665.803	96.7763	665.803	98.2519	665.803	95.9452	665.803	98.3332	665.803	94.3185	665.321	98.4332
666.285	96.4073	666.285	98.2648	666.285	96.7883	666.285	98.249	666.285	95.9522	666.285	98.3372	666.285	94.3308	665.803	98.4147
666.768	96.4128	666.768	98.2784	666.768	96.7916	666.768	98.2494	666.768	95.9567	666.768	98.3416	666.768	94.3349	666.285	98.3894
667.25	96.419	667.25	98.2967	667.25	96.7835	667.25	98.2538	667.25	95.9589	667.25	98.3462	667.25	94.3285	666.768	98.3595
667.732	96.4264	667.732	98.3165	667.732	96.7628	667.732	98.2609	667.732	95.9583	667.732	98.3501	667.732	94.3088	667.25	98.331
668.214	96.4371	668.214	98.3324	668.214	96.7357	668.214	98.2673	668.214	95.9571	668.214	98.3518	668.214	94.2825	667.732	98.312
668.696	96.451	668.696	98.3383	668.696	96.7116	668.696	98.2688	668.696	95.9565	668.696	98.3498	668.696	94.2583	668.214	98.3064
669.178	96.4678	669.178	98.3327	669.178	96.6995	669.178	98.2641	669.178	95.9587	669.178	98.3437	669.178	94.2469	668.696	98.3109
669.66	96.4859	669.66	98.3182	669.66	96.6997	669.66	98.2547	669.66	95.9626	669.66	98.3342	669.66	94.2478	669.178	98.3186
670.142	96.5048	670.142	98.2984	670.142	96.7091	670.142	98.243	670.142	95.9686	670.142	98.3225	670.142	94.2588	669.66	98.3244
670.624	96.5233	670.624	98.276	670.624	96.7224	670.624	98.2309	670.624	95.9751	670.624	98.3096	670.624	94.2732	670.142	98.3257
671.106	96.5412	671.106	98.2528	671.106	96.7373	671.106	98.2192	671.106	95.9827	671.106	98.2964	671.106	94.2891	670.624	98.323
671.589	96.557	671.589	98.2294	671.589	96.7511	671.589	98.2074	671.589	95.9904	671.589	98.2833	671.589	94.3027	671.106	98.3173
672.071	96.5699	672.071	98.2065	672.071	96.7633	672.071	98.1949	672.071	95.9989	672.071	98.2708	672.071	94.3144	671.589	98.3102
672.553	96.5784	672.553	98.1848	672.553	96.7728	672.553	98.1805	672.553	96.0072	672.553	98.2587	672.553	94.3226	672.071	98.303
673.035	96.5827	673.035	98.1653	673.035	96.7803	673.035	98.1636	673.035	96.0159	673.035	98.2469	673.035	94.3295	672.553	98.2968
673.517	96.5829	673.517	98.1491	673.517	96.7856	673.517	98.144	673.517	96.0242	673.517	98.2346	673.517	94.3345	673.035	98.292
673.999	96.5813	673.999	98.1372	673.999	96.7903	673.999	98.1231	673.999	96.0332	673.999	98.222	673.999	94.3402	673.517	98.2889
674.481	96.5797	674.481	98.1303	674.481	96.7945	674.481	98.1024	674.481	96.0424	674.481	98.2092	674.481	94.3456	673.999	98.2873
674.963	96.5812	674.963	98.1286	674.963	96.7997	674.963	98.0846	674.963	96.0534	674.963	98.1975	674.963	94.3522	674.481	98.2874
675.446	96.5869	675.446	98.1315	675.446	96.8056	675.446	98.0711	675.446	96.0656	675.446	98.1881	675.446	94.3577	674.963	98.2892
675.928	96.5979	675.928	98.1379	675.928	96.8129	675.928	98.0631	675.928	96.0798	675.928	98.1821	675.928	94.3632	675.446	98.2928
676.41	96.6128	676.41	98.1457	676.41	96.8208	676.41	98.0605	676.41	96.0948	676.41	98.1801	676.41	94.3665	675.928	98.2977
676.892	96.6309	676.892	98.1535	676.892	96.8298	676.892	98.0625	676.892	96.111	676.892	98.1817	676.892	94.3694	676.41	98.3032
677.374	96.6493	677.374	98.1596	677.374	96.8393	677.374	98.0677	677.374	96.1269	677.374	98.1855	677.374	94.371	676.892	98.3078
677.856	96.6667	677.856	98.1636	677.856	96.8498	677.856	98.0755	677.856	96.1427	677.856	98.19	677.856	94.3735	677.374	98.3108
678.338	96.6808	678.338	98.1655	678.338	96.8607	678.338	98.085	678.338	96.1572	678.338	98.1941	678.338	94.3757	677.856	98.3114
678.82	96.6908	678.82	98.1663	678.82	96.8722	678.82	98.0968	678.82	96.1707	678.82	98.1979	678.82	94.3793	678.338	98.3103
679.303	96.6955	679.303	98.1671	679.303	96.8827	679.303	98.1109	679.303	96.1817	679.303	98.2017	679.303	94.3821	678.82	98.3084
679.785	96.6953	679.785	98.1689	679.785	96.8919	679.785	98.1276	679.785	96.1903	679.785	98.2073	679.785	94.3852	679.303	98.3075
680.267	96.69	680.267	98.1722	680.267	96.8979	680.267	98.1463	680.267	96.1952	680.267	98.2154	680.267	94.3865	679.785	98.3094
680.749	96.6816	680.749	98.1777	680.749	96.9004	680.749	98.1662	680.749	96.1972	680.749	98.2269	680.749	94.3878	680.267	98.3158
681.231	96.6711	681.231	98.1854	681.231	96.8985	681.231	98.1861	681.231	96.1961	681.231	98.2412	681.231	94.3883	680.749	98.3274
681.713	96.6615	681.713	98.1959	681.713	96.8938	681.713	98.2052	681.713	96.1941	681.713	98.2576	681.713	94.3904	681.231	98.3448
682.195	96.654	682.195	98.2091	682.195	96.8868	682.195	98.2227	682.195	96.1919	682.195	98.2747	682.195	94.3934	681.713	98.3673
682.677	96.6507	682.677	98.225	682.677	96.88	682.677	98.2386	682.677	96.1913	682.677	98.2921	682.677	94.3991	682.195	98.3939
683.159	96.6514	683.159	98.2427	683.159	96.8739	683.159	98.2526	683.159	96.1918	683.159	98.3093	683.159	94.4056	682.677	98.4226
683.641	96.6567	683.641	98.2611	683.641	96.8705	683.641	98.2651	683.641	96.194	683.641	98.3268	683.641	94.4137	683.159	98.4509
684.124	96.6649	684.124	98.2781	684.124	96.8694	684.124	98.2758	684.124	96.196	684.124	98.3447	684.124	94.4207	683.641	98.4759
684.606	96.6755	684.606	98.2918	684.606	96.8711	684.606	98.2847	684.606	96.1978	684.606	98.3629	684.606	94.4273	684.124	98.4949
685.088	96.687	685.088	98.3007	685.088	96.8748	685.088	98.2912	685.088	96.1981	685.088	98.3806	685.088	94.4312	684.606	98.5057
685.57	96.699	685.57	98.3044	685.57	96.8805	685.57	98.2954	685.57	96.198	685.57	98.3964	685.57	94.4335	685.088	98.5073
686.052	96.7104	686.052	98.3027	686.052	96.8873	686.052	98.2966	686.052	96.1973	686.052	98.408	686.052	94.4324	685.57	98.5001
686.534	96.7211	686.534	98.2964	686.534	96.8951	686.534	98.2945	686.534	96.1975	686.534	98.4138	686.534	94.4293	686.052	98.4856
687.016	96.7298	687.016	98.2854	687.016	96.9025	687.016	98.288	687.016	96.1979	687.016	98.4119	687.016	94.4226	686.534	98.4655
687.499	96.7362	687.499	98.2699	687.499	96.9091	687.499	98.2761	687.499	96.1987	687.499	98.4013	687.499	94.4141	687.016	98.4418
687.981	96.7388	687.981	98.2489	687.981	96.9131	687.981	98.2576	687.981	96.1982	687.981	98.3813	687.981	94.4029	687.499	98.4155
688.463	96.7377	688.463	98.2219	688.463	96.9141	688.463	98.2321	688.463	96.196	688.463	98.3521	688.463	94.3918	687.981	98.3872
688.945	96.7327	688.945	98.188	688.945	96.9107	688.945	98.1995	688.945	96.1908	688.945	98.3139	688.945	94.3803	688.463	98.3565
689.427	96.7256	689.427	98.1478	689.427	96.9037	689.427	98.1609	689.427	96.1839	689.427	98.2675	689.427	94.3708	688.945	98.323
689.909	96.7176	689.909	98.1019	689.909	96.8932	689.909	98.1171	689.909	96.1755	689.909	98.213	689.909	94.3623	689.427	98.2859
690.391	96.7111	690.391	98.0519	690.391	96.881	690.391	98.0695	690.391	96.1679	690.391	98.1513	690.391	94.3556	689.909	98.2449
690.873	96.7071	690.873	97.9983	690.873	96.8676	690.873	98.018	690.873	96.161	690.873	98.0826	690.873	94.3482	690.391	98.1994
691.355	96.7067	691.355	97.942	691.355	96.8549	691.355	97.9624	691.355	96.1555	691.355	98.0082	691.355	94.3408	690.873	98.1494
691.837	96.7089	691.837	97.8827	691.837	96.8427	691.837	97.9018	691.837	96.1498	691.837	97.9292	691.837	94.331	691.355	98.0945
692.32	96.7131	692.32	97.8202	692.32	96.8319	692.32	97.8358	692.32	96.1431	692.32	97.8479	692.32	94.3208	691.837	98.035
692.802	96.7168	692.802	97.7542	692.802	96.8213	692.802	97.7644	692.802	96.1335	692.802	97.7662	692.802	94.3094	692.32	97.971
693.284	96.719	693.284	97.6853	693.284	96.811	693.284	97.6891	693.284	96.121	693.284	97.687	693.284	94.2997	692.802	97.9036
693.766	96.7181	693.766	97.6145	693.766	96.7996	693.766	97.6121	693.766	96.1053	693.766	97.6118	693.766	94.2909	693.284	97.8345
694.248	96.7141	694.248	97.5435	694.248	96.7868	694.248	97.5366	694.248	96.0882	694.248	97.5426	694.248	94.2846	693.766	97.7659
694.73	96.7069	694.73	97.4741	694.73	96.7713	694.73	97.4654	694.73	96.0703	694.73	97.4801	694.73	94.2785	694.248	97.7003
695.212	96.6976	695.212	97.4082	695.212	96.7532	695.212	97.4006	695.212	96.0537	695.212	97.4252	695.212	94.2729	694.73	97.6403
695.694	96.6869	695.694	97.347	695.694	96.732	695.694	97.3437	695.694	96.0385	695.694	97.3782	695.694	94.265	695.212	97.5879
696.177	96.6763	696.177	97.2924	696.177	96.7088	696.177	97.2954	696.177	96.0261	696.177	97.3401	696.177	94.2557	695.694	97.5449
696.659	96.6662	696.659	97.2455	696.659	96.684	696.659	97.2559	696.659	96.0159	696.659	97.3114	696.659	94.2437	696.177	97.512
697.141	96.6575	697.141	97.2087	697.141	96.6599	697.141	97.226	697.141	96.0088	697.141	97.2937	697.141	94.2319	696.659	97.4902
697.623	96.6501	697.623	97.184	697.623	96.6371	697.623	97.2066	697.623	96.0038	697.623	97.2881	697.623	94.2201	697.141	97.48
698.105	96.6446	698.105	97.174	698.105	96.6175	698.105	97.1992	698.105	96.0017	698.105	97.2959	698.105	94.2114	697.623	97.4821
698.587	96.6404	698.587	97.1804	698.587	96.6009	698.587	97.2053	698.587	96.0008	698.587	97.3171	698.587	94.2052	698.105	97.4966
699.069	96.638	699.069	97.204	699.069	96.5877	699.069	97.2261	699.069	96.001	699.069	97.3515	699.069	94.203	698.587	97.5235
699.551	96.6362	699.551	97.2437	699.551	96.5765	699.551	97.2612	699.551	95.9999	699.551	97.3971	699.551	94.2028	699.069	97.5612
700.034	96.6352	700.034	97.2971	700.034	96.5668	700.034	97.3093	700.034	95.9968	700.034	97.4514	700.034	94.2051	699.551	97.6076
700.516	96.6337	700.516	97.3604	700.516	96.5569	700.516	97.3677	700.516	95.9898	700.516	97.5108	700.516	94.2074	700.034	97.6593
700.998	96.6313	700.998	97.4297	700.998	96.5469	700.998	97.433	700.998	95.9793	700.998	97.5725	700.998	94.2104	700.516	97.7128
701.48	96.6265	701.48	97.501	701.48	96.5359	701.48	97.5013	701.48	95.9651	701.48	97.6332	701.48	94.2116	700.998	97.7649
701.962	96.6193	701.962	97.5714	701.962	96.5248	701.962	97.5698	701.962	95.9489	701.962	97.6913	701.962	94.2121	701.48	97.8136
702.444	96.6089	702.444	97.6384	702.444	96.5131	702.444	97.6356	702.444	95.9315	702.444	97.7454	702.444	94.21	701.962	97.8576
702.926	96.596	702.926	97.7009	702.926	96.502	702.926	97.6967	702.926	95.915	702.926	97.7951	702.926	94.2069	702.444	97.8967
703.408	96.5808	703.408	97.7573	703.408	96.491	703.408	97.7518	703.408	95.8995	703.408	97.8399	703.408	94.2018	702.926	97.9309
703.89	96.5653	703.89	97.8071	703.89	96.481	703.89	97.8002	703.89	95.8862	703.89	97.88	703.89	94.1971	703.408	97.9606
704.373	96.5503	704.373	97.8497	704.373	96.4713	704.373	97.8413	704.373	95.8743	704.373	97.9151	704.373	94.1923	703.89	97.9857
704.855	96.5378	704.855	97.8852	704.855	96.463	704.855	97.8758	704.855	95.8644	704.855	97.9455	704.855	94.1898	704.373	98.0067
705.337	96.5284	705.337	97.9143	705.337	96.4556	705.337	97.9043	705.337	95.8554	705.337	97.9714	705.337	94.1883	704.855	98.0237
705.819	96.5231	705.819	97.9385	705.819	96.4502	705.819	97.9283	705.819	95.8476	705.819	97.9934	705.819	94.1888	705.337	98.0378
706.301	96.5214	706.301	97.9591	706.301	96.4461	706.301	97.9487	706.301	95.84	706.301	98.0118	706.301	94.1888	705.819	98.0498
706.783	96.5233	706.783	97.9779	706.783	96.4439	706.783	97.9669	706.783	95.8329	706.783	98.0275	706.783	94.1883	706.301	98.0611
707.265	96.5275	707.265	97.9958	707.265	96.4424	707.265	97.9836	707.265	95.8255	707.265	98.0406	707.265	94.1853	706.783	98.0725
707.747	96.5337	707.747	98.014	707.747	96.4417	707.747	97.9998	707.747	95.8186	707.747	98.052	707.747	94.1813	707.265	98.0846
708.23	96.5404	708.23	98.0326	708.23	96.4403	708.23	98.0156	708.23	95.8119	708.23	98.062	708.23	94.1763	707.747	98.0974
708.712	96.5475	708.712	98.0519	708.712	96.438	708.712	98.0315	708.712	95.8067	708.712	98.0717	708.712	94.1736	708.23	98.1105
709.194	96.5537	709.194	98.0714	709.194	96.4337	709.194	98.0476	709.194	95.803	709.194	98.0818	709.194	94.1739	708.712	98.1234
709.676	96.5589	709.676	98.091	709.676	96.4278	709.676	98.0637	709.676	95.8019	709.676	98.0937	709.676	94.1797	709.194	98.136
710.158	96.5622	710.158	98.1098	710.158	96.4194	710.158	98.0793	710.158	95.8024	710.158	98.1078	710.158	94.1896	709.676	98.1477
710.64	96.5635	710.64	98.1273	710.64	96.4097	710.64	98.0934	710.64	95.8048	710.64	98.1246	710.64	94.2035	710.158	98.1585
711.122	96.5621	711.122	98.1426	711.122	96.3982	711.122	98.1046	711.122	95.8069	711.122	98.1431	711.122	94.2178	710.64	98.168
711.604	96.5585	711.604	98.1553	711.604	96.3862	711.604	98.1118	711.604	95.8083	711.604	98.1619	711.604	94.2316	711.122	98.1757
712.086	96.5524	712.086	98.1652	712.086	96.3735	712.086	98.1143	712.086	95.8073	712.086	98.1787	712.086	94.2418	711.604	98.1809
712.568	96.5445	712.568	98.1727	712.568	96.3614	712.568	98.1122	712.568	95.8043	712.568	98.1913	712.568	94.249	712.086	98.1833
713.051	96.5348	713.051	98.178	713.051	96.3495	713.051	98.1059	713.051	95.7987	713.051	98.1975	713.051	94.2521	712.568	98.1824
713.533	96.5244	713.533	98.1818	713.533	96.3387	713.533	98.0968	713.533	95.792	713.533	98.196	713.533	94.2531	713.051	98.1785
714.015	96.5135	714.015	98.1835	714.015	96.3278	714.015	98.0857	714.015	95.784	714.015	98.1862	714.015	94.2512	713.533	98.1717
714.497	96.503	714.497	98.1821	714.497	96.3173	714.497	98.0733	714.497	95.7757	714.497	98.1683	714.497	94.2482	714.015	98.1622
714.979	96.4934	714.979	98.1758	714.979	96.3055	714.979	98.0594	714.979	95.7664	714.979	98.1431	714.979	94.2427	714.497	98.1496
715.461	96.4856	715.461	98.1633	715.461	96.2925	715.461	98.0433	715.461	95.7563	715.461	98.112	715.461	94.236	714.979	98.1332
715.943	96.4796	715.943	98.1432	715.943	96.2771	715.943	98.0237	715.943	95.7441	715.943	98.0764	715.943	94.2265	715.461	98.112
716.426	96.476	716.426	98.1159	716.426	96.2597	716.426	97.9997	716.426	95.7301	716.426	98.0374	716.426	94.216	715.943	98.085
716.908	96.4741	716.908	98.082	716.908	96.2394	716.908	97.9703	716.908	95.7133	716.908	97.9961	716.908	94.2032	716.426	98.0513
717.39	96.4737	717.39	98.0435	717.39	96.2172	717.39	97.9354	717.39	95.6942	717.39	97.9532	717.39	94.1895	716.908	98.0111
717.872	96.4734	717.872	98.0017	717.872	96.1922	717.872	97.895	717.872	95.6722	717.872	97.9088	717.872	94.1734	717.39	97.9651
718.354	96.4725	718.354	97.9582	718.354	96.1656	718.354	97.8502	718.354	95.6479	718.354	97.8636	718.354	94.1554	717.872	97.9148
718.836	96.4699	718.836	97.9132	718.836	96.1368	718.836	97.8019	718.836	95.6209	718.836	97.8178	718.836	94.1334	718.354	97.8618
719.318	96.4656	719.318	97.8672	719.318	96.1072	719.318	97.752	719.318	95.5923	719.318	97.7722	719.318	94.1083	718.836	97.8081
719.8	96.4595	719.8	97.8203	719.8	96.077	719.8	97.7024	719.8	95.5624	719.8	97.7277	719.8	94.0794	719.318	97.7548
720.282	96.4526	720.282	97.7734	720.282	96.0479	720.282	97.6555	720.282	95.5333	720.282	97.6855	720.282	94.0496	719.8	97.703
720.764	96.4454	720.764	97.7281	720.764	96.02	720.764	97.6127	720.764	95.5052	720.764	97.6462	720.764	94.0197	720.282	97.6532
721.247	96.4392	721.247	97.6868	721.247	95.9945	721.247	97.5757	721.247	95.48	721.247	97.6104	721.247	93.9931	720.764	97.6062
721.729	96.4338	721.729	97.6513	721.729	95.9704	721.729	97.5448	721.729	95.4566	721.729	97.5778	721.729	93.9697	721.247	97.5623
722.211	96.4296	722.211	97.6235	722.211	95.948	722.211	97.52	722.211	95.4351	722.211	97.5484	722.211	93.9508	721.729	97.5225
722.693	96.4255	722.693	97.6034	722.693	95.9255	722.693	97.5007	722.693	95.4131	722.693	97.5215	722.693	93.9338	722.211	97.4874
723.175	96.4212	723.175	97.5907	723.175	95.9029	723.175	97.4863	723.175	95.3899	723.175	97.497	723.175	93.9182	722.693	97.458
723.657	96.4154	723.657	97.5836	723.657	95.8788	723.657	97.4759	723.657	95.3636	723.657	97.4747	723.657	93.9007	723.175	97.4342
724.139	96.408	724.139	97.5803	724.139	95.8538	724.139	97.4687	724.139	95.3344	724.139	97.4552	724.139	93.8818	723.657	97.4156
724.621	96.3984	724.621	97.5785	724.621	95.8272	724.621	97.4636	724.621	95.3017	724.621	97.4382	724.621	93.8596	724.139	97.401
725.104	96.3874	725.104	97.5763	725.104	95.8001	725.104	97.4595	725.104	95.2673	725.104	97.4234	725.104	93.8362	724.621	97.3885
725.586	96.3751	725.586	97.5717	725.586	95.7718	725.586	97.4546	725.586	95.2313	725.586	97.4096	725.586	93.8113	725.104	97.3758
726.068	96.3628	726.068	97.5635	726.068	95.743	726.068	97.4475	726.068	95.1954	726.068	97.3951	726.068	93.7875	725.586	97.361
726.55	96.3511	726.55	97.55	726.55	95.7128	726.55	97.4363	726.55	95.1596	726.55	97.3775	726.55	93.7642	726.068	97.3423
727.032	96.341	727.032	97.5307	727.032	95.682	727.032	97.4202	727.032	95.1252	727.032	97.3552	727.032	93.7431	726.55	97.3189
727.514	96.3324	727.514	97.5051	727.514	95.65	727.514	97.3984	727.514	95.0916	727.514	97.3266	727.514	93.7226	727.032	97.2904
727.996	96.3259	727.996	97.474	727.996	95.6183	727.996	97.3716	727.996	95.0602	727.996	97.2918	727.996	93.7036	727.514	97.2574
728.478	96.3205	728.478	97.438	728.478	95.5871	728.478	97.3403	728.478	95.0304	728.478	97.2512	728.478	93.684	727.996	97.2203
728.961	96.3161	728.961	97.3992	728.961	95.5582	728.961	97.3054	728.961	95.0031	728.961	97.2064	728.961	93.6645	728.478	97.1804
729.443	96.3118	729.443	97.3586	729.443	95.5314	729.443	97.2674	729.443	94.977	729.443	97.1585	729.443	93.643	728.961	97.1379
729.925	96.3075	729.925	97.3177	729.925	95.5077	729.925	97.2267	729.925	94.9523	729.925	97.1088	729.925	93.6206	729.443	97.0935
730.407	96.3026	730.407	97.2767	730.407	95.4857	730.407	97.183	730.407	94.9269	730.407	97.058	730.407	93.5958	729.925	97.0469
730.889	96.2979	730.889	97.2355	730.889	95.4652	730.889	97.1364	730.889	94.9007	730.889	97.0064	730.889	93.5705	730.407	96.9981
731.371	96.293	731.371	97.1934	731.371	95.4445	731.371	97.0869	731.371	94.8722	731.371	96.9543	731.371	93.5442	730.889	96.9468
731.853	96.2886	731.853	97.15	731.853	95.4235	731.853	97.0352	731.853	94.8427	731.853	96.9025	731.853	93.5197	731.371	96.8936
732.335	96.2843	732.335	97.1048	732.335	95.4014	732.335	96.9824	732.335	94.8122	732.335	96.8517	732.335	93.497	731.853	96.8393
732.817	96.2806	732.817	97.0588	732.817	95.3794	732.817	96.9298	732.817	94.7832	732.817	96.8034	732.817	93.4785	732.335	96.7861
733.3	96.2766	733.3	97.0124	733.3	95.3577	733.3	96.8786	733.3	94.7564	733.3	96.759	733.3	93.4633	732.817	96.7362
733.782	96.2727	733.782	96.9675	733.782	95.3386	733.782	96.8302	733.782	94.7339	733.782	96.7198	733.782	93.4529	733.3	96.693
734.264	96.2684	734.264	96.925	734.264	95.3224	734.264	96.7854	734.264	94.7156	734.264	96.6864	734.264	93.445	733.782	96.6588
734.746	96.2646	734.746	96.8865	734.746	95.3111	734.746	96.7458	734.746	94.7028	734.746	96.6592	734.746	93.4403	734.264	96.6358
735.228	96.2615	735.228	96.8527	735.228	95.3045	735.228	96.7125	735.228	94.6948	735.228	96.6382	735.228	93.4368	734.746	96.6248
735.71	96.2603	735.71	96.8247	735.71	95.3037	735.71	96.6871	735.71	94.6927	735.71	96.6238	735.71	93.4359	735.228	96.6259
736.192	96.2614	736.192	96.8025	736.192	95.3074	736.192	96.6706	736.192	94.6958	736.192	96.6158	736.192	93.4366	735.71	96.6378
736.674	96.2655	736.674	96.7868	736.674	95.3162	736.674	96.6637	736.674	94.7055	736.674	96.6153	736.674	93.4411	736.192	96.6588
737.157	96.2722	737.157	96.7773	737.157	95.3285	737.157	96.6658	737.157	94.721	737.157	96.6226	737.157	93.4485	736.674	96.687
737.639	96.2813	737.639	96.774	737.639	95.3444	737.639	96.6756	737.639	94.7429	737.639	96.6386	737.639	93.4603	737.157	96.7207
738.121	96.2915	738.121	96.7757	738.121	95.3622	738.121	96.6907	738.121	94.7693	738.121	96.6632	738.121	93.4745	737.639	96.7582
738.603	96.3026	738.603	96.7819	738.603	95.3822	738.603	96.709	738.603	94.7999	738.603	96.696	738.603	93.4912	738.121	96.7984
739.085	96.3135	739.085	96.7904	739.085	95.4026	739.085	96.7278	739.085	94.832	739.085	96.7351	739.085	93.5076	738.603	96.8399
739.567	96.3246	739.567	96.7997	739.567	95.4238	739.567	96.7459	739.567	94.865	739.567	96.7784	739.567	93.5237	739.085	96.882
740.049	96.3357	740.049	96.8072	740.049	95.4444	740.049	96.762	740.049	94.8968	740.049	96.8229	740.049	93.5374	739.567	96.9235
740.531	96.348	740.531	96.8106	740.531	95.465	740.531	96.7754	740.531	94.9276	740.531	96.8658	740.531	93.5502	740.049	96.9638
741.013	96.3617	741.013	96.8066	741.013	95.4847	741.013	96.785	741.013	94.9562	741.013	96.9039	741.013	93.5613	740.531	97.0023
741.495	96.3776	741.495	96.7933	741.495	95.5041	741.495	96.7896	741.495	94.9838	741.495	96.9351	741.495	93.5734	741.013	97.0389
741.978	96.3952	741.978	96.768	741.978	95.5228	741.978	96.7872	741.978	95.0098	741.978	96.9577	741.978	93.5866	741.495	97.0731
742.46	96.4142	742.46	96.7304	742.46	95.5417	742.46	96.7768	742.46	95.0357	742.46	96.9714	742.46	93.6034	741.978	97.1052
742.942	96.4331	742.942	96.6805	742.942	95.5602	742.942	96.7575	742.942	95.0615	742.942	96.9765	742.942	93.623	742.46	97.1349
743.424	96.4511	743.424	96.6211	743.424	95.5794	743.424	96.7303	743.424	95.0889	743.424	96.9749	743.424	93.6471	742.942	97.162
743.906	96.467	743.906	96.5556	743.906	95.5983	743.906	96.6975	743.906	95.1179	743.906	96.9686	743.906	93.6737	743.424	97.1861
744.388	96.4809	744.388	96.4894	744.388	95.6179	744.388	96.6628	744.388	95.1497	744.388	96.9606	744.388	93.7033	743.906	97.2073
744.87	96.493	744.87	96.428	744.87	95.6373	744.87	96.6303	744.87	95.1833	744.87	96.9533	744.87	93.7333	744.388	97.2256
745.352	96.5047	745.352	96.377	745.352	95.6573	745.352	96.6041	745.352	95.219	745.352	96.949	745.352	93.7638	744.87	97.2417
745.835	96.5169	745.835	96.3408	745.835	95.6775	745.835	96.5874	745.835	95.2549	745.835	96.9493	745.835	93.7922	745.352	97.2567
746.317	96.5311	746.317	96.3234	746.317	95.6989	746.317	96.5829	746.317	95.2906	746.317	96.9554	746.317	93.8193	745.835	97.2722
746.799	96.5469	746.799	96.3263	746.799	95.7215	746.799	96.5915	746.799	95.3247	746.799	96.968	746.799	93.8432	746.317	97.2897
747.281	96.5642	747.281	96.3505	747.281	95.7462	747.281	96.6139	747.281	95.3578	747.281	96.9875	747.281	93.8654	746.799	97.3107
747.763	96.5812	747.763	96.3947	747.763	95.7726	747.763	96.6498	747.763	95.3894	747.763	97.014	747.763	93.8848	747.281	97.3358
748.245	96.5969	748.245	96.4573	748.245	95.8011	748.245	96.6988	748.245	95.4209	748.245	97.0478	748.245	93.903	747.763	97.3649
748.727	96.6095	748.727	96.5346	748.727	95.8301	748.727	96.7594	748.727	95.452	748.727	97.0882	748.727	93.9188	748.245	97.3972
749.209	96.6191	749.209	96.6232	749.209	95.8594	749.209	96.83	749.209	95.4833	749.209	97.1342	749.209	93.9333	748.727	97.4315
749.692	96.6256	749.692	96.7186	749.692	95.8871	749.692	96.9078	749.692	95.5136	749.692	97.1841	749.692	93.9452	749.209	97.4661
750.174	96.6307	750.174	96.817	750.174	95.913	750.174	96.9897	750.174	95.5427	750.174	97.2356	750.174	93.9557	749.692	97.4999
750.656	96.6351	750.656	96.9144	750.656	95.936	750.656	97.0721	750.656	95.5689	750.656	97.2859	750.656	93.964	750.174	97.5318
751.138	96.6404	751.138	97.0086	751.138	95.957	751.138	97.1521	751.138	95.5925	751.138	97.3329	751.138	93.972	750.656	97.5617
751.62	96.6464	751.62	97.0972	751.62	95.9757	751.62	97.2267	751.62	95.6124	751.62	97.3748	751.62	93.9796	751.138	97.5893
752.102	96.6534	752.102	97.1795	752.102	95.9933	752.102	97.2943	752.102	95.6299	752.102	97.4112	752.102	93.989	751.62	97.6151
752.584	96.66	752.584	97.2544	752.584	96.0094	752.584	97.3539	752.584	95.6445	752.584	97.4422	752.584	93.9994	752.102	97.639
753.066	96.6659	753.066	97.3217	753.066	96.0249	753.066	97.4055	753.066	95.6576	753.066	97.4693	753.066	94.0122	752.584	97.6613
753.548	96.6702	753.548	97.3809	753.548	96.0386	753.548	97.4495	753.548	95.6684	753.548	97.4938	753.548	94.0252	753.066	97.6815
754.031	96.6735	754.031	97.432	754.031	96.051	754.031	97.4866	754.031	95.678	754.031	97.5178	754.031	94.0383	753.548	97.6995
754.513	96.6758	754.513	97.4751	754.513	96.061	754.513	97.5179	754.513	95.6857	754.513	97.5424	754.513	94.0486	754.031	97.715
754.995	96.6781	754.995	97.5111	754.995	96.0692	754.995	97.5443	754.995	95.6928	754.995	97.5684	754.995	94.0564	754.513	97.7281
755.477	96.6803	755.477	97.5411	755.477	96.0753	755.477	97.5665	755.477	95.699	755.477	97.5955	755.477	94.0598	754.995	97.739
755.959	96.6827	755.959	97.5667	755.959	96.0803	755.959	97.5853	755.959	95.7058	755.959	97.6228	755.959	94.0604	755.477	97.7479
756.441	96.684	756.441	97.5889	756.441	96.0842	756.441	97.6005	756.441	95.7125	756.441	97.6484	756.441	94.0577	755.959	97.7548
756.923	96.6838	756.923	97.6087	756.923	96.088	756.923	97.6122	756.923	95.7197	756.923	97.6706	756.923	94.0542	756.441	97.7599
757.405	96.681	757.405	97.6259	757.405	96.091	757.405	97.6201	757.405	95.7257	757.405	97.6871	757.405	94.0495	756.923	97.7623
757.888	96.6758	757.888	97.6405	757.888	96.094	757.888	97.6244	757.888	95.7302	757.888	97.6968	757.888	94.0457	757.405	97.7618
758.37	96.6685	758.37	97.6514	758.37	96.0958	758.37	97.625	758.37	95.7313	758.37	97.6989	758.37	94.0415	757.888	97.7576
758.852	96.6607	758.852	97.6585	758.852	96.0965	758.852	97.6227	758.852	95.7294	758.852	97.6939	758.852	94.0379	758.37	97.7495
759.334	96.6533	759.334	97.6611	759.334	96.095	759.334	97.618	759.334	95.7237	759.334	97.6824	759.334	94.033	758.852	97.7374
759.816	96.648	759.816	97.6596	759.816	96.0912	759.816	97.6114	759.816	95.7154	759.816	97.6663	759.816	94.0275	759.334	97.7217
760.298	96.645	760.298	97.6538	760.298	96.0842	760.298	97.6028	760.298	95.7045	760.298	97.6467	760.298	94.0195	759.816	97.7026
760.78	96.6448	760.78	97.6441	760.78	96.0744	760.78	97.5918	760.78	95.692	760.78	97.6249	760.78	94.0099	760.298	97.6806
761.262	96.6461	761.262	97.6305	761.262	96.0616	761.262	97.5774	761.262	95.6773	761.262	97.6015	761.262	93.9972	760.78	97.6557
761.744	96.648	761.744	97.6132	761.744	96.0469	761.744	97.5589	761.744	95.6607	761.744	97.5767	761.744	93.9825	761.262	97.6278
762.227	96.649	762.227	97.5919	762.227	96.0303	762.227	97.5357	762.227	95.6413	762.227	97.5499	762.227	93.9645	761.744	97.5964
762.709	96.6482	762.709	97.5669	762.709	96.0131	762.709	97.508	762.709	95.6198	762.709	97.5209	762.709	93.9441	762.227	97.561
763.191	96.6443	763.191	97.538	763.191	95.9948	763.191	97.4762	763.191	95.5957	763.191	97.4886	763.191	93.9199	762.709	97.5208
763.673	96.6376	763.673	97.5056	763.673	95.9758	763.673	97.4409	763.673	95.5701	763.673	97.4526	763.673	93.8928	763.191	97.4752
764.155	96.6279	764.155	97.4691	764.155	95.9543	764.155	97.402	764.155	95.5426	764.155	97.4117	764.155	93.8615	763.673	97.4237
764.637	96.616	764.637	97.4283	764.637	95.9298	764.637	97.3594	764.637	95.5137	764.637	97.3655	764.637	93.8271	764.155	97.366
765.119	96.6022	765.119	97.3819	765.119	95.9006	765.119	97.312	765.119	95.4816	765.119	97.3132	765.119	93.7887	764.637	97.3021
765.601	96.5876	765.601	97.3295	765.601	95.8667	765.601	97.2587	765.601	95.4458	765.601	97.2546	765.601	93.7481	765.119	97.2323
766.083	96.5719	766.083	97.2703	766.083	95.8276	766.083	97.1985	766.083	95.4039	766.083	97.1894	766.083	93.7046	765.601	97.157
766.566	96.5556	766.566	97.2042	766.566	95.7847	766.566	97.1315	766.566	95.3555	766.566	97.118	766.566	93.6602	766.083	97.0772
767.048	96.5376	767.048	97.1315	767.048	95.7384	767.048	97.0578	767.048	95.2992	767.048	97.0403	767.048	93.6141	766.566	96.9935
767.53	96.5178	767.53	97.053	767.53	95.69	767.53	96.9785	767.53	95.236	767.53	96.9571	767.53	93.5678	767.048	96.9069
768.012	96.4952	768.012	96.9693	768.012	95.6392	768.012	96.8947	768.012	95.1658	768.012	96.8685	768.012	93.5199	767.53	96.8178
768.494	96.4698	768.494	96.8813	768.494	95.5863	768.494	96.8074	768.494	95.091	768.494	96.7753	768.494	93.4714	768.012	96.7267
768.976	96.4412	768.976	96.7893	768.976	95.5299	768.976	96.7172	768.976	95.012	768.976	96.678	768.976	93.4205	768.494	96.6336
769.458	96.4103	769.458	96.694	769.458	95.4705	769.458	96.6247	769.458	94.9313	769.458	96.578	769.458	93.3678	768.976	96.539
769.94	96.3772	769.94	96.5958	769.94	95.4073	769.94	96.5299	769.94	94.8494	769.94	96.4764	769.94	93.3115	769.458	96.4427
770.423	96.3427	770.423	96.4961	770.423	95.3419	770.423	96.4335	770.423	94.7689	770.423	96.3751	770.423	93.2527	769.94	96.3455
770.905	96.3062	770.905	96.3956	770.905	95.2745	770.905	96.3356	770.905	94.6898	770.905	96.2752	770.905	93.1897	770.423	96.2476
771.387	96.2681	771.387	96.2956	771.387	95.2072	771.387	96.2367	771.387	94.614	771.387	96.178	771.387	93.1239	770.905	96.1501
771.869	96.2277	771.869	96.1963	771.869	95.1398	771.869	96.1369	771.869	94.5409	771.869	96.0831	771.869	93.0543	771.387	96.0533
772.351	96.1858	772.351	96.098	772.351	95.0733	772.351	96.0365	772.351	94.4711	772.351	95.9903	772.351	92.9831	771.869	95.9581
772.833	96.143	772.833	95.9992	772.833	95.0065	772.833	95.935	772.833	94.4024	772.833	95.8979	772.833	92.9101	772.351	95.8645
773.315	96.1013	773.315	95.8991	773.315	94.9398	773.315	95.8327	773.315	94.3347	773.315	95.8052	773.315	92.8378	772.833	95.7726
773.797	96.0622	773.797	95.7956	773.797	94.8722	773.797	95.729	773.797	94.2658	773.797	95.7108	773.797	92.7662	773.315	95.6817
774.279	96.0277	774.279	95.688	774.279	94.8049	774.279	95.6243	774.279	94.1958	774.279	95.6144	774.279	92.6976	773.797	95.5909
774.762	95.9976	774.762	95.5752	774.762	94.7375	774.762	95.5177	774.762	94.1234	774.762	95.5154	774.762	92.6308	774.279	95.4985
775.244	95.9712	775.244	95.4575	775.244	94.6719	775.244	95.409	775.244	94.0498	775.244	95.414	775.244	92.5667	774.762	95.4032
775.726	95.9456	775.726	95.3344	775.726	94.6071	775.726	95.2965	775.726	93.9741	775.726	95.3092	775.726	92.5027	775.244	95.303
776.208	95.9182	776.208	95.2063	776.208	94.5436	776.208	95.1784	776.208	93.8973	776.208	95.2005	776.208	92.4386	775.726	95.197
776.69	95.8858	776.69	95.0724	776.69	94.4787	776.69	95.0521	776.69	93.8176	776.69	95.0856	776.69	92.3715	776.208	95.084
777.172	95.8471	777.172	94.9318	777.172	94.4109	777.172	94.9155	777.172	93.7347	777.172	94.9631	777.172	92.3014	776.69	94.964
777.654	95.8017	777.654	94.7822	777.654	94.3365	777.654	94.7665	777.654	93.6458	777.654	94.8305	777.654	92.2256	777.172	94.8363
778.136	95.7512	778.136	94.6217	778.136	94.2538	778.136	94.6042	778.136	93.5501	778.136	94.6864	778.136	92.1447	777.654	94.701
778.619	95.697	778.619	94.4467	778.619	94.1599	778.619	94.4278	778.619	93.4449	778.619	94.5286	778.619	92.0562	778.136	94.5566
779.101	95.6412	779.101	94.2548	779.101	94.0544	779.101	94.2375	779.101	93.3299	779.101	94.356	779.101	91.9604	778.619	94.4016
779.583	95.584	779.583	94.0422	779.583	93.9357	779.583	94.0321	779.583	93.2032	779.583	94.1665	779.583	91.8544	779.101	94.2325
780.065	95.525	780.065	93.8066	780.065	93.8047	780.065	93.8106	780.065	93.0649	780.065	93.9587	780.065	91.7386	779.583	94.0463
780.547	95.4617	780.547	93.5447	780.547	93.6602	780.547	93.5698	780.547	92.9128	780.547	93.7295	780.547	91.61	780.065	93.8386
781.029	95.392	781.029	93.2548	781.029	93.5033	781.029	93.3064	781.029	92.7465	781.029	93.4768	781.029	91.4693	780.547	93.6064
781.511	95.3132	781.511	92.9336	781.511	93.3323	781.511	93.0156	781.511	92.5626	781.511	93.1968	781.511	91.3139	781.029	93.3464
781.993	95.224	781.993	92.5796	781.993	93.1473	781.993	92.6931	781.993	92.3597	781.993	92.887	781.993	91.1447	781.511	93.0569
782.476	95.1234	782.476	92.1893	782.476	92.9457	782.476	92.3339	782.476	92.1334	782.476	92.5434	782.476	90.9591	781.993	92.7359
782.958	95.0119	782.958	91.7605	782.958	92.7267	782.958	91.9349	782.958	91.8822	782.958	92.1636	782.958	90.7573	782.476	92.3828
783.44	94.8896	783.44	91.2892	783.44	92.4866	783.44	91.4924	783.44	91.6021	783.44	91.744	783.44	90.536	782.958	91.9955
783.922	94.7579	783.922	90.7736	783.922	92.2239	783.922	91.0054	783.922	91.2929	783.922	91.2833	783.922	90.2951	783.44	91.5736
784.404	94.6166	784.404	90.2107	784.404	91.9348	784.404	90.4723	784.404	90.9518	784.404	90.7792	784.404	90.0312	783.922	91.115
784.886	94.4668	784.886	89.601	784.886	91.6186	784.886	89.8943	784.886	90.5804	784.886	90.2322	784.886	89.7451	784.404	90.6197
785.368	94.3082	785.368	88.945	785.368	91.2727	785.368	89.2728	785.368	90.1778	785.368	89.6432	785.368	89.4347	784.886	90.0871
785.85	94.1415	785.85	88.2476	785.85	90.8983	785.85	88.6121	785.85	89.7467	785.85	89.0157	785.85	89.1018	785.368	89.5191
786.332	93.9662	786.332	87.5136	786.332	90.4947	786.332	87.9164	786.332	89.287	786.332	88.3535	786.332	88.7451	785.85	88.9178
786.814	93.7835	786.814	86.7537	786.814	90.0659	786.814	87.1945	786.814	88.803	786.814	87.6649	786.814	88.367	786.332	88.2888
787.297	93.5929	787.297	85.9776	787.297	89.6136	787.297	86.4549	787.297	88.2957	787.297	86.9572	787.297	87.9662	786.814	87.6376
787.779	93.3956	787.779	85.201	787.779	89.1446	787.779	85.7114	787.779	87.7712	787.779	86.2429	787.779	87.5461	787.297	86.9734
788.261	93.1917	788.261	84.4407	788.261	88.6643	788.261	84.9792	788.261	87.2339	788.261	85.5353	788.261	87.1073	787.779	86.3066
788.743	92.9832	788.743	83.7176	788.743	88.1825	788.743	84.2773	788.743	86.6931	788.743	84.8513	788.743	86.656	788.261	85.6502
789.225	92.7716	789.225	83.0521	789.225	87.7078	789.225	83.6248	789.225	86.1569	789.225	84.2078	789.225	86.1965	788.743	85.0177
789.707	92.5608	789.707	82.4674	789.707	87.2528	789.707	83.0427	789.707	85.6386	789.707	83.624	789.707	85.7394	789.225	84.4249
790.189	92.3541	790.189	81.9819	790.189	86.8268	790.189	82.5483	790.189	85.1484	790.189	83.1155	790.189	85.2922	789.707	83.8861
790.671	92.1578	790.671	81.6131	790.671	86.4429	790.671	82.1575	790.671	84.7012	790.671	82.698	790.671	84.8685	790.189	83.4168
791.154	91.9774	791.154	81.3726	791.154	86.1101	791.154	81.8816	791.154	84.3091	791.154	82.3826	791.154	84.4782	790.671	83.0308
791.636	91.8208	791.636	81.2703	791.636	85.8408	791.636	81.7304	791.636	83.9876	791.636	82.1803	791.636	84.1359	791.154	82.7427
792.118	91.6951	792.118	81.3102	792.118	85.6439	792.118	81.7092	792.118	83.7491	792.118	82.0981	792.118	83.8524	791.636	82.5657
792.6	91.6085	792.6	81.4945	792.6	85.5311	792.6	81.822	792.6	83.6086	792.6	82.1431	792.6	83.6427	792.118	82.5125
793.082	91.5667	793.082	81.8202	793.082	85.5098	793.082	82.0686	793.082	83.5754	793.082	82.3191	793.082	83.5162	792.6	82.5922
793.564	91.5758	793.564	82.2805	793.564	85.5883	793.564	82.4457	793.564	83.6583	793.564	82.6277	793.564	83.485	793.082	82.8104
794.046	91.6378	794.046	82.8632	794.046	85.7685	794.046	82.945	794.046	83.8583	794.046	83.0656	794.046	83.5537	793.564	83.1661
794.528	91.7545	794.528	83.5536	794.528	86.0515	794.528	83.5556	794.528	84.1742	794.528	83.6261	794.528	83.7276	794.046	83.6538
795.01	91.9235	795.01	84.3318	795.01	86.4303	795.01	84.2613	795.01	84.5961	795.01	84.2962	795.01	84.0032	794.528	84.2604
795.493	92.1422	795.493	85.1784	795.493	86.897	795.493	85.0454	795.493	85.1136	795.493	85.0595	795.493	84.3767	795.01	84.9699
795.975	92.4045	795.975	86.0713	795.975	87.4367	795.975	85.8878	795.975	85.7101	795.975	85.8946	795.975	84.8357	795.493	85.761
796.457	92.7039	796.457	86.9886	796.457	88.0334	796.457	86.7673	796.457	86.3692	796.457	86.7767	796.457	85.3667	795.975	86.6096
796.939	93.0312	796.939	87.9083	796.939	88.6671	796.939	87.6618	796.939	87.071	796.939	87.6791	796.939	85.949	796.457	87.4896
797.421	93.3773	797.421	88.8101	797.421	89.3193	797.421	88.5498	797.421	87.7982	797.421	88.5761	797.421	86.5636	796.939	88.3748
797.903	93.7309	797.903	89.6747	797.903	89.9692	797.903	89.4098	797.903	88.5306	797.903	89.4429	797.903	87.1864	797.421	89.2392
798.385	94.0825	798.385	90.4875	798.385	90.6017	798.385	90.225	798.385	89.2533	798.385	90.261	798.385	87.7999	797.903	90.0617
798.867	94.4222	798.867	91.2365	798.867	91.2019	798.867	90.9811	798.867	89.9501	798.867	91.0159	798.867	88.3861	798.385	90.8249
799.35	94.742	799.35	91.9147	799.35	91.761	799.35	91.6688	799.35	90.6099	799.35	91.6988	799.35	88.9346	798.867	91.5173
799.832	95.0354	799.832	92.5181	799.832	92.2721	799.832	92.2824	799.832	91.2222	799.832	92.3049	799.832	89.4367	799.35	92.1322
800.314	95.2989	800.314	93.0463	800.314	92.7332	800.314	92.8203	800.314	91.7815	800.314	92.8331	800.314	89.8909	799.832	92.6674
800.796	95.5302	800.796	93.5006	800.796	93.1435	800.796	93.283	800.796	92.2833	800.796	93.2837	800.796	90.2955	800.314	93.1232
801.278	95.7303	801.278	93.8845	801.278	93.5057	801.278	93.6733	801.278	92.7284	801.278	93.659	801.278	90.6542	800.796	93.5017
801.76	95.901	801.76	94.2015	801.76	93.8225	801.76	93.9945	801.76	93.1184	801.76	93.9617	801.76	90.9691	801.278	93.805
802.242	96.0466	802.242	94.456	802.242	94.0987	802.242	94.2507	802.242	93.4588	802.242	94.1953	802.242	91.2454	801.76	94.0357
802.724	96.1703	802.724	94.651	802.724	94.337	802.724	94.445	802.724	93.754	802.724	94.3627	802.724	91.4853	802.242	94.1948
803.207	96.2764	803.207	94.7895	803.207	94.5416	803.207	94.58	803.207	94.0099	803.207	94.4669	803.207	91.6938	802.724	94.2833
803.689	96.3676	803.689	94.8731	803.689	94.7142	803.689	94.6573	803.689	94.2303	803.689	94.5096	803.689	91.8722	803.207	94.3012
804.171	96.4464	804.171	94.9037	804.171	94.8577	804.171	94.6786	804.171	94.419	804.171	94.4925	804.171	92.0247	803.689	94.2499
804.653	96.5141	804.653	94.8829	804.653	94.9736	804.653	94.6452	804.653	94.5779	804.653	94.4163	804.653	92.1523	804.171	94.1313
805.135	96.5722	805.135	94.8138	805.135	95.065	805.135	94.5598	805.135	94.7099	805.135	94.2833	805.135	92.2589	804.653	93.9494
805.617	96.6214	805.617	94.6998	805.617	95.1342	805.617	94.4254	805.617	94.8162	805.617	94.0959	805.617	92.3454	805.135	93.7096
806.099	96.663	806.099	94.5466	806.099	95.1853	806.099	94.2474	806.099	94.9001	806.099	93.8596	806.099	92.4155	805.617	93.4205
806.581	96.6975	806.581	94.3606	806.581	95.221	806.581	94.032	806.581	94.9638	806.581	93.5817	806.581	92.4699	806.099	93.0918
807.063	96.7262	807.063	94.1497	807.063	95.2451	807.063	93.7878	807.063	95.0107	807.063	93.2726	807.063	92.5116	806.581	92.7358
807.545	96.7497	807.545	93.9228	807.545	95.26	807.545	93.5253	807.545	95.0436	807.545	92.946	807.545	92.5412	807.063	92.3672
808.028	96.7691	808.028	93.6906	808.028	95.2689	808.028	93.2573	808.028	95.0666	808.028	92.618	808.028	92.5617	807.545	92.0031
808.51	96.7856	808.51	93.4637	808.51	95.2739	808.51	92.9975	808.51	95.0826	808.51	92.3056	808.51	92.5742	808.028	91.6612
808.992	96.8009	808.992	93.2548	808.992	95.2785	808.992	92.7619	808.992	95.0962	808.992	92.0279	808.992	92.5825	808.51	91.3617
809.474	96.8163	809.474	93.0751	809.474	95.2849	809.474	92.5646	809.474	95.1105	809.474	91.8007	809.474	92.5887	808.992	91.1221
809.956	96.8338	809.956	92.9357	809.956	95.2965	809.956	92.4185	809.956	95.1292	809.956	91.6386	809.956	92.5972	809.474	90.9582
810.438	96.8537	810.438	92.8454	810.438	95.3146	810.438	92.3331	810.438	95.154	810.438	91.5511	810.438	92.6102	809.956	90.881
810.92	96.8764	810.92	92.8112	810.92	95.3413	810.92	92.314	810.92	95.1868	810.92	91.544	810.92	92.632	810.438	90.8967
811.403	96.9006	811.403	92.8359	811.403	95.3759	811.403	92.362	811.403	95.2267	811.403	91.6175	811.403	92.6636	810.92	91.0048
811.885	96.9248	811.885	92.9202	811.885	95.4184	811.885	92.4745	811.885	95.2737	811.885	91.768	811.885	92.7075	811.403	91.199
812.367	96.9467	812.367	93.0609	812.367	95.467	812.367	92.6456	812.367	95.3258	812.367	91.9875	812.367	92.7626	811.885	91.4687
812.849	96.9652	812.849	93.2527	812.849	95.5208	812.849	92.8676	812.849	95.3825	812.849	92.2659	812.849	92.829	812.367	91.7998
813.331	96.979	813.331	93.487	813.331	95.578	813.331	93.1312	813.331	95.4421	813.331	92.5899	813.331	92.9031	812.849	92.176
813.813	96.989	813.813	93.755	813.813	95.6382	813.813	93.4276	813.813	95.5046	813.813	92.9471	813.813	92.9834	813.331	92.5822
814.295	96.9959	814.295	94.0462	814.295	95.6999	814.295	93.7469	814.295	95.5685	814.295	93.3239	814.295	93.0653	813.813	93.0038
814.777	97.0016	814.777	94.3503	814.777	95.7627	814.777	94.0797	814.777	95.6333	814.777	93.7086	814.777	93.1469	814.295	93.4283
815.259	97.0069	815.259	94.6575	815.259	95.825	815.259	94.4167	815.259	95.6971	815.259	94.0905	815.259	93.2245	814.777	93.8455
815.742	97.013	815.742	94.9593	815.742	95.8858	815.742	94.7489	815.742	95.7588	815.742	94.461	815.742	93.2978	815.259	94.2469
816.224	97.0196	816.224	95.2481	816.224	95.943	816.224	95.0678	816.224	95.8162	816.224	94.8129	816.224	93.3647	815.742	94.6259
816.706	97.0266	816.706	95.5189	816.706	95.9959	816.706	95.3672	816.706	95.8689	816.706	95.1414	816.706	93.4266	816.224	94.9784
817.188	97.033	817.188	95.7679	817.188	96.0429	817.188	95.6422	817.188	95.9158	817.188	95.4428	817.188	93.4828	816.706	95.3014
817.67	97.0388	817.67	95.9939	817.67	96.0838	817.67	95.8908	817.67	95.9575	817.67	95.7157	817.67	93.5352	817.188	95.5941
818.152	97.0436	818.152	96.1964	818.152	96.1182	818.152	96.1124	818.152	95.9936	818.152	95.9595	818.152	93.5831	817.67	95.8567
818.634	97.0478	818.634	96.3762	818.634	96.147	818.634	96.3083	818.634	96.0249	818.634	96.1748	818.634	93.6283	818.152	96.0905
819.116	97.0511	819.116	96.5342	819.116	96.1703	819.116	96.4801	819.116	96.0508	819.116	96.3628	819.116	93.6698	818.634	96.2967
819.598	97.0538	819.598	96.672	819.598	96.1894	819.598	96.6298	819.598	96.0716	819.598	96.5257	819.598	93.7091	819.116	96.4773
820.081	97.055	820.081	96.7907	820.081	96.2049	820.081	96.7592	820.081	96.0869	820.081	96.6657	820.081	93.7456	819.598	96.6339
820.563	97.0542	820.563	96.8923	820.563	96.218	820.563	96.8697	820.563	96.0975	820.563	96.7858	820.563	93.7809	820.081	96.769
821.045	97.0502	821.045	96.9781	821.045	96.229	821.045	96.9627	821.045	96.1038	821.045	96.8887	821.045	93.8141	820.563	96.8846
821.527	97.0428	821.527	97.0503	821.527	96.2385	821.527	97.0398	821.527	96.1075	821.527	96.977	821.527	93.8466	821.045	96.9837
822.009	97.0319	822.009	97.1103	822.009	96.246	822.009	97.1021	822.009	96.109	822.009	97.0525	822.009	93.8773	821.527	97.0684
822.491	97.0183	822.491	97.1596	822.491	96.2514	822.491	97.1516	822.491	96.1094	822.491	97.1168	822.491	93.907	822.009	97.1408
822.973	97.0029	822.973	97.1992	822.973	96.2533	822.973	97.1901	822.973	96.1083	822.973	97.1705	822.973	93.9342	822.491	97.202
823.455	96.9868	823.455	97.2301	823.455	96.2516	823.455	97.2197	823.455	96.1054	823.455	97.2147	823.455	93.9597	822.973	97.253
823.938	96.9705	823.938	97.2529	823.938	96.2455	823.938	97.2425	823.938	96.0996	823.938	97.25	823.938	93.9828	823.455	97.2944
824.42	96.9544	824.42	97.2692	824.42	96.2357	824.42	97.2606	824.42	96.0906	824.42	97.2781	824.42	94.0048	823.938	97.3274
824.902	96.9375	824.902	97.2796	824.902	96.2223	824.902	97.2749	824.902	96.0778	824.902	97.3004	824.902	94.0252	824.42	97.353
825.384	96.9192	825.384	97.2853	825.384	96.2063	825.384	97.2863	825.384	96.0616	825.384	97.3187	825.384	94.0453	824.902	97.3729
825.866	96.8982	825.866	97.287	825.866	96.1879	825.866	97.2943	825.866	96.0418	825.866	97.3338	825.866	94.0642	825.384	97.3883
826.348	96.8742	826.348	97.285	826.348	96.1673	826.348	97.298	826.348	96.019	826.348	97.3462	826.348	94.0823	825.866	97.4
826.83	96.847	826.83	97.2787	826.83	96.1435	826.83	97.2962	826.83	95.9924	826.83	97.3552	826.83	94.0981	826.348	97.4082
827.312	96.8171	827.312	97.2677	827.312	96.1157	827.312	97.2887	827.312	95.9619	827.312	97.3601	827.312	94.1115	826.83	97.4125
827.794	96.785	827.794	97.2512	827.794	96.082	827.794	97.2752	827.794	95.9264	827.794	97.3596	827.794	94.1213	827.312	97.4121
828.277	96.7512	828.277	97.2291	828.277	96.0414	828.277	97.2571	828.277	95.8854	828.277	97.3535	828.277	94.1278	827.794	97.4068
828.759	96.7155	828.759	97.2008	828.759	95.9919	828.759	97.2356	828.759	95.8379	828.759	97.3413	828.759	94.1301	828.277	97.3966
829.241	96.6771	829.241	97.1668	829.241	95.9331	829.241	97.212	829.241	95.7841	829.241	97.3235	829.241	94.1288	828.759	97.3826
829.723	96.6343	829.723	97.1267	829.723	95.8636	829.723	97.1865	829.723	95.7228	829.723	97.3005	829.723	94.1228	829.241	97.3658
830.205	96.5856	830.205	97.0803	830.205	95.7834	830.205	97.1586	830.205	95.6541	830.205	97.2726	830.205	94.1125	829.723	97.3473
830.687	96.5293	830.687	97.0269	830.687	95.6915	830.687	97.1263	830.687	95.5767	830.687	97.2397	830.687	94.0963	830.205	97.3272
831.169	96.465	831.169	96.9657	831.169	95.5883	831.169	97.0873	831.169	95.4905	831.169	97.2017	831.169	94.0747	830.687	97.3052
831.651	96.3921	831.651	96.8956	831.651	95.4733	831.651	97.0389	831.651	95.394	831.651	97.158	831.651	94.0463	831.169	97.2797
832.134	96.3118	832.134	96.8163	832.134	95.3471	832.134	96.9799	832.134	95.2875	832.134	97.1084	832.134	94.0123	831.651	97.2492
832.616	96.2247	832.616	96.7271	832.616	95.2091	832.616	96.9093	832.616	95.1703	832.616	97.0524	832.616	93.9719	832.134	97.212
833.098	96.1322	833.098	96.6281	833.098	95.0596	833.098	96.8274	833.098	95.0435	833.098	96.9899	833.098	93.9263	832.616	97.1675
833.58	96.0345	833.58	96.5188	833.58	94.8975	833.58	96.7344	833.58	94.9069	833.58	96.9199	833.58	93.8745	833.098	97.1152
834.062	95.9318	834.062	96.3991	834.062	94.7229	834.062	96.6307	834.062	94.7619	834.062	96.8416	834.062	93.8173	833.58	97.0553
834.544	95.8236	834.544	96.2678	834.544	94.5349	834.544	96.5159	834.544	94.6081	834.544	96.7533	834.544	93.7532	834.062	96.9878
835.026	95.7095	835.026	96.124	835.026	94.3345	835.026	96.3893	835.026	94.4467	835.026	96.654	835.026	93.6829	834.544	96.9126
835.508	95.5891	835.508	95.9657	835.508	94.1219	835.508	96.2493	835.508	94.2775	835.508	96.5423	835.508	93.6056	835.026	96.8286
835.99	95.4628	835.99	95.7914	835.99	93.8996	835.99	96.095	835.99	94.1019	835.99	96.4176	835.99	93.523	835.508	96.7348
836.472	95.3311	836.472	95.5987	836.472	93.669	836.472	95.9249	836.472	93.9201	836.472	96.2798	836.472	93.4352	835.99	96.6294
836.955	95.1958	836.955	95.3861	836.955	93.4334	836.955	95.7382	836.955	93.7344	836.955	96.1293	836.955	93.3449	836.472	96.5115
837.437	95.0578	837.437	95.1514	837.437	93.1938	837.437	95.5343	837.437	93.5457	837.437	95.9662	837.437	93.2523	836.955	96.3806
837.919	94.9195	837.919	94.8937	837.919	92.953	837.919	95.3132	837.919	93.3569	837.919	95.7909	837.919	93.16	837.437	96.2376
838.401	94.7824	838.401	94.6123	838.401	92.7117	838.401	95.0749	838.401	93.1693	838.401	95.6031	838.401	93.0678	837.919	96.0838
838.883	94.6489	838.883	94.3085	838.883	92.4729	838.883	94.8205	838.883	92.9861	838.883	95.4032	838.883	92.9778	838.401	95.9219
839.365	94.5205	839.365	93.9843	839.365	92.2378	839.365	94.5512	839.365	92.8086	839.365	95.1914	839.365	92.8895	838.883	95.7545
839.847	94.3995	839.847	93.6439	839.847	92.0104	839.847	94.2701	839.847	92.6398	839.847	94.9696	839.847	92.8052	839.365	95.5848
840.33	94.2868	840.33	93.2916	840.33	91.7927	840.33	93.9801	840.33	92.4807	840.33	94.7399	840.33	92.7247	839.847	95.4153
840.812	94.184	840.812	92.933	840.812	91.5887	840.812	93.6857	840.812	92.3337	840.812	94.5062	840.812	92.6503	840.33	95.2488
841.294	94.0911	841.294	92.5731	841.294	91.3998	841.294	93.3914	841.294	92.1993	841.294	94.2729	841.294	92.5817	840.812	95.0877
841.776	94.0087	841.776	92.2177	841.776	91.2287	841.776	93.1022	841.776	92.0791	841.776	94.0452	841.776	92.521	841.294	94.9347
842.258	93.9356	842.258	91.8711	842.258	91.075	842.258	92.8225	842.258	91.9726	842.258	93.8276	842.258	92.4671	841.776	94.7925
842.74	93.8715	842.74	91.539	842.74	90.9398	842.74	92.5575	842.74	91.8811	842.74	93.625	842.74	92.4213	842.258	94.6639
843.222	93.8149	843.222	91.2254	843.222	90.8215	843.222	92.3105	843.222	91.8034	843.222	93.4405	843.222	92.3824	842.74	94.5512
843.704	93.7654	843.704	90.9353	843.704	90.7207	843.704	92.0849	843.704	91.7404	843.704	93.2769	843.704	92.3514	843.222	94.4563
844.186	93.722	844.186	90.6716	844.186	90.6361	844.186	91.8823	844.186	91.6906	844.186	93.1348	844.186	92.3273	843.704	94.3796
844.669	93.6854	844.669	90.438	844.669	90.5695	844.669	91.704	844.669	91.6554	844.669	93.0148	844.669	92.3115	844.186	94.321
845.151	93.6561	845.151	90.2355	845.151	90.5205	845.151	91.55	845.151	91.6339	845.151	92.9157	845.151	92.3034	844.669	94.2786
845.633	93.6364	845.633	90.0661	845.633	90.4918	845.633	91.4209	845.633	91.6282	845.633	92.837	845.633	92.3049	845.151	94.2507
846.115	93.6277	846.115	89.9301	846.115	90.4837	846.115	91.3169	846.115	91.638	846.115	92.7773	846.115	92.3153	845.633	94.2349
846.597	93.6329	846.597	89.8293	846.597	90.4985	846.597	91.2396	846.597	91.6655	846.597	92.7363	846.597	92.3361	846.115	94.2298
847.079	93.6533	847.079	89.7646	847.079	90.5358	847.079	91.1905	847.079	91.7101	847.079	92.7133	847.079	92.3658	846.597	94.2338
847.561	93.6909	847.561	89.7387	847.561	90.597	847.561	91.172	847.561	91.773	847.561	92.7088	847.561	92.405	847.079	94.2465
848.043	93.7456	848.043	89.7539	848.043	90.6807	848.043	91.1861	848.043	91.8523	848.043	92.7231	848.043	92.4511	847.561	94.2676
848.525	93.8178	848.525	89.8137	848.525	90.7875	848.525	91.2348	848.525	91.9475	848.525	92.7575	848.525	92.5037	848.043	94.2975
849.008	93.906	849.008	89.92	849.008	90.9155	849.008	91.3188	849.008	92.0558	849.008	92.8126	849.008	92.5599	848.525	94.3362
849.49	94.0087	849.49	90.075	849.49	91.0647	849.49	91.4385	849.49	92.1759	849.49	92.8897	849.49	92.6189	849.008	94.3842
849.972	94.1227	849.972	90.2781	849.972	91.2327	849.972	91.5928	849.972	92.3049	849.972	92.9887	849.972	92.6779	849.49	94.4412
850.454	94.2452	850.454	90.5274	850.454	91.4183	850.454	91.7803	850.454	92.4418	850.454	93.1095	850.454	92.7366	849.972	94.507
850.936	94.372	850.936	90.8171	850.936	91.6175	850.936	91.9976	850.936	92.5837	850.936	93.25	850.936	92.7928	850.454	94.5805
851.418	94.4998	851.418	91.1406	851.418	91.8276	851.418	92.2407	851.418	92.7295	851.418	93.4077	851.418	92.8467	850.936	94.6605
851.9	94.6249	851.9	91.4884	851.9	92.0436	851.9	92.504	851.9	92.8762	851.9	93.5777	851.9	92.8965	851.418	94.7444
852.382	94.7451	852.382	91.8515	852.382	92.2617	852.382	92.7813	852.382	93.0218	852.382	93.7553	852.382	92.9425	851.9	94.8297
852.865	94.8586	852.865	92.2204	852.865	92.4768	852.865	93.0652	852.865	93.1623	852.865	93.9349	852.865	92.9832	852.382	94.9132
853.347	94.9651	853.347	92.5877	853.347	92.6857	853.347	93.3489	853.347	93.2951	853.347	94.1117	853.347	93.0193	852.865	94.9922
853.829	95.064	853.829	92.9462	853.829	92.8835	853.829	93.625	853.829	93.4156	853.829	94.2809	853.829	93.049	853.347	95.0637
854.311	95.156	854.311	93.2907	854.311	93.0676	854.311	93.8875	854.311	93.5218	854.311	94.4394	854.311	93.0729	853.829	95.1263
854.793	95.2404	854.793	93.6161	854.793	93.2341	854.793	94.1309	854.793	93.6104	854.793	94.5849	854.793	93.0894	854.311	95.1786
855.275	95.3174	855.275	93.9184	855.275	93.3813	855.275	94.3515	855.275	93.6815	855.275	94.7162	855.275	93.099	854.793	95.2207
855.757	95.3862	855.757	94.1938	855.757	93.5069	855.757	94.5469	855.757	93.7345	855.757	94.8326	855.757	93.1002	855.275	95.2525
856.239	95.4465	856.239	94.4401	856.239	93.6111	856.239	94.7166	856.239	93.7717	856.239	94.9346	856.239	93.0938	855.757	95.2751
856.721	95.4979	856.721	94.6555	856.721	93.6938	856.721	94.8608	856.721	93.7949	856.721	95.0222	856.721	93.0787	856.239	95.2886
857.204	95.5407	857.204	94.8403	857.204	93.7576	857.204	94.9816	857.204	93.8074	857.204	95.0961	857.204	93.0565	856.721	95.2938
857.686	95.5748	857.686	94.9955	857.686	93.8041	857.686	95.0812	857.686	93.8109	857.686	95.1565	857.686	93.0271	857.204	95.2907
858.168	95.6012	858.168	95.1241	858.168	93.8373	858.168	95.1626	858.168	93.8086	858.168	95.2042	858.168	92.9932	857.686	95.2801
858.65	95.6201	858.65	95.229	858.65	93.8594	858.65	95.2282	858.65	93.8012	858.65	95.2396	858.65	92.9555	858.168	95.2622
859.132	95.6325	859.132	95.3142	859.132	93.8744	859.132	95.2805	859.132	93.7908	859.132	95.2637	859.132	92.9173	858.65	95.2383
859.614	95.639	859.614	95.3828	859.614	93.884	859.614	95.3209	859.614	93.7777	859.614	95.277	859.614	92.8796	859.132	95.2093
860.096	95.6411	860.096	95.4373	860.096	93.8911	860.096	95.3504	860.096	93.7633	860.096	95.2804	860.096	92.845	859.614	95.1765
860.578	95.6397	860.578	95.4794	860.578	93.8965	860.578	95.3688	860.578	93.7477	860.578	95.2739	860.578	92.8136	860.096	95.1403
861.061	95.6367	861.061	95.5101	861.061	93.9021	861.061	95.3762	861.061	93.732	861.061	95.2581	861.061	92.7871	860.578	95.1012
861.543	95.6331	861.543	95.5296	861.543	93.9076	861.543	95.372	861.543	93.7163	861.543	95.2327	861.543	92.7648	861.061	95.0583
862.025	95.6305	862.025	95.5387	862.025	93.9143	862.025	95.357	862.025	93.7018	862.025	95.1985	862.025	92.7473	861.543	95.011
862.507	95.629	862.507	95.5381	862.507	93.9217	862.507	95.3323	862.507	93.6882	862.507	95.156	862.507	92.733	862.025	94.9585
862.989	95.6287	862.989	95.5294	862.989	93.9302	862.989	95.3	862.989	93.6769	862.989	95.1069	862.989	92.722	862.507	94.901
863.471	95.6287	863.471	95.5147	863.471	93.9386	863.471	95.2627	863.471	93.667	863.471	95.0532	863.471	92.7117	862.989	94.8394
863.953	95.6282	863.953	95.4964	863.953	93.9468	863.953	95.2233	863.953	93.659	863.953	94.9978	863.953	92.7017	863.471	94.776
864.435	95.6261	864.435	95.4764	864.435	93.9527	864.435	95.1838	864.435	93.6513	864.435	94.9435	864.435	92.6895	863.953	94.7134
864.918	95.6222	864.918	95.4571	864.918	93.9559	864.918	95.1464	864.918	93.6438	864.918	94.8935	864.918	92.6749	864.435	94.6551
865.399	95.6159	865.399	95.4396	865.399	93.9544	865.399	95.1121	865.399	93.6343	865.399	94.85	865.399	92.6563	864.918	94.6035
865.882	95.608	865.882	95.4253	865.882	93.9481	865.882	95.0823	865.882	93.6225	865.882	94.8152	865.882	92.6348	865.399	94.5603
866.364	95.5983	866.364	95.4145	866.364	93.9363	866.364	95.0572	866.364	93.6069	866.364	94.7898	866.364	92.6098	865.882	94.5256
866.846	95.5874	866.846	95.4078	866.846	93.9199	866.846	95.0378	866.846	93.5879	866.846	94.7742	866.846	92.5833	866.364	94.499
867.328	95.5748	867.328	95.4044	867.328	93.899	867.328	95.0236	867.328	93.5645	867.328	94.7668	867.328	92.5546	866.846	94.4782
867.81	95.5601	867.81	95.4036	867.81	93.8753	867.81	95.0143	867.81	93.5379	867.81	94.7659	867.81	92.5252	867.328	94.4613
868.292	95.5421	868.292	95.4038	868.292	93.8485	868.292	95.0082	868.292	93.5073	868.292	94.768	868.292	92.4935	867.81	94.4465
868.774	95.5204	868.774	95.4036	868.774	93.8196	868.774	95.0035	868.774	93.4737	868.774	94.7701	868.774	92.4601	868.292	94.4326
869.256	95.4943	869.256	95.4013	869.256	93.7881	869.256	94.9977	869.256	93.4362	869.256	94.7685	869.256	92.4233	868.774	94.4185
869.739	95.4643	869.739	95.396	869.739	93.7545	869.739	94.9891	869.739	93.3956	869.739	94.7611	869.739	92.3841	869.256	94.4041
870.221	95.4308	870.221	95.387	870.221	93.7181	870.221	94.9765	870.221	93.351	870.221	94.7461	870.221	92.3416	869.739	94.3886
870.703	95.3954	870.703	95.3748	870.703	93.6798	870.703	94.9601	870.703	93.3037	870.703	94.7235	870.703	92.2978	870.221	94.3713
871.185	95.3591	871.185	95.3595	871.185	93.6394	871.185	94.9406	871.185	93.2529	871.185	94.6936	871.185	92.2524	870.703	94.3505
871.667	95.3235	871.667	95.3421	871.667	93.5982	871.667	94.9195	871.667	93.2002	871.667	94.6582	871.667	92.2072	871.185	94.325
872.149	95.2889	872.149	95.3221	872.149	93.5556	872.149	94.8975	872.149	93.1449	872.149	94.6185	872.149	92.1612	871.667	94.2934
872.631	95.2559	872.631	95.2996	872.631	93.5127	872.631	94.875	872.631	93.0882	872.631	94.5764	872.631	92.1152	872.149	94.2554
873.113	95.2239	873.113	95.2735	873.113	93.468	873.113	94.8514	873.113	93.0291	873.113	94.5324	873.113	92.0672	872.631	94.2113
873.596	95.1925	873.596	95.2432	873.596	93.4219	873.596	94.8258	873.596	92.9683	873.596	94.4876	873.596	92.0176	873.113	94.1625
874.078	95.1608	874.078	95.2081	874.078	93.3726	874.078	94.7966	874.078	92.9046	874.078	94.4418	874.078	91.9648	873.596	94.1105
874.56	95.1288	874.56	95.1687	874.56	93.3207	874.56	94.7632	874.56	92.8386	874.56	94.3955	874.56	91.91	874.078	94.0571
875.042	95.0958	875.042	95.1253	875.042	93.2651	875.042	94.7248	875.042	92.7695	875.042	94.3479	875.042	91.8525	874.56	94.003
875.524	95.0623	875.524	95.0795	875.524	93.2069	875.524	94.6818	875.524	92.6984	875.524	94.2994	875.524	91.7942	875.042	93.9485
876.006	95.0285	876.006	95.0322	876.006	93.1459	876.006	94.6347	876.006	92.6249	876.006	94.2489	876.006	91.7348	875.524	93.893
876.488	94.995	876.488	94.9849	876.488	93.084	876.488	94.5846	876.488	92.5509	876.488	94.1965	876.488	91.6765	876.006	93.8357
876.97	94.9617	876.97	94.9384	876.97	93.0212	876.97	94.5323	876.97	92.4765	876.97	94.1417	876.97	91.6187	876.488	93.7761
877.452	94.9288	877.452	94.894	877.452	92.9593	877.452	94.4788	877.452	92.4039	877.452	94.085	877.452	91.5636	876.97	93.7145
877.935	94.8957	877.935	94.8521	877.935	92.8981	877.935	94.425	877.935	92.3335	877.935	94.0269	877.935	91.5103	877.452	93.6518
878.417	94.8621	878.417	94.8138	878.417	92.8388	878.417	94.3721	878.417	92.2671	878.417	93.9692	878.417	91.4608	877.935	93.59
878.899	94.8272	878.899	94.7793	878.899	92.781	878.899	94.3207	878.899	92.2045	878.899	93.9132	878.899	91.4143	878.417	93.5305
879.381	94.7912	879.381	94.7487	879.381	92.7255	879.381	94.2721	879.381	92.1467	879.381	93.8607	879.381	91.3721	878.899	93.4751
879.863	94.7536	879.863	94.7208	879.863	92.6715	879.863	94.2265	879.863	92.0926	879.863	93.8125	879.863	91.3329	879.381	93.4241
880.345	94.7155	880.345	94.6946	880.345	92.6194	880.345	94.1845	880.345	92.0422	880.345	93.769	880.345	91.2978	879.863	93.3772
880.827	94.677	880.827	94.6678	880.827	92.5682	880.827	94.146	880.827	91.9938	880.827	93.7293	880.827	91.2648	880.345	93.3332
881.309	94.6391	881.309	94.6395	881.309	92.5185	881.309	94.1111	881.309	91.9476	881.309	93.6925	881.309	91.2346	880.827	93.2909
881.792	94.6018	881.792	94.6081	881.792	92.4692	881.792	94.0789	881.792	91.9021	881.792	93.6571	881.792	91.2054	881.309	93.2488
882.274	94.5656	882.274	94.574	882.274	92.421	882.274	94.049	882.274	91.8581	882.274	93.6224	882.274	91.1778	881.792	93.2062
882.756	94.5299	882.756	94.5373	882.756	92.3734	882.756	94.0203	882.756	91.8146	882.756	93.5873	882.756	91.1498	882.274	93.1626
883.238	94.4952	883.238	94.4991	883.238	92.3273	883.238	93.9917	883.238	91.7728	883.238	93.5519	883.238	91.1223	882.756	93.1181
883.72	94.4611	883.72	94.4599	883.72	92.2822	883.72	93.9614	883.72	91.7317	883.72	93.5158	883.72	91.0937	883.238	93.0726
884.202	94.4281	884.202	94.4207	884.202	92.2394	884.202	93.9281	884.202	91.6924	884.202	93.4793	884.202	91.0653	883.72	93.0267
884.684	94.3958	884.684	94.3811	884.684	92.1977	884.684	93.8906	884.684	91.654	884.684	93.4416	884.684	91.0362	884.202	92.9802
885.166	94.3647	885.166	94.3413	885.166	92.1581	885.166	93.8485	885.166	91.6178	885.166	93.4023	885.166	91.0085	884.684	92.9334
885.648	94.3336	885.648	94.3004	885.648	92.1187	885.648	93.8018	885.648	91.5832	885.648	93.3601	885.648	90.9818	885.166	92.8858
886.131	94.3021	886.131	94.2588	886.131	92.0797	886.131	93.752	886.131	91.5513	886.131	93.3144	886.131	90.9583	885.648	92.8373
886.613	94.2685	886.613	94.2157	886.613	92.0395	886.613	93.7002	886.613	91.5217	886.613	93.2644	886.613	90.9369	886.131	92.7872
887.095	94.2324	887.095	94.172	887.095	91.9985	887.095	93.6484	887.095	91.4952	887.095	93.2105	887.095	90.919	886.613	92.7354
887.577	94.1932	887.577	94.1275	887.577	91.9558	887.577	93.5978	887.577	91.4704	887.577	93.1533	887.577	90.9023	887.095	92.6816
888.059	94.1521	888.059	94.0831	888.059	91.9129	888.059	93.5495	888.059	91.4476	888.059	93.0947	888.059	90.8871	887.577	92.6266
888.541	94.11	888.541	94.0389	888.541	91.87	888.541	93.5043	888.541	91.4248	888.541	93.0366	888.541	90.8711	888.059	92.571
889.023	94.0696	889.023	93.9961	889.023	91.8292	889.023	93.4629	889.023	91.4021	889.023	92.9819	889.023	90.8547	888.541	92.5166
889.505	94.0318	889.505	93.9554	889.505	91.7905	889.505	93.4256	889.505	91.3779	889.505	92.9325	889.505	90.8363	889.023	92.465
889.987	93.9982	889.987	93.9183	889.987	91.7551	889.987	93.3932	889.987	91.3528	889.987	92.8903	889.987	90.8173	889.505	92.4184
890.47	93.968	890.47	93.8855	890.47	91.7217	890.47	93.3658	890.47	91.3261	890.47	92.8559	890.47	90.7965	889.987	92.378
890.952	93.9404	890.952	93.8582	890.952	91.6906	890.952	93.3438	890.952	91.2988	890.952	92.8293	890.952	90.7757	890.47	92.3449
891.434	93.913	891.434	93.836	891.434	91.6598	891.434	93.3263	891.434	91.2705	891.434	92.8089	891.434	90.7538	890.952	92.3187
891.916	93.8846	891.916	93.8186	891.916	91.6293	891.916	93.3123	891.916	91.2422	891.916	92.793	891.916	90.7321	891.434	92.299
892.398	93.8536	892.398	93.8042	892.398	91.5979	892.398	93.3003	892.398	91.2133	892.398	92.7793	892.398	90.7096	891.916	92.2841
892.88	93.8202	892.88	93.7914	892.88	91.5666	892.88	93.2888	892.88	91.1849	892.88	92.766	892.88	90.688	892.398	92.2727
893.362	93.7846	893.362	93.7782	893.362	91.5352	893.362	93.2766	893.362	91.1564	893.362	92.7515	893.362	90.6667	892.88	92.263
893.845	93.7483	893.845	93.764	893.845	91.5052	893.845	93.2635	893.845	91.1293	893.845	92.7355	893.845	90.6479	893.362	92.2541
894.327	93.7118	894.327	93.7477	894.327	91.4762	894.327	93.2491	894.327	91.1036	894.327	92.7175	894.327	90.6311	893.845	92.2445
894.809	93.6764	894.809	93.7297	894.809	91.4496	894.809	93.2343	894.809	91.0811	894.809	92.6984	894.809	90.6179	894.327	92.2338
895.291	93.6419	895.291	93.7099	895.291	91.4244	895.291	93.2191	895.291	91.0618	895.291	92.6784	895.291	90.6069	894.809	92.2213
895.773	93.6087	895.773	93.6887	895.773	91.4018	895.773	93.204	895.773	91.0472	895.773	92.6586	895.773	90.5983	895.291	92.2069
896.255	93.5763	896.255	93.6658	896.255	91.3808	896.255	93.1886	896.255	91.0366	896.255	92.6388	896.255	90.5898	895.773	92.1905
896.737	93.5455	896.737	93.6417	896.737	91.3629	896.737	93.173	896.737	91.031	896.737	92.6198	896.737	90.5813	896.255	92.173
897.219	93.5161	897.219	93.6161	897.219	91.3476	897.219	93.1564	897.219	91.0287	897.219	92.6011	897.219	90.5707	896.737	92.1552
897.701	93.4894	897.701	93.5898	897.701	91.3361	897.701	93.1388	897.701	91.0301	897.701	92.5834	897.701	90.5592	897.219	92.1385
898.183	93.4659	898.183	93.5634	898.183	91.3277	898.183	93.1201	898.183	91.0335	898.183	92.5665	898.183	90.546	897.701	92.1244
898.666	93.4469	898.666	93.5386	898.666	91.3232	898.666	93.1009	898.666	91.0389	898.666	92.5512	898.666	90.5334	898.183	92.1147
899.148	93.4327	899.148	93.5163	899.148	91.3212	899.148	93.0818	899.148	91.0448	899.148	92.5382	899.148	90.5214	898.666	92.1106
899.63	93.4241	899.63	93.4981	899.63	91.3225	899.63	93.0639	899.63	91.052	899.63	92.529	899.63	90.5122	899.148	92.1133
900.112	93.4208	900.112	93.4843	900.112	91.3259	900.112	93.048	900.112	91.0591	900.112	92.5246	900.112	90.5052	899.63	92.1231
900.594	93.4232	900.594	93.4752	900.594	91.3327	900.594	93.0352	900.594	91.0674	900.594	92.5264	900.594	90.5018	900.112	92.1402
901.076	93.4305	901.076	93.4695	901.076	91.3425	901.076	93.0257	901.076	91.0764	901.076	92.5348	901.076	90.5002	900.594	92.1633
901.558	93.4428	901.558	93.4659	901.558	91.3569	901.558	93.0199	901.558	91.0874	901.558	92.5501	901.558	90.501	901.076	92.1914
902.04	93.4592	902.04	93.4618	902.04	91.3753	902.04	93.0166	902.04	91.1	902.04	92.571	902.04	90.5021	901.558	92.2223
902.523	93.4799	902.523	93.4553	902.523	91.399	902.523	93.0147	902.523	91.1157	902.523	92.5961	902.523	90.5043	902.04	92.2544
903.005	93.5041	903.005	93.4436	903.005	91.4266	903.005	93.012	903.005	91.1336	903.005	92.6226	903.005	90.5061	902.523	92.2854
903.487	93.532	903.487	93.4248	903.487	91.4586	903.487	93.0067	903.487	91.1547	903.487	92.6486	903.487	90.5088	903.005	92.3145
903.969	93.5625	903.969	93.397	903.969	91.493	903.969	92.9964	903.969	91.1774	903.969	92.6711	903.969	90.5118	903.487	92.3405
904.451	93.5954	904.451	93.3594	904.451	91.5301	904.451	92.98	904.451	91.202	904.451	92.6886	904.451	90.5167	903.969	92.3635
904.933	93.629	904.933	93.3112	904.933	91.5681	904.933	92.9564	904.933	91.2267	904.933	92.6992	904.933	90.5225	904.451	92.3833
905.415	93.6625	905.415	93.2531	905.415	91.607	905.415	92.926	905.415	91.2517	905.415	92.7024	905.415	90.5305	904.933	92.4006
905.897	93.6943	905.897	93.1851	905.897	91.6451	905.897	92.8888	905.897	91.275	905.897	92.6971	905.897	90.5387	905.415	92.4148
906.38	93.7239	906.38	93.1085	906.38	91.6824	906.38	92.8454	906.38	91.2968	906.38	92.6834	906.38	90.5473	905.897	92.4259
906.862	93.7504	906.862	93.0241	906.862	91.7169	906.862	92.7956	906.862	91.3157	906.862	92.661	906.862	90.5534	906.38	92.4329
907.344	93.7742	907.344	92.9335	907.344	91.7487	907.344	92.74	907.344	91.3321	907.344	92.6303	907.344	90.5568	906.862	92.435
907.826	93.7952	907.826	92.8376	907.826	91.7763	907.826	92.6782	907.826	91.3449	907.826	92.5915	907.826	90.5551	907.344	92.4312
908.308	93.8144	908.308	92.7388	908.308	91.8005	908.308	92.6111	908.308	91.355	908.308	92.5463	908.308	90.5487	907.826	92.4216
908.79	93.8314	908.79	92.6386	908.79	91.8205	908.79	92.5395	908.79	91.3617	908.79	92.4958	908.79	90.5361	908.308	92.406
909.272	93.8469	909.272	92.5396	909.272	91.8377	909.272	92.4656	909.272	91.3664	909.272	92.4423	909.272	90.5189	908.79	92.3857
909.754	93.8597	909.754	92.4441	909.754	91.8519	909.754	92.3917	909.754	91.3686	909.754	92.3878	909.754	90.4966	909.272	92.3618
910.236	93.8702	910.236	92.3551	910.236	91.8645	910.236	92.3209	910.236	91.3701	910.236	92.3344	910.236	90.4717	909.754	92.3361
910.718	93.8776	910.718	92.2744	910.718	91.8753	910.718	92.2556	910.718	91.3703	910.718	92.2833	910.718	90.4441	910.236	92.3095
911.201	93.883	911.201	92.205	911.201	91.8858	911.201	92.1983	911.201	91.3709	911.201	92.2359	911.201	90.4166	910.718	92.283
911.683	93.8871	911.683	92.1481	911.683	91.8956	911.683	92.1501	911.683	91.3714	911.683	92.1924	911.683	90.3894	911.201	92.2565
912.165	93.8922	912.165	92.106	912.165	91.9065	912.165	92.1123	912.165	91.3735	912.165	92.1532	912.165	90.3655	911.683	92.2297
912.647	93.9	912.647	92.0791	912.647	91.9186	912.647	92.0848	912.647	91.3769	912.647	92.1181	912.647	90.3457	912.165	92.2015
913.129	93.9125	913.129	92.0686	913.129	91.9336	913.129	92.0681	913.129	91.3834	913.129	92.0878	913.129	90.3329	912.647	92.1715
913.611	93.9305	913.611	92.0742	913.611	91.9515	913.611	92.0619	913.611	91.3928	913.611	92.0625	913.611	90.3278	913.129	92.1389
914.093	93.9549	914.093	92.0961	914.093	91.9735	914.093	92.0665	914.093	91.4066	914.093	92.0439	914.093	90.333	913.611	92.1046
914.576	93.9847	914.576	92.1334	914.576	91.9986	914.576	92.0816	914.576	91.4243	914.576	92.033	914.576	90.348	914.093	92.0701
915.058	94.0192	915.058	92.1859	915.058	92.0272	915.058	92.1077	915.058	91.4467	915.058	92.0322	915.058	90.3741	914.576	92.0386
915.54	94.0565	915.54	92.252	915.54	92.0576	915.54	92.1446	915.54	91.4722	915.54	92.0428	915.54	90.4092	915.058	92.0139
916.022	94.0959	916.022	92.3309	916.022	92.0897	916.022	92.1923	916.022	91.5011	916.022	92.0667	916.022	90.4532	915.54	92.0003
916.504	94.1356	916.504	92.4202	916.504	92.1216	916.504	92.2502	916.504	91.5311	916.504	92.1041	916.504	90.5026	916.022	92.0011
916.986	94.1754	916.986	92.5179	916.986	92.1535	916.986	92.3173	916.986	91.5622	916.986	92.1547	916.986	90.5562	916.504	92.0188
917.468	94.214	917.468	92.6205	917.468	92.1837	917.468	92.3918	917.468	91.592	917.468	92.2162	917.468	90.6102	916.986	92.0532
917.95	94.2515	917.95	92.7247	917.95	92.2121	917.95	92.4715	917.95	91.6202	917.95	92.2857	917.95	90.6632	917.468	92.1021
918.432	94.287	918.432	92.8263	918.432	92.2368	918.432	92.553	918.432	91.6446	918.432	92.3586	918.432	90.7121	917.95	92.1612
918.915	94.32	918.915	92.922	918.915	92.2573	918.915	92.6334	918.915	91.6646	918.915	92.4309	918.915	90.7566	918.432	92.2253
919.397	94.3493	919.397	93.0079	919.397	92.2713	919.397	92.7087	919.397	91.6778	919.397	92.4977	919.397	90.7945	918.915	92.2879
919.879	94.3742	919.879	93.082	919.879	92.2782	919.879	92.7761	919.879	91.6838	919.879	92.5557	919.879	90.8268	919.397	92.344
920.361	94.3934	920.361	93.1422	920.361	92.2761	920.361	92.8326	920.361	91.6806	920.361	92.6017	920.361	90.852	919.879	92.3888
920.843	94.4066	920.843	93.1879	920.843	92.2649	920.843	92.8766	920.843	91.6684	920.843	92.6345	920.843	90.8715	920.361	92.4194
921.325	94.413	921.325	93.2185	921.325	92.2435	921.325	92.9068	921.325	91.6462	921.325	92.653	921.325	90.884	920.843	92.4342
921.807	94.4132	921.807	93.2348	921.807	92.2127	921.807	92.9229	921.807	91.6151	921.807	92.6578	921.807	90.8906	921.325	92.4333
922.289	94.4075	922.289	93.2368	922.289	92.1721	922.289	92.9245	922.289	91.575	922.289	92.649	922.289	90.8897	921.807	92.4174
922.771	94.3969	922.771	93.2256	922.771	92.1231	922.771	92.9123	922.771	91.5274	922.771	92.628	922.771	90.8823	922.289	92.3882
923.254	94.3817	923.254	93.2019	923.254	92.0658	923.254	92.8865	923.254	91.4724	923.254	92.5953	923.254	90.8672	922.771	92.3475
923.736	94.3626	923.736	93.1671	923.736	92.002	923.736	92.8484	923.736	91.4117	923.736	92.5524	923.736	90.8461	923.254	92.2974
924.218	94.3391	924.218	93.1223	924.218	91.9318	924.218	92.7988	924.218	91.345	924.218	92.4997	924.218	90.8182	923.736	92.2394
924.7	94.3114	924.7	93.0693	924.7	91.8571	924.7	92.7393	924.7	91.2741	924.7	92.4385	924.7	90.7855	924.218	92.175
925.182	94.2787	925.182	93.0092	925.182	91.7778	925.182	92.6712	925.182	91.1983	925.182	92.3692	925.182	90.7478	924.7	92.1046
925.664	94.2416	925.664	92.9435	925.664	91.6953	925.664	92.5963	925.664	91.119	925.664	92.2931	925.664	90.7068	925.182	92.029
926.146	94.2004	926.146	92.8728	926.146	91.6088	926.146	92.5156	926.146	91.0353	926.146	92.2107	926.146	90.6615	925.664	91.948
926.628	94.1568	926.628	92.7978	926.628	91.5195	926.628	92.4306	926.628	90.9479	926.628	92.1237	926.628	90.6133	926.146	91.8621
927.111	94.1118	927.111	92.7184	927.111	91.4263	927.111	92.3419	927.111	90.8559	927.111	92.0327	927.111	90.5606	926.628	91.7713
927.593	94.0673	927.593	92.6351	927.593	91.3307	927.593	92.2507	927.593	90.76	927.593	91.9395	927.593	90.5047	927.111	91.6766
928.075	94.0236	928.075	92.5473	928.075	91.232	928.075	92.1572	928.075	90.6592	928.075	91.8445	928.075	90.4441	927.593	91.5782
928.557	93.9814	928.557	92.4557	928.557	91.1319	928.557	92.062	928.557	90.555	928.557	91.7484	928.557	90.3801	928.075	91.477
929.039	93.9397	929.039	92.3597	929.039	91.0298	929.039	91.9645	929.039	90.4467	929.039	91.6507	929.039	90.3116	928.557	91.3729
929.521	93.898	929.521	92.2597	929.521	90.9272	929.521	91.8646	929.521	90.3362	929.521	91.5508	929.521	90.2399	929.039	91.266
930.003	93.8552	930.003	92.1552	930.003	90.8234	930.003	91.7613	930.003	90.2231	930.003	91.4472	930.003	90.1638	929.521	91.1556
930.485	93.8111	930.485	92.0465	930.485	90.7191	930.485	91.654	930.485	90.109	930.485	91.3393	930.485	90.0846	930.003	91.0415
930.967	93.7653	930.967	91.933	930.967	90.6132	930.967	91.5419	930.967	89.9932	930.967	91.2257	930.967	90.0011	930.485	90.923
931.45	93.7186	931.45	91.8153	931.45	90.5067	931.45	91.4252	931.45	89.8766	931.45	91.1068	931.45	89.915	930.967	90.8005
931.932	93.6709	931.932	91.6931	931.932	90.3987	931.932	91.3037	931.932	89.7583	931.932	90.9827	931.932	89.8255	931.45	90.674
932.414	93.6228	932.414	91.5674	932.414	90.2904	932.414	91.1788	932.414	89.6391	932.414	90.8549	932.414	89.7347	931.932	90.5446
932.896	93.574	932.896	91.4379	932.896	90.1815	932.896	91.0506	932.896	89.5182	932.896	90.7239	932.896	89.6423	932.414	90.4125
933.378	93.5249	933.378	91.3058	933.378	90.0734	933.378	90.9203	933.378	89.3974	933.378	90.5913	933.378	89.5508	932.896	90.279
933.86	93.4751	933.86	91.1706	933.86	89.9655	933.86	90.7881	933.86	89.2762	933.86	90.4574	933.86	89.4594	933.378	90.1445
934.342	93.4254	934.342	91.0331	934.342	89.8592	934.342	90.6544	934.342	89.1568	934.342	90.3231	934.342	89.3701	933.86	90.0102
934.824	93.376	934.824	90.8925	934.824	89.7531	934.824	90.5186	934.824	89.0387	934.824	90.1884	934.824	89.2813	934.342	89.8767
935.307	93.328	935.307	90.7492	935.307	89.6477	935.307	90.3808	935.307	88.923	935.307	90.0536	935.307	89.1938	934.824	89.745
935.789	93.2812	935.789	90.6017	935.789	89.5412	935.789	90.2399	935.789	88.8076	935.789	89.9179	935.789	89.105	935.307	89.615
936.271	93.2359	936.271	90.4494	936.271	89.4333	936.271	90.0953	936.271	88.6916	936.271	89.7809	936.271	89.015	935.789	89.4864
936.753	93.1903	936.753	90.2903	936.753	89.3217	936.753	89.9454	936.753	88.5712	936.753	89.6403	936.753	88.9208	936.271	89.3573
937.235	93.1434	937.235	90.1229	937.235	89.2062	937.235	89.7889	937.235	88.4452	937.235	89.4946	937.235	88.8225	936.753	89.2255
937.717	93.0928	937.717	89.9445	937.717	89.0846	937.717	89.6233	937.717	88.3103	937.717	89.3408	937.717	88.718	937.235	89.0874
938.199	93.0378	938.199	89.7538	938.199	88.9573	938.199	89.4474	938.199	88.1668	938.199	89.1774	938.199	88.6083	937.717	88.9402
938.681	92.9778	938.681	89.5486	938.681	88.8231	938.681	89.2591	938.681	88.0138	938.681	89.0022	938.681	88.4921	938.199	88.7811
939.163	92.9137	939.163	89.3287	939.163	88.6835	939.163	89.0579	939.163	87.8538	939.163	88.8152	939.163	88.3713	938.681	88.6091
939.646	92.8467	939.646	89.0928	939.646	88.5379	939.646	88.8428	939.646	87.6874	939.646	88.6159	939.646	88.2451	939.163	88.4237
940.128	92.7787	940.128	88.8418	940.128	88.3883	940.128	88.6148	940.128	87.5182	940.128	88.4059	940.128	88.1155	939.646	88.2267
940.61	92.7109	940.61	88.5751	940.61	88.2348	940.61	88.3736	940.61	87.3467	940.61	88.186	940.61	87.9822	940.128	88.02
941.092	92.6447	941.092	88.294	941.092	88.0796	941.092	88.1208	941.092	87.1759	941.092	87.9581	941.092	87.8475	940.61	87.807
941.574	92.5802	941.574	87.9987	941.574	87.9234	941.574	87.8567	941.574	87.0064	941.574	87.7228	941.574	87.7118	941.092	87.5907
942.056	92.5178	942.056	87.6911	942.056	87.7692	942.056	87.5831	942.056	86.8414	942.056	87.4822	942.056	87.5791	941.574	87.3752
942.538	92.4571	942.538	87.3717	942.538	87.6184	942.538	87.3006	942.538	86.682	942.538	87.2369	942.538	87.4507	942.056	87.1633
943.02	92.3982	943.02	87.0429	943.02	87.4743	943.02	87.0115	943.02	86.532	943.02	86.9891	943.02	87.3309	942.538	86.9584
943.503	92.3404	943.503	86.7047	943.503	87.3379	943.503	86.7164	943.503	86.3922	943.503	86.7396	943.503	87.2204	943.02	86.7621
943.985	92.2839	943.985	86.3581	943.985	87.2116	943.985	86.4167	943.985	86.2652	943.985	86.4902	943.985	87.1216	943.503	86.5755
944.467	92.2277	944.467	86.0011	944.467	87.0943	944.467	86.1116	944.467	86.1496	944.467	86.2403	944.467	87.0321	943.985	86.3972
944.949	92.172	944.949	85.6325	944.949	86.9863	944.949	85.8006	944.949	86.0454	944.949	85.9901	944.949	86.9514	944.467	86.2254
945.431	92.1158	945.431	85.249	945.431	86.8848	945.431	85.4809	945.431	85.9489	945.431	85.7372	945.431	86.875	944.949	86.0562
945.913	92.0593	945.913	84.8491	945.913	86.7885	945.913	85.1507	945.913	85.8586	945.913	85.4802	945.913	86.8012	945.431	85.8863
946.395	92.0023	946.395	84.4309	946.395	86.6939	946.395	84.8071	946.395	85.7703	946.395	85.2159	946.395	86.7256	945.913	85.7114
946.877	91.9456	946.877	83.9955	946.877	86.6002	946.877	84.4497	946.877	85.6831	946.877	84.9429	946.877	86.6478	946.395	85.5292
947.359	91.8888	947.359	83.5443	947.359	86.5043	947.359	84.0779	947.359	85.5937	947.359	84.6591	947.359	86.5649	946.877	85.3368
947.842	91.8327	947.842	83.0813	947.842	86.4059	947.842	83.694	947.842	85.502	947.842	84.3647	947.842	86.4778	947.359	85.1334
948.324	91.7764	948.324	82.6098	948.324	86.3024	948.324	83.3004	948.324	85.4056	948.324	84.0596	948.324	86.3844	947.842	84.918
948.806	91.7199	948.806	82.1362	948.806	86.1948	948.806	82.9022	948.806	85.3048	948.806	83.7466	948.806	86.2858	948.324	84.6915
949.288	91.662	949.288	81.6654	949.288	86.0815	949.288	82.504	949.288	85.1979	949.288	83.4277	949.288	86.1805	948.806	84.4545
949.77	91.6029	949.77	81.206	949.77	85.9646	949.77	82.1125	949.77	85.086	949.77	83.1083	949.77	86.0702	949.288	84.2099
950.252	91.5419	950.252	80.7663	950.252	85.8447	950.252	81.7344	950.252	84.9684	950.252	82.7931	950.252	85.9541	949.77	83.9604
950.734	91.4799	950.734	80.3577	950.734	85.725	950.734	81.3773	950.734	84.8476	950.734	82.4891	950.734	85.8353	950.252	83.7106
951.216	91.4168	951.216	79.9905	951.216	85.6069	951.216	81.0483	951.216	84.7241	951.216	82.2018	951.216	85.7135	950.734	83.4643
951.698	91.3535	951.698	79.6766	951.698	85.494	951.698	80.7553	951.698	84.601	951.698	81.9376	951.698	85.5918	951.216	83.2261
952.181	91.2899	952.181	79.4237	952.181	85.3868	952.181	80.5037	952.181	84.4791	952.181	81.7005	952.181	85.4698	951.698	82.9987
952.663	91.2268	952.663	79.2384	952.663	85.2881	952.663	80.2995	952.663	84.3616	952.663	81.4943	952.663	85.3495	952.181	82.7854
953.145	91.1641	953.145	79.1221	953.145	85.1973	953.145	80.1455	953.145	84.2486	953.145	81.3205	953.145	85.23	952.663	82.5872
953.627	91.1028	953.627	79.075	953.627	85.1163	953.627	80.0443	953.627	84.1429	953.627	81.1807	953.627	85.1132	953.145	82.4058
954.109	91.0435	954.109	79.0926	954.109	85.0441	954.109	79.9952	954.109	84.0439	954.109	81.0741	954.109	84.9983	953.627	82.2412
954.591	90.9878	954.591	79.1697	954.591	84.9822	954.591	79.9959	954.591	83.9533	954.591	81.0002	954.591	84.8879	954.109	82.0938
955.073	90.9363	955.073	79.2982	955.073	84.929	955.073	80.0407	955.073	83.8694	955.073	80.9557	955.073	84.7811	954.591	81.9623
955.555	90.8903	955.555	79.469	955.555	84.8851	955.555	80.1221	955.555	83.7925	955.555	80.937	955.555	84.68	955.073	81.8453
956.038	90.8493	956.038	79.6703	956.038	84.8482	956.038	80.2297	956.038	83.7197	956.038	80.9373	956.038	84.5828	955.555	81.7391
956.52	90.8133	956.52	79.8914	956.52	84.8183	956.52	80.3538	956.52	83.6509	956.52	80.9511	956.52	84.4904	956.038	81.6412
957.002	90.7807	957.002	80.1194	957.002	84.7928	957.002	80.4836	957.002	83.5837	957.002	80.9708	957.002	84.4	956.52	81.5475
957.484	90.7511	957.484	80.3441	957.484	84.7717	957.484	80.6111	957.484	83.5193	957.484	80.9914	957.484	84.3122	957.002	81.4562
957.966	90.7229	957.966	80.556	957.966	84.7529	957.966	80.7294	957.966	83.4567	957.966	81.008	957.966	84.2249	957.484	81.3654
958.448	90.6961	958.448	80.7494	958.448	84.7367	958.448	80.8349	958.448	83.3982	958.448	81.0186	958.448	84.1396	957.966	81.2756
958.93	90.6694	958.93	80.9198	958.93	84.7206	958.93	80.9245	958.93	83.3432	958.93	81.0216	958.93	84.0546	958.448	81.1868
959.412	90.6431	959.412	81.0667	959.412	84.7046	959.412	80.9976	959.412	83.2933	959.412	81.0172	959.412	83.9717	958.93	81.0998
959.894	90.6159	959.894	81.1899	959.894	84.6862	959.894	81.0536	959.894	83.2466	959.894	81.0049	959.894	83.8889	959.412	81.0145
960.377	90.5881	960.377	81.2917	960.377	84.6655	960.377	81.0933	960.377	83.2032	960.377	80.9857	960.377	83.8074	959.894	80.9309
960.859	90.5589	960.859	81.3738	960.859	84.6408	960.859	81.1174	960.859	83.1606	960.859	80.9593	960.859	83.7252	960.377	80.8482
961.341	90.5292	961.341	81.4393	961.341	84.6138	961.341	81.1284	961.341	83.1193	961.341	80.9271	961.341	83.6436	960.859	80.7669
961.823	90.4993	961.823	81.4902	961.823	84.5848	961.823	81.1285	961.823	83.0779	961.823	80.8897	961.823	83.5617	961.341	80.687
962.305	90.4712	962.305	81.5296	962.305	84.5566	962.305	81.1214	962.305	83.0382	962.305	80.849	962.305	83.482	961.823	80.6102
962.787	90.4457	962.787	81.5594	962.787	84.53	962.787	81.1096	962.787	82.9999	962.787	80.8063	962.787	83.4045	962.305	80.5371
963.269	90.4247	963.269	81.5821	963.269	84.5074	963.269	81.0958	963.269	82.9658	963.269	80.7634	963.269	83.3323	962.787	80.4689
963.751	90.4084	963.751	81.5987	963.751	84.4882	963.751	81.0807	963.751	82.9356	963.751	80.7207	963.751	83.265	963.269	80.4049
964.234	90.398	964.234	81.6108	964.234	84.474	964.234	81.0647	964.234	82.9122	964.234	80.6797	964.234	83.2055	963.751	80.3449
964.716	90.3932	964.716	81.6181	964.716	84.4638	964.716	81.0467	964.716	82.8957	964.716	80.6404	964.716	83.1531	964.234	80.2873
965.198	90.3949	965.198	81.6212	965.198	84.4601	965.198	81.0266	965.198	82.8894	965.198	80.6044	965.198	83.111	964.716	80.2321
965.68	90.4033	965.68	81.6191	965.68	84.4635	965.68	81.0038	965.68	82.8942	965.68	80.5723	965.68	83.0794	965.198	80.1796
966.162	90.4201	966.162	81.6123	966.162	84.4775	966.162	80.9796	966.162	82.9137	966.162	80.5459	966.162	83.0619	965.68	80.1318
966.644	90.4457	966.644	81.5999	966.644	84.5037	966.644	80.9547	966.644	82.9485	966.644	80.5253	966.644	83.0589	966.162	80.0909
967.126	90.4814	967.126	81.5829	967.126	84.5448	967.126	80.9313	967.126	83.0007	967.126	80.5115	967.126	83.073	966.644	80.0599
967.608	90.527	967.608	81.5611	967.608	84.6005	967.608	80.9103	967.608	83.0693	967.608	80.5031	967.608	83.1028	967.126	80.0405
968.091	90.5826	968.091	81.5357	968.091	84.6713	968.091	80.893	968.091	83.1549	968.091	80.4997	968.091	83.1494	967.608	80.0344
968.573	90.6468	968.573	81.5068	968.573	84.7547	968.573	80.879	968.573	83.2552	968.573	80.4995	968.573	83.21	968.091	80.0418
969.055	90.7191	969.055	81.4759	969.055	84.8502	969.055	80.8686	969.055	83.3705	969.055	80.5026	969.055	83.2854	968.573	80.0633
969.537	90.798	969.537	81.4425	969.537	84.9549	969.537	80.8606	969.537	83.4986	969.537	80.5088	969.537	83.3735	969.055	80.0984
970.019	90.883	970.019	81.4072	970.019	85.0687	970.019	80.8547	970.019	83.6401	970.019	80.5194	970.019	83.476	969.537	80.1475
970.501	90.9732	970.501	81.3685	970.501	85.1898	970.501	80.8494	970.501	83.7927	970.501	80.535	970.501	83.5918	970.019	80.2095
970.983	91.0685	970.983	81.326	970.983	85.3184	970.983	80.8442	970.983	83.9563	970.983	80.5566	970.983	83.7227	970.501	80.2838
971.465	91.1679	971.465	81.2774	971.465	85.4527	971.465	80.8373	971.465	84.1277	971.465	80.5835	971.465	83.8666	970.983	80.3683
971.947	91.2713	971.947	81.2227	971.947	85.5929	971.947	80.828	971.947	84.306	971.947	80.6156	971.947	84.0236	971.465	80.4614
972.429	91.3774	972.429	81.1612	972.429	85.7366	972.429	80.8153	972.429	84.4883	972.429	80.6513	972.429	84.1902	971.947	80.561
972.912	91.4859	972.912	81.0951	972.912	85.8836	972.912	80.8002	972.912	84.674	972.912	80.6907	972.912	84.3653	972.429	80.6664
973.394	91.5954	973.394	81.0262	973.394	86.0316	973.394	80.7836	973.394	84.861	973.394	80.7334	973.394	84.545	972.912	80.7776
973.876	91.7055	973.876	80.959	973.876	86.1805	973.876	80.7689	973.876	85.0499	973.876	80.7811	973.876	84.7285	973.394	80.8959
974.358	91.8146	974.358	80.8965	974.358	86.3281	974.358	80.7587	974.358	85.2387	974.358	80.8347	974.358	84.9125	973.876	81.0225
974.84	91.9222	974.84	80.8426	974.84	86.4745	974.84	80.7572	974.84	85.4275	974.84	80.8965	974.84	85.097	974.358	81.1591
975.322	92.0265	975.322	80.7992	975.322	86.6173	975.322	80.7667	975.322	85.6137	975.322	80.967	975.322	85.2792	974.84	81.3052
975.804	92.1269	975.804	80.7684	975.804	86.7567	975.804	80.7899	975.804	85.7966	975.804	81.0474	975.804	85.4594	975.322	81.4604
976.286	92.2217	976.286	80.7507	976.286	86.8907	976.286	80.8275	976.286	85.9734	976.286	81.1373	976.286	85.6348	975.804	81.6218
976.769	92.3106	976.769	80.7476	976.769	87.0197	976.769	80.88	976.769	86.1435	976.769	81.237	976.769	85.8057	976.286	81.7865
977.251	92.3924	977.251	80.7596	977.251	87.1423	977.251	80.9466	977.251	86.3049	977.251	81.3454	977.251	85.9697	976.769	81.9509
977.733	92.4673	977.733	80.7885	977.733	87.2594	977.733	81.0265	977.733	86.4584	977.733	81.462	977.733	86.127	977.251	82.1115
978.215	92.5352	978.215	80.8346	978.215	87.37	978.215	81.1171	978.215	86.6027	978.215	81.5842	978.215	86.2753	977.733	82.2644
978.697	92.5969	978.697	80.8987	978.697	87.4749	978.697	81.2165	978.697	86.7387	978.697	81.7098	978.697	86.415	978.215	82.4064
979.179	92.6524	979.179	80.9791	979.179	87.5729	979.179	81.3212	979.179	86.8652	979.179	81.8343	979.179	86.5436	978.697	82.5336
979.661	92.7028	979.661	81.0745	979.661	87.6646	979.661	81.4286	979.661	86.9826	979.661	81.9538	979.661	86.6615	979.179	82.6434
980.143	92.7481	980.143	81.1816	980.143	87.7487	980.143	81.5359	980.143	87.0891	980.143	82.0639	980.143	86.7666	979.661	82.7331
980.625	92.7892	980.625	81.2984	980.625	87.8258	980.625	81.6423	980.625	87.185	980.625	82.1626	980.625	86.8599	980.143	82.802
981.108	92.8257	981.108	81.4221	981.108	87.8947	981.108	81.7471	981.108	87.2689	981.108	82.2486	981.108	86.9402	980.625	82.8504
981.59	92.8582	981.59	81.5522	981.59	87.9565	981.59	81.8517	981.59	87.3419	981.59	82.3238	981.59	87.0091	981.108	82.8806
982.072	92.8863	982.072	81.6877	982.072	88.0104	982.072	81.9574	982.072	87.4033	982.072	82.3901	982.072	87.0663	981.59	82.896
982.554	92.9106	982.554	81.8295	982.554	88.0578	982.554	82.0664	982.554	87.4551	982.554	82.4519	982.554	87.1139	982.072	82.9018
983.036	92.9311	983.036	81.9778	983.036	88.0983	983.036	82.1797	983.036	87.4974	983.036	82.5121	983.036	87.1516	982.554	82.9024
983.518	92.9486	983.518	82.1338	983.518	88.1336	983.518	82.2988	983.518	87.5327	983.518	82.5751	983.518	87.1819	983.036	82.9037
984	92.9634	984	82.2983	984	88.1638	984	82.4239	984	87.5617	984	82.6438	984	87.2049	983.518	82.911
984.482	92.9771	984.482	82.4727	984.482	88.1914	984.482	82.5563	984.482	87.5876	984.482	82.7225	984.482	87.2241	984	82.9299
984.965	92.99	984.965	82.658	984.965	88.2176	984.965	82.6974	984.965	87.6119	984.965	82.8153	984.965	87.2407	984.482	82.966
985.447	93.0037	985.447	82.8564	985.447	88.2459	985.447	82.8505	985.447	87.6381	985.447	82.9273	985.447	87.2595	984.965	83.0253
985.929	93.0184	985.929	83.0692	985.929	88.278	985.929	83.0187	985.929	87.6678	985.929	83.0629	985.929	87.2826	985.447	83.1125
986.411	93.0351	986.411	83.2985	986.411	88.3177	986.411	83.2064	986.411	87.7043	986.411	83.2265	986.411	87.3147	985.929	83.232
986.893	93.0535	986.893	83.545	986.893	88.366	986.893	83.4168	986.893	87.7482	986.893	83.4201	986.893	87.3565	986.411	83.3857
987.375	93.074	987.375	83.8097	987.375	88.4252	987.375	83.6522	987.375	87.8015	987.375	83.6441	987.375	87.4103	986.893	83.5741
987.857	93.0962	987.857	84.0917	987.857	88.4944	987.857	83.9121	987.857	87.863	987.857	83.8958	987.857	87.4737	987.375	83.7948
988.339	93.1201	988.339	84.3898	988.339	88.5738	988.339	84.1947	988.339	87.9331	988.339	84.1712	988.339	87.546	987.857	84.0442
988.822	93.1452	988.822	84.7013	988.822	88.6606	988.822	84.4952	988.822	88.0094	988.822	84.4642	988.822	87.623	988.339	84.3164
989.304	93.1713	989.304	85.0229	989.304	88.7529	989.304	84.8078	989.304	88.091	989.304	84.7686	989.304	87.7027	988.822	84.6051
989.786	93.1976	989.786	85.3499	989.786	88.8466	989.786	85.126	989.786	88.1746	989.786	85.0778	989.786	87.781	989.304	84.903
990.268	93.2238	990.268	85.678	990.268	88.9391	990.268	85.4436	990.268	88.2587	990.268	85.3864	990.268	87.857	989.786	85.2036
990.75	93.2486	990.75	86.0016	990.75	89.0261	990.75	85.755	990.75	88.3397	990.75	85.6888	990.75	87.928	990.268	85.5002
991.232	93.2716	991.232	86.3167	991.232	89.1054	991.232	86.0563	991.232	88.4159	991.232	85.9815	991.232	87.9946	990.75	85.7878
991.714	93.2917	991.714	86.619	991.714	89.1735	991.714	86.3443	991.714	88.4841	991.714	86.2607	991.714	88.0551	991.232	86.062
992.196	93.3086	992.196	86.9059	992.196	89.2298	992.196	86.6175	992.196	88.5431	992.196	86.5245	992.196	88.1108	991.714	86.3201
992.678	93.3216	992.678	87.1752	992.678	89.2725	992.678	86.8743	992.678	88.5908	992.678	86.7705	992.678	88.1598	992.196	86.56
993.16	93.3307	993.16	87.4262	993.16	89.3023	993.16	87.1144	993.16	88.6271	993.16	86.9982	993.16	88.203	992.678	86.7811
993.643	93.3354	993.643	87.6583	993.643	89.3189	993.643	87.3368	993.643	88.6509	993.643	87.2065	993.643	88.238	993.16	86.9825
994.125	93.336	994.125	87.8719	994.125	89.3242	994.125	87.5418	994.125	88.6633	994.125	87.3959	994.125	88.2651	993.643	87.1644
994.607	93.3319	994.607	88.067	994.607	89.3185	994.607	87.729	994.607	88.6638	994.607	87.5662	994.607	88.2819	994.125	87.3264
995.089	93.3238	995.089	88.2444	995.089	89.3042	995.089	87.8991	995.089	88.6543	995.089	87.7182	995.089	88.2886	994.607	87.469
995.571	93.3114	995.571	88.4042	995.571	89.2815	995.571	88.0524	995.571	88.6346	995.571	87.8524	995.571	88.2837	995.089	87.5921
996.053	93.2956	996.053	88.5475	996.053	89.2525	996.053	88.19	996.053	88.607	996.053	87.9698	996.053	88.2687	995.571	87.6967
996.535	93.2765	996.535	88.6748	996.535	89.2175	996.535	88.3124	996.535	88.5717	996.535	88.0709	996.535	88.2433	996.053	87.7835
997.018	93.2551	997.018	88.7876	997.018	89.1781	997.018	88.4207	997.018	88.5309	997.018	88.1567	997.018	88.2106	996.535	87.854
997.5	93.2314	997.5	88.8864	997.5	89.134	997.5	88.5148	997.5	88.4848	997.5	88.2276	997.5	88.1715	997.018	87.9095
997.982	93.2059	997.982	88.9726	997.982	89.0866	997.982	88.5949	997.982	88.4354	997.982	88.2843	997.982	88.1291	997.5	87.9513
998.464	93.1783	998.464	89.0463	998.464	89.0352	998.464	88.6607	998.464	88.3824	998.464	88.3268	998.464	88.0839	997.982	87.9802
998.946	93.1491	998.946	89.1084	998.946	88.9813	998.946	88.7121	998.946	88.3273	998.946	88.3558	998.946	88.0383	998.464	87.997
999.428	93.1179	999.428	89.1586	999.428	88.9242	999.428	88.7491	999.428	88.2696	999.428	88.3714	999.428	87.9915	998.946	88.0016
999.91	93.0854	999.91	89.1979	999.91	88.8654	999.91	88.7728	999.91	88.2111	999.91	88.3751	999.91	87.9451	999.428	87.9946
1000.39	93.0519	1000.39	89.2267	1000.39	88.8047	1000.39	88.7845	1000.39	88.1515	1000.39	88.3679	1000.39	87.898	999.91	87.9767
1000.87	93.0181	1000.87	89.2466	1000.87	88.7437	1000.87	88.7866	1000.87	88.0928	1000.87	88.3526	1000.87	87.8519	1000.39	87.9493
1001.36	92.9839	1001.36	89.2588	1001.36	88.6819	1001.36	88.7815	1001.36	88.0349	1001.36	88.3312	1001.36	87.8061	1000.87	87.9141
1001.84	92.9499	1001.84	89.2655	1001.84	88.6204	1001.84	88.7718	1001.84	87.9791	1001.84	88.3066	1001.84	87.7627	1001.36	87.8739
1002.32	92.9151	1002.32	89.2675	1002.32	88.5579	1002.32	88.7592	1002.32	87.9245	1002.32	88.2805	1002.32	87.721	1001.84	87.8307
1002.8	92.8794	1002.8	89.2659	1002.8	88.495	1002.8	88.7454	1002.8	87.8716	1002.8	88.2549	1002.8	87.6826	1002.32	87.7871
1003.28	92.8415	1003.28	89.2606	1003.28	88.4303	1003.28	88.7306	1003.28	87.8184	1003.28	88.2301	1003.28	87.6461	1002.8	87.7447
1003.77	92.8013	1003.77	89.2517	1003.77	88.3649	1003.77	88.7153	1003.77	87.7654	1003.77	88.207	1003.77	87.6123	1003.28	87.7052
1004.25	92.758	1004.25	89.2386	1004.25	88.2977	1004.25	88.6992	1004.25	87.7109	1004.25	88.1853	1004.25	87.5795	1003.77	87.6689
1004.73	92.712	1004.73	89.2219	1004.73	88.2302	1004.73	88.6824	1004.73	87.6556	1004.73	88.1653	1004.73	87.5481	1004.25	87.6365
1005.21	92.6628	1005.21	89.2013	1005.21	88.1613	1005.21	88.6648	1005.21	87.5984	1005.21	88.1462	1005.21	87.5164	1004.73	87.6075
1005.7	92.6109	1005.7	89.1779	1005.7	88.0917	1005.7	88.6465	1005.7	87.5403	1005.7	88.1282	1005.7	87.4852	1005.21	87.5814
1006.18	92.5557	1006.18	89.1515	1006.18	88.0192	1006.18	88.6267	1006.18	87.4798	1006.18	88.1097	1006.18	87.4526	1005.7	87.5569
1006.66	92.4978	1006.66	89.1221	1006.66	87.9432	1006.66	88.6051	1006.66	87.4176	1006.66	88.0901	1006.66	87.4193	1006.18	87.5327
1007.14	92.4363	1007.14	89.0885	1007.14	87.8608	1007.14	88.5801	1007.14	87.3516	1007.14	88.0677	1007.14	87.3836	1006.66	87.5072
1007.62	92.3715	1007.62	89.0501	1007.62	87.7715	1007.62	88.5508	1007.62	87.2823	1007.62	88.0415	1007.62	87.3459	1007.14	87.4793
1008.11	92.3026	1008.11	89.0052	1008.11	87.6731	1008.11	88.5157	1008.11	87.2078	1008.11	88.0104	1008.11	87.3045	1007.62	87.4481
1008.59	92.2297	1008.59	88.9537	1008.59	87.5665	1008.59	88.4747	1008.59	87.129	1008.59	87.9746	1008.59	87.2601	1008.11	87.4139
1009.07	92.1513	1009.07	88.8953	1009.07	87.4509	1009.07	88.4274	1009.07	87.0447	1009.07	87.9339	1009.07	87.2113	1008.59	87.3772
1009.55	92.0668	1009.55	88.8312	1009.55	87.328	1009.55	88.3749	1009.55	86.9558	1009.55	87.8897	1009.55	87.1593	1009.07	87.3393
1010.03	91.9747	1010.03	88.7625	1010.03	87.1974	1010.03	88.3181	1010.03	86.8613	1010.03	87.8423	1010.03	87.1032	1009.55	87.3014
1010.52	91.8748	1010.52	88.6908	1010.52	87.0609	1010.52	88.2588	1010.52	86.7622	1010.52	87.7931	1010.52	87.0446	1010.03	87.2654
1011	91.7666	1011	88.6167	1011	86.9178	1011	88.1985	1011	86.6574	1011	87.7424	1011	86.9829	1010.52	87.2322
1011.48	91.652	1011.48	88.5413	1011.48	86.7702	1011.48	88.1387	1011.48	86.5484	1011.48	87.6915	1011.48	86.9202	1011	87.2033
1011.96	91.5326	1011.96	88.4644	1011.96	86.6183	1011.96	88.0804	1011.96	86.4351	1011.96	87.6411	1011.96	86.8559	1011.48	87.179
1012.45	91.4118	1012.45	88.3862	1012.45	86.4646	1012.45	88.0245	1012.45	86.32	1012.45	87.5926	1012.45	86.7921	1011.96	87.16
1012.93	91.2919	1012.93	88.3062	1012.93	86.31	1012.93	87.9707	1012.93	86.2034	1012.93	87.5469	1012.93	86.7283	1012.45	87.146
1013.41	91.1755	1013.41	88.2254	1013.41	86.1571	1013.41	87.919	1013.41	86.088	1013.41	87.5055	1013.41	86.6662	1012.93	87.1368
1013.89	91.063	1013.89	88.1439	1013.89	86.0059	1013.89	87.8688	1013.89	85.9735	1013.89	87.4685	1013.89	86.6048	1013.41	87.1315
1014.37	90.9553	1014.37	88.0634	1014.37	85.8581	1014.37	87.8203	1014.37	85.8614	1014.37	87.4367	1014.37	86.5455	1013.89	87.1295
1014.86	90.8511	1014.86	87.985	1014.86	85.7125	1014.86	87.7735	1014.86	85.7507	1014.86	87.4097	1014.86	86.4871	1014.37	87.1298
1015.34	90.7505	1015.34	87.9109	1015.34	85.5702	1015.34	87.7301	1015.34	85.6424	1015.34	87.3879	1015.34	86.4311	1014.86	87.1325
1015.82	90.6525	1015.82	87.8423	1015.82	85.4302	1015.82	87.6916	1015.82	85.5355	1015.82	87.3709	1015.82	86.3765	1015.34	87.1373
1016.3	90.5575	1016.3	87.781	1016.3	85.2939	1016.3	87.6601	1016.3	85.4319	1016.3	87.3591	1016.3	86.3252	1015.82	87.1448
1016.78	90.4649	1016.78	87.7275	1016.78	85.1603	1016.78	87.6364	1016.78	85.331	1016.78	87.3523	1016.78	86.2764	1016.3	87.1551
1017.27	90.3747	1017.27	87.6825	1017.27	85.0309	1017.27	87.6207	1017.27	85.2348	1017.27	87.3502	1017.27	86.2316	1016.78	87.1686
1017.75	90.2856	1017.75	87.6453	1017.75	84.9041	1017.75	87.6111	1017.75	85.1424	1017.75	87.3517	1017.75	86.1896	1017.27	87.1848
1018.23	90.1965	1018.23	87.6154	1018.23	84.7802	1018.23	87.6053	1018.23	85.0549	1018.23	87.356	1018.23	86.1516	1017.75	87.2033
1018.71	90.1049	1018.71	87.5912	1018.71	84.6564	1018.71	87.5999	1018.71	84.9701	1018.71	87.3612	1018.71	86.116	1018.23	87.223
1019.2	90.0096	1019.2	87.572	1019.2	84.5321	1019.2	87.593	1019.2	84.8879	1019.2	87.367	1019.2	86.0838	1018.71	87.2433
1019.68	89.9079	1019.68	87.5561	1019.68	84.4036	1019.68	87.5834	1019.68	84.8052	1019.68	87.3722	1019.68	86.053	1019.2	87.2632
1020.16	89.7982	1020.16	87.5429	1020.16	84.2695	1020.16	87.5718	1020.16	84.7212	1020.16	87.3776	1020.16	86.0243	1019.68	87.2825
1020.64	89.6776	1020.64	87.5303	1020.64	84.1255	1020.64	87.5589	1020.64	84.6324	1020.64	87.3829	1020.64	85.9954	1020.16	87.3005
1021.12	89.5439	1021.12	87.5172	1021.12	83.9691	1021.12	87.5463	1021.12	84.537	1021.12	87.3885	1021.12	85.9662	1020.64	87.3165
1021.61	89.3936	1021.61	87.5008	1021.61	83.7947	1021.61	87.5338	1021.61	84.4306	1021.61	87.3927	1021.61	85.9336	1021.12	87.3291
1022.09	89.2244	1022.09	87.4793	1022.09	83.5997	1022.09	87.5204	1022.09	84.3115	1022.09	87.3943	1022.09	85.8974	1021.61	87.3369
1022.57	89.0336	1022.57	87.4495	1022.57	83.3786	1022.57	87.5032	1022.57	84.1753	1022.57	87.39	1022.57	85.8545	1022.09	87.3376
1023.05	88.8209	1023.05	87.4097	1023.05	83.1295	1023.05	87.4792	1023.05	84.0206	1023.05	87.3773	1023.05	85.8054	1022.57	87.3295
1023.53	88.586	1023.53	87.3573	1023.53	82.8488	1023.53	87.4448	1023.53	83.8445	1023.53	87.3533	1023.53	85.7479	1023.05	87.3104
1024.02	88.3303	1024.02	87.2915	1024.02	82.5361	1024.02	87.3974	1024.02	83.6468	1024.02	87.3165	1024.02	85.683	1023.53	87.2794
1024.5	88.0539	1024.5	87.2101	1024.5	82.1884	1024.5	87.3346	1024.5	83.4257	1024.5	87.2652	1024.5	85.6089	1024.02	87.2354
1024.98	87.7574	1024.98	87.1118	1024.98	81.8057	1024.98	87.2549	1024.98	83.1817	1024.98	87.199	1024.98	85.5266	1024.5	87.1784
1025.46	87.4391	1025.46	86.9931	1025.46	81.3854	1025.46	87.1558	1025.46	82.9131	1025.46	87.1166	1025.46	85.4341	1024.98	87.1082
1025.94	87.0984	1025.94	86.851	1025.94	80.9282	1025.94	87.0353	1025.94	82.621	1025.94	87.0171	1025.94	85.3325	1025.46	87.0255
1026.43	86.7346	1026.43	86.6811	1026.43	80.4339	1026.43	86.8906	1026.43	82.3049	1026.43	86.8986	1026.43	85.2209	1025.94	86.9307
1026.91	86.3511	1026.91	86.4805	1026.91	79.9084	1026.91	86.7201	1026.91	81.9688	1026.91	86.7604	1026.91	85.102	1026.43	86.8254
1027.39	85.9537	1027.39	86.2463	1027.39	79.3583	1027.39	86.5225	1027.39	81.6157	1027.39	86.6016	1027.39	84.9771	1026.91	86.7105
1027.87	85.5532	1027.87	85.9786	1027.87	78.7962	1027.87	86.2989	1027.87	81.2533	1027.87	86.4231	1027.87	84.8509	1027.39	86.5877
1028.36	85.1625	1028.36	85.6772	1028.36	78.2351	1028.36	86.0504	1028.36	80.8886	1028.36	86.2255	1028.36	84.7256	1027.87	86.457
1028.84	84.796	1028.84	85.3434	1028.84	77.691	1028.84	85.7782	1028.84	80.5313	1028.84	86.01	1028.84	84.6054	1028.36	86.3178
1029.32	84.466	1029.32	84.9764	1029.32	77.1769	1029.32	85.4816	1029.32	80.1887	1029.32	85.7761	1029.32	84.4908	1028.84	86.168
1029.8	84.1846	1029.8	84.575	1029.8	76.7081	1029.8	85.1584	1029.8	79.8704	1029.8	85.5231	1029.8	84.3843	1029.32	86.0049
1030.28	83.9601	1030.28	84.1359	1030.28	76.2961	1030.28	84.8044	1030.28	79.5831	1030.28	85.2486	1030.28	84.2851	1029.8	85.8249
1030.77	83.8007	1030.77	83.6572	1030.77	75.9549	1030.77	84.4162	1030.77	79.3358	1030.77	84.9507	1030.77	84.1953	1030.28	85.6257
1031.25	83.7114	1031.25	83.1373	1031.25	75.6948	1031.25	83.9912	1031.25	79.1345	1031.25	84.6276	1031.25	84.1149	1030.77	85.4051
1031.73	83.6969	1031.73	82.5775	1031.73	75.5266	1031.73	83.5298	1031.73	78.9866	1031.73	84.279	1031.73	84.047	1031.25	85.1627
1032.21	83.7577	1032.21	81.9808	1032.21	75.4546	1032.21	83.0348	1032.21	78.895	1032.21	83.9053	1032.21	83.9922	1031.73	84.8985
1032.69	83.8926	1032.69	81.3541	1032.69	75.4796	1032.69	82.5126	1032.69	78.8621	1032.69	83.509	1032.69	83.954	1032.21	84.6138
1033.18	84.0963	1033.18	80.7029	1033.18	75.5955	1033.18	81.9692	1033.18	78.8858	1033.18	83.0912	1033.18	83.932	1032.69	84.3092
1033.66	84.362	1033.66	80.0351	1033.66	75.7942	1033.66	81.4117	1033.66	78.9638	1033.66	82.6549	1033.66	83.9283	1033.18	83.9862
1034.14	84.6802	1034.14	79.3577	1034.14	76.0629	1034.14	80.8462	1034.14	79.0906	1034.14	82.2021	1034.14	83.9412	1033.66	83.6459
1034.62	85.0426	1034.62	78.6798	1034.62	76.3927	1034.62	80.2791	1034.62	79.2633	1034.62	81.7369	1034.62	83.9713	1034.14	83.2905
1035.11	85.4389	1035.11	78.0116	1035.11	76.7729	1035.11	79.7175	1035.11	79.4763	1035.11	81.2648	1035.11	84.0161	1034.62	82.9235
1035.59	85.8599	1035.59	77.3684	1035.59	77.1961	1035.59	79.1719	1035.59	79.7259	1035.59	80.7954	1035.59	84.0755	1035.11	82.5509
1036.07	86.2952	1036.07	76.7669	1036.07	77.6533	1036.07	78.6545	1036.07	80.0052	1036.07	80.3394	1036.07	84.146	1035.59	82.1798
1036.55	86.7345	1036.55	76.227	1036.55	78.1367	1036.55	78.181	1036.55	80.3081	1036.55	79.9112	1036.55	84.2264	1036.07	81.82
1037.03	87.1672	1037.03	75.7673	1037.03	78.6355	1037.03	77.7669	1037.03	80.6253	1037.03	79.5246	1037.03	84.3125	1036.55	81.4815
1037.52	87.5852	1037.52	75.4051	1037.52	79.1415	1037.52	77.4272	1037.52	80.9499	1037.52	79.1933	1037.52	84.4031	1037.03	81.1752
1038	87.9813	1038	75.1529	1038	79.6448	1038	77.1742	1038	81.2736	1038	78.9286	1038	84.4943	1037.52	80.9115
1038.48	88.3525	1038.48	75.0209	1038.48	80.1398	1038.48	77.0185	1038.48	81.5924	1038.48	78.7412	1038.48	84.5861	1038	80.7011
1038.96	88.6972	1038.96	75.0152	1038.96	80.6206	1038.96	76.967	1038.96	81.9019	1038.96	78.6389	1038.96	84.6759	1038.48	80.5529
1039.44	89.017	1039.44	75.1392	1039.44	81.0846	1039.44	77.0251	1039.44	82.2011	1039.44	78.6282	1039.44	84.7647	1038.96	80.475
1039.93	89.3129	1039.93	75.3913	1039.93	81.5282	1039.93	77.1938	1039.93	82.4872	1039.93	78.7122	1039.93	84.8501	1039.44	80.4719
1040.41	89.587	1040.41	75.7665	1040.41	81.9499	1040.41	77.4712	1040.41	82.7596	1040.41	78.8906	1040.41	84.9327	1039.93	80.5447
1040.89	89.8393	1040.89	76.2525	1040.89	82.3461	1040.89	77.8484	1040.89	83.0144	1040.89	79.1567	1040.89	85.0095	1040.41	80.6886
1041.37	90.0699	1041.37	76.8337	1041.37	82.7152	1041.37	78.313	1041.37	83.2497	1041.37	79.4999	1041.37	85.0799	1040.89	80.8952
1041.85	90.2773	1041.85	77.4897	1041.85	83.0538	1041.85	78.8468	1041.85	83.4612	1041.85	79.9041	1041.85	85.1406	1041.37	81.1518
1042.34	90.4604	1042.34	78.1983	1042.34	83.3603	1042.34	79.4284	1042.34	83.6463	1042.34	80.3501	1042.34	85.1909	1041.85	81.4431
1042.82	90.6175	1042.82	78.9364	1042.82	83.6311	1042.82	80.0352	1042.82	83.801	1042.82	80.8175	1042.82	85.2271	1042.34	81.7531
1043.3	90.7486	1043.3	79.6819	1043.3	83.8643	1043.3	80.6451	1043.3	83.9231	1043.3	81.2866	1043.3	85.2479	1042.82	82.0658
1043.78	90.8535	1043.78	80.4117	1043.78	84.0552	1043.78	81.2364	1043.78	84.0079	1043.78	81.7376	1043.78	85.2485	1043.3	82.3641
1044.27	90.9335	1044.27	81.1056	1044.27	84.2011	1044.27	81.7911	1044.27	84.0533	1044.27	82.1542	1044.27	85.2264	1043.78	82.6333
1044.75	90.989	1044.75	81.7443	1044.75	84.2971	1044.75	82.2931	1044.75	84.0548	1044.75	82.5213	1044.75	85.1762	1044.27	82.8584
1045.23	91.0219	1045.23	82.3121	1045.23	84.3418	1045.23	82.7296	1045.23	84.0111	1045.23	82.8268	1045.23	85.0958	1044.75	83.0269
1045.71	91.0322	1045.71	82.7969	1045.71	84.3332	1045.71	83.0908	1045.71	83.9199	1045.71	83.0611	1045.71	84.9814	1045.23	83.1285
1046.19	91.0214	1046.19	83.192	1046.19	84.274	1046.19	83.3701	1046.19	83.7831	1046.19	83.2181	1046.19	84.8341	1045.71	83.1566
1046.68	90.99	1046.68	83.4943	1046.68	84.1673	1046.68	83.5631	1046.68	83.603	1046.68	83.2939	1046.68	84.6547	1046.19	83.1077
1047.16	90.9403	1047.16	83.7055	1047.16	84.0197	1047.16	83.6694	1047.16	83.3858	1047.16	83.2885	1047.16	84.4486	1046.68	82.9821
1047.64	90.8744	1047.64	83.8294	1047.64	83.8377	1047.64	83.6907	1047.64	83.1378	1047.64	83.2039	1047.64	84.2203	1047.16	82.7822
1048.12	90.7972	1048.12	83.8728	1048.12	83.6306	1048.12	83.6327	1048.12	82.8691	1048.12	83.0457	1048.12	83.9785	1047.64	82.5139
1048.6	90.7131	1048.6	83.8426	1048.6	83.4053	1048.6	83.502	1048.6	82.5876	1048.6	82.8198	1048.6	83.7292	1048.12	82.1833
1049.09	90.6285	1049.09	83.7482	1049.09	83.172	1049.09	83.3096	1049.09	82.3052	1049.09	82.5356	1049.09	83.4818	1048.6	81.7999
1049.57	90.5491	1049.57	83.5999	1049.57	82.9389	1049.57	83.0677	1049.57	82.0316	1049.57	82.2036	1049.57	83.2436	1049.09	81.3747
1050.05	90.4808	1050.05	83.4099	1050.05	82.7168	1050.05	82.7904	1050.05	81.7788	1050.05	81.8369	1050.05	83.0243	1049.57	80.9213
1050.53	90.4274	1050.53	83.1915	1050.53	82.5147	1050.53	82.4929	1050.53	81.5563	1050.53	81.4501	1050.53	82.831	1050.05	80.4557
1051.02	90.3922	1051.02	82.9595	1051.02	82.3434	1051.02	82.191	1051.02	81.3747	1051.02	81.0595	1051.02	82.6726	1050.53	79.9958
1051.5	90.3754	1051.5	82.7256	1051.5	82.2091	1051.5	81.897	1051.5	81.2387	1051.5	80.6792	1051.5	82.5531	1051.02	79.5571
1051.98	90.3765	1051.98	82.5002	1051.98	82.1176	1051.98	81.621	1051.98	81.1523	1051.98	80.322	1051.98	82.4766	1051.5	79.153
1052.46	90.3926	1052.46	82.2881	1052.46	82.0688	1052.46	81.3678	1052.46	81.1128	1052.46	79.995	1052.46	82.441	1051.98	78.7907
1052.94	90.4212	1052.94	82.091	1052.94	82.0612	1052.94	81.1387	1052.94	81.117	1052.94	79.7017	1052.94	82.4445	1052.46	78.4721
1053.42	90.4586	1053.42	81.9059	1053.42	82.0885	1053.42	80.9306	1053.42	81.157	1053.42	79.4395	1053.42	82.4801	1052.94	78.1925
1053.91	90.5027	1053.91	81.7295	1053.91	82.1451	1053.91	80.7396	1053.91	81.227	1053.91	79.2045	1053.91	82.5426	1053.42	77.9443
1054.39	90.5505	1054.39	81.5567	1054.39	82.2228	1054.39	80.5602	1054.39	81.319	1054.39	78.9898	1054.39	82.6244	1053.91	77.7182
1054.87	90.6003	1054.87	81.3843	1054.87	82.3154	1054.87	80.3879	1054.87	81.4281	1054.87	78.7895	1054.87	82.7202	1054.39	77.5055
1055.35	90.6492	1055.35	81.2094	1055.35	82.4157	1055.35	80.2182	1055.35	81.548	1055.35	78.5977	1055.35	82.8228	1054.87	77.2994
1055.84	90.6949	1055.84	81.0317	1055.84	82.5194	1055.84	80.0487	1055.84	81.6749	1055.84	78.4116	1055.84	82.9284	1055.35	77.0969
1056.32	90.7335	1056.32	80.8518	1056.32	82.6207	1056.32	79.8782	1056.32	81.8028	1056.32	78.2297	1056.32	83.0311	1055.84	76.8985
1056.8	90.7624	1056.8	80.6741	1056.8	82.7176	1056.8	79.7093	1056.8	81.9282	1056.8	78.055	1056.8	83.1292	1056.32	76.7098
1057.28	90.7785	1057.28	80.5048	1057.28	82.8068	1057.28	79.5474	1057.28	82.0464	1057.28	77.8932	1057.28	83.2195	1056.8	76.5396
1057.76	90.7804	1057.76	80.3542	1057.76	82.8881	1057.76	79.4029	1057.76	82.1556	1057.76	77.7553	1057.76	83.3037	1057.28	76.4013
1058.25	90.7672	1058.25	80.2322	1058.25	82.9601	1058.25	79.2874	1058.25	82.2536	1058.25	77.6527	1058.25	83.382	1057.76	76.3079
1058.73	90.7401	1058.73	80.1491	1058.73	83.0235	1058.73	79.2134	1058.73	82.3414	1058.73	77.5982	1058.73	83.4578	1058.25	76.2722
1059.21	90.7001	1059.21	80.1109	1059.21	83.0766	1059.21	79.19	1059.21	82.4184	1059.21	77.6014	1059.21	83.5319	1058.73	76.3028
1059.69	90.649	1059.69	80.12	1059.69	83.1195	1059.69	79.2222	1059.69	82.4865	1059.69	77.6687	1059.69	83.6068	1059.21	76.4046
1060.17	90.5875	1060.17	80.1733	1060.17	83.1493	1060.17	79.3092	1060.17	82.5446	1060.17	77.8008	1060.17	83.6807	1059.69	76.5772
1060.66	90.5166	1060.66	80.2651	1060.66	83.1655	1060.66	79.4459	1060.66	82.5932	1060.66	77.9945	1060.66	83.7538	1060.17	76.817
1061.14	90.4359	1061.14	80.3869	1061.14	83.1657	1061.14	79.624	1061.14	82.6304	1061.14	78.2426	1061.14	83.8233	1060.66	77.1175
1061.62	90.3458	1061.62	80.5304	1061.62	83.1503	1061.62	79.8332	1061.62	82.6559	1061.62	78.5354	1061.62	83.8892	1061.14	77.4698
1062.1	90.246	1062.1	80.6857	1062.1	83.1181	1062.1	80.0619	1062.1	82.6678	1062.1	78.8598	1062.1	83.9497	1061.62	77.8623
1062.59	90.1376	1062.59	80.8452	1062.59	83.0706	1062.59	80.3003	1062.59	82.667	1062.59	79.2036	1062.59	84.0061	1062.1	78.2833
1063.07	90.0211	1063.07	81.0003	1063.07	83.0072	1063.07	80.5383	1063.07	82.653	1063.07	79.553	1063.07	84.0578	1062.59	78.7192
1063.55	89.8979	1063.55	81.144	1063.55	82.9293	1063.55	80.768	1063.55	82.6281	1063.55	79.8967	1063.55	84.1067	1063.07	79.1582
1064.03	89.7688	1064.03	81.2695	1064.03	82.8367	1064.03	80.9831	1064.03	82.5931	1064.03	80.2256	1064.03	84.152	1063.55	79.5908
1064.51	89.6356	1064.51	81.3725	1064.51	82.7319	1064.51	81.1796	1064.51	82.5521	1064.51	80.5344	1064.51	84.1953	1064.03	80.0113
1065	89.4996	1065	81.4509	1065	82.6168	1065	81.3555	1065	82.5075	1065	80.8209	1065	84.2357	1064.51	80.4171
1065.48	89.3642	1065.48	81.5073	1065.48	82.4976	1065.48	81.5124	1065.48	82.4649	1065.48	81.0873	1065.48	84.2758	1065	80.8088
1065.96	89.2334	1065.96	81.5488	1065.96	82.3807	1065.96	81.6549	1065.96	82.4289	1065.96	81.3385	1065.96	84.3164	1065.48	81.1882
1066.44	89.1134	1066.44	81.5878	1066.44	82.2765	1066.44	81.7916	1066.44	82.4067	1066.44	81.5821	1066.44	84.3622	1065.96	81.5576
1066.92	89.0105	1066.92	81.6385	1066.92	82.1933	1066.92	81.9326	1066.92	82.403	1066.92	81.8257	1066.92	84.4151	1066.44	81.918
1067.41	88.9326	1067.41	81.7175	1067.41	82.1416	1067.41	82.0907	1067.41	82.4251	1067.41	82.0785	1067.41	84.4803	1066.92	82.271
1067.89	88.8859	1067.89	81.8385	1067.89	82.1283	1067.89	82.2772	1067.89	82.477	1067.89	82.3474	1067.89	84.5591	1067.41	82.6178
1068.37	88.8766	1068.37	82.0142	1068.37	82.1612	1068.37	82.5028	1068.37	82.5643	1068.37	82.639	1068.37	84.655	1067.89	82.9612
1068.85	88.9087	1068.85	82.2538	1068.85	82.2452	1068.85	82.7759	1068.85	82.69	1068.85	82.9577	1068.85	84.7681	1068.37	83.3051
1069.34	88.9854	1069.34	82.5647	1069.34	82.3858	1069.34	83.103	1069.34	82.8583	1069.34	83.307	1069.34	84.9005	1068.85	83.6546
1069.82	89.1065	1069.82	82.9495	1069.82	82.5848	1069.82	83.4864	1069.82	83.0698	1069.82	83.6874	1069.82	85.0512	1069.34	84.0137
1070.3	89.2704	1070.3	83.4065	1070.3	82.8433	1070.3	83.9249	1070.3	83.3251	1070.3	84.0975	1070.3	85.2208	1069.82	84.3856
1070.78	89.4717	1070.78	83.9275	1070.78	83.1573	1070.78	84.4124	1070.78	83.6205	1070.78	84.5332	1070.78	85.4069	1070.3	84.7703
1071.26	89.7036	1071.26	84.4991	1071.26	83.521	1071.26	84.939	1071.26	83.9518	1071.26	84.9893	1071.26	85.6083	1070.78	85.1657
1071.75	89.9561	1071.75	85.1022	1071.75	83.9235	1071.75	85.4904	1071.75	84.3104	1071.75	85.4579	1071.75	85.8202	1071.26	85.5667
1072.23	90.2205	1072.23	85.7182	1072.23	84.3548	1072.23	86.0526	1072.23	84.6893	1072.23	85.9326	1072.23	86.0398	1071.75	85.9682
1072.71	90.4869	1072.71	86.329	1072.71	84.8025	1072.71	86.6113	1072.71	85.0792	1072.71	86.4058	1072.71	86.2614	1072.23	86.3641
1073.19	90.7477	1073.19	86.9203	1073.19	85.2568	1073.19	87.1542	1073.19	85.4729	1073.19	86.8711	1073.19	86.4819	1072.71	86.7501
1073.67	90.9962	1073.67	87.4819	1073.67	85.7078	1073.67	87.6719	1073.67	85.8626	1073.67	87.3222	1073.67	86.6965	1073.19	87.1225
1074.16	91.2282	1074.16	88.008	1074.16	86.1483	1074.16	88.1579	1074.16	86.2427	1074.16	87.7533	1074.16	86.9033	1073.67	87.4795
1074.64	91.4404	1074.64	88.4954	1074.64	86.5702	1074.64	88.6082	1074.64	86.6064	1074.64	88.1591	1074.64	87.0991	1074.16	87.8195
1075.12	91.6316	1075.12	88.9433	1075.12	86.9689	1075.12	89.022	1075.12	86.9503	1075.12	88.536	1075.12	87.2839	1074.64	88.142
1075.6	91.8012	1075.6	89.3519	1075.6	87.3388	1075.6	89.4002	1075.6	87.2696	1075.6	88.8819	1075.6	87.4558	1075.12	88.4464
1076.09	91.9502	1076.09	89.7225	1076.09	87.6774	1076.09	89.7452	1076.09	87.5633	1076.09	89.1967	1076.09	87.6162	1075.6	88.7324
1076.57	92.0791	1076.57	90.0558	1076.57	87.9824	1076.57	90.0588	1076.57	87.8294	1076.57	89.4813	1076.57	87.7644	1076.09	88.9993
1077.05	92.1893	1077.05	90.3532	1077.05	88.254	1077.05	90.3428	1077.05	88.0692	1077.05	89.7378	1077.05	87.9023	1076.57	89.2466
1077.53	92.2817	1077.53	90.6155	1077.53	88.4925	1077.53	90.5983	1077.53	88.2832	1077.53	89.9685	1077.53	88.0295	1077.05	89.4735
1078.01	92.3577	1078.01	90.8446	1078.01	88.7	1078.01	90.826	1078.01	88.474	1078.01	90.176	1078.01	88.1476	1077.53	89.6799
1078.49	92.418	1078.49	91.0426	1078.49	88.8781	1078.49	91.0275	1078.49	88.6429	1078.49	90.3626	1078.49	88.2558	1078.01	89.8662
1078.98	92.4643	1078.98	91.2133	1078.98	89.0303	1078.98	91.2053	1078.98	88.7932	1078.98	90.5315	1078.98	88.355	1078.49	90.034
1079.46	92.4971	1079.46	91.3602	1079.46	89.1588	1079.46	91.3626	1079.46	88.9263	1079.46	90.6853	1079.46	88.4439	1078.98	90.1855
1079.94	92.5178	1079.94	91.488	1079.94	89.2675	1079.94	91.5036	1079.94	89.0452	1079.94	90.8274	1079.94	88.5231	1079.46	90.3242
1080.42	92.5265	1080.42	91.6006	1080.42	89.3588	1080.42	91.6317	1080.42	89.1511	1080.42	90.9604	1080.42	88.5914	1079.94	90.4539
1080.91	92.5237	1080.91	91.7016	1080.91	89.4365	1080.91	91.7499	1080.91	89.2464	1080.91	91.0867	1080.91	88.6503	1080.42	90.5785
1081.39	92.5088	1081.39	91.7941	1081.39	89.5028	1081.39	91.8602	1081.39	89.3322	1081.39	91.2085	1081.39	88.6995	1080.91	90.702
1081.87	92.4822	1081.87	91.8813	1081.87	89.5608	1081.87	91.9643	1081.87	89.411	1081.87	91.3282	1081.87	88.7416	1081.39	90.8282
1082.35	92.4435	1082.35	91.9655	1082.35	89.6114	1082.35	92.0638	1082.35	89.4838	1082.35	91.4476	1082.35	88.7769	1081.87	90.9599
1082.83	92.3939	1082.83	92.0497	1082.83	89.6565	1082.83	92.1606	1082.83	89.5529	1082.83	91.5692	1082.83	88.8079	1082.35	91.0996
1083.32	92.3339	1083.32	92.135	1083.32	89.6957	1083.32	92.2559	1083.32	89.6186	1083.32	91.6938	1083.32	88.8342	1082.83	91.2477
1083.8	92.265	1083.8	92.2223	1083.8	89.7294	1083.8	92.3508	1083.8	89.6823	1083.8	91.8217	1083.8	88.8568	1083.32	91.4035
1084.28	92.1874	1084.28	92.3102	1084.28	89.7561	1084.28	92.4446	1084.28	89.7426	1084.28	91.9506	1084.28	88.8739	1083.8	91.5637
1084.76	92.1015	1084.76	92.3969	1084.76	89.7754	1084.76	92.536	1084.76	89.7987	1084.76	92.0776	1084.76	88.8854	1084.28	91.7242
1085.24	92.0062	1085.24	92.479	1085.24	89.7855	1085.24	92.6223	1085.24	89.8479	1085.24	92.1979	1085.24	88.8892	1084.76	91.8794
1085.73	91.9007	1085.73	92.5535	1085.73	89.7863	1085.73	92.7009	1085.73	89.8885	1085.73	92.3074	1085.73	88.8853	1085.24	92.0239
1086.21	91.7836	1086.21	92.6179	1086.21	89.7766	1086.21	92.7701	1086.21	89.9179	1086.21	92.4032	1086.21	88.8722	1085.73	92.1535
1086.69	91.6553	1086.69	92.6712	1086.69	89.7573	1086.69	92.8291	1086.69	89.9356	1086.69	92.4845	1086.69	88.8506	1086.21	92.2662
1087.17	91.5162	1087.17	92.7126	1087.17	89.7285	1087.17	92.878	1087.17	89.9407	1087.17	92.5523	1087.17	88.8195	1086.69	92.3614
1087.65	91.3693	1087.65	92.7428	1087.65	89.692	1087.65	92.9176	1087.65	89.9345	1087.65	92.6088	1087.65	88.78	1087.17	92.4408
1088.14	91.2176	1088.14	92.7622	1088.14	89.6485	1088.14	92.9483	1088.14	89.9179	1088.14	92.6564	1088.14	88.7318	1087.65	92.5068
1088.62	91.0662	1088.62	92.7716	1088.62	89.6005	1088.62	92.9703	1088.62	89.8938	1088.62	92.6975	1088.62	88.6774	1088.14	92.5625
1089.1	90.9193	1089.1	92.7716	1089.1	89.5488	1089.1	92.9831	1089.1	89.8639	1089.1	92.7327	1089.1	88.6179	1088.62	92.61
1089.58	90.7818	1089.58	92.7632	1089.58	89.496	1089.58	92.9872	1089.58	89.8317	1089.58	92.7625	1089.58	88.558	1089.1	92.6513
1090.07	90.6572	1090.07	92.7473	1090.07	89.4427	1090.07	92.9828	1090.07	89.7991	1090.07	92.7863	1090.07	88.5008	1089.58	92.6875
1090.55	90.5489	1090.55	92.7251	1090.55	89.3909	1090.55	92.9716	1090.55	89.7691	1090.55	92.804	1090.55	88.4516	1090.07	92.7189
1091.03	90.4587	1091.03	92.697	1091.03	89.3408	1091.03	92.9549	1091.03	89.7425	1091.03	92.815	1091.03	88.4129	1090.55	92.745
1091.51	90.3885	1091.51	92.6635	1091.51	89.2936	1091.51	92.9344	1091.51	89.7207	1091.51	92.8196	1091.51	88.3881	1091.03	92.7651
1091.99	90.3387	1091.99	92.6238	1091.99	89.2487	1091.99	92.9101	1091.99	89.7024	1091.99	92.8175	1091.99	88.3771	1091.51	92.778
1092.48	90.3098	1092.48	92.5775	1092.48	89.2067	1092.48	92.8815	1092.48	89.6873	1092.48	92.8089	1092.48	88.3806	1091.99	92.7832
1092.96	90.3001	1092.96	92.5234	1092.96	89.1661	1092.96	92.8467	1092.96	89.6727	1092.96	92.7936	1092.96	88.3962	1092.48	92.7799
1093.44	90.3077	1093.44	92.4614	1093.44	89.1266	1093.44	92.8044	1093.44	89.6574	1093.44	92.7716	1093.44	88.4233	1092.96	92.769
1093.92	90.3282	1093.92	92.3914	1093.92	89.0856	1093.92	92.753	1093.92	89.6386	1093.92	92.7431	1093.92	88.4586	1093.44	92.7512
1094.4	90.3572	1094.4	92.3137	1094.4	89.0415	1094.4	92.6925	1094.4	89.6155	1094.4	92.7084	1094.4	88.501	1093.92	92.7285
1094.89	90.389	1094.89	92.228	1094.89	88.9909	1094.89	92.6235	1094.89	89.5859	1094.89	92.6676	1094.89	88.547	1094.4	92.7022
1095.37	90.4193	1095.37	92.1338	1095.37	88.9319	1095.37	92.5472	1095.37	89.5494	1095.37	92.6209	1095.37	88.595	1094.89	92.6733
1095.85	90.4433	1095.85	92.0291	1095.85	88.8609	1095.85	92.4643	1095.85	89.5041	1095.85	92.5677	1095.85	88.6413	1095.37	92.6416
1096.33	90.4585	1096.33	91.9122	1096.33	88.7765	1096.33	92.3753	1096.33	89.4492	1096.33	92.5072	1096.33	88.6843	1095.85	92.6065
1096.82	90.4617	1096.82	91.7805	1096.82	88.6758	1096.82	92.2794	1096.82	89.3824	1096.82	92.4384	1096.82	88.7207	1096.33	92.5667
1097.3	90.4513	1097.3	91.6332	1097.3	88.5583	1097.3	92.1756	1097.3	89.3031	1097.3	92.3605	1097.3	88.75	1096.82	92.5212
1097.78	90.4244	1097.78	91.4692	1097.78	88.4215	1097.78	92.0619	1097.78	89.2089	1097.78	92.2728	1097.78	88.7699	1097.3	92.4692
1098.26	90.3789	1098.26	91.2892	1098.26	88.2651	1098.26	91.9364	1098.26	89.0994	1098.26	92.1752	1098.26	88.7809	1097.78	92.4107
1098.74	90.312	1098.74	91.0928	1098.74	88.0866	1098.74	91.7966	1098.74	88.9726	1098.74	92.067	1098.74	88.7812	1098.26	92.3453
1099.23	90.2221	1099.23	90.8797	1099.23	87.8854	1099.23	91.64	1099.23	88.8285	1099.23	91.9476	1099.23	88.7715	1098.74	92.2725
1099.71	90.1073	1099.71	90.6474	1099.71	87.6591	1099.71	91.4633	1099.71	88.6649	1099.71	91.815	1099.71	88.75	1099.23	92.1903
1100.19	89.9672	1100.19	90.3933	1100.19	87.4074	1100.19	91.2636	1100.19	88.4818	1100.19	91.6675	1100.19	88.717	1099.71	92.0969
1100.67	89.8011	1100.67	90.1132	1100.67	87.1278	1100.67	91.0376	1100.67	88.2768	1100.67	91.5023	1100.67	88.6707	1100.19	91.9892
1101.15	89.6093	1101.15	89.8034	1101.15	86.8201	1101.15	90.7832	1101.15	88.0492	1101.15	91.3172	1101.15	88.612	1100.67	91.8646
1101.64	89.3908	1101.64	89.4601	1101.64	86.4815	1101.64	90.498	1101.64	87.7963	1101.64	91.1101	1101.64	88.5397	1101.15	91.7212
1102.12	89.1453	1102.12	89.0804	1102.12	86.1109	1102.12	90.1809	1102.12	87.5174	1102.12	90.8792	1102.12	88.455	1101.64	91.5579
1102.6	88.8709	1102.6	88.6607	1102.6	85.704	1102.6	89.8298	1102.6	87.2099	1102.6	90.6222	1102.6	88.357	1102.12	91.3739
1103.08	88.5672	1103.08	88.1982	1103.08	85.259	1103.08	89.443	1103.08	86.8731	1103.08	90.337	1103.08	88.246	1102.6	91.1689
1103.57	88.2331	1103.57	87.6883	1103.57	84.7716	1103.57	89.0172	1103.57	86.5051	1103.57	90.0204	1103.57	88.1202	1103.08	90.9415
1104.05	87.8699	1104.05	87.1276	1104.05	84.2411	1104.05	88.5498	1104.05	86.1065	1104.05	89.6699	1104.05	87.9794	1103.57	90.6907
1104.53	87.4784	1104.53	86.5119	1104.53	83.6649	1104.53	88.0373	1104.53	85.6765	1104.53	89.283	1104.53	87.8214	1104.05	90.4148
1105.01	87.0617	1105.01	85.8386	1105.01	83.0449	1105.01	87.478	1105.01	85.2171	1105.01	88.8593	1105.01	87.6472	1104.53	90.113
1105.49	86.6217	1105.49	85.1052	1105.49	82.3809	1105.49	86.8704	1105.49	84.729	1105.49	88.3991	1105.49	87.4562	1105.01	89.7855
1105.98	86.1612	1105.98	84.3107	1105.98	81.6755	1105.98	86.2143	1105.98	84.2147	1105.98	87.9045	1105.98	87.2516	1105.49	89.4348
1106.46	85.6815	1106.46	83.4531	1106.46	80.9288	1106.46	85.5095	1106.46	83.6751	1106.46	87.3778	1106.46	87.0349	1105.98	89.0649
1106.94	85.1848	1106.94	82.5319	1106.94	80.1438	1106.94	84.7571	1106.94	83.1134	1106.94	86.8221	1106.94	86.8108	1106.46	88.6818
1107.42	84.6722	1107.42	81.5445	1107.42	79.3207	1107.42	83.9567	1107.42	82.5305	1107.42	86.2388	1107.42	86.5818	1106.94	88.2923
1107.9	84.147	1107.9	80.4912	1107.9	78.4643	1107.9	83.1102	1107.9	81.9314	1107.9	85.6306	1107.9	86.353	1107.42	87.9043
1108.39	83.6124	1108.39	79.3719	1108.39	77.578	1108.39	82.219	1108.39	81.3192	1108.39	84.9988	1108.39	86.1267	1107.9	87.5246
1108.87	83.0735	1108.87	78.1896	1108.87	76.6691	1108.87	81.2866	1108.87	80.7005	1108.87	84.3457	1108.87	85.9068	1108.39	87.1589
1109.35	82.5347	1109.35	76.9488	1109.35	75.7432	1109.35	80.3167	1109.35	80.0797	1109.35	83.6729	1109.35	85.694	1108.87	86.8098
1109.83	82.0012	1109.83	75.6566	1109.83	74.8085	1109.83	79.3144	1109.83	79.4633	1109.83	82.9828	1109.83	85.4904	1109.35	86.4773
1110.32	81.4766	1110.32	74.3199	1110.32	73.8694	1110.32	78.2833	1110.32	78.8542	1110.32	82.2761	1110.32	85.2944	1109.83	86.1577
1110.8	80.9659	1110.8	72.9503	1110.8	72.9338	1110.8	77.2291	1110.8	78.2577	1110.8	81.5547	1110.8	85.1063	1110.32	85.8457
1111.28	80.4734	1111.28	71.5596	1111.28	72.0078	1111.28	76.1574	1111.28	77.6758	1111.28	80.8201	1111.28	84.9236	1110.8	85.5349
1111.76	80.0061	1111.76	70.1671	1111.76	71.1034	1111.76	75.078	1111.76	77.1143	1111.76	80.0771	1111.76	84.7468	1111.28	85.2213
1112.24	79.5717	1112.24	68.7981	1112.24	70.2338	1112.24	74.0057	1112.24	76.5773	1112.24	79.3334	1112.24	84.5747	1111.76	84.9033
1112.72	79.1793	1112.72	67.4848	1112.72	69.4177	1112.72	72.961	1112.72	76.0727	1112.72	78.6018	1112.72	84.4098	1112.24	84.5838
1113.21	78.837	1113.21	66.2626	1113.21	68.6718	1113.21	71.9684	1113.21	75.6063	1113.21	77.898	1113.21	84.2528	1112.72	84.2691
1113.69	78.5526	1113.69	65.1685	1113.69	68.0134	1113.69	71.0564	1113.69	75.1864	1113.69	77.2424	1113.69	84.108	1113.21	83.9694
1114.17	78.3311	1114.17	64.2328	1114.17	67.4537	1114.17	70.2511	1114.17	74.8179	1114.17	76.6537	1114.17	83.9768	1113.69	83.6949
1114.65	78.1774	1114.65	63.4798	1114.65	67.0019	1114.65	69.5766	1114.65	74.508	1114.65	76.151	1114.65	83.8639	1114.17	83.457
1115.14	78.0947	1115.14	62.9236	1115.14	66.6615	1115.14	69.0515	1115.14	74.2614	1115.14	75.7493	1115.14	83.771	1114.65	83.2652
1115.62	78.0873	1115.62	62.5731	1115.62	66.4368	1115.62	68.6898	1115.62	74.0853	1115.62	75.461	1115.62	83.7027	1115.14	83.1276
1116.1	78.1579	1116.1	62.4309	1116.1	66.3295	1116.1	68.4998	1116.1	73.9842	1116.1	75.2931	1116.1	83.6607	1115.62	83.0496
1116.58	78.3095	1116.58	62.4964	1116.58	66.3422	1116.58	68.4852	1116.58	73.9639	1116.58	75.2495	1116.58	83.6493	1116.1	83.0353
1117.06	78.5416	1117.06	62.7656	1117.06	66.4748	1117.06	68.6445	1117.06	74.0257	1117.06	75.33	1117.06	83.6694	1116.58	83.0856
1117.55	78.8522	1117.55	63.2316	1117.55	66.7267	1117.55	68.9722	1117.55	74.1706	1117.55	75.5315	1117.55	83.724	1117.06	83.2005
1118.03	79.2365	1118.03	63.8841	1118.03	67.0935	1118.03	69.4586	1118.03	74.395	1118.03	75.8483	1118.03	83.8128	1117.55	83.3778
1118.51	79.6901	1118.51	64.7125	1118.51	67.5721	1118.51	70.0942	1118.51	74.6973	1118.51	76.2754	1118.51	83.9375	1118.03	83.6153
1118.99	80.2077	1118.99	65.7055	1118.99	68.1577	1118.99	70.8685	1118.99	75.0735	1118.99	76.8066	1118.99	84.0968	1118.51	83.9099
1119.47	80.7861	1119.47	66.8522	1119.47	68.8478	1119.47	71.7724	1119.47	75.5233	1119.47	77.4371	1119.47	84.2916	1118.99	84.2586
1119.96	81.4209	1119.96	68.1411	1119.96	69.6391	1119.96	72.7966	1119.96	76.0446	1119.96	78.1603	1119.96	84.5198	1119.47	84.6574
1120.44	82.1079	1120.44	69.5573	1120.44	70.5278	1120.44	73.9295	1120.44	76.6366	1120.44	78.9677	1120.44	84.7805	1119.96	85.1015
1120.92	82.8389	1120.92	71.08	1120.92	71.5054	1120.92	75.1545	1120.92	77.2937	1120.92	79.8465	1120.92	85.0692	1120.44	85.5833
1121.4	83.6045	1121.4	72.6833	1121.4	72.5615	1121.4	76.4509	1121.4	78.0098	1121.4	80.7808	1121.4	85.382	1120.92	86.0942
1121.89	84.391	1121.89	74.3338	1121.89	73.6797	1121.89	77.7913	1121.89	78.7725	1121.89	81.7497	1121.89	85.7115	1121.4	86.6228
1122.37	85.1852	1122.37	75.9971	1122.37	74.8431	1122.37	79.1468	1122.37	79.5699	1122.37	82.7321	1122.37	86.0517	1121.89	87.1573
1122.85	85.9731	1122.85	77.6386	1122.85	76.0327	1122.85	80.4879	1122.85	80.3871	1122.85	83.7062	1122.85	86.3941	1122.37	87.6859
1123.33	86.7425	1123.33	79.2264	1123.33	77.2308	1123.33	81.7866	1123.33	81.2109	1123.33	84.6519	1123.33	86.7331	1122.85	88.1975
1123.81	87.4827	1123.81	80.7345	1123.81	78.4189	1123.81	83.0197	1123.81	82.0274	1123.81	85.5523	1123.81	87.0614	1123.33	88.6825
1124.3	88.1857	1124.3	82.1434	1124.3	79.5816	1124.3	84.1695	1124.3	82.8262	1124.3	86.3939	1124.3	87.3754	1123.81	89.1338
1124.78	88.8444	1124.78	83.4394	1124.78	80.7018	1124.78	85.2232	1124.78	83.5953	1124.78	87.1668	1124.78	87.6705	1124.3	89.5463
1125.26	89.4545	1125.26	84.6162	1125.26	81.7669	1125.26	86.1752	1125.26	84.3273	1125.26	87.866	1125.26	87.9455	1124.78	89.9173
1125.74	90.013	1125.74	85.6727	1125.74	82.7648	1125.74	87.0242	1125.74	85.0139	1125.74	88.4893	1125.74	88.1982	1125.26	90.2459
1126.22	90.519	1126.22	86.6126	1126.22	83.6887	1126.22	87.7741	1126.22	85.6508	1126.22	89.0385	1126.22	88.4293	1125.74	90.533
1126.71	90.9728	1126.71	87.4425	1126.71	84.5338	1126.71	88.4308	1126.71	86.234	1126.71	89.5171	1126.71	88.6379	1126.22	90.7804
1127.19	91.3767	1127.19	88.1712	1127.19	85.3004	1127.19	89.0026	1127.19	86.763	1127.19	89.9306	1127.19	88.8257	1126.71	90.9907
1127.67	91.7333	1127.67	88.8081	1127.67	85.99	1127.67	89.4982	1127.67	87.2369	1127.67	90.2853	1127.67	88.9925	1127.19	91.167
1128.15	92.0464	1128.15	89.3628	1128.15	86.6074	1128.15	89.9265	1128.15	87.658	1128.15	90.5877	1128.15	89.1401	1127.67	91.313
1128.63	92.3199	1128.63	89.8447	1128.63	87.1566	1128.63	90.296	1128.63	88.0278	1128.63	90.8444	1128.63	89.2686	1128.15	91.4325
1129.12	92.5584	1129.12	90.2633	1129.12	87.6437	1129.12	90.6155	1129.12	88.3504	1129.12	91.0622	1129.12	89.3804	1128.63	91.5299
1129.6	92.7659	1129.6	90.6267	1129.6	88.0732	1129.6	90.8919	1129.6	88.6286	1129.6	91.2468	1129.6	89.4756	1129.12	91.6089
1130.08	92.9468	1130.08	90.943	1130.08	88.4507	1130.08	91.1321	1130.08	88.8671	1130.08	91.4037	1130.08	89.5568	1129.6	91.6731
1130.56	93.1044	1130.56	91.2189	1130.56	88.7806	1130.56	91.3411	1130.56	89.0697	1130.56	91.537	1130.56	89.6245	1130.08	91.725
1131.05	93.2419	1131.05	91.4601	1131.05	89.0682	1131.05	91.523	1131.05	89.2413	1131.05	91.6502	1131.05	89.6812	1130.56	91.7665
1131.53	93.3615	1131.53	91.6715	1131.53	89.3176	1131.53	91.681	1131.53	89.3856	1131.53	91.7461	1131.53	89.7277	1131.05	91.7988
1132.01	93.4654	1132.01	91.8579	1132.01	89.5342	1132.01	91.8185	1132.01	89.5079	1132.01	91.8274	1132.01	89.7669	1131.53	91.8232
1132.49	93.555	1132.49	92.0233	1132.49	89.7217	1132.49	91.9383	1132.49	89.6115	1132.49	91.8966	1132.49	89.7995	1132.01	91.8409
1132.97	93.6323	1132.97	92.1719	1132.97	89.8851	1132.97	92.0442	1132.97	89.7009	1132.97	91.9569	1132.97	89.8281	1132.49	91.8537
1133.46	93.6991	1133.46	92.3072	1133.46	90.0272	1133.46	92.1391	1133.46	89.7786	1133.46	92.0107	1133.46	89.8529	1132.97	91.8633
1133.94	93.7575	1133.94	92.432	1133.94	90.1515	1133.94	92.2259	1133.94	89.8473	1133.94	92.0602	1133.94	89.8752	1133.46	91.8715
1134.42	93.8094	1134.42	92.548	1134.42	90.2597	1134.42	92.3064	1134.42	89.9075	1134.42	92.1064	1134.42	89.8943	1133.94	91.8797
1134.9	93.8568	1134.9	92.6565	1134.9	90.3542	1134.9	92.3815	1134.9	89.9607	1134.9	92.1498	1134.9	89.9106	1134.42	91.889
1135.38	93.9005	1135.38	92.7576	1135.38	90.4357	1135.38	92.4513	1135.38	90.006	1135.38	92.1899	1135.38	89.9229	1134.9	91.8997
1135.87	93.9412	1135.87	92.8515	1135.87	90.5062	1135.87	92.516	1135.87	90.0443	1135.87	92.2266	1135.87	89.9318	1135.38	91.9121
1136.35	93.9785	1136.35	92.9382	1136.35	90.5663	1136.35	92.5756	1136.35	90.0751	1136.35	92.2598	1136.35	89.9365	1135.87	91.926
1136.83	94.0121	1136.83	93.0182	1136.83	90.6177	1136.83	92.6309	1136.83	90.0993	1136.83	92.2904	1136.83	89.9383	1136.35	91.9411
1137.31	94.0408	1137.31	93.0917	1137.31	90.6607	1137.31	92.6828	1137.31	90.1167	1137.31	92.3195	1137.31	89.9368	1136.83	91.957
1137.8	94.0643	1137.8	93.1592	1137.8	90.6965	1137.8	92.7323	1137.8	90.1282	1137.8	92.3484	1137.8	89.9332	1137.31	91.9732
1138.28	94.0823	1138.28	93.2206	1138.28	90.7244	1138.28	92.7797	1138.28	90.1334	1138.28	92.3779	1138.28	89.9267	1137.8	91.9887
1138.76	94.0954	1138.76	93.2761	1138.76	90.7452	1138.76	92.825	1138.76	90.1326	1138.76	92.4082	1138.76	89.9185	1138.28	92.0031
1139.24	94.1041	1139.24	93.3257	1139.24	90.7579	1139.24	92.8678	1139.24	90.1251	1139.24	92.4386	1139.24	89.9074	1138.76	92.0158
1139.72	94.1099	1139.72	93.3704	1139.72	90.7635	1139.72	92.9079	1139.72	90.1113	1139.72	92.4683	1139.72	89.8947	1139.24	92.027
1140.21	94.1137	1140.21	93.4116	1140.21	90.7617	1140.21	92.9454	1140.21	90.0908	1140.21	92.4964	1140.21	89.8795	1139.72	92.0373
1140.69	94.1165	1140.69	93.4513	1140.69	90.7538	1140.69	92.9809	1140.69	90.0648	1140.69	92.5228	1140.69	89.8633	1140.21	92.0479
1141.17	94.1186	1141.17	93.4911	1141.17	90.7399	1141.17	93.0155	1141.17	90.0331	1141.17	92.5474	1141.17	89.8452	1140.69	92.0599
1141.65	94.1202	1141.65	93.5323	1141.65	90.721	1141.65	93.05	1141.65	89.9971	1141.65	92.5712	1141.65	89.826	1141.17	92.0747
1142.13	94.1209	1142.13	93.5747	1142.13	90.6966	1142.13	93.0848	1142.13	89.9563	1142.13	92.5948	1142.13	89.8042	1141.65	92.0924
1142.62	94.1201	1142.62	93.6174	1142.62	90.6664	1142.62	93.1197	1142.62	89.9111	1142.62	92.619	1142.62	89.7796	1142.13	92.1131
1143.1	94.1171	1143.1	93.6585	1143.1	90.6288	1143.1	93.1537	1143.1	89.8599	1143.1	92.644	1143.1	89.7501	1142.62	92.1359
1143.58	94.1115	1143.58	93.6965	1143.58	90.583	1143.58	93.1863	1143.58	89.8023	1143.58	92.6702	1143.58	89.7154	1143.1	92.1602
1144.06	94.1028	1144.06	93.7303	1144.06	90.5269	1144.06	93.2168	1144.06	89.7363	1144.06	92.6968	1144.06	89.6735	1143.58	92.1848
1144.55	94.091	1144.55	93.7601	1144.55	90.4599	1144.55	93.2454	1144.55	89.6609	1144.55	92.7238	1144.55	89.6243	1144.06	92.2092
1145.03	94.0754	1145.03	93.7863	1145.03	90.3803	1145.03	93.2722	1145.03	89.5743	1145.03	92.7499	1145.03	89.5662	1144.55	92.2326
1145.51	94.0562	1145.51	93.8101	1145.51	90.2882	1145.51	93.2979	1145.51	89.4762	1145.51	92.7746	1145.51	89.4995	1145.03	92.2546
1145.99	94.0325	1145.99	93.8322	1145.99	90.1826	1145.99	93.3221	1145.99	89.365	1145.99	92.7961	1145.99	89.4224	1145.51	92.2741
1146.47	94.0042	1146.47	93.853	1146.47	90.0642	1146.47	93.3445	1146.47	89.2413	1146.47	92.8136	1146.47	89.335	1145.99	92.2907
1146.96	93.9705	1146.96	93.8719	1146.96	89.9328	1146.96	93.3638	1146.96	89.1045	1146.96	92.8256	1146.96	89.2359	1146.47	92.3034
1147.44	93.9312	1147.44	93.8885	1147.44	89.7895	1147.44	93.3794	1147.44	88.9555	1147.44	92.8321	1147.44	89.1255	1146.96	92.3119
1147.92	93.8857	1147.92	93.9021	1147.92	89.6345	1147.92	93.3903	1147.92	88.794	1147.92	92.833	1147.92	89.0028	1147.44	92.3159
1148.4	93.8342	1148.4	93.9127	1148.4	89.469	1148.4	93.3967	1148.4	88.6212	1148.4	92.8299	1148.4	88.869	1147.92	92.3159
1148.88	93.7764	1148.88	93.9203	1148.88	89.293	1148.88	93.3992	1148.88	88.4361	1148.88	92.824	1148.88	88.7237	1148.4	92.312
1149.37	93.7125	1149.37	93.9255	1149.37	89.1074	1149.37	93.3988	1149.37	88.2398	1149.37	92.8171	1149.37	88.5686	1148.88	92.3048
1149.85	93.6423	1149.85	93.9283	1149.85	88.9118	1149.85	93.3961	1149.85	88.0315	1149.85	92.81	1149.85	88.4037	1149.37	92.2941
1150.33	93.5664	1150.33	93.9294	1150.33	88.7073	1150.33	93.3923	1150.33	87.8128	1150.33	92.8037	1150.33	88.2313	1149.85	92.2801
1150.81	93.4847	1150.81	93.9287	1150.81	88.4936	1150.81	93.3876	1150.81	87.5838	1150.81	92.7977	1150.81	88.0516	1150.33	92.2625
1151.3	93.3981	1151.3	93.9269	1151.3	88.2724	1151.3	93.3829	1151.3	87.3477	1151.3	92.7921	1151.3	87.8673	1150.81	92.2422
1151.78	93.3071	1151.78	93.9241	1151.78	88.0438	1151.78	93.3784	1151.78	87.1055	1151.78	92.7864	1151.78	87.679	1151.3	92.2203
1152.26	93.2128	1152.26	93.9215	1152.26	87.8097	1152.26	93.3751	1152.26	86.8609	1152.26	92.7809	1152.26	87.4895	1151.78	92.1986
1152.74	93.1157	1152.74	93.9194	1152.74	87.5708	1152.74	93.3735	1152.74	86.615	1152.74	92.7755	1152.74	87.2989	1152.26	92.179
1153.22	93.0171	1153.22	93.9184	1153.22	87.3291	1153.22	93.3738	1153.22	86.3706	1153.22	92.7708	1153.22	87.11	1152.74	92.1633
1153.7	92.9172	1153.7	93.9183	1153.7	87.0856	1153.7	93.3758	1153.7	86.1281	1153.7	92.7665	1153.7	86.9228	1153.22	92.1522
1154.19	92.8169	1154.19	93.9188	1154.19	86.8431	1154.19	93.379	1154.19	85.8897	1154.19	92.7627	1154.19	86.7404	1153.7	92.1455
1154.67	92.7164	1154.67	93.919	1154.67	86.6028	1154.67	93.3823	1154.67	85.6553	1154.67	92.7587	1154.67	86.5632	1154.19	92.1417
1155.15	92.6164	1155.15	93.9186	1155.15	86.3677	1155.15	93.3851	1155.15	85.4273	1155.15	92.7541	1155.15	86.394	1154.67	92.1394
1155.63	92.5166	1155.63	93.9171	1155.63	86.1385	1155.63	93.3865	1155.63	85.2055	1155.63	92.7482	1155.63	86.2331	1155.15	92.136
1156.12	92.4173	1156.12	93.9145	1156.12	85.9173	1156.12	93.3864	1156.12	84.9918	1156.12	92.7406	1156.12	86.0823	1155.63	92.1298
1156.6	92.3182	1156.6	93.9103	1156.6	85.7035	1156.6	93.3839	1156.6	84.7857	1156.6	92.7305	1156.6	85.9402	1156.12	92.1188
1157.08	92.2193	1157.08	93.9041	1157.08	85.4983	1157.08	93.3783	1157.08	84.5886	1157.08	92.7172	1157.08	85.8077	1156.6	92.102
1157.56	92.1206	1157.56	93.8944	1157.56	85.3011	1157.56	93.368	1157.56	84.3998	1157.56	92.699	1157.56	85.6828	1157.08	92.0777
1158.04	92.0227	1158.04	93.8796	1158.04	85.1136	1158.04	93.3513	1158.04	84.2212	1158.04	92.6745	1158.04	85.5662	1157.56	92.045
1158.53	91.9263	1158.53	93.8573	1158.53	84.9362	1158.53	93.3263	1158.53	84.0527	1158.53	92.6414	1158.53	85.4569	1158.04	92.0025
1159.01	91.833	1159.01	93.8262	1159.01	84.7715	1159.01	93.2917	1159.01	83.8968	1159.01	92.5982	1159.01	85.3564	1158.53	91.9497
1159.49	91.7436	1159.49	93.7847	1159.49	84.6198	1159.49	93.2466	1159.49	83.7535	1159.49	92.5431	1159.49	85.2644	1159.01	91.8854
1159.97	91.6599	1159.97	93.7325	1159.97	84.483	1159.97	93.1908	1159.97	83.6249	1159.97	92.4753	1159.97	85.1827	1159.49	91.8092
1160.45	91.5823	1160.45	93.6689	1160.45	84.36	1160.45	93.1241	1160.45	83.5105	1160.45	92.3938	1160.45	85.1103	1159.97	91.7201
1160.94	91.5118	1160.94	93.5941	1160.94	84.2517	1160.94	93.046	1160.94	83.4115	1160.94	92.2985	1160.94	85.0488	1160.45	91.6173
1161.42	91.4481	1161.42	93.507	1161.42	84.1565	1161.42	92.9554	1161.42	83.3268	1161.42	92.1887	1161.42	84.9967	1160.94	91.4992
1161.9	91.3918	1161.9	93.4074	1161.9	84.0756	1161.9	92.8513	1161.9	83.2578	1161.9	92.0643	1161.9	84.9559	1161.42	91.3646
1162.38	91.3422	1162.38	93.2944	1162.38	84.0088	1162.38	92.7321	1162.38	83.2036	1162.38	91.9248	1162.38	84.9253	1161.9	91.2121
1162.87	91.2995	1162.87	93.1682	1162.87	83.9582	1162.87	92.5976	1162.87	83.1656	1162.87	91.7708	1162.87	84.9068	1162.38	91.0416
1163.35	91.2632	1163.35	93.0293	1163.35	83.9236	1163.35	92.4485	1163.35	83.1423	1163.35	91.6028	1163.35	84.8995	1162.87	90.8535
1163.83	91.2335	1163.83	92.8799	1163.83	83.9061	1163.83	92.2874	1163.83	83.1346	1163.83	91.4228	1163.83	84.9045	1163.35	90.6506
1164.31	91.2099	1164.31	92.7224	1164.31	83.9042	1164.31	92.1172	1164.31	83.1404	1164.31	91.2327	1164.31	84.9197	1163.83	90.4359
1164.79	91.1925	1164.79	92.5602	1164.79	83.9174	1164.79	91.942	1164.79	83.1597	1164.79	91.0362	1164.79	84.9455	1164.31	90.2147
1165.28	91.1809	1165.28	92.3966	1165.28	83.9427	1165.28	91.7655	1165.28	83.1903	1165.28	90.8372	1165.28	84.979	1164.79	89.992
1165.76	91.1752	1165.76	92.2353	1165.76	83.979	1165.76	91.5915	1165.76	83.2327	1165.76	90.6407	1165.76	85.0204	1165.28	89.7739
1166.24	91.1746	1166.24	92.0795	1166.24	84.0234	1166.24	91.4232	1166.24	83.285	1166.24	90.4514	1166.24	85.0672	1165.76	89.5657
1166.72	91.1784	1166.72	91.933	1166.72	84.0748	1166.72	91.2642	1166.72	83.3473	1166.72	90.275	1166.72	85.1195	1166.24	89.3726
1167.2	91.1851	1167.2	91.7981	1167.2	84.1301	1167.2	91.117	1167.2	83.4167	1167.2	90.1149	1167.2	85.1749	1166.72	89.1979
1167.69	91.1933	1167.69	91.677	1167.69	84.188	1167.69	90.9842	1167.69	83.4921	1167.69	89.974	1167.69	85.2331	1167.2	89.0438
1168.17	91.2007	1168.17	91.5695	1168.17	84.2447	1168.17	90.8665	1168.17	83.5691	1168.17	89.8514	1168.17	85.2906	1167.69	88.9098
1168.65	91.2059	1168.65	91.4746	1168.65	84.2993	1168.65	90.7637	1168.65	83.6455	1168.65	89.7451	1168.65	85.3467	1168.17	88.7942
1169.13	91.2069	1169.13	91.3883	1169.13	84.3485	1169.13	90.6727	1169.13	83.7171	1169.13	89.6496	1169.13	85.3978	1168.65	88.6924
1169.62	91.203	1169.62	91.3063	1169.62	84.392	1169.62	90.589	1169.62	83.7827	1169.62	89.5588	1169.62	85.4437	1169.13	88.5988
1170.1	91.1936	1170.1	91.2229	1170.1	84.428	1170.1	90.5061	1170.1	83.8395	1170.1	89.4654	1170.1	85.4819	1169.62	88.5063
1170.58	91.1791	1170.58	91.133	1170.58	84.4568	1170.58	90.4174	1170.58	83.888	1170.58	89.3635	1170.58	85.5136	1170.1	88.4078
1171.06	91.1593	1171.06	91.0312	1171.06	84.4772	1171.06	90.3156	1171.06	83.9266	1171.06	89.2465	1171.06	85.5374	1170.58	88.2949
1171.54	91.1353	1171.54	90.9142	1171.54	84.4896	1171.54	90.1956	1171.54	83.9569	1171.54	89.1104	1171.54	85.5548	1171.06	88.1611
1172.03	91.1071	1172.03	90.778	1172.03	84.4927	1172.03	90.0521	1172.03	83.978	1172.03	88.9504	1172.03	85.5648	1171.54	87.9991
1172.51	91.0754	1172.51	90.6203	1172.51	84.4876	1172.51	89.8822	1172.51	83.992	1172.51	88.7634	1172.51	85.5688	1172.03	87.8041
1172.99	91.0401	1172.99	90.438	1172.99	84.4738	1172.99	89.6829	1172.99	83.9984	1172.99	88.5456	1172.99	85.5656	1172.51	87.5715
1173.47	91.0021	1173.47	90.2292	1173.47	84.4537	1173.47	89.453	1173.47	83.9999	1173.47	88.2946	1173.47	85.5571	1172.99	87.2996
1173.95	90.9611	1173.95	89.9915	1173.95	84.4279	1173.95	89.1908	1173.95	83.9967	1173.95	88.0075	1173.95	85.5426	1173.47	86.9865
1174.44	90.9178	1174.44	89.7239	1174.44	84.3987	1174.44	88.8964	1174.44	83.9911	1174.44	87.6834	1174.44	85.5243	1173.95	86.6325
1174.92	90.8721	1174.92	89.4248	1174.92	84.3658	1174.92	88.5686	1174.92	83.9823	1174.92	87.321	1174.92	85.5016	1174.44	86.237
1175.4	90.8242	1175.4	89.0939	1175.4	84.3299	1175.4	88.2076	1175.4	83.9713	1175.4	86.9203	1175.4	85.4758	1174.92	85.8
1175.88	90.7736	1175.88	88.7298	1175.88	84.2885	1175.88	87.812	1175.88	83.9555	1175.88	86.4797	1175.88	85.4452	1175.4	85.3192
1176.37	90.7204	1176.37	88.3319	1176.37	84.2405	1176.37	87.381	1176.37	83.9346	1176.37	85.9985	1176.37	85.4097	1175.88	84.793
1176.85	90.664	1176.85	87.8981	1176.85	84.1828	1176.85	86.9122	1176.85	83.9055	1176.85	85.4737	1176.85	85.3666	1176.37	84.2174
1177.33	90.6044	1177.33	87.4277	1177.33	84.115	1177.33	86.4043	1177.33	83.8684	1177.33	84.9039	1177.33	85.3156	1176.85	83.5903
1177.81	90.5414	1177.81	86.9189	1177.81	84.0352	1177.81	85.8554	1177.81	83.821	1177.81	84.2864	1177.81	85.2544	1177.33	82.9097
1178.29	90.4753	1178.29	86.3722	1178.29	83.9446	1178.29	85.2655	1178.29	83.7647	1178.29	83.6217	1178.29	85.1837	1177.81	82.1767
1178.78	90.4058	1178.78	85.7879	1178.78	83.8423	1178.78	84.6349	1178.78	83.6983	1178.78	82.9101	1178.78	85.1021	1178.29	81.3928
1179.26	90.3333	1179.26	85.1695	1179.26	83.7298	1179.26	83.9674	1179.26	83.6234	1179.26	82.1568	1179.26	85.0114	1178.78	80.5644
1179.74	90.2574	1179.74	84.5203	1179.74	83.6062	1179.74	83.2671	1179.74	83.5391	1179.74	81.3669	1179.74	84.9106	1179.26	79.6983
1180.22	90.1786	1180.22	83.8478	1180.22	83.4734	1180.22	82.5422	1180.22	83.4471	1180.22	80.5509	1180.22	84.8022	1179.74	78.8059
1180.7	90.0967	1180.7	83.1613	1180.7	83.3319	1180.7	81.8036	1180.7	83.3473	1180.7	79.7219	1180.7	84.6862	1180.22	77.9023
1181.19	90.0127	1181.19	82.475	1181.19	83.1858	1181.19	81.0666	1181.19	83.2427	1181.19	78.8987	1181.19	84.5664	1180.7	77.0085
1181.67	89.927	1181.67	81.8058	1181.67	83.0382	1181.67	80.3499	1181.67	83.1347	1181.67	78.1032	1181.67	84.4447	1181.19	76.1501
1182.15	89.8412	1182.15	81.1769	1182.15	82.8957	1182.15	79.6783	1182.15	83.0282	1182.15	77.3644	1182.15	84.3266	1181.67	75.3599
1182.63	89.7559	1182.63	80.6102	1182.63	82.7626	1182.63	79.076	1182.63	82.9256	1182.63	76.7101	1182.63	84.2152	1182.15	74.6704
1183.12	89.673	1183.12	80.1297	1183.12	82.6449	1183.12	78.5688	1183.12	82.8321	1183.12	76.1702	1183.12	84.1165	1182.63	74.1144
1183.6	89.5931	1183.6	79.7541	1183.6	82.5453	1183.6	78.1775	1183.6	82.7499	1183.6	75.7678	1183.6	84.0327	1183.12	73.7171
1184.08	89.5177	1184.08	79.4976	1184.08	82.4674	1184.08	77.9182	1184.08	82.6835	1184.08	75.521	1184.08	83.9685	1183.6	73.4962
1184.56	89.4472	1184.56	79.3647	1184.56	82.4115	1184.56	77.7969	1184.56	82.634	1184.56	75.4363	1184.56	83.9243	1184.08	73.456
1185.04	89.3827	1185.04	79.3528	1185.04	82.3795	1185.04	77.8113	1185.04	82.605	1185.04	75.5105	1185.04	83.9028	1184.56	73.5891
1185.53	89.3243	1185.53	79.4499	1185.53	82.3701	1185.53	77.9492	1185.53	82.5965	1185.53	75.7291	1185.53	83.9027	1185.04	73.8771
1186.01	89.2723	1186.01	79.6367	1186.01	82.3836	1186.01	78.1897	1186.01	82.6098	1186.01	76.0676	1186.01	83.9244	1185.53	74.2908
1186.49	89.2257	1186.49	79.8856	1186.49	82.4163	1186.49	78.5028	1186.49	82.6421	1186.49	76.4908	1186.49	83.9638	1186.01	74.7914
1186.97	89.1838	1186.97	80.1686	1186.97	82.4659	1186.97	78.8577	1186.97	82.6915	1186.97	76.9619	1186.97	84.0188	1186.49	75.3396
1187.45	89.1451	1187.45	80.4538	1187.45	82.5258	1187.45	79.2193	1187.45	82.7518	1187.45	77.4396	1187.45	84.0825	1186.97	75.8927
1187.94	89.1086	1187.94	80.7134	1187.94	82.5912	1187.94	79.5571	1187.94	82.8184	1187.94	77.8874	1187.94	84.1505	1187.45	76.4132
1188.42	89.0729	1188.42	80.9237	1188.42	82.6553	1188.42	79.8451	1188.42	82.8841	1188.42	78.2744	1188.42	84.2153	1187.94	76.87
1188.9	89.0375	1188.9	81.0675	1188.9	82.7138	1188.9	80.0638	1188.9	82.9444	1188.9	78.5781	1188.9	84.2726	1188.42	77.2398
1189.38	89.0014	1189.38	81.1329	1189.38	82.7609	1189.38	80.199	1189.38	82.993	1189.38	78.7823	1189.38	84.3161	1188.9	77.5055
1189.86	88.9641	1189.86	81.1149	1189.86	82.7945	1189.86	80.2432	1189.86	83.0275	1189.86	78.8793	1189.86	84.3435	1189.38	77.6576
1190.35	88.9236	1190.35	81.0111	1190.35	82.81	1190.35	80.1916	1190.35	83.0431	1190.35	78.8646	1190.35	84.3502	1189.86	77.6892
1190.83	88.879	1190.83	80.8238	1190.83	82.8061	1190.83	80.044	1190.83	83.0388	1190.83	78.7391	1190.83	84.3358	1190.35	77.5983
1191.31	88.828	1191.31	80.5553	1191.31	82.7793	1191.31	79.8012	1191.31	83.0116	1191.31	78.5035	1191.31	84.2974	1190.83	77.3829
1191.79	88.7699	1191.79	80.2112	1191.79	82.7294	1191.79	79.4677	1191.79	82.9624	1191.79	78.1627	1191.79	84.2361	1191.31	77.046
1192.28	88.7037	1192.28	79.7964	1192.28	82.6548	1192.28	79.0486	1192.28	82.8903	1192.28	77.7209	1192.28	84.151	1191.79	76.5903
1192.76	88.6308	1192.76	79.3188	1192.76	82.5581	1192.76	78.5523	1192.76	82.7985	1192.76	77.1858	1192.76	84.0454	1192.28	76.0235
1193.24	88.5521	1193.24	78.7872	1193.24	82.4407	1193.24	77.9894	1193.24	82.6885	1193.24	76.5668	1193.24	83.9204	1192.76	75.3567
1193.72	88.4705	1193.72	78.2129	1193.72	82.3079	1193.72	77.3727	1193.72	82.5654	1193.72	75.8771	1193.72	83.7811	1193.24	74.6053
1194.2	88.3875	1194.2	77.6069	1194.2	82.1624	1194.2	76.7153	1194.2	82.4311	1194.2	75.1301	1194.2	83.6295	1193.72	73.7865
1194.68	88.3055	1194.68	76.9831	1194.68	82.0099	1194.68	76.0328	1194.68	82.2907	1194.68	74.3448	1194.68	83.4711	1194.2	72.9232
1195.17	88.2248	1195.17	76.3524	1195.17	81.8525	1195.17	75.3381	1195.17	82.1451	1195.17	73.5379	1195.17	83.307	1194.68	72.0365
1195.65	88.1466	1195.65	75.7278	1195.65	81.6945	1195.65	74.6456	1195.65	81.9981	1195.65	72.7297	1195.65	83.1415	1195.17	71.1506
1196.13	88.0703	1196.13	75.1204	1196.13	81.5377	1196.13	73.9691	1196.13	81.8504	1196.13	71.9404	1196.13	82.9756	1195.65	70.2896
1196.61	87.9966	1196.61	74.5437	1196.61	81.3864	1196.61	73.3241	1196.61	81.7059	1196.61	71.1924	1196.61	82.8137	1196.13	69.4791
1197.1	87.9249	1197.1	74.0098	1197.1	81.2422	1197.1	72.7259	1197.1	81.5656	1197.1	70.5067	1197.1	82.6573	1196.61	68.7434
1197.58	87.8557	1197.58	73.5334	1197.58	81.1093	1197.58	72.1919	1197.58	81.4339	1197.58	69.9055	1197.58	82.5118	1197.1	68.1065
1198.06	87.788	1198.06	73.1254	1198.06	80.988	1198.06	71.7363	1198.06	81.3114	1198.06	69.405	1198.06	82.3785	1197.58	67.5866
1198.54	87.7214	1198.54	72.7963	1198.54	80.8804	1198.54	71.3714	1198.54	81.2014	1198.54	69.0182	1198.54	82.2619	1198.06	67.1972
1199.02	87.6542	1199.02	72.5505	1199.02	80.7847	1199.02	71.1034	1199.02	81.1025	1199.02	68.7491	1199.02	82.1615	1198.54	66.9421
1199.51	87.5854	1199.51	72.3913	1199.51	80.7015	1199.51	70.9358	1199.51	81.0164	1199.51	68.5993	1199.51	82.0794	1199.02	66.8218
1199.99	87.5134	1199.99	72.3172	1199.99	80.6289	1199.99	70.8665	1199.99	80.9409	1199.99	68.5644	1199.99	82.0133	1199.51	66.8306
1200.47	87.4377	1200.47	72.3269	1200.47	80.5687	1200.47	70.8925	1200.47	80.8773	1200.47	68.6401	1200.47	81.9641	1199.99	66.9621
1200.95	87.3573	1200.95	72.4174	1200.95	80.5206	1200.95	71.0089	1200.95	80.8238	1200.95	68.8206	1200.95	81.9289	1200.47	67.2087
1201.43	87.2726	1201.43	72.5858	1201.43	80.4875	1201.43	71.2104	1201.43	80.7817	1201.43	69.1001	1201.43	81.9083	1200.95	67.5628
1201.92	87.1826	1201.92	72.8262	1201.92	80.4679	1201.92	71.4893	1201.92	80.7482	1201.92	69.4695	1201.92	81.8989	1201.43	68.0135
1202.4	87.0872	1202.4	73.133	1202.4	80.462	1202.4	71.8379	1202.4	80.7236	1202.4	69.9194	1202.4	81.9006	1201.92	68.5493
1202.88	86.9849	1202.88	73.4961	1202.88	80.4645	1202.88	72.2455	1202.88	80.7037	1202.88	70.4361	1202.88	81.9084	1202.4	69.1548
1203.36	86.8752	1203.36	73.9058	1203.36	80.4722	1203.36	72.7023	1203.36	80.6876	1203.36	71.0066	1203.36	81.921	1202.88	69.8147
1203.85	86.7565	1203.85	74.3507	1203.85	80.4783	1203.85	73.1973	1203.85	80.6711	1203.85	71.6171	1203.85	81.9333	1203.36	70.5135
1204.33	86.6285	1204.33	74.8207	1204.33	80.4797	1204.33	73.7209	1204.33	80.654	1204.33	72.2556	1204.33	81.9435	1203.85	71.2373
1204.81	86.4898	1204.81	75.3046	1204.81	80.4712	1204.81	74.2622	1204.81	80.6327	1204.81	72.91	1204.81	81.9469	1204.33	71.9724
1205.29	86.3402	1205.29	75.7933	1205.29	80.4524	1205.29	74.8114	1205.29	80.6076	1205.29	73.5701	1205.29	81.9424	1204.81	72.7069
1205.77	86.1779	1205.77	76.2757	1205.77	80.4198	1205.77	75.3562	1205.77	80.5742	1205.77	74.2228	1205.77	81.9252	1205.29	73.4272
1206.26	86.0018	1206.26	76.7423	1206.26	80.3735	1206.26	75.8855	1206.26	80.5315	1206.26	74.8564	1206.26	81.8942	1205.77	74.1212
1206.74	85.809	1206.74	77.1826	1206.74	80.3096	1206.74	76.3874	1206.74	80.4737	1206.74	75.4578	1206.74	81.8444	1206.26	74.7762
1207.22	85.5982	1207.22	77.5879	1207.22	80.2272	1207.22	76.8522	1207.22	80.3992	1207.22	76.016	1207.22	81.775	1206.74	75.382
1207.7	85.3667	1207.7	77.95	1207.7	80.1223	1207.7	77.2718	1207.7	80.3029	1207.7	76.521	1207.7	81.682	1207.22	75.9301
1208.18	85.1137	1208.18	78.2641	1208.18	79.9948	1208.18	77.6414	1208.18	80.1852	1208.18	76.9668	1208.18	81.5659	1207.7	76.4158
1208.67	84.8375	1208.67	78.5252	1208.67	79.8415	1208.67	77.9568	1208.67	80.0435	1208.67	77.3485	1208.67	81.4241	1208.18	76.8357
1209.15	84.5378	1209.15	78.7313	1209.15	79.6635	1209.15	78.2164	1209.15	79.8801	1209.15	77.6642	1209.15	81.2583	1208.67	77.1886
1209.63	84.2122	1209.63	78.8795	1209.63	79.4583	1209.63	78.4174	1209.63	79.6929	1209.63	77.9117	1209.63	81.0657	1209.15	77.4729
1210.11	83.8593	1210.11	78.9688	1210.11	79.2265	1210.11	78.5584	1210.11	79.4835	1210.11	78.0905	1210.11	80.8469	1209.63	77.6879
1210.6	83.4755	1210.6	78.9967	1210.6	78.9642	1210.6	78.6369	1210.6	79.2478	1210.6	78.199	1210.6	80.5971	1210.11	77.8316
1211.08	83.0586	1211.08	78.9633	1211.08	78.6711	1211.08	78.6522	1211.08	78.9859	1211.08	78.2375	1211.08	80.3159	1210.6	77.9039
1211.56	82.6054	1211.56	78.8681	1211.56	78.3434	1211.56	78.6037	1211.56	78.6933	1211.56	78.2064	1211.56	79.9978	1211.08	77.9045
1212.04	82.1151	1212.04	78.714	1212.04	77.982	1212.04	78.4939	1212.04	78.3713	1212.04	78.1094	1212.04	79.6429	1211.56	77.8366
1212.52	81.5862	1212.52	78.5049	1212.52	77.5852	1212.52	78.3263	1212.52	78.0176	1212.52	77.9508	1212.52	79.2475	1212.04	77.7044
1213.01	81.0198	1213.01	78.2489	1213.01	77.1561	1213.01	78.1084	1213.01	77.6365	1213.01	77.7395	1213.01	78.8136	1212.52	77.5164
1213.49	80.4144	1213.49	77.9536	1213.49	76.6936	1213.49	77.8472	1213.49	77.2267	1213.49	77.4832	1213.49	78.3381	1213.01	77.2806
1213.97	79.7702	1213.97	77.6303	1213.97	76.2005	1213.97	77.553	1213.97	76.7922	1213.97	77.1932	1213.97	77.8233	1213.49	77.0082
1214.45	79.0849	1214.45	77.2894	1214.45	75.6744	1214.45	77.2356	1214.45	76.3303	1214.45	76.8797	1214.45	77.2652	1213.97	76.7095
1214.93	78.3581	1214.93	76.9433	1214.93	75.1176	1214.93	76.9066	1214.93	75.8435	1214.93	76.5544	1214.93	76.6659	1214.45	76.3959
1215.42	77.5894	1215.42	76.6036	1215.42	74.5291	1215.42	76.5775	1215.42	75.3289	1215.42	76.2279	1215.42	76.0231	1214.93	76.0777
1215.9	76.7837	1215.9	76.2846	1215.9	73.9154	1215.9	76.2618	1215.9	74.7913	1215.9	75.9134	1215.9	75.3434	1215.42	75.7668
1216.38	75.9467	1216.38	75.998	1216.38	73.281	1216.38	75.971	1216.38	74.2314	1216.38	75.6209	1216.38	74.6305	1215.9	75.4722
1216.86	75.0914	1216.86	75.7562	1216.86	72.6385	1216.86	75.7167	1216.86	73.6588	1216.86	75.3613	1216.86	73.8983	1216.38	75.2029
1217.35	74.2311	1217.35	75.5659	1217.35	71.9968	1217.35	75.5051	1217.35	73.0779	1217.35	75.1394	1217.35	73.1571	1216.86	74.9623
1217.83	73.3827	1217.83	75.4306	1217.83	71.369	1217.83	75.3394	1217.83	72.4993	1217.83	74.9577	1217.83	72.424	1217.35	74.7515
1218.31	72.5633	1218.31	75.3451	1218.31	70.7622	1218.31	75.2149	1218.31	71.9268	1218.31	74.8102	1218.31	71.7104	1217.83	74.5646
1218.79	71.7926	1218.79	75.3013	1218.79	70.1871	1218.79	75.125	1218.79	71.3699	1218.79	74.6896	1218.79	71.0333	1218.31	74.3943
1219.27	71.0891	1219.27	75.2856	1219.27	69.6481	1219.27	75.0584	1219.27	70.8313	1219.27	74.584	1219.27	70.4032	1218.79	74.2304
1219.76	70.4745	1219.76	75.2838	1219.76	69.1551	1219.76	75.004	1219.76	70.3204	1219.76	74.4828	1219.76	69.8361	1219.27	74.0645
1220.24	69.9672	1220.24	75.2806	1220.24	68.7123	1220.24	74.95	1220.24	69.8401	1220.24	74.3745	1220.24	69.3408	1219.76	73.8882
1220.72	69.5828	1220.72	75.2636	1220.72	68.3271	1220.72	74.8871	1220.72	69.3982	1220.72	74.2519	1220.72	68.9283	1220.24	73.697
1221.2	69.3277	1221.2	75.2192	1221.2	67.9976	1221.2	74.804	1221.2	68.9924	1221.2	74.1063	1221.2	68.5978	1220.72	73.4854
1221.68	69.201	1221.68	75.138	1221.68	67.7217	1221.68	74.6924	1221.68	68.6231	1221.68	73.9325	1221.68	68.3473	1221.2	73.2508
1222.17	69.1907	1222.17	75.0092	1222.17	67.4867	1222.17	74.5421	1222.17	68.2796	1222.17	73.7228	1222.17	68.1623	1221.68	72.988
1222.65	69.2789	1222.65	74.8259	1222.65	67.2806	1222.65	74.3457	1222.65	67.9549	1222.65	73.4731	1222.65	68.0282	1222.17	72.6943
1223.13	69.4448	1223.13	74.5806	1223.13	67.0864	1223.13	74.0959	1223.13	67.6361	1223.13	73.1775	1223.13	67.9245	1222.65	72.3653
1223.61	69.6682	1223.61	74.2707	1223.61	66.8938	1223.61	73.7898	1223.61	67.3185	1223.61	72.8351	1223.61	67.8381	1223.13	72.0008
1224.09	69.9285	1224.09	73.8928	1224.09	66.6909	1224.09	73.4253	1224.09	66.9942	1224.09	72.4445	1224.09	67.753	1223.61	71.6001
1224.58	70.2097	1224.58	73.4477	1224.58	66.4741	1224.58	73.0042	1224.58	66.6639	1224.58	72.0085	1224.58	67.6631	1224.09	71.1664
1225.06	70.4948	1225.06	72.9335	1225.06	66.2367	1225.06	72.5263	1225.06	66.3225	1225.06	71.5275	1225.06	67.5588	1224.58	70.7002
1225.54	70.7701	1225.54	72.3507	1225.54	65.9774	1225.54	71.9932	1225.54	65.9703	1225.54	71.0035	1225.54	67.4372	1225.06	70.2039
1226.02	71.0226	1226.02	71.6938	1226.02	65.6894	1226.02	71.4009	1226.02	65.5995	1226.02	70.4329	1226.02	67.2901	1225.54	69.6748
1226.51	71.2445	1226.51	70.9594	1226.51	65.3709	1226.51	70.7465	1226.51	65.2082	1226.51	69.8132	1226.51	67.1156	1226.02	69.1116
1226.99	71.4313	1226.99	70.1396	1226.99	65.0169	1226.99	70.0229	1226.99	64.789	1226.99	69.1372	1226.99	66.9076	1226.51	68.5096
1227.47	71.5845	1227.47	69.2305	1227.47	64.6293	1227.47	69.2262	1227.47	64.3441	1227.47	68.402	1227.47	66.6682	1226.99	67.8683
1227.95	71.7079	1227.95	68.2269	1227.95	64.2083	1227.95	68.3515	1227.95	63.8721	1227.95	67.6033	1227.95	66.3965	1227.47	67.1865
1228.43	71.8086	1228.43	67.1305	1228.43	63.7607	1228.43	67.4	1228.43	63.381	1228.43	66.744	1228.43	66.0992	1227.95	66.4686
1228.92	71.8905	1228.92	65.9407	1228.92	63.2878	1228.92	66.3709	1228.92	62.8713	1228.92	65.8243	1228.92	65.7768	1228.43	65.7162
1229.4	71.9572	1229.4	64.6627	1229.4	62.794	1229.4	65.2682	1229.4	62.3482	1229.4	64.8498	1229.4	65.4343	1228.92	64.9332
1229.88	72.0075	1229.88	63.299	1229.88	62.2759	1229.88	64.0926	1229.88	61.8071	1229.88	63.8219	1229.88	65.0686	1229.4	64.1185
1230.36	72.0405	1230.36	61.8567	1230.36	61.7343	1230.36	62.8486	1230.36	61.2486	1230.36	62.7457	1230.36	64.6809	1229.88	63.2724
1230.84	72.0532	1230.84	60.3441	1230.84	61.1656	1230.84	61.541	1230.84	60.6666	1230.84	61.6247	1230.84	64.2669	1230.36	62.3929
1231.33	72.0454	1231.33	58.7817	1231.33	60.5751	1231.33	60.1849	1231.33	60.0656	1231.33	60.4711	1231.33	63.8295	1230.84	61.4849
1231.81	72.0171	1231.81	57.1949	1231.81	59.9666	1231.81	58.7996	1231.81	59.4465	1231.81	59.2993	1231.81	63.3678	1231.33	60.5555
1232.29	71.9704	1232.29	55.624	1232.29	59.3524	1232.29	57.417	1232.29	58.8206	1232.29	58.1341	1232.29	62.8888	1231.81	59.6204
1232.77	71.9056	1232.77	54.1093	1232.77	58.7393	1232.77	56.0696	1232.77	58.1918	1232.77	56.9989	1232.77	62.3929	1232.29	58.6949
1233.26	71.8235	1233.26	52.6916	1233.26	58.1366	1233.26	54.7906	1233.26	57.5682	1233.26	55.9182	1233.26	61.8851	1232.77	57.7956
1233.74	71.722	1233.74	51.398	1233.74	57.544	1233.74	53.6016	1233.74	56.946	1233.74	54.9051	1233.74	61.3617	1233.26	56.931
1234.22	71.6003	1234.22	50.2471	1234.22	56.9628	1234.22	52.5179	1234.22	56.3243	1234.22	53.9691	1234.22	60.824	1233.74	56.1068
1234.7	71.4568	1234.7	49.2454	1234.7	56.3885	1234.7	51.5442	1234.7	55.6945	1234.7	53.1101	1234.7	60.267	1234.22	55.3219
1235.18	71.293	1235.18	48.3962	1235.18	55.8227	1235.18	50.6839	1235.18	55.0564	1235.18	52.3288	1235.18	59.6943	1234.7	54.576
1235.66	71.1105	1235.66	47.6998	1235.66	55.2651	1235.66	49.9377	1235.66	54.4068	1235.66	51.6239	1235.66	59.1049	1235.18	53.867
1236.15	70.9127	1236.15	47.1578	1236.15	54.7212	1236.15	49.3088	1236.15	53.7518	1236.15	50.9976	1236.15	58.5052	1235.66	53.196
1236.63	70.7012	1236.63	46.7638	1236.63	54.1907	1236.63	48.7927	1236.63	53.0911	1236.63	50.4458	1236.63	57.8939	1236.15	52.558
1237.11	70.4773	1237.11	46.5067	1237.11	53.6738	1237.11	48.3811	1237.11	52.428	1237.11	49.9622	1237.11	57.2729	1236.63	51.9462
1237.59	70.2393	1237.59	46.3653	1237.59	53.1613	1237.59	48.0555	1237.59	51.7548	1237.59	49.5305	1237.59	56.6338	1237.11	51.3451
1238.08	69.9857	1238.08	46.3128	1238.08	52.6446	1238.08	47.7927	1238.08	51.0666	1238.08	49.1308	1238.08	55.9724	1237.59	50.7373
1238.56	69.7141	1238.56	46.323	1238.56	52.111	1238.56	47.5679	1238.56	50.3515	1238.56	48.74	1238.56	55.2787	1238.08	50.103
1239.04	69.4246	1239.04	46.3748	1239.04	51.5551	1239.04	47.3621	1239.04	49.6067	1239.04	48.3408	1239.04	54.5521	1238.56	49.4297
1239.52	69.1172	1239.52	46.4529	1239.52	50.9717	1239.52	47.1602	1239.52	48.8279	1239.52	47.9187	1239.52	53.7902	1239.04	48.7097
1240	68.7936	1240	46.5484	1240	50.3634	1240	46.9546	1240	48.0205	1240	47.4676	1240	52.9996	1239.52	47.9438
1240.49	68.4535	1240.49	46.6527	1240.49	49.7296	1240.49	46.7377	1240.49	47.185	1240.49	46.9818	1240.49	52.1812	1240	47.1341
1240.97	68.0966	1240.97	46.7547	1240.97	49.0722	1240.97	46.502	1240.97	46.3261	1240.97	46.458	1240.97	51.3402	1240.49	46.285
1241.45	67.7206	1241.45	46.839	1241.45	48.3862	1241.45	46.2352	1241.45	45.4385	1241.45	45.8879	1241.45	50.4725	1240.97	45.3945
1241.93	67.3247	1241.93	46.888	1241.93	47.6688	1241.93	45.9254	1241.93	44.5209	1241.93	45.265	1241.93	49.5779	1241.45	44.4599
1242.41	66.9086	1242.41	46.8854	1242.41	46.9157	1242.41	45.5615	1242.41	43.5677	1242.41	44.5824	1242.41	48.6519	1241.93	43.4772
1242.9	66.4759	1242.9	46.8219	1242.9	46.1306	1242.9	45.1397	1242.9	42.5839	1242.9	43.8407	1242.9	47.6997	1242.41	42.4493
1243.38	66.0314	1243.38	46.6948	1243.38	45.3193	1243.38	44.6621	1243.38	41.5767	1243.38	43.0461	1243.38	46.7267	1242.9	41.3847
1243.86	65.5825	1243.86	46.5087	1243.86	44.4958	1243.86	44.1383	1243.86	40.5648	1243.86	42.2139	1243.86	45.748	1243.38	40.3014
1244.34	65.1337	1244.34	46.2693	1244.34	43.67	1244.34	43.577	1244.34	39.5619	1244.34	41.3584	1244.34	44.7735	1243.86	39.2167
1244.83	64.689	1244.83	45.9828	1244.83	42.8516	1244.83	42.9865	1244.83	38.5834	1244.83	40.4943	1244.83	43.8153	1244.34	38.1466
1245.31	64.2488	1245.31	45.6517	1245.31	42.0421	1245.31	42.3696	1245.31	37.633	1245.31	39.6284	1245.31	42.8751	1244.83	37.0974
1245.79	63.8134	1245.79	45.2771	1245.79	41.2424	1245.79	41.7272	1245.79	36.7136	1245.79	38.7644	1245.79	41.9558	1245.31	36.071
1246.27	63.3828	1246.27	44.8608	1246.27	40.4511	1246.27	41.0597	1246.27	35.8223	1246.27	37.9022	1246.27	41.0557	1245.79	35.0645
1246.75	62.9599	1246.75	44.4086	1246.75	39.6739	1246.75	40.3732	1246.75	34.9631	1246.75	37.0459	1246.75	40.1807	1246.27	34.0807
1247.24	62.5485	1247.24	43.9304	1247.24	38.919	1247.24	39.678	1247.24	34.1413	1247.24	36.2029	1247.24	39.3376	1246.75	33.1272
1247.72	62.154	1247.72	43.4408	1247.72	38.2009	1247.72	38.9908	1247.72	33.3685	1247.72	35.3875	1247.72	38.5399	1247.24	32.2195
1248.2	61.7798	1248.2	42.9537	1248.2	37.5301	1248.2	38.3264	1248.2	32.6518	1248.2	34.6131	1248.2	37.797	1247.72	31.3721
1248.68	61.428	1248.68	42.4798	1248.68	36.9139	1248.68	37.6961	1248.68	31.996	1248.68	33.8907	1248.68	37.1154	1248.2	30.5963
1249.16	61.0977	1249.16	42.024	1249.16	36.3497	1249.16	37.1021	1249.16	31.3951	1249.16	33.2225	1249.16	36.4919	1248.68	29.8922
1249.65	60.7879	1249.65	41.5868	1249.65	35.8321	1249.65	36.5415	1249.65	30.8416	1249.65	32.6056	1249.65	35.9211	1249.16	29.2538
1250.13	60.4984	1250.13	41.1667	1250.13	35.3539	1250.13	36.0088	1250.13	30.3266	1250.13	32.0334	1250.13	35.3951	1249.65	28.6716
1250.61	60.2319	1250.61	40.7647	1250.61	34.913	1250.61	35.5027	1250.61	29.8479	1250.61	31.5022	1250.61	34.9112	1250.13	28.1397
1251.09	59.9919	1251.09	40.3852	1251.09	34.5123	1251.09	35.0268	1251.09	29.4086	1251.09	31.0119	1251.09	34.4709	1250.61	27.6579
1251.58	59.7827	1251.58	40.0349	1251.58	34.1585	1251.58	34.5902	1251.58	29.017	1251.58	30.5675	1251.58	34.0798	1251.09	27.2321
1252.06	59.6054	1252.06	39.7198	1252.06	33.8573	1252.06	34.2014	1252.06	28.6797	1252.06	30.1741	1252.06	33.742	1251.58	26.868
1252.54	59.4587	1252.54	39.442	1252.54	33.6095	1252.54	33.865	1252.54	28.3986	1252.54	29.834	1252.54	33.4579	1252.06	26.5677
1253.02	59.3374	1253.02	39.1987	1253.02	33.4101	1253.02	33.578	1253.02	28.1691	1253.02	29.5441	1253.02	33.2224	1252.54	26.3256
1253.5	59.2365	1253.5	38.983	1253.5	33.2493	1253.5	33.3313	1253.5	27.9812	1253.5	29.2975	1253.5	33.0261	1253.02	26.1307
1253.99	59.1526	1253.99	38.7886	1253.99	33.1191	1253.99	33.1145	1253.99	27.8267	1253.99	29.0872	1253.99	32.8616	1253.5	25.9714
1254.47	59.0862	1254.47	38.6124	1254.47	33.0149	1254.47	32.9205	1254.47	27.7007	1254.47	28.9097	1254.47	32.7247	1253.99	25.84
1254.95	59.0405	1254.95	38.4567	1254.95	32.9386	1254.95	32.748	1254.95	27.6055	1254.95	28.7666	1254.95	32.6175	1254.47	25.7364
1255.43	59.02	1255.43	38.3258	1255.43	32.8945	1255.43	32.6008	1255.43	27.5459	1255.43	28.6621	1255.43	32.5441	1254.95	25.6654
1255.91	59.0269	1255.91	38.2246	1255.91	32.8875	1255.91	32.4843	1255.91	27.5275	1255.91	28.6002	1255.91	32.5098	1255.43	25.6336
1256.4	59.0604	1256.4	38.1524	1256.4	32.9168	1256.4	32.4003	1256.4	27.5496	1256.4	28.5792	1256.4	32.5142	1255.91	25.6436
1256.88	59.1164	1256.88	38.1045	1256.88	32.9782	1256.88	32.3461	1256.88	27.6084	1256.88	28.5928	1256.88	32.5547	1256.4	25.6925
1257.36	59.1897	1257.36	38.0715	1257.36	33.0632	1257.36	32.3139	1257.36	27.6943	1257.36	28.6296	1257.36	32.6239	1256.88	25.772
1257.84	59.2759	1257.84	38.0456	1257.84	33.166	1257.84	32.2961	1257.84	27.8011	1257.84	28.6801	1257.84	32.7177	1257.36	25.8731
1258.33	59.374	1258.33	38.0223	1258.33	33.2834	1258.33	32.288	1258.33	27.925	1258.33	28.7392	1258.33	32.834	1257.84	25.9904
1258.81	59.4852	1258.81	38.0047	1258.81	33.4192	1258.81	32.2917	1258.81	28.0699	1258.81	28.8098	1258.81	32.977	1258.33	26.1247
1259.29	59.6113	1259.29	37.9993	1259.29	33.5773	1259.29	32.3134	1259.29	28.2402	1259.29	28.8991	1259.29	33.1503	1258.81	26.2809
1259.77	59.752	1259.77	38.0148	1259.77	33.7619	1259.77	32.3607	1259.77	28.441	1259.77	29.0157	1259.77	33.3576	1259.29	26.4649
1260.25	59.9039	1260.25	38.0557	1260.25	33.9698	1260.25	32.4374	1260.25	28.6696	1260.25	29.1632	1260.25	33.5948	1259.77	26.6779
1260.73	60.0609	1260.73	38.1233	1260.73	34.195	1260.73	32.5429	1260.73	28.9196	1260.73	29.34	1260.73	33.8556	1260.25	26.9161
1261.22	60.217	1261.22	38.2148	1261.22	34.4272	1261.22	32.6713	1261.22	29.1789	1261.22	29.539	1261.22	34.1287	1260.73	27.1705
1261.7	60.3683	1261.7	38.3289	1261.7	34.661	1261.7	32.8176	1261.7	29.4399	1261.7	29.7533	1261.7	34.4081	1261.22	27.4327
1262.18	60.5153	1262.18	38.4666	1262.18	34.8941	1262.18	32.9793	1262.18	29.6973	1262.18	29.9787	1262.18	34.6901	1261.7	27.6975
1262.66	60.661	1262.66	38.6339	1262.66	35.132	1262.66	33.1599	1262.66	29.9549	1262.66	30.2169	1262.66	34.9788	1262.18	27.9662
1263.15	60.8103	1263.15	38.8385	1263.15	35.3803	1263.15	33.3658	1263.15	30.2176	1263.15	30.4725	1263.15	35.2784	1262.66	28.2438
1263.63	60.9658	1263.63	39.0871	1263.63	35.6449	1263.63	33.6045	1263.63	30.4924	1263.63	30.7511	1263.63	35.5937	1263.15	28.5365
1264.11	61.1278	1264.11	39.381	1264.11	35.9244	1264.11	33.8789	1264.11	30.7794	1264.11	31.0539	1264.11	35.9227	1263.63	28.8466
1264.59	61.2939	1264.59	39.7172	1264.59	36.2149	1264.59	34.188	1264.59	31.0774	1264.59	31.379	1264.59	36.2615	1264.11	29.1734
1265.07	61.4619	1265.07	40.0893	1265.07	36.5091	1265.07	34.5266	1265.07	31.3798	1265.07	31.7212	1265.07	36.6027	1264.59	29.5129
1265.56	61.6309	1265.56	40.4923	1265.56	36.8047	1265.56	34.8903	1265.56	31.6844	1265.56	32.0774	1265.56	36.9428	1265.07	29.8629
1266.04	61.8038	1266.04	40.9241	1266.04	37.1027	1266.04	35.2765	1266.04	31.9899	1266.04	32.4479	1266.04	37.2809	1265.56	30.2244
1266.52	61.9847	1266.52	41.3875	1266.52	37.4111	1266.52	35.6874	1266.52	32.3023	1266.52	32.8382	1266.52	37.6218	1266.04	30.6031
1267	62.1796	1267	41.8862	1267	37.7381	1267	36.1262	1267	32.6265	1267	33.2548	1267	37.9699	1266.52	31.0055
1267.48	62.3919	1267.48	42.4239	1267.48	38.0922	1267.48	36.5967	1267.48	32.9696	1267.48	33.7042	1267.48	38.3298	1267	31.4374
1267.97	62.6233	1267.97	42.9989	1267.97	38.475	1267.97	37.0983	1267.97	33.3317	1267.97	34.1866	1267.97	38.7001	1267.48	31.8982
1268.45	62.8727	1268.45	43.6063	1268.45	38.8855	1268.45	37.6273	1268.45	33.7126	1268.45	34.6982	1268.45	39.0778	1267.97	32.383
1268.93	63.1392	1268.93	44.237	1268.93	39.3188	1268.93	38.1765	1268.93	34.1072	1268.93	35.2297	1268.93	39.457	1268.45	32.8817
1269.41	63.4219	1269.41	44.8834	1269.41	39.7732	1269.41	38.7398	1269.41	34.5148	1269.41	35.7734	1269.41	39.8354	1268.93	33.3858
1269.9	63.7222	1269.9	45.5393	1269.9	40.2489	1269.9	39.3127	1269.9	34.9345	1269.9	36.3222	1269.9	40.2127	1269.41	33.8889
1270.38	64.0411	1270.38	46.2022	1270.38	40.7516	1270.38	39.8943	1270.38	35.3714	1270.38	36.8739	1270.38	40.5939	1269.9	34.3896
1270.86	64.3799	1270.86	46.8703	1270.86	41.2856	1270.86	40.4841	1270.86	35.8284	1270.86	37.4276	1270.86	40.9832	1270.38	34.8883
1271.34	64.7369	1271.34	47.5421	1271.34	41.855	1271.34	41.0819	1271.34	36.3092	1271.34	37.9836	1271.34	41.3845	1270.86	35.3869
1271.82	65.1088	1271.82	48.2135	1271.82	42.4571	1271.82	41.6842	1271.82	36.8115	1271.82	38.5395	1271.82	41.7973	1271.34	35.8844
1272.31	65.4911	1272.31	48.8791	1272.31	43.087	1272.31	42.286	1272.31	37.3327	1272.31	39.0928	1272.31	42.2187	1271.82	36.3784
1272.79	65.8805	1272.79	49.5338	1272.79	43.7365	1272.79	42.8816	1272.79	37.8673	1272.79	39.6397	1272.79	42.6445	1272.31	36.8658
1273.27	66.2755	1273.27	50.1758	1273.27	44.4005	1273.27	43.4687	1273.27	38.4143	1273.27	40.1805	1273.27	43.0732	1272.79	37.3466
1273.75	66.678	1273.75	50.8075	1273.75	45.0771	1273.75	44.0489	1273.75	38.9744	1273.75	40.7188	1273.75	43.506	1273.27	37.8247
1274.23	67.0903	1274.23	51.4365	1274.23	45.769	1274.23	44.6297	1274.23	39.5532	1274.23	41.2634	1274.23	43.9483	1273.75	38.3096
1274.72	67.5147	1274.72	52.0719	1274.72	46.4801	1274.72	45.2201	1274.72	40.1552	1274.72	41.8239	1274.72	44.4056	1274.23	38.8122
1275.2	67.9502	1275.2	52.7223	1275.2	47.2139	1275.2	45.8294	1275.2	40.7846	1275.2	42.4092	1275.2	44.8822	1274.72	39.3439
1275.68	68.3938	1275.68	53.3929	1275.68	47.9697	1275.68	46.4635	1275.68	41.4397	1275.68	43.0239	1275.68	45.3787	1275.2	39.9114
1276.16	68.8403	1276.16	54.0854	1276.16	48.7446	1276.16	47.1251	1276.16	42.1176	1276.16	43.6692	1276.16	45.8934	1275.68	40.5183
1276.64	69.2857	1276.64	54.7983	1276.64	49.5335	1276.64	47.8131	1276.64	42.8126	1276.64	44.3428	1276.64	46.4233	1276.16	41.164
1277.13	69.727	1277.13	55.5294	1277.13	50.3321	1277.13	48.5259	1277.13	43.5216	1277.13	45.0425	1277.13	46.9667	1276.64	41.8468
1277.61	70.1654	1277.61	56.2772	1277.61	51.1388	1277.61	49.2621	1277.61	44.243	1277.61	45.7674	1277.61	47.5247	1277.13	42.5649
1278.09	70.603	1278.09	57.0413	1278.09	51.9534	1278.09	50.0222	1278.09	44.9789	1278.09	46.5192	1278.09	48.0999	1277.61	43.3176
1278.57	71.0433	1278.57	57.822	1278.57	52.7767	1278.57	50.8061	1278.57	45.7309	1278.57	47.2999	1278.57	48.6955	1278.09	44.1029
1279.06	71.4876	1279.06	58.6183	1279.06	53.6076	1279.06	51.6141	1279.06	46.5003	1279.06	48.111	1279.06	49.3119	1278.57	44.9182
1279.54	71.9366	1279.54	59.4278	1279.54	54.4432	1279.54	52.4436	1279.54	47.2851	1279.54	48.9511	1279.54	49.9471	1279.06	45.7578
1280.02	72.3882	1280.02	60.2459	1280.02	55.2775	1280.02	53.2911	1280.02	48.0817	1280.02	49.8165	1280.02	50.5956	1279.54	46.6155
1280.5	72.8413	1280.5	61.0686	1280.5	56.1056	1280.5	54.1527	1280.5	48.8863	1280.5	50.7025	1280.5	51.2525	1280.02	47.4859
1280.98	73.2945	1280.98	61.8923	1280.98	56.9236	1280.98	55.0256	1280.98	49.6966	1280.98	51.6049	1280.98	51.9139	1280.5	48.3673
1281.47	73.7491	1281.47	62.7163	1281.47	57.7313	1281.47	55.9088	1281.47	50.512	1281.47	52.5215	1281.47	52.5799	1280.98	49.2616
1281.95	74.2057	1281.95	63.541	1281.95	58.53	1281.95	56.8029	1281.95	51.3332	1281.95	53.4516	1281.95	53.2518	1281.47	50.1733
1282.43	74.6655	1282.43	64.368	1282.43	59.3228	1282.43	57.708	1282.43	52.1602	1282.43	54.3945	1282.43	53.9329	1281.95	51.1065
1282.91	75.1277	1282.91	65.1964	1282.91	60.111	1282.91	58.6225	1282.91	52.9905	1282.91	55.3479	1282.91	54.6241	1282.43	52.0622
1283.39	75.5905	1283.39	66.0235	1283.39	60.8942	1283.39	59.5421	1283.39	53.8197	1283.39	56.3075	1283.39	55.325	1282.91	53.0366
1283.88	76.0507	1283.88	66.8436	1283.88	61.6694	1283.88	60.4603	1283.88	54.6416	1283.88	57.2665	1283.88	56.0321	1283.39	54.0216
1284.36	76.5065	1284.36	67.6502	1284.36	62.4338	1284.36	61.3696	1284.36	55.4516	1284.36	58.2183	1284.36	56.743	1283.88	55.0071
1284.84	76.9568	1284.84	68.437	1284.84	63.1844	1284.84	62.2637	1284.84	56.2474	1284.84	59.1575	1284.84	57.4547	1284.36	55.9842
1285.32	77.4032	1285.32	69.1999	1285.32	63.9205	1285.32	63.1381	1285.32	57.0308	1285.32	60.0806	1285.32	58.1683	1284.84	56.9464
1285.81	77.8474	1285.81	69.936	1285.81	64.6417	1285.81	63.9894	1285.81	57.8047	1285.81	60.9855	1285.81	58.884	1285.32	57.8899
1286.29	78.292	1286.29	70.6439	1286.29	65.3489	1286.29	64.8149	1286.29	58.5728	1286.29	61.8702	1286.29	59.6036	1285.81	58.8119
1286.77	78.737	1286.77	71.3207	1286.77	66.0405	1286.77	65.6104	1286.77	59.336	1286.77	62.73	1286.77	60.3251	1286.29	59.7086
1287.25	79.1815	1287.25	71.9623	1287.25	66.7144	1287.25	66.3699	1287.25	60.0929	1287.25	63.5578	1287.25	61.046	1286.77	60.5742
1287.73	79.6222	1287.73	72.5619	1287.73	67.3661	1287.73	67.0862	1287.73	60.8392	1287.73	64.344	1287.73	61.7599	1287.25	61.4006
1288.22	80.0557	1288.22	73.1115	1288.22	67.9915	1288.22	67.7513	1288.22	61.5705	1288.22	65.0782	1288.22	62.4624	1287.73	62.1787
1288.7	80.4782	1288.7	73.6028	1288.7	68.5863	1288.7	68.3589	1288.7	62.2828	1288.7	65.7512	1288.7	63.1485	1288.22	62.9005
1289.18	80.8878	1289.18	74.0291	1289.18	69.149	1289.18	68.9042	1289.18	62.9746	1289.18	66.3567	1289.18	63.8178	1288.7	63.56
1289.66	81.2824	1289.66	74.3855	1289.66	69.6774	1289.66	69.3844	1289.66	63.6448	1289.66	66.8909	1289.66	64.4693	1289.18	64.1534
1290.14	81.6614	1290.14	74.6697	1290.14	70.1713	1290.14	69.7975	1290.14	64.2933	1290.14	67.3522	1290.14	65.1049	1289.66	64.6784
1290.63	82.0233	1290.63	74.8807	1290.63	70.6285	1290.63	70.1416	1290.63	64.9178	1290.63	67.7396	1290.63	65.723	1290.14	65.1332
1291.11	82.3671	1291.11	75.019	1291.11	71.0473	1291.11	70.4148	1291.11	65.5158	1291.11	68.0531	1291.11	66.3226	1290.63	65.5163
1291.59	82.6908	1291.59	75.0858	1291.59	71.4249	1291.59	70.6156	1291.59	66.0828	1291.59	68.293	1291.59	66.8993	1291.11	65.827
1292.07	82.9934	1292.07	75.0848	1292.07	71.7608	1292.07	70.7451	1292.07	66.6163	1292.07	68.4621	1292.07	67.451	1291.59	66.0677
1292.56	83.274	1292.56	75.0219	1292.56	72.0555	1292.56	70.8081	1292.56	67.1143	1292.56	68.5672	1292.56	67.9747	1292.07	66.2449
1293.04	83.5331	1293.04	74.9064	1293.04	72.3131	1293.04	70.8139	1293.04	67.5783	1293.04	68.6188	1293.04	68.4725	1292.56	66.3693
1293.52	83.7708	1293.52	74.7509	1293.52	72.5385	1293.52	70.7763	1293.52	68.0109	1293.52	68.6321	1293.52	68.9463	1293.04	66.4568
1294	83.9885	1294	74.5712	1294	72.7384	1294	70.7127	1294	68.4162	1294	68.6253	1294	69.4019	1293.52	66.5265
1294.48	84.1862	1294.48	74.3825	1294.48	72.9172	1294.48	70.6397	1294.48	68.7969	1294.48	68.616	1294.48	69.8423	1294	66.5969
1294.97	84.3648	1294.97	74.2009	1294.97	73.0793	1294.97	70.574	1294.97	69.1556	1294.97	68.6216	1294.97	70.2719	1294.48	66.6866
1295.45	84.5242	1295.45	74.0404	1295.45	73.2263	1295.45	70.5301	1295.45	69.4931	1295.45	68.6567	1295.45	70.6908	1294.97	66.812
1295.93	84.6657	1295.93	73.9132	1295.93	73.36	1295.93	70.5199	1295.93	69.8109	1295.93	68.7334	1295.93	71.1005	1295.45	66.9865
1296.41	84.7902	1296.41	73.83	1296.41	73.4817	1296.41	70.5538	1296.41	70.1101	1296.41	68.8615	1296.41	71.499	1295.93	67.2215
1296.89	84.9005	1296.89	73.8006	1296.89	73.5951	1296.89	70.6407	1296.89	70.394	1296.89	69.0495	1296.89	71.8868	1296.41	67.5254
1297.38	84.9985	1297.38	73.832	1297.38	73.7036	1297.38	70.7873	1297.38	70.6648	1297.38	69.303	1297.38	72.2626	1296.89	67.9027
1297.86	85.0873	1297.86	73.9293	1297.86	73.8126	1297.86	70.9976	1297.86	70.926	1297.86	69.6245	1297.86	72.6271	1297.38	68.3524
1298.34	85.1689	1298.34	74.0935	1298.34	73.9252	1298.34	71.2713	1298.34	71.1784	1298.34	70.0119	1298.34	72.9788	1297.86	68.868
1298.82	85.2459	1298.82	74.3221	1298.82	74.0449	1298.82	71.6042	1298.82	71.423	1298.82	70.4594	1298.82	73.3182	1298.34	69.4375
1299.31	85.3203	1299.31	74.6079	1299.31	74.1727	1299.31	71.9876	1299.31	71.659	1299.31	70.9558	1299.31	73.6431	1298.82	70.0444
1299.79	85.3954	1299.79	74.9416	1299.79	74.3104	1299.79	72.4112	1299.79	71.8869	1299.79	71.4883	1299.79	73.9543	1299.31	70.6713
1300.27	85.474	1300.27	75.3126	1300.27	74.4583	1300.27	72.8637	1300.27	72.107	1300.27	72.0428	1300.27	74.2507	1299.79	71.3019
1300.75	85.56	1300.75	75.7104	1300.75	74.619	1300.75	73.3348	1300.75	72.3222	1300.75	72.6062	1300.75	74.5344	1300.27	71.9222
1301.23	85.6558	1301.23	76.1259	1301.23	74.7938	1301.23	73.8157	1301.23	72.5345	1301.23	73.1673	1301.23	74.8054	1300.75	72.5219
1301.71	85.7631	1301.71	76.552	1301.71	74.985	1301.71	74.2997	1301.71	72.7472	1301.71	73.7174	1301.71	75.0661	1301.23	73.0943
1302.2	85.8813	1302.2	76.9822	1302.2	75.1926	1302.2	74.7805	1302.2	72.9608	1302.2	74.2494	1302.2	75.3158	1301.71	73.6342
1302.68	86.0093	1302.68	77.4116	1302.68	75.416	1302.68	75.2527	1302.68	73.1761	1302.68	74.758	1302.68	75.5554	1302.2	74.1386
1303.16	86.1443	1303.16	77.835	1303.16	75.652	1303.16	75.7112	1303.16	73.3916	1303.16	75.2388	1303.16	75.7829	1302.68	74.605
1303.64	86.2849	1303.64	78.2478	1303.64	75.8977	1303.64	76.1513	1303.64	73.6069	1303.64	75.6884	1303.64	75.9991	1303.16	75.0322
1304.13	86.4294	1304.13	78.6459	1304.13	76.1489	1304.13	76.5697	1304.13	73.8215	1304.13	76.1045	1304.13	76.2033	1303.64	75.4201
1304.61	86.5784	1304.61	79.0265	1304.61	76.4035	1304.61	76.9645	1304.61	74.0368	1304.61	76.4862	1304.61	76.3982	1304.13	75.77
1305.09	86.7321	1305.09	79.388	1305.09	76.6585	1305.09	77.3353	1305.09	74.2537	1305.09	76.8336	1305.09	76.5855	1304.61	76.0844
1305.57	86.8916	1305.57	79.7307	1305.57	76.9128	1305.57	77.683	1305.57	74.4741	1305.57	77.1485	1305.57	76.7688	1305.09	76.3663
1306.05	87.0565	1306.05	80.0559	1306.05	77.1646	1306.05	78.009	1306.05	74.6973	1306.05	77.433	1306.05	76.9494	1305.57	76.6192
1306.54	87.2267	1306.54	80.3658	1306.54	77.4134	1306.54	78.3151	1306.54	74.923	1306.54	77.6907	1306.54	77.1297	1306.05	76.8465
1307.02	87.4008	1307.02	80.6621	1307.02	77.6583	1307.02	78.6027	1307.02	75.1492	1307.02	77.9249	1307.02	77.3096	1306.54	77.052
1307.5	87.5779	1307.5	80.9471	1307.5	77.9004	1307.5	78.8744	1307.5	75.3754	1307.5	78.1409	1307.5	77.4907	1307.02	77.2407
1307.98	87.7565	1307.98	81.2228	1307.98	78.1412	1307.98	79.1334	1307.98	75.6016	1307.98	78.3451	1307.98	77.6735	1307.5	77.4194
1308.46	87.9363	1308.46	81.4921	1308.46	78.3841	1308.46	79.3853	1308.46	75.8306	1308.46	78.5454	1308.46	77.8613	1307.98	77.5962
1308.95	88.1163	1308.95	81.7589	1308.95	78.6323	1308.95	79.6369	1308.95	76.0656	1308.95	78.7511	1308.95	78.0561	1308.46	77.7807
1309.43	88.2964	1309.43	82.0283	1309.43	78.8895	1309.43	79.8968	1309.43	76.3115	1309.43	78.9724	1309.43	78.2623	1308.95	77.983
1309.91	88.4753	1309.91	82.3059	1309.91	79.1573	1309.91	80.1726	1309.91	76.5713	1309.91	79.218	1309.91	78.4814	1309.43	78.211
1310.39	88.6524	1310.39	82.5974	1310.39	79.4366	1310.39	80.471	1310.39	76.8477	1310.39	79.4951	1310.39	78.7158	1309.91	78.4711
1310.88	88.8264	1310.88	82.907	1310.88	79.7257	1310.88	80.7956	1310.88	77.1406	1310.88	79.8075	1310.88	78.9645	1310.39	78.7665
1311.36	88.9973	1311.36	83.2371	1311.36	80.0233	1311.36	81.1475	1311.36	77.4497	1311.36	80.1559	1311.36	79.2274	1310.88	79.098
1311.84	89.1648	1311.84	83.5868	1311.84	80.3263	1311.84	81.5237	1311.84	77.7722	1311.84	80.5363	1311.84	79.5016	1311.36	79.4632
1312.32	89.3295	1312.32	83.9528	1312.32	80.6331	1312.32	81.9192	1312.32	78.1054	1312.32	80.9424	1312.32	79.7854	1311.84	79.8578
1312.8	89.4913	1312.8	84.329	1312.8	80.9411	1312.8	82.3268	1312.8	78.445	1312.8	81.3647	1312.8	80.075	1312.32	80.2752
1313.29	89.6501	1313.29	84.7083	1313.29	81.2487	1313.29	82.7385	1313.29	78.7869	1313.29	81.7929	1313.29	80.368	1312.8	80.7071
1313.77	89.8042	1313.77	85.0832	1313.77	81.553	1313.77	83.1461	1313.77	79.1261	1313.77	82.2168	1313.77	80.6597	1313.29	81.1439
1314.25	89.952	1314.25	85.4479	1314.25	81.8516	1314.25	83.5429	1314.25	79.4586	1314.25	82.6286	1314.25	80.9468	1313.77	81.5764
1314.73	90.091	1314.73	85.7975	1314.73	82.1408	1314.73	83.9234	1314.73	79.7805	1314.73	83.0226	1314.73	81.2246	1314.25	81.9959
1315.21	90.2203	1315.21	86.1298	1315.21	82.4182	1315.21	84.2845	1315.21	80.0899	1315.21	83.3968	1315.21	81.4906	1314.73	82.3963
1315.7	90.3396	1315.7	86.4439	1315.7	82.6811	1315.7	84.6251	1315.7	80.3858	1315.7	83.7511	1315.7	81.7418	1315.21	82.7742
1316.18	90.4505	1316.18	86.7408	1316.18	82.9291	1316.18	84.9464	1316.18	80.6693	1316.18	84.0878	1316.18	81.9785	1315.7	83.1287
1316.66	90.555	1316.66	87.022	1316.66	83.1619	1316.66	85.2511	1316.66	80.9414	1316.66	84.4098	1316.66	82.2009	1316.18	83.4618
1317.14	90.6561	1317.14	87.2902	1317.14	83.3815	1317.14	85.5431	1317.14	81.2045	1317.14	84.7203	1317.14	82.4121	1316.66	83.7776
1317.62	90.756	1317.62	87.5482	1317.62	83.5893	1317.62	85.8269	1317.62	81.46	1317.62	85.0219	1317.62	82.6144	1317.14	84.0811
1318.11	90.8555	1318.11	87.7982	1318.11	83.7876	1318.11	86.106	1318.11	81.7094	1318.11	85.3161	1318.11	82.8118	1317.62	84.3769
1318.59	90.9538	1318.59	88.0416	1318.59	83.9775	1318.59	86.3823	1318.59	81.9527	1318.59	85.6031	1318.59	83.0063	1318.11	84.669
1319.07	91.0494	1319.07	88.2794	1319.07	84.1604	1319.07	86.6562	1319.07	82.1904	1319.07	85.8826	1319.07	83.2007	1318.59	84.9594
1319.55	91.1397	1319.55	88.5111	1319.55	84.3368	1319.55	86.9265	1319.55	82.4217	1319.55	86.1536	1319.55	83.395	1319.07	85.2484
1320.04	91.2232	1320.04	88.7367	1320.04	84.5083	1320.04	87.1912	1320.04	82.647	1320.04	86.4163	1320.04	83.5905	1319.55	85.5347
1320.52	91.2987	1320.52	88.9558	1320.52	84.6752	1320.52	87.4487	1320.52	82.8654	1320.52	86.6712	1320.52	83.7858	1320.04	85.8161
1321	91.3668	1321	89.1689	1321	84.8388	1321	87.698	1321	83.0773	1321	86.9197	1321	83.9809	1320.52	86.0905
1321.48	91.4279	1321.48	89.3762	1321.48	84.9987	1321.48	87.9385	1321.48	83.2813	1321.48	87.1634	1321.48	84.1733	1321	86.3557
1321.96	91.4832	1321.96	89.5778	1321.96	85.1543	1321.96	88.1701	1321.96	83.4768	1321.96	87.4031	1321.96	84.3611	1321.48	86.6106
1322.45	91.533	1322.45	89.7727	1322.45	85.3028	1322.45	88.392	1322.45	83.662	1322.45	87.6381	1322.45	84.5403	1321.96	86.8541
1322.93	91.5773	1322.93	89.9586	1322.93	85.4417	1322.93	88.6025	1322.93	83.8357	1322.93	87.866	1322.93	84.7079	1322.45	87.0854
1323.41	91.6152	1323.41	90.1323	1323.41	85.5676	1323.41	88.7992	1323.41	83.9962	1323.41	88.0828	1323.41	84.8594	1322.93	87.304
1323.89	91.6459	1323.89	90.2906	1323.89	85.6791	1323.89	88.9792	1323.89	84.1435	1323.89	88.2845	1323.89	84.9932	1323.41	87.5091
1324.38	91.6684	1324.38	90.4302	1324.38	85.7753	1324.38	89.1401	1324.38	84.2771	1324.38	88.4669	1324.38	85.1075	1323.89	87.6997
1324.86	91.6824	1324.86	90.5493	1324.86	85.8581	1324.86	89.2802	1324.86	84.3982	1324.86	88.6279	1324.86	85.2038	1324.38	87.8748
1325.34	91.6878	1325.34	90.647	1325.34	85.9292	1325.34	89.3991	1325.34	84.5072	1325.34	88.7664	1325.34	85.2833	1324.86	88.033
1325.82	91.6855	1325.82	90.7231	1325.82	85.9915	1325.82	89.4971	1325.82	84.605	1325.82	88.8828	1325.82	85.3496	1325.34	88.1733
1326.3	91.6763	1326.3	90.7777	1326.3	86.0465	1326.3	89.5747	1326.3	84.6912	1326.3	88.9781	1326.3	85.4044	1325.82	88.2948
1326.79	91.6621	1326.79	90.8108	1326.79	86.0955	1326.79	89.6331	1326.79	84.7665	1326.79	89.0532	1326.79	85.4502	1326.3	88.3975
1327.27	91.6446	1327.27	90.8227	1327.27	86.1384	1327.27	89.6736	1327.27	84.8307	1327.27	89.1094	1327.27	85.4877	1326.79	88.4821
1327.75	91.6261	1327.75	90.8146	1327.75	86.1758	1327.75	89.698	1327.75	84.8856	1327.75	89.1484	1327.75	85.519	1327.27	88.5509
1328.23	91.6085	1328.23	90.7887	1328.23	86.2081	1328.23	89.7091	1328.23	84.9327	1328.23	89.1731	1328.23	85.5446	1327.75	88.6073
1328.71	91.5935	1328.71	90.7495	1328.71	86.2371	1328.71	89.7108	1328.71	84.9756	1328.71	89.1878	1328.71	85.5668	1328.23	88.656
1329.2	91.5813	1329.2	90.7019	1329.2	86.2644	1329.2	89.707	1329.2	85.0169	1329.2	89.198	1329.2	85.587	1328.71	88.7014
1329.68	91.5718	1329.68	90.6517	1329.68	86.2926	1329.68	89.7015	1329.68	85.0596	1329.68	89.2093	1329.68	85.6074	1329.2	88.7476
1330.16	91.5633	1330.16	90.6044	1330.16	86.3229	1330.16	89.6977	1330.16	85.105	1330.16	89.2271	1330.16	85.629	1329.68	88.798
1330.64	91.5544	1330.64	90.5646	1330.64	86.3573	1330.64	89.6985	1330.64	85.1547	1330.64	89.2552	1330.64	85.6537	1330.16	88.8548
1331.12	91.5441	1331.12	90.5366	1331.12	86.3966	1331.12	89.7067	1331.12	85.2088	1331.12	89.2963	1331.12	85.682	1330.64	88.9199
1331.61	91.5324	1331.61	90.525	1331.61	86.4427	1331.61	89.7259	1331.61	85.2686	1331.61	89.352	1331.61	85.716	1331.12	88.9955
1332.09	91.5205	1332.09	90.5338	1332.09	86.4966	1332.09	89.7605	1332.09	85.3347	1332.09	89.4236	1332.09	85.7569	1331.61	89.0838
1332.57	91.5105	1332.57	90.5679	1332.57	86.5605	1332.57	89.8158	1332.57	85.4094	1332.57	89.5128	1332.57	85.8074	1332.09	89.188
1333.05	91.5048	1333.05	90.6309	1333.05	86.6349	1333.05	89.8967	1333.05	85.4936	1333.05	89.6211	1333.05	85.8683	1332.57	89.3106
1333.54	91.505	1333.54	90.7249	1333.54	86.7205	1333.54	90.0064	1333.54	85.5889	1333.54	89.7502	1333.54	85.9411	1333.05	89.4535
1334.02	91.5116	1334.02	90.8492	1334.02	86.8159	1334.02	90.1453	1334.02	85.695	1334.02	89.9009	1334.02	86.0249	1333.54	89.6165
1334.5	91.5242	1334.5	91.0008	1334.5	86.9194	1334.5	90.311	1334.5	85.8115	1334.5	90.0723	1334.5	86.119	1334.02	89.7971
1334.98	91.5409	1334.98	91.1741	1334.98	87.028	1334.98	90.4988	1334.98	85.9367	1334.98	90.262	1334.98	86.2208	1334.5	89.9913
1335.46	91.5594	1335.46	91.3628	1335.46	87.1396	1335.46	90.7021	1335.46	86.069	1335.46	90.4656	1335.46	86.3286	1334.98	90.1938
1335.95	91.5769	1335.95	91.5601	1335.95	87.2514	1335.95	90.9145	1335.95	86.2062	1335.95	90.6781	1335.95	86.4392	1335.46	90.3992
1336.43	91.591	1336.43	91.7614	1336.43	87.3622	1336.43	91.1312	1336.43	86.3468	1336.43	90.8949	1336.43	86.5511	1335.95	90.6038
1336.91	91.5987	1336.91	91.9634	1336.91	87.4696	1336.91	91.3488	1336.91	86.488	1336.91	91.1119	1336.91	86.6611	1336.43	90.8055
1337.39	91.5977	1337.39	92.1642	1337.39	87.5718	1337.39	91.5651	1337.39	86.6275	1337.39	91.326	1337.39	86.7668	1336.91	91.0045
1337.87	91.5855	1337.87	92.3623	1337.87	87.6652	1337.87	91.7782	1337.87	86.7613	1337.87	91.5348	1337.87	86.864	1337.39	91.2017
1338.36	91.56	1338.36	92.5557	1338.36	87.7463	1338.36	91.9851	1338.36	86.8855	1338.36	91.7361	1338.36	86.9496	1337.87	91.3985
1338.84	91.5194	1338.84	92.7411	1338.84	87.8115	1338.84	92.1821	1338.84	86.9956	1338.84	91.927	1338.84	87.0196	1338.36	91.5945
1339.32	91.4633	1339.32	92.9153	1339.32	87.8593	1339.32	92.3646	1339.32	87.0893	1339.32	92.1048	1339.32	87.0733	1338.84	91.7878
1339.8	91.3917	1339.8	93.0752	1339.8	87.8901	1339.8	92.5294	1339.8	87.1654	1339.8	92.2672	1339.8	87.1113	1339.32	91.9749
1340.29	91.3059	1340.29	93.2198	1340.29	87.9072	1340.29	92.6751	1340.29	87.2261	1340.29	92.4133	1340.29	87.1372	1339.8	92.1514
1340.77	91.2069	1340.77	93.3495	1340.77	87.914	1340.77	92.8034	1340.77	87.2742	1340.77	92.5441	1340.77	87.1541	1340.29	92.3136
1341.25	91.0954	1341.25	93.4661	1341.25	87.9142	1341.25	92.9176	1341.25	87.3135	1341.25	92.6617	1341.25	87.1656	1340.77	92.4588
1341.73	90.9707	1341.73	93.5711	1341.73	87.9083	1341.73	93.0213	1341.73	87.3457	1341.73	92.7685	1341.73	87.1717	1341.25	92.5862
1342.21	90.8321	1342.21	93.6653	1342.21	87.8957	1342.21	93.1173	1342.21	87.3721	1342.21	92.8666	1342.21	87.1716	1341.73	92.6961
1342.69	90.6779	1342.69	93.7482	1342.69	87.8734	1342.69	93.2068	1342.69	87.3919	1342.69	92.9571	1342.69	87.1618	1342.21	92.7904
1343.18	90.5075	1343.18	93.8197	1343.18	87.8394	1343.18	93.29	1343.18	87.4046	1343.18	93.0407	1343.18	87.1396	1342.69	92.8716
1343.66	90.3199	1343.66	93.8797	1343.66	87.7919	1343.66	93.3663	1343.66	87.4092	1343.66	93.1177	1343.66	87.1022	1343.18	92.9431
1344.14	90.1152	1344.14	93.9298	1344.14	87.7311	1344.14	93.4356	1344.14	87.406	1344.14	93.1883	1344.14	87.0489	1343.66	93.0083
1344.62	89.8926	1344.62	93.9719	1344.62	87.6572	1344.62	93.4979	1344.62	87.3943	1344.62	93.2529	1344.62	86.979	1344.14	93.07
1345.11	89.6511	1345.11	94.0082	1345.11	87.5709	1345.11	93.5531	1345.11	87.3737	1345.11	93.3111	1345.11	86.8931	1344.62	93.1292
1345.59	89.3885	1345.59	94.0391	1345.59	87.4709	1345.59	93.6005	1345.59	87.3414	1345.59	93.3614	1345.59	86.79	1345.11	93.1849
1346.07	89.1023	1346.07	94.0635	1346.07	87.3548	1346.07	93.6388	1346.07	87.2946	1346.07	93.4015	1346.07	86.6687	1345.59	93.2339
1346.55	88.7896	1346.55	94.0784	1346.55	87.2184	1346.55	93.6659	1346.55	87.2284	1346.55	93.4284	1346.55	86.526	1346.07	93.2719
1347.03	88.4488	1347.03	94.0804	1347.03	87.0577	1347.03	93.6797	1347.03	87.139	1347.03	93.4395	1347.03	86.3596	1346.55	93.2949
1347.52	88.0781	1347.52	94.0671	1347.52	86.8693	1347.52	93.6789	1347.52	87.0234	1347.52	93.434	1347.52	86.1667	1347.03	93.3004
1348	87.6774	1348	94.0378	1348	86.6525	1348	93.6634	1348	86.8808	1348	93.413	1348	85.9464	1347.52	93.2883
1348.48	87.246	1348.48	93.9936	1348.48	86.4073	1348.48	93.634	1348.48	86.711	1348.48	93.3787	1348.48	85.6974	1348	93.2605
1348.96	86.7838	1348.96	93.9364	1348.96	86.1358	1348.96	93.5913	1348.96	86.5159	1348.96	93.3339	1348.96	85.42	1348.48	93.2192
1349.44	86.2905	1349.44	93.8672	1349.44	85.8397	1349.44	93.5347	1349.44	86.2963	1349.44	93.2797	1349.44	85.1132	1348.96	93.1663
1349.93	85.7675	1349.93	93.7854	1349.93	85.5215	1349.93	93.4625	1349.93	86.0538	1349.93	93.2153	1349.93	84.7776	1349.44	93.1022
1350.41	85.2168	1350.41	93.6889	1350.41	85.1823	1350.41	93.3722	1350.41	85.7891	1350.41	93.1379	1350.41	84.4132	1349.93	93.0257
1350.89	84.6438	1350.89	93.5747	1350.89	84.8249	1350.89	93.2615	1350.89	85.504	1350.89	93.0441	1350.89	84.0229	1350.41	92.9352
1351.37	84.0543	1351.37	93.441	1351.37	84.4509	1351.37	93.1297	1351.37	85.2006	1351.37	92.9312	1351.37	83.6099	1350.89	92.8297
1351.86	83.4549	1351.86	93.2872	1351.86	84.0633	1351.86	92.9778	1351.86	84.8822	1351.86	92.7984	1351.86	83.1795	1351.37	92.7093
1352.34	82.8506	1352.34	93.1141	1352.34	83.6638	1352.34	92.8084	1352.34	84.5516	1352.34	92.6467	1352.34	82.7364	1351.86	92.5756
1352.82	82.2456	1352.82	92.923	1352.82	83.2542	1352.82	92.6238	1352.82	84.212	1352.82	92.4784	1352.82	82.2857	1352.34	92.4306
1353.3	81.6416	1353.3	92.7142	1353.3	82.835	1353.3	92.4252	1353.3	83.8649	1353.3	92.2952	1353.3	81.8295	1352.82	92.2757
1353.78	81.042	1353.78	92.487	1353.78	82.408	1353.78	92.2125	1353.78	83.5125	1353.78	92.0985	1353.78	81.3716	1353.3	92.1113
1354.27	80.4509	1354.27	92.2396	1354.27	81.9756	1354.27	91.9845	1354.27	83.1564	1354.27	91.8889	1354.27	80.9141	1353.78	91.9375
1354.75	79.8758	1354.75	91.9715	1354.75	81.5431	1354.75	91.7407	1354.75	82.8005	1354.75	91.6675	1354.75	80.4621	1354.27	91.7548
1355.23	79.3246	1355.23	91.6847	1355.23	81.1172	1355.23	91.4829	1355.23	82.4489	1355.23	91.4369	1355.23	80.0204	1354.75	91.565
1355.71	78.8048	1355.71	91.3844	1355.71	80.7061	1355.71	91.2157	1355.71	82.1073	1355.71	91.2018	1355.71	79.5953	1355.23	91.3722
1356.19	78.3197	1356.19	91.0787	1356.19	80.3152	1356.19	90.9458	1356.19	81.7798	1356.19	90.968	1356.19	79.19	1355.71	91.1817
1356.68	77.8687	1356.68	90.7776	1356.68	79.9486	1356.68	90.6807	1356.68	81.4699	1356.68	90.7426	1356.68	78.8066	1356.19	90.9993
1357.16	77.4476	1357.16	90.49	1357.16	79.6065	1357.16	90.4266	1357.16	81.1778	1357.16	90.5306	1357.16	78.4433	1356.68	90.8294
1357.64	77.0524	1357.64	90.2232	1357.64	79.2886	1357.64	90.1885	1357.64	80.9039	1357.64	90.336	1357.64	78.0984	1357.16	90.6744
1358.12	76.6801	1358.12	89.9826	1358.12	78.9937	1358.12	89.9692	1358.12	80.6476	1358.12	90.1604	1358.12	77.7697	1357.64	90.5348
1358.61	76.3326	1358.61	89.7717	1358.61	78.7233	1358.61	89.7711	1358.61	80.4101	1358.61	90.0048	1358.61	77.4578	1358.12	90.4093
1359.09	76.0138	1359.09	89.5927	1359.09	78.4794	1359.09	89.5964	1359.09	80.1926	1359.09	89.8694	1359.09	77.1645	1358.61	90.2963
1359.57	75.7308	1359.57	89.4474	1359.57	78.2667	1359.57	89.4479	1359.57	79.9982	1359.57	89.755	1359.57	76.8943	1359.09	90.1943
1360.05	75.4895	1360.05	89.3368	1360.05	78.0886	1360.05	89.3284	1360.05	79.8288	1360.05	89.6621	1360.05	76.6503	1359.57	90.1018
1360.53	75.2965	1360.53	89.261	1360.53	77.9494	1360.53	89.24	1360.53	79.6864	1360.53	89.5905	1360.53	76.4372	1360.05	90.0179
1361.02	75.1575	1361.02	89.2184	1361.02	77.8514	1361.02	89.1828	1361.02	79.5715	1361.02	89.5384	1361.02	76.2574	1360.53	89.9412
1361.5	75.0804	1361.5	89.206	1361.5	77.7987	1361.5	89.1547	1361.5	79.4857	1361.5	89.5026	1361.5	76.116	1361.02	89.8704
1361.98	75.074	1361.98	89.2189	1361.98	77.7942	1361.98	89.1506	1361.98	79.4304	1361.98	89.4778	1361.98	76.0176	1361.5	89.8035
[truncated: 5,473 more rows]
