# Supplementary material for: 3D printing of ultra-high viscosity resin by a linear scan-based vat photopolymerization system
Source: Nat Commun. 2023 Jul 18;14:4303. doi: 10.1038/s41467-023-39913-4 (PMC10353997; doi:10.1038/s41467-023-39913-4)
Supplement: Supplementary file 10 — Source Data [file 41467_2023_39913_MOESM10_ESM.zip › Source_Data (Fig. S13).xlsx]

## Sheet: Figure S13
Figure S13 Volumetric shrinkage of CN8883NS series samples.
CN8883NS:ACMO (w/w)
	Volumetric shrinkage (%)
	#1	#2	#3	Avg	Std. Error
80:20	7.71665	7.51343	7.51343	7.58117	0.11733
70:30	8.56048	8.56048	8.8858	8.66892	0.18783
60:40	9.92537	9.92537	10.1181	9.98962	0.11129
50:50	11.0169	10.585	10.9264	10.8428	0.22777
