# Supplementary material for: 3D printing of ultra-high viscosity resin by a linear scan-based vat photopolymerization system
Source: Nat Commun. 2023 Jul 18;14:4303. doi: 10.1038/s41467-023-39913-4 (PMC10353997; doi:10.1038/s41467-023-39913-4)
Supplement: Supplementary file 10 — Source Data [file 41467_2023_39913_MOESM10_ESM.zip › Source_Data (Fig. S14).xlsx]

## Sheet: Figure S14
Figure S14 Storage modulus vs. temperature of CN8883NS series samples.
CN8883NS:ACMO
80:20			70:30			60:40			50:50
Temp.	Storage modulus	tan δ	Temp.	Storage modulus	tan δ	Temp.	Storage modulus	tan δ	Temp.	Storage modulus	tan δ
-78.0092	4647.69	0.06806	-81.0625	4557.95	0.06079	-81.2533	4493.71	0.05894	-82.8094	3265.9	0.06306
-77.9544	4644.58	0.06813	-81.0016	4555.25	0.06099	-81.2017	4491.04	0.05898	-82.7983	3269.45	0.06277
-77.9011	4641.44	0.0682	-80.9445	4552.52	0.06102	-81.1503	4488.14	0.05915	-82.784	3271.38	0.06249
-77.8482	4638.27	0.06825	-80.8834	4549.76	0.06087	-81.099	4484.27	0.05916	-82.7684	3274.31	0.06263
-77.796	4635.08	0.06819	-80.8222	4546.97	0.06081	-81.0459	4480.3	0.05911	-82.7606	3275.78	0.06242
-77.7431	4631.86	0.06813	-80.7629	4544.15	0.06094	-80.991	4475.91	0.05912	-82.7468	3279.48	0.06265
-77.6889	4628.62	0.06807	-80.7044	4541.3	0.06097	-80.9347	4471.62	0.05905	-82.7303	3282.13	0.06246
-77.6353	4625.36	0.06817	-80.6444	4538.42	0.06096	-80.8783	4467	0.05923	-82.7143	3283.23	0.06226
-77.5798	4622.07	0.06803	-80.5863	4535.51	0.06108	-80.8214	4462.87	0.05921	-82.6958	3285.85	0.06249
-77.5244	4618.76	0.06802	-80.5287	4532.57	0.06109	-80.7653	4458.83	0.05949	-82.6796	3288.25	0.06227
-77.4709	4615.43	0.06796	-80.4706	4529.59	0.0609	-80.7094	4454.93	0.05924	-82.6622	3290.68	0.06214
-77.415	4612.07	0.06797	-80.4147	4526.59	0.06104	-80.6514	4451.82	0.05928	-82.6448	3292.56	0.06197
-77.3581	4608.68	0.06805	-80.3592	4523.55	0.06101	-80.5915	4448.55	0.05943	-82.6304	3294.81	0.06197
-77.3012	4605.28	0.06808	-80.2981	4520.48	0.06135	-80.5298	4445.34	0.05959	-82.6107	3296.55	0.06174
-77.2445	4601.85	0.0681	-80.2341	4517.37	0.06112	-80.4676	4441.15	0.05956	-82.5889	3298.91	0.06174
-77.1897	4598.4	0.068	-80.1683	4514.23	0.06154	-80.4063	4437.14	0.05953	-82.5692	3301.36	0.06185
-77.1354	4594.93	0.06793	-80.101	4511.06	0.06135	-80.3436	4433.93	0.05978	-82.5469	3302.63	0.0615
-77.0809	4591.44	0.06793	-80.0338	4507.85	0.06129	-80.2794	4431.38	0.05996	-82.5214	3304.87	0.06147
-77.0266	4587.93	0.068	-79.9685	4504.61	0.06118	-80.2162	4427.85	0.06015	-82.4953	3306.74	0.0614
-76.9706	4584.39	0.06793	-79.9007	4501.33	0.06147	-80.1517	4423.57	0.06034	-82.4685	3308.92	0.06146
-76.9155	4580.83	0.06779	-79.8328	4498.02	0.06124	-80.0837	4419.81	0.05999	-82.4416	3310.45	0.06134
-76.8584	4577.26	0.06769	-79.7648	4494.67	0.06108	-80.0149	4415.79	0.05986	-82.4095	3312.34	0.06131
-76.8011	4573.66	0.06783	-79.7003	4491.29	0.06114	-79.9477	4413.36	0.05991	-82.3806	3314.28	0.06134
-76.7443	4570.04	0.06799	-79.6396	4487.87	0.06147	-79.8801	4410.59	0.06005	-82.3502	3315.56	0.06113
-76.6873	4566.4	0.06787	-79.5827	4484.41	0.06145	-79.8103	4407.99	0.06047	-82.3187	3318.07	0.06127
-76.6301	4562.75	0.06782	-79.5226	4480.91	0.0616	-79.7391	4404.77	0.0603	-82.2852	3318.76	0.06093
-76.5706	4559.07	0.06784	-79.4623	4477.38	0.06131	-79.6659	4400.98	0.06044	-82.2506	3320.17	0.06101
-76.5126	4555.38	0.06782	-79.4013	4473.81	0.06177	-79.5936	4397.62	0.06042	-82.2134	3321.04	0.06082
-76.4551	4551.66	0.06773	-79.3394	4470.2	0.06162	-79.519	4393.71	0.06035	-82.1771	3321.73	0.06088
-76.3992	4547.93	0.06789	-79.2787	4466.55	0.06179	-79.444	4390.58	0.06046	-82.142	3322.91	0.0611
-76.342	4544.18	0.06776	-79.2196	4462.86	0.0618	-79.3683	4387.11	0.06029	-82.1039	3324.51	0.06117
-76.2821	4540.41	0.06778	-79.1634	4459.13	0.06163	-79.2907	4383.88	0.06042	-82.0681	3324.45	0.06081
-76.2215	4536.62	0.06779	-79.105	4455.36	0.06155	-79.213	4380.17	0.0606	-82.0296	3324.06	0.06076
-76.1612	4532.81	0.06782	-79.0443	4451.55	0.06159	-79.1364	4375.68	0.06057	-81.9933	3325.5	0.06092
-76.1026	4528.99	0.06791	-78.9853	4447.7	0.06143	-79.0583	4371.6	0.06082	-81.9543	3326.16	0.06082
-76.045	4525.15	0.06789	-78.9253	4443.81	0.06159	-78.9815	4366.42	0.06079	-81.9135	3326.88	0.06081
-75.9867	4521.29	0.06776	-78.8671	4439.88	0.06183	-78.9042	4361.7	0.06075	-81.8724	3327.7	0.06095
-75.9294	4517.42	0.06769	-78.809	4435.9	0.06169	-78.8299	4356.9	0.06082	-81.8316	3327.56	0.06057
-75.8736	4513.53	0.06748	-78.7516	4431.89	0.06138	-78.7512	4352.49	0.06089	-81.7902	3327.93	0.0607
-75.8178	4509.62	0.06769	-78.6965	4427.83	0.06149	-78.6715	4347.92	0.06087	-81.7484	3327.48	0.06054
-75.7583	4505.7	0.0675	-78.6418	4423.72	0.06172	-78.5926	4343.65	0.06087	-81.707	3327.59	0.06067
-75.6985	4501.77	0.06764	-78.5849	4419.58	0.06157	-78.5138	4340.25	0.0607	-81.6672	3327.82	0.06077
-75.6403	4497.81	0.06757	-78.5264	4415.39	0.06196	-78.4377	4337.76	0.06102	-81.6231	3328.31	0.06085
-75.5839	4493.85	0.06748	-78.4662	4411.15	0.06211	-78.3612	4335.38	0.06119	-81.5757	3327.86	0.06083
-75.5262	4489.86	0.06735	-78.4069	4406.88	0.06194	-78.2819	4331.71	0.06164	-81.5297	3327.75	0.06082
-75.467	4485.87	0.06751	-78.3487	4402.55	0.06196	-78.2007	4327.09	0.06101	-81.4829	3327.7	0.06065
-75.4076	4481.79	0.06774	-78.2916	4398.05	0.06202	-78.1186	4323.12	0.06087	-81.4389	3327.17	0.06083
-75.3502	4477.76	0.06765	-78.2353	4393.48	0.0619	-78.035	4319.49	0.06123	-81.3921	3327.18	0.06069
-75.2935	4473.73	0.06749	-78.1774	4388.87	0.06159	-77.9486	4316.02	0.06129	-81.3471	3327.81	0.06075
-75.2356	4469.71	0.06744	-78.1186	4384.25	0.06174	-77.8643	4311.29	0.06147	-81.3003	3327.52	0.06064
-75.1776	4465.65	0.0675	-78.06	4379.58	0.06173	-77.7808	4306.86	0.06146	-81.254	3326.82	0.06062
-75.1218	4461.58	0.06785	-77.9981	4374.84	0.06196	-77.6997	4302.9	0.06164	-81.2079	3326.85	0.0608
-75.0634	4457.52	0.06751	-77.9324	4370.05	0.06269	-77.6183	4298.53	0.06115	-81.162	3327.12	0.06082
-75.0069	4453.47	0.06756	-77.8639	4365.21	0.06268	-77.535	4295.64	0.06159	-81.1138	3325.37	0.06065
-74.9502	4449.34	0.06751	-77.7995	4360.35	0.06223	-77.4521	4291.79	0.06195	-81.0661	3325.15	0.06071
-74.8907	4445.28	0.06744	-77.7319	4355.47	0.0622	-77.369	4287.06	0.06146	-81.0171	3325.28	0.06087
-74.8312	4441.23	0.06739	-77.6568	4350.57	0.06182	-77.2891	4284.08	0.06163	-80.9686	3324.28	0.0608
-74.7782	4437.18	0.0672	-77.5789	4345.61	0.06205	-77.2104	4280.82	0.06178	-80.9174	3323.15	0.06066
-74.7243	4433.13	0.06725	-77.492	4340.63	0.062	-77.1325	4276.96	0.06159	-80.8672	3322.9	0.06084
-74.6701	4429.14	0.06725	-77.4002	4335.6	0.06205	-77.052	4274.94	0.06226	-80.8167	3321.49	0.06077
-74.6149	4425.06	0.06722	-77.2998	4330.53	0.06258	-76.9717	4268.68	0.06201	-80.7661	3320.76	0.06087
-74.5601	4420.9	0.06728	-77.1972	4325.43	0.06289	-76.8894	4264.07	0.06214	-80.7149	3319.8	0.06088
-74.5075	4416.68	0.06721	-77.1023	4320.31	0.0626	-76.8088	4260.49	0.06191	-80.6639	3318.23	0.06088
-74.4544	4412.46	0.0672	-77.0076	4315.16	0.06299	-76.7253	4254.87	0.06213	-80.6125	3317.43	0.06098
-74.4018	4408.25	0.06728	-76.9154	4309.96	0.06255	-76.6404	4249.41	0.0618	-80.5588	3316.14	0.061
-74.351	4404	0.06729	-76.8205	4304.73	0.06222	-76.5578	4244.98	0.06189	-80.5057	3314.55	0.0609
-74.2974	4399.69	0.06719	-76.7254	4299.44	0.0626	-76.4773	4240.08	0.06198	-80.4513	3313.34	0.06098
-74.2411	4395.37	0.06713	-76.6337	4294.12	0.06245	-76.4001	4236.11	0.06224	-80.3974	3311.95	0.06106
-74.1818	4391.1	0.06704	-76.5423	4288.75	0.06284	-76.3191	4230.11	0.06263	-80.3443	3310.68	0.06108
-74.1207	4386.86	0.06697	-76.4524	4283.35	0.06296	-76.238	4224.67	0.0627	-80.291	3309.97	0.06108
-74.0628	4382.6	0.06699	-76.3684	4277.89	0.06271	-76.1553	4219.31	0.06251	-80.2371	3307.88	0.06099
-74.0036	4378.3	0.06704	-76.2844	4272.36	0.06266	-76.0702	4213.77	0.06297	-80.1841	3306.56	0.0611
-73.9466	4374.01	0.06705	-76.1991	4266.77	0.06233	-75.9868	4207.25	0.06257	-80.1299	3305.33	0.0612
-73.8901	4369.62	0.06712	-76.1132	4261.11	0.06274	-75.9102	4202.36	0.06245	-80.0746	3304.56	0.0615
-73.831	4365.21	0.06717	-76.0251	4255.41	0.06288	-75.8334	4197.03	0.06267	-80.0211	3302.47	0.06115
-73.7743	4360.78	0.06704	-75.9356	4249.65	0.06301	-75.7555	4192.41	0.06241	-79.9661	3300.9	0.06099
-73.7169	4356.34	0.06681	-75.8509	4243.88	0.06274	-75.677	4187.98	0.06287	-79.9113	3299.61	0.06108
-73.6586	4351.86	0.06696	-75.7645	4238.15	0.06302	-75.5981	4183.53	0.06296	-79.8545	3298.52	0.06125
-73.6016	4347.41	0.06663	-75.6815	4232.43	0.063	-75.5167	4179.64	0.06393	-79.7995	3296.9	0.06119
-73.5468	4342.9	0.0671	-75.6049	4226.68	0.06321	-75.4391	4171.19	0.06346	-79.7444	3296.74	0.06133
-73.4963	4338.39	0.06701	-75.5276	4220.95	0.06212	-75.3645	4165.07	0.0631	-79.6881	3295.13	0.06122
-73.4425	4333.81	0.06695	-75.4462	4215.25	0.06323	-75.285	4159.67	0.06307	-79.6316	3293.76	0.06127
-73.3862	4329.18	0.06684	-75.3709	4209.57	0.06328	-75.2088	4154.55	0.06309	-79.5766	3292.64	0.06135
-73.3297	4324.56	0.06675	-75.2944	4203.91	0.0632	-75.1372	4148.44	0.0637	-79.5217	3291.25	0.06128
-73.2734	4319.89	0.06671	-75.2138	4198.27	0.06316	-75.0639	4143.27	0.06353	-79.4642	3290.71	0.06147
-73.2163	4315.24	0.06649	-75.1292	4192.63	0.06304	-74.9913	4137.22	0.06406	-79.4087	3289.69	0.06148
-73.1595	4310.54	0.06664	-75.0488	4186.97	0.06292	-74.9199	4130.35	0.06318	-79.3543	3288.13	0.06139
-73.1036	4305.84	0.06666	-74.9682	4181.31	0.06348	-74.8483	4125.52	0.06367	-79.2987	3287.89	0.06147
-73.0499	4301.14	0.06636	-74.8898	4175.65	0.06349	-74.7764	4118.93	0.06345	-79.2427	3286.09	0.06142
-72.9973	4296.41	0.06657	-74.8143	4169.99	0.06329	-74.701	4114.83	0.06376	-79.1871	3284.57	0.06147
-72.9437	4291.69	0.06653	-74.7347	4164.36	0.06334	-74.631	4108.97	0.06341	-79.132	3283.61	0.06159
-72.8912	4287	0.06672	-74.6604	4158.75	0.06332	-74.565	4104.17	0.06385	-79.0757	3282.39	0.06164
-72.8409	4282.35	0.06653	-74.587	4153.18	0.06317	-74.4965	4098.4	0.06397	-79.0183	3280.62	0.06159
-72.7884	4277.69	0.06689	-74.5098	4147.66	0.06284	-74.4267	4090.62	0.06373	-78.9605	3279.28	0.06163
-72.7375	4273.07	0.06655	-74.4275	4142.17	0.06333	-74.3566	4086.07	0.06409	-78.9025	3278.11	0.06177
-72.6881	4268.45	0.06672	-74.3533	4136.71	0.06383	-74.2838	4081.45	0.06375	-78.8437	3277.24	0.06182
-72.6344	4263.86	0.06676	-74.2767	4131.25	0.0638	-74.2101	4076.56	0.0647	-78.7862	3276.16	0.06189
-72.5793	4259.32	0.0664	-74.202	4125.82	0.06354	-74.1356	4070.88	0.06397	-78.7288	3274.52	0.06183
-72.5281	4254.75	0.06638	-74.1271	4120.43	0.06322	-74.0633	4065.65	0.06418	-78.6715	3272.92	0.06175
-72.4813	4250.17	0.06692	-74.0557	4115.05	0.06293	-73.994	4061.89	0.06472	-78.6141	3271.48	0.06183
-72.4312	4245.57	0.0665	-73.9855	4109.73	0.06326	-73.9234	4056.53	0.06408	-78.5566	3269.53	0.06182
-72.3761	4240.92	0.06622	-73.9131	4104.45	0.06368	-73.8576	4051.86	0.06451	-78.5002	3268.2	0.06188
-72.3233	4236.23	0.06653	-73.8397	4099.17	0.06331	-73.7921	4046.82	0.06456	-78.444	3267.29	0.06198
-72.2764	4231.49	0.0666	-73.7627	4093.87	0.06366	-73.7221	4041.35	0.06468	-78.3869	3266.03	0.06197
-72.2289	4226.8	0.06608	-73.6864	4088.58	0.06374	-73.6497	4035.39	0.06469	-78.3293	3264.47	0.06192
-72.1794	4222.16	0.06588	-73.6065	4083.26	0.06379	-73.5795	4029.09	0.0646	-78.2716	3263.18	0.06196
-72.1298	4217.55	0.06625	-73.5287	4077.91	0.06364	-73.5097	4022.64	0.0644	-78.2133	3261.71	0.062
-72.0802	4212.93	0.06634	-73.4504	4072.55	0.06347	-73.4457	4017.43	0.06449	-78.1571	3260.46	0.06208
-72.0292	4208.37	0.06633	-73.3658	4067.17	0.06357	-73.3833	4013.79	0.06486	-78.1014	3259.17	0.06213
-71.9787	4203.81	0.06598	-73.2883	4061.77	0.06374	-73.3207	4010.8	0.06512	-78.0445	3257.91	0.06216
-71.9288	4199.25	0.06593	-73.2073	4056.37	0.06357	-73.2588	4006.59	0.06535	-77.99	3256.56	0.06216
-71.8786	4194.57	0.06625	-73.1262	4050.98	0.0637	-73.1964	4000.16	0.06562	-77.9338	3255.28	0.0622
-71.8322	4189.86	0.06653	-73.0482	4045.6	0.06331	-73.1379	3991.65	0.06453	-77.8766	3254.16	0.06223
-71.7863	4185.14	0.06629	-72.9756	4040.21	0.0634	-73.087	3987.53	0.06474	-77.8209	3252.78	0.06221
-71.7383	4180.47	0.06599	-72.9051	4034.82	0.06361	-73.0391	3985	0.06514	-77.7655	3251.94	0.06233
-71.6891	4175.87	0.066	-72.8413	4029.45	0.06426	-72.9813	3981.16	0.06534	-77.7093	3250.67	0.06233
-71.6387	4171.32	0.06618	-72.7726	4024.12	0.06382	-72.9171	3976.54	0.06527	-77.6517	3248.96	0.0623
-71.5854	4166.82	0.06607	-72.7063	4018.79	0.06397	-72.8541	3973.59	0.06511	-77.5932	3247.59	0.0623
-71.532	4162.37	0.06616	-72.6377	4013.47	0.06385	-72.7916	3969.1	0.06553	-77.5339	3246.27	0.06239
-71.4806	4157.93	0.06617	-72.5633	4008.14	0.06415	-72.7197	3964.61	0.06558	-77.4745	3245.18	0.06251
-71.432	4153.47	0.06601	-72.4935	4002.81	0.06386	-72.6481	3959.49	0.06543	-77.4146	3243.71	0.06254
-71.3828	4149.08	0.0659	-72.422	3997.47	0.06411	-72.5757	3955.95	0.06538	-77.3575	3242.3	0.06251
-71.3354	4144.71	0.06609	-72.3494	3992.15	0.06405	-72.508	3951.19	0.06632	-77.3011	3240.92	0.06253
-71.2866	4140.41	0.06587	-72.2798	3986.83	0.06385	-72.4403	3945.72	0.06549	-77.246	3239.69	0.06253
-71.2363	4136.16	0.06587	-72.2121	3981.53	0.06411	-72.3731	3940.09	0.06546	-77.191	3238.53	0.06262
-71.1883	4131.96	0.06579	-72.1433	3976.27	0.06364	-72.307	3936.69	0.06568	-77.1346	3236.77	0.0626
-71.1405	4127.78	0.06577	-72.0702	3971.02	0.06386	-72.2407	3931.91	0.0661	-77.0796	3235.22	0.0626
-71.0901	4123.6	0.06564	-72.0042	3965.77	0.06378	-72.1784	3927.36	0.06562	-77.0223	3233.76	0.06269
-71.0408	4119.42	0.06586	-71.9366	3960.54	0.06388	-72.1175	3922.61	0.06603	-76.9661	3232.12	0.06271
-70.9948	4115.27	0.06584	-71.8712	3955.35	0.06445	-72.0498	3918.41	0.06607	-76.9094	3230.41	0.06279
-70.9481	4111.18	0.06555	-71.8035	3950.16	0.06434	-71.9833	3912.48	0.06575	-76.8516	3228.89	0.06287
-70.8993	4107.09	0.06558	-71.7296	3944.97	0.06447	-71.9288	3907.64	0.06615	-76.7938	3226.86	0.06281
-70.8515	4103	0.06559	-71.6616	3939.8	0.0641	-71.8718	3903.38	0.06644	-76.7339	3226.18	0.06304
-70.8046	4098.97	0.06556	-71.5917	3934.63	0.06414	-71.8114	3899.11	0.06601	-76.6756	3224.17	0.06294
-70.7523	4094.92	0.06559	-71.5135	3929.5	0.06433	-71.7488	3895.01	0.06609	-76.624	3222.59	0.06293
-70.7025	4090.98	0.0657	-71.4389	3924.44	0.06464	-71.6871	3891.37	0.06591	-76.5803	3221.17	0.06294
-70.6567	4087.14	0.06568	-71.3742	3919.4	0.0646	-71.6269	3887.11	0.06659	-76.5433	3219.4	0.06297
-70.6111	4083.32	0.06572	-71.3133	3914.39	0.06389	-71.5722	3883.26	0.06668	-76.5095	3217.22	0.06289
-70.5677	4079.44	0.06581	-71.2529	3909.41	0.0641	-71.5172	3877.56	0.06664	-76.4766	3215.55	0.06302
-70.5215	4075.64	0.06561	-71.1914	3904.41	0.06448	-71.4552	3870.84	0.06672	-76.4428	3213.95	0.06309
-70.4746	4071.81	0.06574	-71.1233	3899.42	0.06453	-71.3954	3865.44	0.06701	-76.4068	3211.99	0.06312
-70.4238	4068.06	0.06542	-71.0544	3894.48	0.06426	-71.3382	3860.97	0.06649	-76.3704	3210.32	0.06321
-70.3697	4064.33	0.06536	-70.9819	3889.59	0.06393	-71.2852	3857.03	0.06688	-76.3314	3208.63	0.06325
-70.3182	4060.64	0.06512	-70.9119	3884.73	0.06445	-71.2244	3851.91	0.06684	-76.2887	3207.13	0.06329
-70.2711	4056.99	0.06515	-70.84	3879.9	0.06438	-71.1608	3846.54	0.06714	-76.2475	3205.63	0.06335
-70.2256	4053.42	0.06528	-70.7731	3875.06	0.06429	-71.1003	3841.65	0.06692	-76.2073	3203.72	0.0633
-70.1806	4049.73	0.06537	-70.7121	3870.21	0.06464	-71.0404	3836.85	0.06687	-76.1665	3202.52	0.06343
-70.1377	4046.03	0.06554	-70.6456	3865.38	0.06448	-70.9787	3831.9	0.06712	-76.1244	3201.44	0.06353
-70.0959	4042.39	0.06564	-70.5781	3860.54	0.06438	-70.9159	3827.29	0.06706	-76.0778	3199.6	0.06343
-70.0551	4038.71	0.06532	-70.5059	3855.69	0.064	-70.8553	3823.88	0.0673	-76.0318	3198.14	0.06341
-70.0098	4034.95	0.06525	-70.4344	3850.84	0.0643	-70.7932	3817.93	0.06752	-75.9815	3196.82	0.06351
-69.9655	4031.21	0.06504	-70.3677	3846	0.06483	-70.7292	3812.97	0.06693	-75.9276	3194.94	0.06355
-69.9243	4027.52	0.06497	-70.2981	3841.13	0.06492	-70.6704	3809.21	0.067	-75.877	3193.27	0.06356
-69.8831	4023.88	0.06493	-70.2275	3836.24	0.06462	-70.614	3806.43	0.06754	-75.8304	3191.57	0.0636
-69.8415	4020.27	0.06504	-70.1591	3831.34	0.06449	-70.5548	3801.51	0.06733	-75.7891	3189.92	0.06361
-69.801	4016.66	0.06483	-70.0941	3826.48	0.06468	-70.4945	3796.16	0.06834	-75.7485	3188.71	0.06366
-69.7634	4013.08	0.06521	-70.029	3821.6	0.06443	-70.4327	3789.46	0.06773	-75.7085	3186.34	0.06362
-69.7247	4009.57	0.06551	-69.9609	3816.75	0.0648	-70.3675	3783.57	0.06746	-75.6653	3184.88	0.06373
-69.6869	4006.05	0.06555	-69.8992	3811.89	0.06502	-70.3047	3778.84	0.06725	-75.6189	3183.61	0.06386
-69.6471	4002.51	0.06538	-69.8384	3807.04	0.06455	-70.242	3774.19	0.06765	-75.5738	3181.88	0.06384
-69.6096	3998.94	0.06531	-69.7751	3802.17	0.06439	-70.1754	3770.78	0.06789	-75.5264	3179.98	0.06384
-69.5704	3995.37	0.06535	-69.7112	3797.31	0.06517	-70.1073	3765.68	0.06772	-75.4765	3178.28	0.06391
-69.5284	3991.78	0.06513	-69.6486	3792.46	0.0644	-70.0466	3759.99	0.06776	-75.4282	3176.51	0.0639
-69.4854	3988.15	0.06491	-69.5806	3787.6	0.06503	-69.9838	3754.83	0.06829	-75.3829	3174.77	0.06398
-69.4468	3984.53	0.06474	-69.5147	3782.78	0.06488	-69.9268	3748.76	0.06787	-75.3372	3173.01	0.06401
-69.4088	3980.89	0.06505	-69.4491	3777.98	0.06522	-69.8727	3744.07	0.06771	-75.291	3171.31	0.06403
-69.3695	3977.27	0.06485	-69.3874	3773.22	0.06445	-69.8148	3739.03	0.06818	-75.2482	3169.34	0.06412
-69.3281	3973.64	0.06475	-69.3253	3768.49	0.06492	-69.7549	3733.4	0.06811	-75.2026	3167.69	0.06411
-69.2862	3970.02	0.0649	-69.2649	3763.77	0.06467	-69.6973	3729.81	0.06858	-75.1553	3165.93	0.06415
-69.2441	3966.36	0.06477	-69.1992	3759.04	0.06506	-69.6359	3724.99	0.06863	-75.1083	3164.47	0.06425
-69.2041	3962.77	0.06487	-69.1299	3754.33	0.0652	-69.5721	3719.44	0.06792	-75.0633	3162.77	0.06427
-69.1643	3959.14	0.06466	-69.0601	3749.62	0.06464	-69.5081	3721.91	0.0744	-75.0187	3161.25	0.06428
-69.125	3955.54	0.06476	-68.9938	3744.88	0.06495	-69.4455	3724.97	0.07013	-74.9725	3159.33	0.06434
-69.0854	3951.94	0.06486	-68.9267	3740.13	0.06512	-69.3834	3723.54	0.06884	-74.9246	3157.94	0.06442
-69.0455	3948.32	0.06506	-68.8632	3735.38	0.06523	-69.3235	3720.46	0.06871	-74.8711	3155.57	0.06436
-69.0055	3944.73	0.0644	-68.7943	3730.61	0.06535	-69.2674	3716.73	0.06878	-74.8121	3153.34	0.06446
-68.9715	3941.11	0.06471	-68.7265	3725.86	0.06528	-69.2119	3712.64	0.06924	-74.7519	3150.78	0.0644
-68.9363	3937.48	0.06477	-68.6626	3721.14	0.06485	-69.1548	3706.74	0.06908	-74.6851	3148.28	0.06447
-68.9	3933.85	0.06473	-68.602	3716.46	0.06495	-69.1	3702.31	0.06943	-74.613	3146.28	0.06471
-68.8632	3930.26	0.06471	-68.5398	3711.83	0.0649	-69.0472	3696.65	0.06932	-74.5427	3142.49	0.06466
-68.828	3926.66	0.06452	-68.4783	3707.2	0.06532	-68.9957	3693.52	0.06932	-74.4742	3139.88	0.06493
-68.7931	3923.11	0.06447	-68.4207	3702.63	0.06533	-68.9403	3690.26	0.06961	-74.4136	3135.89	0.06483
-68.758	3919.63	0.06425	-68.3696	3698.07	0.06523	-68.8821	3686.51	0.06923	-74.3561	3132.72	0.06495
-68.7235	3916.17	0.06449	-68.3111	3693.52	0.06543	-68.8305	3680.18	0.06933	-74.3004	3128.26	0.06511
-68.6874	3912.73	0.06464	-68.2543	3688.96	0.06505	-68.7761	3674.35	0.06948	-74.2401	3121.41	0.06473
-68.6516	3909.24	0.0647	-68.1955	3684.41	0.06414	-68.7202	3670.57	0.06926	-74.1753	3115.86	0.06511
-68.6184	3905.72	0.0645	-68.1331	3679.89	0.06481	-68.6657	3667.13	0.07076	-74.105	3108.65	0.06531
-68.5866	3902.25	0.06474	-68.0712	3675.38	0.06527	-68.616	3664.26	0.07	-74.0302	3101.29	0.06555
-68.5562	3898.77	0.0647	-68.0062	3670.84	0.06548	-68.5686	3661.81	0.06997	-73.9474	3092.67	0.06554
-68.5238	3895.31	0.06468	-67.9467	3666.29	0.06503	-68.5158	3658.08	0.06996	-73.863	3086.37	0.06632
-68.4867	3891.89	0.06427	-67.8819	3661.77	0.06502	-68.458	3653.47	0.06964	-73.7699	3077.47	0.0661
-68.4527	3888.5	0.06446	-67.8172	3657.27	0.06518	-68.3984	3649.31	0.06999	-73.6689	3072.11	0.06693
-68.4196	3885.2	0.06448	-67.7521	3652.81	0.06541	-68.3388	3644.74	0.06995	-73.5689	3063.12	0.06655
-68.3857	3881.97	0.06433	-67.6794	3648.42	0.06522	-68.2811	3639.42	0.07028	-73.4737	3056.5	0.06698
-68.3539	3878.83	0.06452	-67.6142	3644.09	0.06554	-68.2232	3632.91	0.07008	-73.3823	3048	0.0668
-68.3224	3875.74	0.06434	-67.5568	3639.77	0.06498	-68.1647	3629.68	0.0694	-73.2946	3038.96	0.06673
-68.2898	3872.76	0.06465	-67.5028	3635.46	0.06545	-68.1072	3625.53	0.07017	-73.1999	3030.49	0.0671
-68.2544	3869.87	0.06439	-67.4488	3631.17	0.06552	-68.0512	3622	0.07044	-73.0933	3020.66	0.06756
-68.2191	3867.09	0.06437	-67.3933	3626.89	0.06527	-67.9947	3618.18	0.07054	-72.9831	3009.5	0.06781
-68.1856	3864.32	0.06434	-67.3387	3622.68	0.06522	-67.9402	3613.77	0.0711	-72.871	2998.19	0.06824
-68.1553	3861.65	0.06432	-67.2808	3618.52	0.06491	-67.8829	3609.24	0.07039	-72.7514	2988.84	0.06866
-68.1284	3859.13	0.06446	-67.2246	3614.46	0.06579	-67.8289	3605.51	0.06989	-72.6291	2977.69	0.06861
-68.0992	3856.83	0.06436	-67.1728	3610.48	0.06543	-67.7761	3602.44	0.07034	-72.5062	2967.22	0.06853
-68.0696	3854.58	0.06442	-67.1166	3606.58	0.06474	-67.7217	3598.71	0.07029	-72.3821	2956.62	0.06887
-68.0394	3852.43	0.06439	-67.0541	3602.82	0.06561	-67.6662	3594.67	0.07037	-72.2543	2946.77	0.06954
-68.0103	3850.32	0.06425	-66.993	3599.22	0.06527	-67.6101	3591.11	0.07067	-72.1242	2935.87	0.06966
-67.9819	3848.15	0.06406	-66.9287	3595.78	0.06545	-67.5571	3587.71	0.07025	-71.9982	2925.21	0.0699
-67.9538	3845.96	0.06412	-66.8714	3592.46	0.06619	-67.5017	3582.94	0.07019	-71.8709	2914.96	0.06996
-67.9268	3843.79	0.06401	-66.8202	3589.24	0.06581	-67.4441	3580.16	0.0704	-71.7376	2906.11	0.07057
-67.9014	3841.59	0.0642	-66.7698	3586.1	0.06509	-67.3888	3577.43	0.07006	-71.6021	2897.04	0.07069
-67.8755	3839.38	0.06442	-66.7137	3583.03	0.06541	-67.3375	3575.72	0.07073	-71.4648	2886.69	0.07067
-67.8473	3837.11	0.06418	-66.6589	3579.97	0.06618	-67.2861	3571.95	0.07082	-71.3284	2875.82	0.07059
-67.8203	3834.69	0.06421	-66.604	3576.83	0.06525	-67.2342	3568.19	0.07076	-71.1896	2863.68	0.07045
-67.7937	3832.19	0.06415	-66.5472	3573.62	0.06588	-67.1817	3566.77	0.07127	-71.0487	2855.62	0.07164
-67.7652	3829.55	0.06414	-66.4897	3570.36	0.06606	-67.1284	3563.13	0.07206	-70.9071	2846.65	0.07193
-67.7402	3826.78	0.06417	-66.4287	3567.04	0.06528	-67.0784	3560.7	0.07049	-70.7611	2837.9	0.07193
-67.7199	3823.88	0.06421	-66.3659	3563.71	0.06534	-67.0285	3560.13	0.07048	-70.6146	2828	0.0722
-67.698	3820.79	0.06408	-66.3072	3560.36	0.06521	-66.971	3558.21	0.07134	-70.4641	2817.86	0.07223
-67.6756	3817.56	0.06405	-66.2523	3556.95	0.0656	-66.9117	3555.64	0.0711	-70.3116	2811.9	0.07287
-67.6544	3814.15	0.06395	-66.2002	3553.48	0.06605	-66.8532	3552.94	0.07088	-70.1584	2804.08	0.0724
-67.6331	3810.48	0.06392	-66.1488	3549.92	0.06569	-66.7988	3550.25	0.0707	-70.0049	2794.67	0.07232
-67.6101	3806.61	0.06381	-66.0941	3546.31	0.06536	-66.7483	3547.82	0.07109	-69.8476	2788.33	0.07282
-67.5837	3802.54	0.06403	-66.0353	3542.61	0.0658	-66.6964	3545.09	0.07119	-69.6903	2781.77	0.07333
-67.5531	3798.22	0.06411	-65.983	3538.83	0.06532	-66.6402	3540.94	0.07093	-69.5313	2770.98	0.07273
-67.5195	3793.6	0.0638	-65.9311	3534.94	0.06574	-66.585	3538.12	0.07113	-69.372	2763.8	0.07305
-67.4849	3788.72	0.06422	-65.8859	3530.93	0.06609	-66.5344	3535.09	0.0712	-69.213	2756.79	0.07366
-67.4445	3783.55	0.0642	-65.8359	3526.77	0.06568	-66.4829	3532.9	0.07093	-69.0546	2749.07	0.07319
-67.3962	3778.05	0.0641	-65.7831	3522.49	0.0662	-66.4321	3529.61	0.07124	-68.8958	2740.91	0.07365
-67.3436	3772.31	0.06386	-65.7358	3518.06	0.06561	-66.3831	3526.17	0.07101	-68.7349	2732.02	0.07374
-67.2902	3766.31	0.06377	-65.6868	3513.5	0.06613	-66.3321	3523.52	0.07105	-68.572	2721.68	0.07376
-67.2335	3760.01	0.06375	-65.6388	3508.8	0.06504	-66.2814	3520.93	0.07187	-68.4084	2714.09	0.07425
-67.1745	3753.43	0.064	-65.5814	3503.88	0.06552	-66.2321	3517.35	0.07114	-68.2457	2706.49	0.07426
-67.1117	3746.54	0.06395	-65.5246	3498.73	0.06637	-66.1821	3513.32	0.07144	-68.0825	2699.56	0.07459
-67.0465	3739.33	0.06402	-65.4661	3493.34	0.06566	-66.1365	3508.56	0.07112	-67.9209	2691.33	0.07478
-66.981	3731.77	0.0639	-65.407	3487.7	0.06573	-66.0917	3504.38	0.07126	-67.7564	2681.33	0.07444
-66.9127	3723.85	0.06389	-65.3572	3481.84	0.06589	-66.0478	3500.72	0.07167	-67.5901	2674.11	0.075
-66.8406	3715.63	0.06393	-65.3084	3475.73	0.06523	-65.9979	3496.63	0.07172	-67.4255	2666.64	0.07525
-66.7683	3707.16	0.06389	-65.2526	3469.36	0.06604	-65.9486	3491.71	0.07196	-67.2631	2658.37	0.07523
-66.6993	3698.34	0.06407	-65.2058	3462.73	0.06555	-65.9041	3484.38	0.07207	-67.1004	2648.92	0.0748
-66.6274	3689.16	0.06394	-65.1485	3455.85	0.0659	-65.8616	3476.11	0.07189	-66.9395	2643.97	0.07534
-66.5581	3679.68	0.06391	-65.1001	3448.73	0.06639	-65.8133	3467.02	0.07184	-66.7785	2638.98	0.07571
-66.4892	3669.91	0.06376	-65.0524	3441.33	0.06565	-65.7671	3459.25	0.07176	-66.616	2633.17	0.07582
-66.4213	3659.88	0.06357	-65.0014	3433.67	0.06579	-65.7208	3449.67	0.07187	-66.4488	2626.2	0.07545
-66.3572	3649.56	0.06378	-64.9586	3425.81	0.06567	-65.6677	3437.84	0.07266	-66.2815	2619.97	0.07567
-66.2896	3638.98	0.06381	-64.9209	3417.69	0.06555	-65.611	3424.14	0.07252	-66.1158	2612.88	0.07572
-66.219	3628.11	0.06431	-64.8797	3409.34	0.06529	-65.5461	3410.22	0.07234	-65.9506	2605.65	0.07589
-66.1464	3616.94	0.06356	-64.8407	3400.71	0.06628	-65.4773	3399.58	0.07317	-65.787	2597.49	0.07604
-66.067	3605.49	0.06353	-64.8075	3391.83	0.06609	-65.4112	3387.22	0.07201	-65.6264	2590.76	0.07618
-65.9819	3593.76	0.06331	-64.769	3382.72	0.0645	-65.3449	3375.18	0.07298	-65.4656	2582.7	0.07631
-65.8936	3581.76	0.06346	-64.7321	3373.4	0.06458	-65.2712	3361.41	0.0725	-65.3081	2575.35	0.07617
-65.805	3569.47	0.06309	-64.6975	3363.88	0.0658	-65.1876	3347.82	0.07261	-65.1499	2568.06	0.07616
-65.713	3556.95	0.06294	-64.6544	3354.15	0.06529	-65.0968	3337.88	0.07217	-64.989	2560.72	0.07637
-65.6117	3544.23	0.06322	-64.6088	3344.2	0.06593	-65.0042	3325.58	0.07244	-64.8315	2553.22	0.07653
-65.5101	3531.26	0.06293	-64.5573	3334.06	0.06572	-64.9078	3311.62	0.07399	-64.6731	2545.84	0.0765
-65.4004	3518.04	0.06323	-64.4949	3323.74	0.06551	-64.8051	3292.18	0.07285	-64.5145	2537.08	0.07658
-65.2869	3504.67	0.06308	-64.4221	3313.23	0.06647	-64.6983	3280.15	0.07326	-64.3594	2528.98	0.07648
-65.1733	3491.1	0.06322	-64.3406	3302.52	0.06742	-64.5855	3265.9	0.07254	-64.2067	2521.41	0.07665
-65.058	3477.34	0.06319	-64.2507	3291.62	0.06696	-64.4698	3249.29	0.07297	-64.0511	2513.31	0.07664
-64.9389	3463.42	0.06291	-64.155	3280.55	0.06626	-64.3541	3236.27	0.07237	-63.898	2506.23	0.07667
-64.8149	3449.38	0.06305	-64.0542	3269.31	0.06577	-64.2318	3222.33	0.07319	-63.7443	2498.79	0.07683
-64.6874	3435.24	0.06295	-63.9488	3257.93	0.06565	-64.1011	3209.16	0.07309	-63.5883	2492.1	0.07682
-64.5577	3420.98	0.06299	-63.8384	3246.42	0.06562	-63.9674	3196.01	0.07304	-63.4358	2484.67	0.07681
-64.4267	3406.68	0.06315	-63.7236	3234.77	0.06679	-63.8271	3182.55	0.07329	-63.2859	2477.81	0.07696
-64.2939	3392.32	0.06294	-63.6053	3223.01	0.06664	-63.6834	3167.32	0.07325	-63.1372	2470.4	0.07683
-64.1579	3377.88	0.06304	-63.489	3211.13	0.06571	-63.5428	3153.07	0.07373	-62.9855	2464.24	0.07714
-64.0214	3363.41	0.06307	-63.3721	3199.14	0.06671	-63.3968	3140.85	0.07409	-62.8351	2456.86	0.07696
-63.882	3348.92	0.06321	-63.2476	3187.07	0.06633	-63.2467	3127.33	0.07274	-62.6865	2450.39	0.0768
-63.7416	3334.47	0.0632	-63.1157	3174.92	0.0656	-63.1011	3113.09	0.07374	-62.5388	2444	0.07707
-63.6024	3320.04	0.06289	-62.9812	3162.68	0.06598	-62.9552	3098.32	0.07356	-62.3932	2437.23	0.07695
-63.4589	3305.67	0.06314	-62.8412	3150.38	0.06663	-62.8084	3084.75	0.07287	-62.2469	2430.59	0.07706
-63.3157	3291.37	0.06315	-62.6956	3138	0.06637	-62.662	3073.03	0.07307	-62.1021	2422.94	0.07675
-63.1732	3277.17	0.06308	-62.5441	3125.59	0.06612	-62.5157	3060.31	0.07228	-61.9555	2416.95	0.07713
-63.03	3263.05	0.06324	-62.3932	3113.14	0.06584	-62.367	3046.48	0.07299	-61.8088	2409.94	0.07709
-62.8843	3249.01	0.06281	-62.2375	3100.69	0.066	-62.2212	3033.49	0.07253	-61.6661	2402.59	0.07695
-62.7371	3235.08	0.06301	-62.0835	3088.26	0.06583	-62.0713	3022.96	0.07267	-61.5233	2395.73	0.07702
-62.589	3221.3	0.06309	-61.9349	3075.86	0.06612	-61.9176	3013.41	0.073	-61.3817	2388.78	0.07716
-62.4389	3207.74	0.06304	-61.7849	3063.47	0.06615	-61.7633	3002.2	0.07363	-61.2413	2382.38	0.07709
-62.2865	3194.42	0.06266	-61.6346	3051.11	0.06609	-61.6114	2990.18	0.0727	-61.0989	2376.05	0.07702
-62.1337	3181.33	0.06286	-61.4832	3038.83	0.06583	-61.4516	2978.49	0.07267	-60.9583	2370.01	0.07696
-61.9793	3168.44	0.06293	-61.3276	3026.67	0.06574	-61.2949	2965.31	0.07283	-60.8181	2363.37	0.07685
-61.8253	3155.79	0.06262	-61.1687	3014.61	0.06553	-61.1418	2953.13	0.07158	-60.6764	2357	0.07672
-61.6725	3143.35	0.06254	-61.0149	3002.68	0.06594	-60.9914	2942.78	0.07177	-60.5339	2350.26	0.07675
-61.5173	3131.19	0.0626	-60.863	2990.88	0.06519	-60.8442	2933.61	0.07197	-60.3925	2343.8	0.07671
-61.3619	3119.29	0.06278	-60.7084	2979.24	0.06557	-60.6955	2926.3	0.07172	-60.2503	2337.58	0.07673
-61.2087	3107.65	0.06255	-60.5576	2967.73	0.06538	-60.5401	2917.55	0.0724	-60.1078	2330.91	0.07668
-61.0536	3096.29	0.06266	-60.407	2956.38	0.06548	-60.3824	2907.01	0.07177	-59.9667	2324.47	0.07642
-60.8973	3085.15	0.06254	-60.2522	2945.2	0.06503	-60.2257	2899.54	0.07093	-59.8263	2318.16	0.07648
-60.74	3074.25	0.06224	-60.0996	2934.21	0.06458	-60.0656	2891.82	0.07195	-59.6849	2311.62	0.07637
-60.5821	3063.53	0.06227	-59.9478	2923.41	0.06459	-59.9062	2883.41	0.07178	-59.5419	2305.76	0.07631
-60.4247	3053.07	0.06223	-59.7971	2912.84	0.06448	-59.7482	2872.22	0.07126	-59.4001	2299.76	0.07632
-60.2673	3042.83	0.06205	-59.6487	2902.49	0.06386	-59.5918	2862.06	0.07218	-59.2571	2292.89	0.07591
-60.1111	3032.8	0.06194	-59.4974	2892.37	0.06408	-59.4364	2852.78	0.07073	-59.1147	2286.72	0.07585
-59.9565	3022.93	0.06194	-59.3507	2882.46	0.06453	-59.2828	2843.56	0.07044	-58.9727	2280.19	0.07585
-59.8028	3013.22	0.06155	-59.1989	2872.76	0.0639	-59.1269	2834.81	0.07071	-58.83	2274.28	0.07578
-59.6481	3003.69	0.06144	-59.0476	2863.26	0.06273	-58.9698	2825.96	0.06996	-58.6886	2268.17	0.07564
-59.4909	2994.3	0.0615	-58.8996	2853.88	0.0631	-58.8123	2815.99	0.06984	-58.5446	2261.82	0.07537
-59.3333	2985.05	0.06142	-58.7472	2844.61	0.06295	-58.6574	2807.89	0.0697	-58.4006	2255.97	0.07535
-59.1771	2975.98	0.06102	-58.5931	2835.39	0.06314	-58.5026	2800.06	0.06968	-58.2577	2250.19	0.07523
-59.0241	2967.1	0.06104	-58.4384	2826.25	0.06232	-58.3491	2792.24	0.06972	-58.1153	2244.48	0.07512
-58.8664	2958.35	0.06108	-58.2846	2817.21	0.06212	-58.1918	2783.19	0.06944	-57.9725	2238.23	0.0748
-58.7139	2949.72	0.06116	-58.1305	2808.26	0.06229	-58.0329	2773.74	0.06918	-57.8304	2232.54	0.07471
-58.5562	2941.19	0.06093	-57.976	2799.39	0.06209	-57.8763	2764.19	0.0686	-57.6867	2226.52	0.07451
-58.3939	2932.79	0.06078	-57.8252	2790.64	0.06167	-57.7239	2756.76	0.06803	-57.5446	2220.62	0.07437
-58.2304	2924.52	0.06072	-57.6718	2782.09	0.06104	-57.5703	2749.16	0.06764	-57.4024	2215.4	0.07438
-58.0678	2916.33	0.06065	-57.5122	2773.73	0.06081	-57.4156	2742.73	0.06748	-57.2577	2209.27	0.07409
-57.9048	2908.29	0.06015	-57.3512	2765.56	0.0606	-57.2584	2735.57	0.06804	-57.1122	2203.74	0.07387
-57.7426	2900.34	0.05989	-57.1934	2757.54	0.06014	-57.1024	2726.35	0.0672	-56.9656	2198.34	0.07355
-57.5784	2892.52	0.05974	-57.0373	2749.63	0.06038	-56.9451	2718.72	0.06713	-56.8197	2192.44	0.07323
-57.4166	2884.78	0.05961	-56.8792	2741.82	0.05978	-56.7874	2709.33	0.0668	-56.6739	2186.53	0.07321
-57.2463	2877.12	0.05937	-56.7199	2734.14	0.0593	-56.6299	2700.8	0.06603	-56.5277	2180.88	0.07305
-57.0895	2869.53	0.05938	-56.5607	2726.57	0.05966	-56.4725	2691.13	0.06581	-56.3801	2175.01	0.07284
-56.9321	2862.05	0.05927	-56.4033	2719.12	0.05867	-56.3212	2682.02	0.06463	-56.2333	2169.59	0.07254
-56.7776	2854.59	0.05908	-56.2473	2711.75	0.05894	-56.1707	2675.78	0.06455	-56.0857	2163.86	0.07235
-56.6269	2847.19	0.05884	-56.0928	2704.49	0.05818	-56.0159	2668.3	0.06448	-55.9396	2158.5	0.07217
-56.4747	2839.89	0.05881	-55.9353	2697.3	0.05807	-55.8622	2660.92	0.06417	-55.7938	2152.81	0.07176
-56.3223	2832.66	0.05864	-55.7758	2690.19	0.05745	-55.7086	2654.64	0.06388	-55.6451	2147.8	0.07151
-56.1719	2825.5	0.05811	-55.6154	2683.16	0.05703	-55.5537	2647.89	0.06325	-55.4978	2142.59	0.07118
-56.0255	2818.41	0.05791	-55.4583	2676.18	0.05697	-55.3983	2641.3	0.06282	-55.3498	2137.65	0.0711
-55.8753	2811.41	0.05782	-55.3026	2669.26	0.05685	-55.2448	2634.52	0.06266	-55.202	2132.87	0.07087
-55.724	2804.45	0.05729	-55.1505	2662.39	0.05621	-55.0921	2627.33	0.06329	-55.0532	2127.11	0.07044
-55.5782	2797.55	0.05721	-54.9987	2655.55	0.05622	-54.9417	2621.2	0.06208	-54.9051	2121.77	0.07018
-55.4318	2790.74	0.05675	-54.8495	2648.76	0.05543	-54.7908	2615.41	0.06125	-54.7556	2116.64	0.06983
-55.2874	2783.99	0.05665	-54.7008	2642.04	0.05511	-54.6384	2608.64	0.06086	-54.6039	2111.51	0.06949
-55.1409	2777.31	0.05647	-54.5513	2635.38	0.05487	-54.4929	2601.12	0.06071	-54.4529	2106.7	0.06915
-54.9969	2770.71	0.05612	-54.4028	2628.81	0.05469	-54.3501	2593.91	0.06059	-54.301	2102.01	0.06898
-54.8491	2764.18	0.05589	-54.2521	2622.32	0.054	-54.2021	2586.16	0.05981	-54.15	2096.63	0.06852
-54.7033	2757.74	0.05576	-54.0996	2615.87	0.05395	-54.0507	2580.05	0.05933	-53.9994	2091.2	0.06827
-54.5578	2751.33	0.05532	-53.9517	2609.52	0.05296	-53.8995	2571.78	0.05911	-53.8491	2086.09	0.068
-54.4122	2744.97	0.05497	-53.8046	2603.24	0.05285	-53.7616	2562.91	0.05801	-53.6992	2081.07	0.06764
-54.2693	2738.69	0.05473	-53.6621	2597.02	0.05265	-53.6273	2553.41	0.05653	-53.5487	2075.84	0.06707
-54.1267	2732.49	0.05422	-53.5185	2590.9	0.05213	-53.4856	2546.75	0.05683	-53.3973	2071.23	0.0668
-53.9824	2726.38	0.05407	-53.375	2584.83	0.05201	-53.3378	2538.88	0.05571	-53.2464	2065.75	0.06641
-53.8401	2720.3	0.05372	-53.2334	2578.86	0.05115	-53.1899	2532.78	0.05539	-53.0953	2061.46	0.06611
-53.6978	2714.25	0.05349	-53.0924	2572.97	0.05044	-53.044	2526.61	0.05492	-52.9439	2057.35	0.06576
-53.5571	2708.25	0.05316	-52.9474	2567.14	0.04994	-52.9025	2521.29	0.05433	-52.7926	2053.13	0.06552
-53.4171	2702.28	0.05294	-52.8008	2561.38	0.04981	-52.7623	2515.32	0.0539	-52.6411	2048.56	0.06514
-53.279	2696.35	0.05273	-52.6516	2555.71	0.0491	-52.6185	2508.96	0.05296	-52.4904	2044.38	0.06463
-53.1432	2690.48	0.05226	-52.5028	2550.12	0.04879	-52.4742	2505.81	0.05273	-52.3395	2039.84	0.06427
-53.0064	2684.66	0.05169	-52.3539	2544.64	0.04831	-52.3295	2500.67	0.05201	-52.1879	2035.44	0.06383
-52.8652	2678.89	0.05169	-52.2055	2539.25	0.0479	-52.1881	2495.96	0.0522	-52.0357	2031.29	0.06349
-52.7199	2673.19	0.05138	-52.0595	2533.94	0.0474	-52.0411	2489.84	0.05173	-51.8856	2027.23	0.06309
-52.574	2667.54	0.05098	-51.9162	2528.67	0.04689	-51.8958	2483.36	0.05042	-51.7355	2023.23	0.06276
-52.4303	2661.92	0.05052	-51.7739	2523.48	0.04617	-51.7504	2478.43	0.04982	-51.5842	2018.53	0.0622
-52.2912	2656.3	0.05011	-51.6307	2518.37	0.04564	-51.606	2472.72	0.04956	-51.4322	2014.14	0.06175
-52.1535	2650.77	0.04963	-51.4881	2513.34	0.04533	-51.4585	2468.83	0.04924	-51.2813	2009.51	0.06139
-52.0153	2645.3	0.04926	-51.344	2508.39	0.04533	-51.3132	2463.7	0.04878	-51.1299	2005.33	0.06109
-51.8742	2639.89	0.04891	-51.1988	2503.52	0.04474	-51.1686	2458.25	0.04776	-50.9785	2000.91	0.06061
-51.7333	2634.57	0.04859	-51.0514	2498.73	0.04408	-51.0266	2454.47	0.04743	-50.8273	1997.23	0.06027
-51.5921	2629.32	0.04833	-50.9005	2494.02	0.04362	-50.8849	2450.1	0.04715	-50.676	1993.3	0.05966
-51.4552	2624.12	0.04774	-50.7527	2489.37	0.04285	-50.7411	2444.36	0.04679	-50.5237	1989.4	0.05937
-51.3152	2618.99	0.04746	-50.6105	2484.78	0.04233	-50.5978	2439.87	0.04562	-50.3709	1986.16	0.05895
-51.174	2613.88	0.04701	-50.4666	2480.23	0.04205	-50.4522	2435.04	0.04526	-50.2174	1982.41	0.05859
-51.0306	2608.81	0.04632	-50.3228	2475.76	0.04183	-50.3077	2430.23	0.04444	-50.0642	1978.27	0.05792
-50.89	2603.77	0.04604	-50.1787	2471.34	0.04179	-50.158	2427.52	0.04418	-49.9093	1974.71	0.05761
-50.7494	2598.78	0.0457	-50.0337	2466.99	0.04104	-50.0066	2423.67	0.04436	-49.7555	1971.16	0.0572
-50.6052	2593.89	0.04522	-49.8847	2462.7	0.04046	-49.856	2419.22	0.04353	-49.6007	1967.66	0.05681
-50.4629	2589.05	0.04483	-49.7346	2458.48	0.03978	-49.7076	2415.3	0.04297	-49.446	1964.1	0.05643
-50.3212	2584.28	0.04431	-49.5836	2454.34	0.03964	-49.5609	2412.28	0.04256	-49.2945	1960.14	0.05608
-50.1811	2579.55	0.04386	-49.4365	2450.25	0.03935	-49.414	2408.32	0.04218	-49.1426	1957.16	0.05563
-50.0419	2574.89	0.04331	-49.2908	2446.21	0.03868	-49.2659	2404.24	0.04133	-48.991	1953.76	0.05514
-49.8943	2570.27	0.04272	-49.1475	2442.24	0.03805	-49.1181	2400.22	0.04095	-48.84	1950.3	0.05468
-49.7393	2565.69	0.04269	-49.0028	2438.32	0.03773	-48.9705	2396.77	0.04049	-48.6884	1946.43	0.05428
-49.5884	2561.15	0.04231	-48.8562	2434.47	0.0373	-48.825	2392.97	0.03971	-48.5363	1942.9	0.05374
-49.4436	2556.68	0.04182	-48.7027	2430.67	0.03697	-48.6782	2389.75	0.03971	-48.3835	1939.74	0.05348
-49.2955	2552.27	0.04153	-48.552	2426.93	0.03653	-48.5294	2385.18	0.03905	-48.2315	1936.27	0.05289
-49.146	2547.9	0.04132	-48.4051	2423.25	0.03605	-48.3823	2382.12	0.03887	-48.0801	1933.14	0.05246
-48.9924	2543.6	0.04092	-48.262	2419.64	0.03556	-48.236	2378.07	0.03773	-47.9286	1930.62	0.05203
-48.8337	2539.34	0.0403	-48.1174	2416.11	0.03494	-48.0866	2375.5	0.03763	-47.7775	1927.48	0.0516
-48.671	2535.14	0.03972	-47.9743	2412.65	0.03459	-47.9376	2372.36	0.03707	-47.6265	1924.35	0.05119
-48.5081	2530.97	0.0394	-47.8316	2409.24	0.03424	-47.7881	2369.02	0.03656	-47.4759	1921.55	0.05088
-48.3459	2526.86	0.0389	-47.6885	2405.87	0.03413	-47.6383	2365.6	0.03617	-47.3259	1918.3	0.05034
-48.1827	2522.79	0.03847	-47.5466	2402.56	0.03348	-47.4887	2360.77	0.03633	-47.1756	1915.55	0.05001
-48.0202	2518.79	0.03791	-47.402	2399.3	0.03276	-47.3387	2356.42	0.03527	-47.0247	1912.63	0.04957
-47.8588	2514.84	0.03752	-47.2584	2396.07	0.03253	-47.1892	2352.95	0.03419	-46.8751	1909.74	0.04908
-47.7021	2510.93	0.03712	-47.115	2392.86	0.03219	-47.0395	2349.93	0.03418	-46.7248	1907.2	0.04858
-47.5459	2507.08	0.03674	-46.9731	2389.68	0.03145	-46.8909	2347.12	0.03346	-46.5752	1904.4	0.04823
-47.3914	2503.26	0.03619	-46.8287	2386.52	0.03107	-46.7422	2344.08	0.03303	-46.4246	1901.28	0.04773
-47.2392	2499.51	0.03582	-46.684	2383.41	0.03106	-46.5929	2340.84	0.03278	-46.2741	1898.37	0.0473
-47.0851	2495.79	0.03547	-46.5377	2380.35	0.03066	-46.445	2337.67	0.03235	-46.1241	1895.48	0.04688
-46.9279	2492.13	0.03507	-46.3901	2377.33	0.03013	-46.2957	2334.49	0.03184	-45.9741	1892.58	0.04643
-46.7731	2488.49	0.03459	-46.2424	2374.34	0.02972	-46.1472	2331.9	0.03139	-45.8245	1889.73	0.04592
-46.6197	2484.9	0.03419	-46.0949	2371.4	0.02908	-45.9964	2329.83	0.03089	-45.6744	1887.66	0.04574
-46.4694	2481.35	0.03363	-45.9482	2368.5	0.02885	-45.8448	2326.46	0.03001	-45.5243	1884.92	0.04532
-46.3194	2477.82	0.03345	-45.7997	2365.62	0.02828	-45.6934	2323.5	0.02997	-45.3743	1882.52	0.04493
-46.1698	2474.33	0.0329	-45.6504	2362.77	0.02793	-45.5418	2320.3	0.02948	-45.2238	1880.04	0.04439
-46.0215	2470.9	0.03245	-45.5006	2359.95	0.02764	-45.3909	2317.65	0.02912	-45.0731	1877.74	0.04396
-45.8743	2467.52	0.03216	-45.3511	2357.17	0.02734	-45.2399	2314.86	0.02846	-44.9227	1875.56	0.04363
-45.7263	2464.17	0.03177	-45.2015	2354.41	0.02666	-45.0878	2312.58	0.0282	-44.7731	1872.74	0.04317
-45.5756	2460.88	0.03139	-45.0529	2351.68	0.02644	-44.9365	2310.33	0.02775	-44.6224	1870.47	0.04275
-45.4247	2457.61	0.03103	-44.9017	2348.98	0.02605	-44.7849	2307.84	0.02749	-44.4712	1868.12	0.04243
-45.2754	2454.37	0.03062	-44.7515	2346.3	0.02593	-44.6343	2305.15	0.02706	-44.3202	1865.99	0.04201
-45.1295	2451.16	0.03027	-44.6012	2343.65	0.02528	-44.4838	2302.39	0.02646	-44.1697	1863.68	0.04156
-44.9855	2447.99	0.0297	-44.4523	2341.03	0.02478	-44.3332	2298.96	0.0263	-44.0189	1860.52	0.04108
-44.841	2444.86	0.02955	-44.3022	2338.44	0.02462	-44.1822	2296.11	0.0258	-43.8678	1858.37	0.04083
-44.695	2441.79	0.02911	-44.1495	2335.89	0.02427	-44.0297	2293.54	0.02547	-43.7167	1856.2	0.04055
-44.5504	2438.75	0.02871	-43.996	2333.36	0.02395	-43.878	2291.06	0.02528	-43.5662	1854.15	0.04009
-44.4058	2435.74	0.02833	-43.8446	2330.84	0.02343	-43.7284	2288.69	0.02513	-43.4151	1851.51	0.03959
-44.2602	2432.73	0.02806	-43.6926	2328.35	0.0232	-43.5797	2286.23	0.02435	-43.2654	1849.33	0.03921
-44.1148	2429.74	0.02759	-43.5403	2325.89	0.02275	-43.4286	2284.23	0.02393	-43.115	1847.33	0.03886
-43.9691	2426.79	0.02726	-43.3877	2323.46	0.0224	-43.2751	2282.7	0.02359	-42.9659	1845.62	0.03849
-43.8237	2423.88	0.02687	-43.2357	2321.04	0.02239	-43.1228	2280.91	0.02329	-42.8159	1843.54	0.0381
-43.6786	2420.99	0.0265	-43.0831	2318.65	0.02202	-42.9718	2278.41	0.02296	-42.6647	1841.82	0.03786
-43.5331	2418.12	0.02597	-42.9301	2316.3	0.0216	-42.8208	2276.28	0.02313	-42.5146	1839.8	0.03746
-43.3858	2415.28	0.02583	-42.7788	2313.98	0.02106	-42.669	2273.94	0.02205	-42.3641	1837.91	0.03716
-43.2416	2412.45	0.02546	-42.6291	2311.68	0.02088	-42.5172	2271.94	0.02203	-42.2131	1835.67	0.03676
-43.0964	2409.64	0.02513	-42.4775	2309.42	0.02085	-42.3645	2269.99	0.02164	-42.062	1833.9	0.0362
-42.9502	2406.85	0.02473	-42.3247	2307.18	0.02036	-42.2096	2267.83	0.0211	-41.9114	1831.97	0.03584
-42.8037	2404.11	0.02441	-42.1709	2304.96	0.01975	-42.0555	2265.76	0.02088	-41.76	1830.13	0.03541
-42.6583	2401.4	0.02413	-42.0168	2302.76	0.02005	-41.9037	2264.03	0.02096	-41.6086	1828.86	0.03537
-42.5134	2398.73	0.02381	-41.8616	2300.58	0.01957	-41.7511	2262.09	0.0207	-41.4576	1826.6	0.03498
-42.3675	2396.09	0.02354	-41.7069	2298.43	0.01919	-41.597	2260.06	0.02023	-41.3056	1824.25	0.03457
-42.2219	2393.5	0.02314	-41.5526	2296.3	0.0192	-41.4423	2257.43	0.01995	-41.1544	1822.18	0.03423
-42.0764	2390.9	0.02281	-41.3979	2294.22	0.01874	-41.2871	2255.09	0.01982	-41.0033	1820.16	0.03396
-41.9309	2388.33	0.02254	-41.243	2292.15	0.01858	-41.1325	2252.88	0.01933	-40.8524	1818.67	0.03351
-41.7869	2385.78	0.02232	-41.087	2290.1	0.01835	-40.9776	2250.66	0.01917	-40.7012	1817.57	0.03341
-41.6425	2383.25	0.0219	-40.931	2288.07	0.0179	-40.822	2248.75	0.01884	-40.5506	1815.69	0.033
-41.4976	2380.73	0.02169	-40.7748	2286.05	0.01791	-40.6671	2247.22	0.01881	-40.4005	1814.11	0.03275
-41.3507	2378.24	0.02141	-40.619	2284.05	0.0177	-40.5125	2245.37	0.01871	-40.2501	1812.42	0.03229
-41.2028	2375.74	0.02103	-40.4637	2282.08	0.01733	-40.3589	2243.85	0.01844	-40.0991	1810.98	0.03217
-41.0558	2373.27	0.02081	-40.3102	2280.13	0.01699	-40.2057	2242.26	0.01819	-39.9471	1809.23	0.03194
-40.9086	2370.8	0.02061	-40.1562	2278.21	0.01663	-40.0529	2240.45	0.01811	-39.796	1807.48	0.03145
-40.7608	2368.34	0.02026	-40.0025	2276.3	0.01696	-39.9003	2238.93	0.01776	-39.6449	1806.07	0.03121
-40.6114	2365.89	0.01991	-39.8484	2274.41	0.01652	-39.7485	2237.19	0.01751	-39.4939	1804.59	0.03061
-40.4616	2363.48	0.0198	-39.6949	2272.56	0.01647	-39.5982	2235.68	0.01737	-39.3424	1803.71	0.03073
-40.3124	2361.1	0.01938	-39.5415	2270.72	0.01626	-39.4483	2234.08	0.017	-39.1905	1801.77	0.0304
-40.1616	2358.76	0.01916	-39.3879	2268.91	0.01603	-39.299	2232.67	0.01675	-39.038	1799.53	0.03
-40.0122	2356.43	0.01895	-39.2343	2267.11	0.01589	-39.1504	2230.81	0.01662	-38.8865	1797.8	0.02977
-39.8629	2354.12	0.01876	-39.0817	2265.32	0.01572	-39.0013	2229.08	0.01648	-38.7349	1796.22	0.0296
-39.7124	2351.79	0.01846	-38.9287	2263.54	0.01529	-38.8524	2227.46	0.01639	-38.5837	1794.68	0.02932
-39.5613	2349.47	0.01821	-38.7753	2261.77	0.01521	-38.7032	2225.93	0.01603	-38.4317	1793.62	0.02906
-39.4112	2347.15	0.01813	-38.6224	2260.02	0.01518	-38.5542	2224.42	0.01591	-38.2797	1792.03	0.0288
-39.2603	2344.83	0.01785	-38.4702	2258.3	0.01504	-38.4059	2223.06	0.016	-38.1277	1790.86	0.02858
-39.1096	2342.51	0.01768	-38.3183	2256.59	0.01489	-38.2568	2221.68	0.01563	-37.9759	1789.53	0.0284
-38.9572	2340.23	0.01733	-38.1662	2254.89	0.01476	-38.1078	2219.64	0.01558	-37.8246	1788.11	0.02822
-38.8041	2337.96	0.01721	-38.0138	2253.19	0.01452	-37.9596	2219.5	0.01627	-37.6734	1785.97	0.02762
-38.6501	2335.7	0.01693	-37.8617	2251.5	0.01444	-37.8118	2218.17	0.01534	-37.5232	1785.57	0.02746
-38.4965	2333.44	0.01676	-37.7108	2249.81	0.01436	-37.6628	2216.49	0.01497	-37.3726	1784.72	0.02749
-38.3427	2331.2	0.01674	-37.5609	2248.13	0.01401	-37.5137	2214.91	0.0152	-37.223	1782.97	0.02716
-38.1892	2328.96	0.01647	-37.4113	2246.46	0.01398	-37.3639	2213.3	0.01485	-37.073	1781.44	0.027
-38.0349	2326.75	0.01626	-37.2616	2244.81	0.01394	-37.2147	2211.35	0.01459	-36.9232	1779.63	0.02663
-37.8805	2324.56	0.0161	-37.1112	2243.17	0.01383	-37.0669	2210.28	0.01465	-36.7734	1777.88	0.02647
-37.7257	2322.39	0.01586	-36.9624	2241.54	0.01348	-36.9191	2208.81	0.01445	-36.6244	1776.36	0.02633
-37.5707	2320.22	0.01588	-36.8137	2239.93	0.01359	-36.7712	2207.25	0.01405	-36.475	1775.07	0.02618
-37.4182	2318.07	0.01552	-36.6646	2238.33	0.01362	-36.6231	2205.92	0.01411	-36.3258	1773.95	0.02595
-37.2656	2315.94	0.01529	-36.5165	2236.73	0.01337	-36.4757	2204.72	0.01396	-36.1769	1772.98	0.02583
-37.1102	2313.82	0.01524	-36.3691	2235.14	0.01296	-36.3273	2203.85	0.01428	-36.0281	1771.5	0.02558
-36.9548	2311.69	0.01511	-36.2217	2233.55	0.01297	-36.1797	2202.19	0.01383	-35.8799	1770.47	0.02544
-36.8004	2309.56	0.01502	-36.0739	2231.95	0.01336	-36.032	2200.27	0.01367	-35.732	1769.06	0.02518
-36.6465	2307.42	0.0149	-35.9261	2230.36	0.01316	-35.8846	2198.26	0.0135	-35.5831	1767.64	0.02503
-36.4905	2305.29	0.01483	-35.7792	2228.78	0.01307	-35.7362	2196.54	0.01338	-35.4354	1766.47	0.02485
-36.3343	2303.17	0.0146	-35.6313	2227.2	0.01276	-35.5878	2195.21	0.01331	-35.2873	1765.32	0.02479
-36.1774	2301.05	0.01455	-35.484	2225.63	0.01276	-35.4385	2193.94	0.01321	-35.1401	1764.19	0.02452
-36.0212	2298.94	0.0144	-35.3368	2224.05	0.01274	-35.2879	2192.56	0.01318	-34.992	1763.02	0.02437
-35.8642	2296.83	0.01422	-35.1904	2222.47	0.01251	-35.138	2191.36	0.01297	-34.8436	1761.63	0.02421
-35.7068	2294.73	0.01419	-35.0434	2220.88	0.01256	-34.9882	2189.69	0.01289	-34.696	1760.08	0.02409
-35.5503	2292.63	0.01394	-34.8961	2219.28	0.01232	-34.8383	2187.76	0.01281	-34.549	1758.78	0.02398
-35.3939	2290.54	0.01391	-34.7488	2217.68	0.01236	-34.6898	2186.16	0.01323	-34.4031	1757.52	0.02374
-35.2391	2288.48	0.01405	-34.602	2216.09	0.01258	-34.5408	2184.21	0.01292	-34.2575	1756.34	0.02359
-35.0826	2286.42	0.01381	-34.4551	2214.5	0.01231	-34.3905	2182.77	0.01292	-34.1126	1754.98	0.02334
-34.9253	2284.35	0.01371	-34.3087	2212.9	0.01225	-34.2404	2181.24	0.01244	-33.9674	1754.01	0.02329
-34.7687	2282.31	0.01361	-34.1621	2211.31	0.01205	-34.0904	2179.92	0.01226	-33.8219	1753.07	0.02326
-34.6114	2280.25	0.01361	-34.0157	2209.72	0.01212	-33.9411	2178.42	0.01241	-33.676	1752.1	0.02321
-34.4536	2278.19	0.01348	-33.8685	2208.12	0.01207	-33.7913	2177.24	0.01247	-33.5294	1750.9	0.02297
-34.2958	2276.13	0.01336	-33.7204	2206.52	0.01211	-33.6415	2175.69	0.01222	-33.382	1749.83	0.02292
-34.1401	2274.07	0.01341	-33.5727	2204.9	0.01195	-33.4915	2174.07	0.01231	-33.2345	1748.32	0.02277
-33.9844	2272	0.01326	-33.4248	2203.29	0.01198	-33.3419	2172.23	0.01232	-33.0868	1747.47	0.02266
-33.8286	2269.93	0.01325	-33.2764	2201.68	0.01201	-33.191	2170.81	0.0121	-32.9387	1746.35	0.0225
-33.6734	2267.85	0.01313	-33.1281	2200.07	0.01186	-33.0393	2169.22	0.01207	-32.7905	1744.84	0.02235
-33.5185	2265.74	0.01301	-32.9799	2198.46	0.01178	-32.8884	2167.75	0.01217	-32.6413	1743.59	0.02232
-33.3632	2263.64	0.01305	-32.8317	2196.84	0.0118	-32.7381	2166.03	0.01202	-32.4925	1742.31	0.02224
-33.2083	2261.51	0.01302	-32.6834	2195.21	0.01172	-32.5882	2165.12	0.01209	-32.3442	1740.94	0.02213
-33.055	2259.4	0.013	-32.5347	2193.58	0.01168	-32.4386	2163.61	0.01196	-32.1962	1739.73	0.02206
-32.9014	2257.3	0.01292	-32.3867	2191.94	0.01164	-32.29	2161.82	0.01195	-32.0471	1738.62	0.02193
-32.7479	2255.21	0.01293	-32.2376	2190.28	0.01181	-32.1415	2160.42	0.01201	-31.8986	1737.65	0.02187
-32.5932	2253.12	0.01296	-32.0877	2188.61	0.01179	-31.9909	2158.82	0.01199	-31.7498	1736.5	0.02179
-32.4379	2251.02	0.01289	-31.9383	2186.94	0.0116	-31.8412	2157.06	0.012	-31.6005	1735.25	0.0217
-32.2824	2248.93	0.01297	-31.7888	2185.26	0.01165	-31.6914	2155.29	0.01178	-31.4511	1733.99	0.02162
-32.1286	2246.83	0.01306	-31.6392	2183.57	0.01157	-31.5425	2153.53	0.01176	-31.3017	1732.84	0.02153
-31.9747	2244.73	0.01291	-31.4905	2181.87	0.01162	-31.393	2151.93	0.01193	-31.152	1731.73	0.02143
-31.8206	2242.63	0.0128	-31.3416	2180.17	0.01157	-31.2421	2150.81	0.01221	-31.0028	1730.82	0.02142
-31.6679	2240.53	0.01288	-31.1926	2178.47	0.01157	-31.0917	2149.83	0.0118	-30.853	1729.62	0.02137
-31.5166	2238.42	0.01301	-31.0428	2176.76	0.01153	-30.9429	2148.62	0.01177	-30.7031	1728.01	0.02127
-31.3644	2236.31	0.01275	-30.8926	2175.05	0.01153	-30.7933	2147.27	0.01197	-30.5534	1726.53	0.02121
-31.2122	2234.21	0.01283	-30.7429	2173.33	0.01156	-30.6439	2145.68	0.01184	-30.4039	1725.14	0.02114
-31.0598	2232.08	0.01277	-30.5933	2171.6	0.01155	-30.4943	2144.3	0.01189	-30.254	1724.06	0.02104
-30.9086	2229.94	0.01278	-30.4427	2169.86	0.01158	-30.3442	2142.56	0.01192	-30.1041	1723.12	0.02103
-30.7576	2227.79	0.01289	-30.2927	2168.11	0.01169	-30.1938	2141.21	0.01175	-29.9539	1722.12	0.02105
-30.606	2225.63	0.01291	-30.1424	2166.36	0.01181	-30.0438	2139.01	0.01183	-29.8035	1720.86	0.02089
-30.4544	2223.5	0.01297	-29.9929	2164.6	0.01166	-29.8945	2138	0.01172	-29.653	1720	0.02094
-30.3026	2221.37	0.0129	-29.8437	2162.83	0.01163	-29.7455	2136.67	0.01192	-29.5031	1718.66	0.0209
-30.1511	2219.23	0.01307	-29.6936	2161.07	0.01173	-29.5959	2135.01	0.01178	-29.3523	1717.5	0.02082
-30	2217.09	0.01308	-29.5434	2159.29	0.0118	-29.447	2133.55	0.01195	-29.2021	1716.4	0.02077
-29.8478	2214.93	0.01306	-29.3926	2157.51	0.01183	-29.2968	2131.8	0.0118	-29.0519	1715.45	0.02078
-29.6965	2212.76	0.01319	-29.2419	2155.71	0.01197	-29.1459	2130.13	0.012	-28.9007	1714.26	0.02075
-29.5459	2210.58	0.01316	-29.0916	2153.89	0.01196	-28.9948	2127.91	0.01157	-28.7502	1712.65	0.02067
-29.3958	2208.41	0.01326	-28.9415	2152.05	0.01209	-28.8441	2126.25	0.0117	-28.5997	1711.08	0.02059
-29.2448	2206.24	0.01332	-28.7911	2150.2	0.01199	-28.693	2124.08	0.01161	-28.4494	1709.69	0.02057
-29.0943	2204.07	0.01327	-28.6399	2148.33	0.012	-28.5427	2123.07	0.01208	-28.2993	1708.62	0.02052
-28.9442	2201.88	0.01327	-28.4891	2146.47	0.01192	-28.3925	2121.36	0.01207	-28.1488	1707.64	0.02059
-28.7948	2199.68	0.01357	-28.3381	2144.59	0.01209	-28.2415	2119.63	0.01207	-27.9977	1706.63	0.02057
-28.6451	2197.46	0.01368	-28.1877	2142.71	0.01213	-28.0905	2117.95	0.01207	-27.8476	1705.62	0.02059
-28.4965	2195.22	0.01362	-28.0363	2140.82	0.01228	-27.9396	2116.53	0.01202	-27.6969	1704.45	0.02062
-28.3477	2192.98	0.01379	-27.8857	2138.93	0.01235	-27.7889	2114.77	0.01214	-27.5463	1703.21	0.02062
-28.1988	2190.75	0.01389	-27.7343	2137.02	0.01248	-27.6387	2112.88	0.01215	-27.3958	1702.03	0.02053
-28.0503	2188.51	0.01396	-27.5819	2135.1	0.01264	-27.489	2110.78	0.01217	-27.2453	1701.09	0.02057
-27.9023	2186.25	0.01399	-27.4305	2133.17	0.01258	-27.3391	2109.27	0.01225	-27.0944	1699.92	0.02052
-27.7543	2183.99	0.01429	-27.2787	2131.23	0.0127	-27.1899	2107.56	0.0123	-26.9433	1698.65	0.02052
-27.6065	2181.71	0.01423	-27.1261	2129.28	0.01283	-27.0399	2105.93	0.01236	-26.7923	1697.11	0.02052
-27.4592	2179.4	0.01419	-26.9733	2127.3	0.01281	-26.8885	2104.45	0.01232	-26.641	1695.54	0.02054
-27.3121	2177.08	0.01432	-26.8204	2125.3	0.01281	-26.7369	2102.35	0.01247	-26.4898	1694.15	0.02053
-27.1652	2174.74	0.01446	-26.6679	2123.28	0.01299	-26.585	2100.32	0.01254	-26.3391	1693.04	0.02056
-27.0173	2172.39	0.01463	-26.5153	2121.23	0.01311	-26.4336	2098.38	0.01269	-26.1879	1691.94	0.02061
-26.8698	2170.02	0.01472	-26.3621	2119.15	0.01321	-26.2828	2095.97	0.01266	-26.0376	1690.88	0.0206
-26.7225	2167.63	0.01487	-26.2086	2117.04	0.01336	-26.1312	2094.28	0.01291	-25.8865	1689.72	0.02065
-26.5757	2165.2	0.0151	-26.056	2114.9	0.01336	-25.9795	2092.25	0.01306	-25.7356	1688.35	0.02069
-26.426	2162.74	0.01515	-25.9025	2112.73	0.01364	-25.828	2090.52	0.01298	-25.5849	1687.19	0.02076
-26.2771	2160.24	0.0155	-25.7497	2110.53	0.01368	-25.6765	2088.76	0.01316	-25.4346	1686.03	0.02075
-26.1303	2157.71	0.01555	-25.5975	2108.3	0.01376	-25.5255	2086.85	0.01318	-25.2845	1684.89	0.02077
-25.9839	2155.14	0.01568	-25.4449	2106.05	0.01408	-25.3747	2085.24	0.01337	-25.1342	1683.59	0.0208
-25.8373	2152.55	0.01589	-25.2916	2103.78	0.0141	-25.2229	2083.35	0.014	-24.983	1682.22	0.02081
-25.69	2149.91	0.01599	-25.1387	2101.48	0.01433	-25.0718	2082.04	0.01356	-24.8311	1680.58	0.02088
-25.5429	2147.21	0.0163	-24.9858	2099.14	0.0145	-24.9197	2079.94	0.01358	-24.6798	1678.98	0.02091
-25.3958	2144.48	0.01648	-24.8327	2096.76	0.01462	-24.768	2078.16	0.01355	-24.528	1677.74	0.02098
-25.2476	2141.72	0.01675	-24.6802	2094.33	0.01473	-24.6168	2076.61	0.01382	-24.3761	1676.45	0.02104
-25.1001	2138.89	0.01688	-24.5282	2091.86	0.01494	-24.4651	2074.65	0.01399	-24.2241	1675.12	0.02106
-24.952	2136	0.01709	-24.3765	2089.35	0.01528	-24.3139	2072.5	0.0142	-24.0731	1673.97	0.02114
-24.8029	2133.06	0.01737	-24.2237	2086.79	0.0154	-24.1626	2069.92	0.01415	-23.9231	1672.62	0.02122
-24.6545	2130.09	0.01764	-24.0707	2084.19	0.01553	-24.0108	2067.93	0.01434	-23.7733	1671.25	0.02128
-24.5058	2127.06	0.01784	-23.9177	2081.54	0.01577	-23.8598	2065.32	0.01465	-23.6237	1669.88	0.02139
-24.3576	2123.97	0.01815	-23.7657	2078.83	0.01591	-23.7097	2062.7	0.01485	-23.4728	1668.66	0.02144
-24.2091	2120.8	0.0184	-23.6133	2076.07	0.01627	-23.56	2060.19	0.01513	-23.3227	1667.42	0.02151
-24.061	2117.54	0.01873	-23.4612	2073.25	0.0165	-23.4096	2058.1	0.01525	-23.1724	1665.87	0.02158
-23.9127	2114.19	0.01901	-23.3088	2070.37	0.0169	-23.2593	2055.47	0.01534	-23.0224	1664.2	0.02164
-23.765	2110.76	0.0194	-23.1576	2067.42	0.01718	-23.1096	2053.3	0.01542	-22.8721	1662.42	0.02174
-23.6169	2107.24	0.01976	-23.0064	2064.41	0.01759	-22.9605	2051.05	0.0157	-22.7216	1660.79	0.02184
-23.4687	2103.61	0.0201	-22.8563	2061.33	0.01776	-22.8116	2048.66	0.01601	-22.572	1659.43	0.02194
-23.32	2099.9	0.02051	-22.7072	2058.16	0.01795	-22.6629	2046.09	0.01616	-22.4216	1658.2	0.02207
-23.1706	2096.07	0.021	-22.5586	2054.91	0.0182	-22.515	2043.37	0.0164	-22.2714	1656.88	0.02219
-23.0216	2092.14	0.02136	-22.4099	2051.57	0.01852	-22.3669	2040.62	0.01664	-22.1204	1655.38	0.02228
-22.8722	2088.09	0.02178	-22.2617	2048.14	0.01896	-22.2182	2037.77	0.01703	-21.9699	1653.73	0.0224
-22.7224	2083.93	0.02239	-22.1129	2044.61	0.0192	-22.0698	2034.97	0.01711	-21.8196	1652.23	0.02252
-22.5721	2079.63	0.02281	-21.9637	2040.97	0.01963	-21.9217	2032.44	0.01745	-21.6699	1650.9	0.02266
-22.4217	2075.19	0.02331	-21.8147	2037.22	0.02011	-21.7727	2029.52	0.01789	-21.5199	1649.35	0.02275
-22.2717	2070.6	0.02394	-21.6658	2033.35	0.02047	-21.6239	2026.55	0.01811	-21.3697	1647.78	0.02285
-22.1222	2065.84	0.02448	-21.5165	2029.37	0.02086	-21.4746	2023.1	0.01825	-21.2195	1645.96	0.02302
-21.973	2060.91	0.02523	-21.3669	2025.28	0.02139	-21.3248	2019.78	0.01875	-21.0693	1643.98	0.02314
-21.8239	2055.79	0.02587	-21.2182	2021.07	0.02188	-21.1749	2016.56	0.0189	-20.9194	1642.13	0.02332
-21.675	2050.46	0.0265	-21.0693	2016.73	0.02241	-21.0247	2013.52	0.01931	-20.7695	1640.41	0.02347
-21.5249	2044.92	0.02724	-20.92	2012.25	0.02287	-20.8743	2010.17	0.01959	-20.6193	1638.81	0.02364
-21.3749	2039.15	0.02802	-20.7706	2007.62	0.02348	-20.7243	2007.02	0.02006	-20.4697	1637.3	0.02379
-21.2249	2033.16	0.02875	-20.6212	2002.86	0.02403	-20.5742	2004.05	0.02035	-20.3196	1635.66	0.024
-21.0749	2026.92	0.02963	-20.471	1997.95	0.02468	-20.4248	2000.84	0.02068	-20.1697	1633.85	0.0242
-20.9251	2020.46	0.03053	-20.3201	1992.9	0.02525	-20.2747	1997.38	0.02103	-20.0197	1632.05	0.02441
-20.7751	2013.76	0.03143	-20.1692	1987.7	0.02582	-20.1248	1993.49	0.02155	-19.8695	1630.25	0.02463
-20.6251	2006.81	0.03233	-20.019	1982.36	0.02644	-19.9748	1989.86	0.02195	-19.719	1628.42	0.02479
-20.475	1999.68	0.03329	-19.8696	1976.87	0.02706	-19.8247	1986.24	0.02227	-19.5692	1626.55	0.02498
-20.3252	1992.25	0.03431	-19.7201	1971.24	0.02778	-19.6748	1982.41	0.0226	-19.4195	1624.38	0.02517
-20.1757	1984.56	0.03537	-19.5712	1965.45	0.02846	-19.5247	1978.82	0.02322	-19.2694	1622.09	0.02542
-20.0264	1976.66	0.03648	-19.423	1959.51	0.02906	-19.3764	1975	0.02387	-19.1194	1619.78	0.02564
-19.8774	1968.48	0.03756	-19.274	1953.41	0.02976	-19.2294	1970.43	0.02431	-18.9693	1617.64	0.02589
-19.7273	1960.08	0.03872	-19.1249	1947.17	0.03053	-19.0828	1965.76	0.02487	-18.8191	1615.57	0.02611
-19.5779	1951.41	0.04002	-18.9755	1940.78	0.0314	-18.9365	1960.98	0.02524	-18.6689	1613.59	0.02638
-19.4277	1942.53	0.04123	-18.8261	1934.23	0.03209	-18.7893	1956.11	0.02578	-18.5183	1611.49	0.02669
-19.2779	1933.36	0.04256	-18.6764	1927.52	0.03288	-18.6422	1951.26	0.02649	-18.3682	1609.19	0.02695
-19.1285	1923.97	0.04387	-18.5272	1920.65	0.03371	-18.4941	1946.34	0.02687	-18.2178	1606.8	0.02725
-18.9798	1914.3	0.04524	-18.3788	1913.62	0.03463	-18.3455	1941.27	0.02755	-18.0679	1604.52	0.02754
-18.8324	1904.42	0.04669	-18.23	1906.43	0.03541	-18.1964	1935.82	0.02806	-17.9187	1602.27	0.02785
-18.6843	1894.26	0.04815	-18.0816	1899.09	0.03625	-18.0465	1930.1	0.0287	-17.7694	1599.89	0.02811
-18.5358	1883.89	0.04968	-17.9335	1891.59	0.03717	-17.896	1924.43	0.02932	-17.6193	1597.31	0.02843
-18.3871	1873.24	0.0511	-17.7851	1883.95	0.03816	-17.7454	1918.68	0.02995	-17.4698	1594.43	0.02875
-18.2384	1862.39	0.05276	-17.6364	1876.15	0.03905	-17.5945	1912.77	0.03054	-17.3201	1591.53	0.02907
-18.0896	1851.26	0.05435	-17.4885	1868.21	0.04	-17.4432	1906.61	0.0313	-17.1708	1588.83	0.02942
-17.9406	1839.93	0.05611	-17.3404	1860.13	0.04096	-17.2919	1900.19	0.03182	-17.0209	1586.29	0.02977
-17.7912	1828.32	0.05784	-17.1919	1851.91	0.04197	-17.1411	1893.6	0.03246	-16.8711	1583.72	0.03014
-17.6424	1816.52	0.05959	-17.0421	1843.54	0.04297	-16.9903	1887.43	0.03322	-16.7213	1581.1	0.03051
-17.4935	1804.45	0.06141	-16.8934	1835.04	0.04398	-16.8403	1881.09	0.03388	-16.572	1578.19	0.03089
-17.3446	1792.2	0.06327	-16.7448	1826.41	0.04506	-16.69	1875.08	0.03447	-16.4225	1575.15	0.03128
-17.1942	1779.73	0.06516	-16.5953	1817.64	0.04619	-16.5395	1868.97	0.03522	-16.2732	1572.32	0.03165
-17.0437	1767.06	0.06704	-16.4453	1808.74	0.0472	-16.3898	1862.57	0.03575	-16.1236	1569.48	0.03206
-16.8921	1754.18	0.06905	-16.2951	1799.7	0.04827	-16.2395	1856.19	0.03642	-15.9734	1566.61	0.0325
-16.7407	1741.1	0.07102	-16.1451	1790.54	0.04934	-16.0897	1849.73	0.03704	-15.8234	1563.23	0.03288
-16.5885	1727.81	0.07307	-15.9957	1781.26	0.05046	-15.9397	1843.31	0.03773	-15.6736	1559.59	0.03322
-16.4361	1714.34	0.07504	-15.8472	1771.85	0.05162	-15.7903	1837.03	0.0384	-15.5236	1556.15	0.03362
-16.2839	1700.71	0.07716	-15.6978	1762.34	0.05271	-15.6405	1830.4	0.039	-15.3739	1552.9	0.03406
-16.1312	1686.91	0.07918	-15.5472	1752.71	0.0538	-15.4907	1823.52	0.03958	-15.2238	1549.66	0.0345
-15.9785	1672.95	0.08126	-15.3976	1742.99	0.05488	-15.3412	1816.5	0.0402	-15.0743	1546.47	0.03492
-15.8257	1658.84	0.08338	-15.247	1733.18	0.05592	-15.1912	1809.2	0.0406	-14.9249	1543.13	0.03538
-15.6728	1644.58	0.08545	-15.0953	1723.27	0.05685	-15.0407	1802.42	0.04155	-14.7751	1539.61	0.03584
-15.5193	1630.18	0.08749	-14.9445	1713.28	0.05796	-14.8901	1795.86	0.0423	-14.6262	1536.09	0.0363
-15.3664	1615.66	0.08947	-14.7944	1703.19	0.05894	-14.7403	1789.07	0.04291	-14.4768	1532.64	0.03674
-15.2145	1601.02	0.09142	-14.6439	1693.02	0.06001	-14.5907	1782.27	0.04335	-14.3274	1529.15	0.03722
-15.0628	1586.28	0.09336	-14.4938	1682.77	0.06096	-14.4414	1775.44	0.04397	-14.1788	1525.4	0.03768
-14.9108	1571.44	0.09516	-14.345	1672.45	0.06196	-14.292	1768.42	0.0446	-14.029	1521.39	0.03815
-14.76	1556.51	0.09697	-14.1982	1662.06	0.06287	-14.1424	1761.2	0.04518	-13.8799	1517.34	0.03864
-14.6098	1541.48	0.09869	-14.0495	1651.6	0.06391	-13.9929	1754.02	0.04585	-13.7302	1513.32	0.03911
-14.4596	1526.38	0.10047	-13.9007	1641.07	0.06507	-13.8434	1747.01	0.04649	-13.5801	1509.51	0.03961
-14.3102	1511.21	0.10214	-13.7511	1630.48	0.06599	-13.6938	1739.82	0.04711	-13.4307	1505.79	0.04012
-14.161	1496	0.10376	-13.6006	1619.83	0.06698	-13.544	1732.62	0.04781	-13.2807	1502.02	0.04062
-14.0117	1480.75	0.10547	-13.4499	1609.13	0.06794	-13.3941	1725.04	0.04839	-13.131	1497.95	0.04113
-13.8619	1465.48	0.10711	-13.2991	1598.4	0.06892	-13.2436	1717.21	0.04905	-12.9814	1493.71	0.04158
-13.7117	1450.18	0.10853	-13.1496	1587.63	0.06992	-13.0935	1709.49	0.04969	-12.8308	1489.62	0.04207
-13.5619	1434.88	0.11004	-12.9998	1576.83	0.07089	-12.9434	1701.91	0.05035	-12.681	1485.64	0.04258
-13.4119	1419.58	0.11171	-12.85	1566.01	0.07189	-12.7923	1694.5	0.05096	-12.5314	1481.46	0.04313
-13.2614	1404.29	0.11332	-12.7005	1555.16	0.07281	-12.6418	1687.07	0.05158	-12.382	1477	0.04365
-13.1113	1389.04	0.11483	-12.5503	1544.3	0.0738	-12.4916	1679.68	0.05215	-12.2328	1472.36	0.04419
-12.9617	1373.82	0.11635	-12.4	1533.43	0.0747	-12.3414	1672.25	0.0528	-12.0831	1467.73	0.04471
-12.8127	1358.63	0.11788	-12.2501	1522.55	0.07564	-12.1913	1664.62	0.05347	-11.9329	1463.36	0.04527
-12.6618	1343.5	0.11934	-12.1004	1511.66	0.07664	-12.0419	1656.85	0.05408	-11.7828	1458.92	0.04583
-12.5106	1328.41	0.12083	-11.9515	1500.77	0.07774	-11.8918	1649.28	0.05476	-11.6334	1454.61	0.04639
-12.3589	1313.38	0.1222	-11.8022	1489.89	0.07847	-11.7419	1641.59	0.05537	-11.4834	1450.14	0.04694
-12.2071	1298.43	0.12377	-11.6523	1479	0.07939	-11.5923	1633.89	0.05585	-11.3336	1445.44	0.04749
-12.0561	1283.57	0.12513	-11.5031	1468.12	0.08039	-11.4416	1626.24	0.05656	-11.1845	1440.78	0.04804
-11.9057	1268.8	0.1266	-11.3517	1457.26	0.08133	-11.2916	1618.34	0.05721	-11.0355	1436.22	0.04857
-11.7552	1254.13	0.12783	-11.2009	1446.4	0.0823	-11.1416	1610.23	0.05786	-10.8856	1431.59	0.04919
-11.6054	1239.56	0.1293	-11.0495	1435.57	0.08317	-10.9913	1602.14	0.05856	-10.7351	1426.57	0.04969
-11.4553	1225.1	0.13047	-10.8987	1424.77	0.08427	-10.8407	1594.21	0.05919	-10.5857	1421.44	0.05024
-11.3058	1210.77	0.13191	-10.7485	1413.98	0.08509	-10.6897	1586.29	0.05969	-10.4366	1416.28	0.05079
-11.1561	1196.55	0.13298	-10.5984	1403.23	0.08588	-10.539	1578.56	0.06056	-10.2878	1411.25	0.05138
-11.0064	1182.45	0.13433	-10.4491	1392.5	0.08682	-10.3889	1570.87	0.06125	-10.1383	1406.4	0.05196
-10.8573	1168.48	0.13533	-10.2999	1381.8	0.08775	-10.2399	1563.08	0.06182	-9.98895	1401.54	0.05255
-10.7084	1154.64	0.13674	-10.1504	1371.12	0.08871	-10.0907	1555.05	0.06232	-9.83891	1396.55	0.05311
-10.5605	1140.92	0.13775	-10.0005	1360.47	0.08958	-9.94132	1546.98	0.06295	-9.68893	1391.37	0.05371
-10.4124	1127.35	0.1388	-9.85068	1349.83	0.0905	-9.79138	1538.95	0.06366	-9.53982	1386.2	0.05431
-10.2653	1113.91	0.13985	-9.70067	1339.21	0.09146	-9.64143	1531.11	0.06425	-9.38982	1381.11	0.05489
-10.1184	1100.6	0.14093	-9.55187	1328.61	0.09238	-9.49176	1523.22	0.06488	-9.23983	1375.94	0.05547
-9.97088	1087.43	0.1421	-9.403	1318.03	0.09328	-9.34101	1515.18	0.06552	-9.0902	1370.49	0.05601
-9.82234	1074.39	0.14304	-9.25345	1307.46	0.09418	-9.1907	1506.97	0.06618	-8.94081	1364.93	0.05663
-9.67357	1061.48	0.14404	-9.10365	1296.92	0.0951	-9.04049	1498.76	0.06687	-8.7913	1359.32	0.05724
-9.52466	1048.72	0.14505	-8.95339	1286.41	0.09599	-8.89099	1490.61	0.0677	-8.6416	1353.84	0.05782
-9.37602	1036.08	0.14597	-8.80361	1275.92	0.09691	-8.74296	1482.58	0.06835	-8.49198	1348.5	0.05841
-9.22761	1023.57	0.1469	-8.65296	1265.46	0.0978	-8.59616	1474.78	0.06888	-8.34215	1343.24	0.059
-9.07978	1011.17	0.14791	-8.50331	1255.02	0.09866	-8.44855	1467.06	0.0695	-8.19299	1337.87	0.05961
-8.93208	998.882	0.14881	-8.35273	1244.62	0.09955	-8.30009	1459.08	0.07013	-8.04271	1332.3	0.06023
-8.78358	986.714	0.14975	-8.20299	1234.25	0.10045	-8.15139	1450.97	0.0707	-7.89294	1326.7	0.06081
-8.63551	974.66	0.15063	-8.05332	1223.91	0.10134	-8.00197	1442.93	0.07129	-7.74347	1321.24	0.0614
-8.48734	962.729	0.1515	-7.90397	1213.6	0.10225	-7.85233	1435.02	0.07186	-7.59412	1315.75	0.06198
-8.33994	950.925	0.15229	-7.75512	1203.33	0.10319	-7.70194	1427.16	0.07257	-7.44459	1310.07	0.06258
-8.19221	939.248	0.15314	-7.6052	1193.08	0.10406	-7.55196	1419.13	0.07322	-7.29481	1304.16	0.06319
-8.04427	927.699	0.15392	-7.45557	1182.86	0.10501	-7.40206	1410.9	0.07388	-7.14549	1298.23	0.06379
-7.89646	916.282	0.15477	-7.30576	1172.67	0.106	-7.25211	1402.73	0.07452	-6.99536	1292.49	0.0644
-7.74861	905.002	0.15552	-7.1559	1162.53	0.10691	-7.102	1394.75	0.07515	-6.84544	1286.86	0.06498
-7.60079	893.862	0.15622	-7.00617	1152.42	0.10779	-6.95229	1386.91	0.07583	-6.69515	1281.28	0.06559
-7.45246	882.867	0.15692	-6.8576	1142.36	0.10873	-6.80304	1379.11	0.07649	-6.54451	1275.64	0.06621
-7.30412	872.017	0.15774	-6.70851	1132.33	0.10974	-6.65404	1371.35	0.07719	-6.39385	1269.79	0.06683
-7.15547	861.307	0.15845	-6.55904	1122.35	0.11073	-6.50446	1363.3	0.07784	-6.24368	1263.86	0.06737
-7.00747	850.743	0.15919	-6.40952	1112.4	0.11174	-6.3545	1355.28	0.07849	-6.09334	1258.17	0.06794
-6.85983	840.268	0.1599	-6.25977	1102.5	0.11264	-6.20504	1347.29	0.07904	-5.9435	1252.44	0.06855
-6.7111	829.977	0.16061	-6.10971	1092.65	0.1136	-6.05501	1339.44	0.07981	-5.7935	1246.5	0.06916
-6.56234	819.835	0.16135	-5.96125	1082.85	0.11458	-5.90596	1331.62	0.08058	-5.64371	1240.34	0.06978
-6.41392	809.78	0.16201	-5.81213	1073.09	0.11558	-5.75766	1323.56	0.08126	-5.49424	1234.29	0.0704
-6.26513	799.909	0.16274	-5.66315	1063.38	0.11662	-5.60854	1315.29	0.08195	-5.34408	1228.43	0.07099
-6.11638	790.133	0.16335	-5.51292	1053.71	0.11764	-5.4597	1307.06	0.08267	-5.19337	1222.68	0.07158
-5.96753	780.531	0.16403	-5.36322	1044.09	0.11867	-5.31052	1298.98	0.08339	-5.04337	1216.93	0.07219
-5.81833	771.017	0.16475	-5.21344	1034.52	0.11971	-5.16162	1291.05	0.08407	-4.892	1210.99	0.07277
-5.6691	761.669	0.16549	-5.06397	1025	0.12076	-5.01234	1283.18	0.08482	-4.74088	1205.04	0.07336
-5.51981	752.405	0.1661	-4.9147	1015.54	0.12182	-4.86035	1275.32	0.08551	-4.59044	1199.23	0.07392
-5.37076	743.302	0.1668	-4.76501	1006.13	0.12287	-4.70874	1267.4	0.08621	-4.43989	1193.37	0.07452
-5.22145	734.273	0.16746	-4.61551	996.784	0.12384	-4.55988	1259.34	0.08686	-4.28939	1187.37	0.0751
-5.07312	725.403	0.16811	-4.46649	987.488	0.12485	-4.41043	1251.33	0.08757	-4.13931	1181.19	0.07568
-4.92383	716.608	0.1687	-4.31743	978.249	0.12586	-4.26061	1243.47	0.08831	-3.98941	1175.05	0.07627
-4.77468	707.965	0.16944	-4.16855	969.067	0.12688	-4.11158	1235.64	0.08903	-3.83916	1169.08	0.07685
-4.62596	699.399	0.17002	-4.01938	959.947	0.12783	-3.96169	1227.75	0.08975	-3.68888	1163.26	0.07743
-4.47675	690.985	0.17064	-3.86867	950.897	0.1288	-3.81127	1219.71	0.09045	-3.53899	1157.44	0.078
-4.32701	682.649	0.1714	-3.7186	941.896	0.12978	-3.66118	1211.63	0.09123	-3.38887	1151.49	0.07861
-4.17764	674.46	0.17204	-3.56848	932.961	0.13072	-3.51146	1203.54	0.09192	-3.2383	1145.49	0.07924
-4.02861	666.349	0.17262	-3.41868	924.076	0.13164	-3.3614	1195.65	0.09263	-3.08879	1139.45	0.07972
-3.8797	658.384	0.17324	-3.2681	915.249	0.13255	-3.21213	1187.86	0.09335	-2.93951	1133.59	0.0803
-3.73089	650.495	0.17381	-3.11869	906.484	0.13344	-3.06222	1180.19	0.09406	-2.79022	1127.59	0.08089
-3.58224	642.712	0.1744	-2.96927	897.789	0.13431	-2.91151	1172.53	0.09475	-2.6417	1121.39	0.08147
-3.43311	635.038	0.17503	-2.81883	889.15	0.13516	-2.76163	1164.77	0.09544	-2.49214	1115.19	0.08205
-3.28346	627.468	0.17558	-2.66888	880.583	0.13598	-2.61138	1156.95	0.09613	-2.34213	1109.19	0.08262
-3.13325	620.001	0.17614	-2.51892	872.074	0.13678	-2.4616	1149.2	0.09682	-2.19214	1103.29	0.08318
-2.98361	612.633	0.1767	-2.36951	863.636	0.13756	-2.31145	1141.57	0.09755	-2.04221	1097.5	0.0838
-2.83432	605.361	0.17722	-2.21989	855.256	0.13832	-2.16135	1133.96	0.09823	-1.89269	1091.54	0.0844
-2.68499	598.179	0.17778	-2.07055	846.949	0.1391	-2.01119	1126.35	0.0989	-1.74296	1085.45	0.08492
-2.53618	591.089	0.17829	-1.92121	838.703	0.13988	-1.86098	1118.61	0.09957	-1.59357	1079.56	0.0855
-2.38671	584.091	0.17878	-1.77088	830.529	0.14052	-1.71049	1110.84	0.10018	-1.44431	1073.7	0.08608
-2.23764	577.19	0.1793	-1.62191	822.414	0.14115	-1.5597	1103.13	0.101	-1.29495	1067.7	0.08665
-2.08844	570.379	0.17977	-1.4733	814.371	0.14183	-1.40897	1095.57	0.10167	-1.14605	1061.55	0.08728
-1.9386	563.661	0.18027	-1.32358	806.387	0.14249	-1.25901	1088.16	0.10233	-0.99703	1055.4	0.08789
-1.78917	557.03	0.18072	-1.17313	798.474	0.14318	-1.10929	1080.8	0.10295	-0.84836	1049.46	0.08846
-1.63888	550.49	0.18119	-1.02313	790.622	0.14385	-0.95921	1073.48	0.10358	-0.69969	1043.62	0.08905
-1.48918	544.035	0.18154	-0.8733	782.843	0.14448	-0.80903	1066.05	0.10425	-0.55083	1037.83	0.08965
-1.33954	537.665	0.182	-0.72381	775.127	0.14515	-0.65943	1058.61	0.10489	-0.40146	1031.87	0.09023
-1.18937	531.382	0.18246	-0.57382	767.485	0.14576	-0.50911	1051.26	0.10554	-0.25216	1025.91	0.0908
-1.03911	525.185	0.18288	-0.42391	759.906	0.14641	-0.35888	1044.05	0.10616	-0.1023	1020.1	0.09139
-0.8889	519.07	0.18331	-0.27454	752.4	0.14705	-0.20925	1036.82	0.10683	0.04762	1014.27	0.09198
-0.73899	513.035	0.18375	-0.12467	744.956	0.14765	-0.05912	1029.53	0.10747	0.19807	1008.29	0.09261
-0.58907	507.08	0.1842	0.02612	737.585	0.14828	0.0912	1022.2	0.10813	0.3478	1002.17	0.0932
-0.43872	501.203	0.18461	0.17662	730.278	0.14897	0.24151	1014.86	0.10878	0.49824	996.206	0.09382
-0.28848	495.405	0.18506	0.32661	723.045	0.14961	0.39159	1007.63	0.10948	0.64798	990.371	0.09445
-0.13774	489.686	0.18544	0.47717	715.874	0.15024	0.54134	1000.58	0.1101	0.79833	984.641	0.09508
0.01302	484.042	0.18584	0.62679	708.774	0.15093	0.69164	993.589	0.11072	0.94802	978.859	0.09566
0.16475	478.471	0.18631	0.77689	701.734	0.15157	0.8421	986.655	0.11139	1.09745	972.956	0.09626
0.31558	472.972	0.18675	0.92761	694.763	0.15225	0.99248	979.718	0.11205	1.24774	967.174	0.09683
0.46556	467.545	0.18718	1.07831	687.853	0.15293	1.14283	972.713	0.1127	1.39714	961.485	0.09742
0.61589	462.189	0.18762	1.229	681.013	0.15359	1.29307	965.716	0.11336	1.54677	955.675	0.09803
0.76621	456.901	0.18801	1.38051	674.234	0.15428	1.44324	958.864	0.11405	1.69647	949.718	0.09866
0.9164	451.678	0.18847	1.53106	667.525	0.15502	1.59418	952.1	0.11471	1.84682	943.833	0.09926
1.06658	446.523	0.18894	1.68151	660.877	0.15573	1.74498	945.276	0.1154	1.99643	938.124	0.09986
1.21676	441.434	0.18941	1.83191	654.297	0.15646	1.89575	938.391	0.11608	2.14627	932.517	0.10048
1.36635	436.41	0.18984	1.98264	647.779	0.15719	2.04637	931.435	0.11676	2.29628	926.921	0.10109
1.51662	431.449	0.19034	2.13345	641.322	0.15796	2.19699	924.582	0.11745	2.44665	921.221	0.10172
1.66682	426.553	0.19077	2.28422	634.924	0.15872	2.34732	917.848	0.11815	2.59746	915.546	0.10235
1.81702	421.72	0.19123	2.43465	628.592	0.15948	2.49781	911.219	0.11887	2.74817	909.963	0.10293
1.96726	416.951	0.19173	2.58585	622.319	0.16033	2.64809	904.665	0.11957	2.89837	904.372	0.10352
2.11764	412.241	0.19223	2.73695	616.105	0.16105	2.79862	898.116	0.12018	3.04883	898.644	0.10415
2.26768	407.592	0.19272	2.88766	609.948	0.16161	2.94989	891.516	0.12101	3.19891	892.881	0.10475
2.41761	402.999	0.19323	3.03738	603.845	0.16255	3.10075	884.913	0.12177	3.34921	887.297	0.10536
2.56823	398.464	0.19373	3.18695	597.796	0.1632	3.25093	878.388	0.12252	3.49954	881.832	0.106
2.71844	393.985	0.19423	3.33636	591.802	0.16416	3.40222	871.944	0.12322	3.6492	876.426	0.10666
2.86889	389.561	0.19478	3.48633	585.861	0.165	3.5523	865.538	0.12396	3.79912	870.92	0.10731
3.019	385.191	0.19536	3.63718	579.974	0.1658	3.70248	859.052	0.12473	3.94936	865.394	0.10794
3.16956	380.875	0.19588	3.78827	574.141	0.16643	3.85227	852.504	0.12545	4.10003	860.059	0.10856
3.32015	376.611	0.19643	3.93756	568.361	0.1674	4.00254	845.959	0.12619	4.25106	854.659	0.10921
3.47096	372.397	0.19702	4.08716	562.632	0.16805	4.15257	839.556	0.12696	4.40216	849.188	0.1099
3.62224	368.234	0.19758	4.23687	556.954	0.169	4.30241	833.264	0.12773	4.55301	843.608	0.1106
3.7729	364.12	0.19815	4.38644	551.325	0.16967	4.45315	827.032	0.12847	4.70396	838.179	0.11128
3.92385	360.053	0.19874	4.5358	545.745	0.17058	4.60355	820.868	0.12923	4.85451	832.945	0.11198
4.07453	356.033	0.19931	4.68545	540.216	0.17127	4.7539	814.654	0.13	5.00527	827.76	0.11268
4.22511	352.06	0.19992	4.83484	534.736	0.17222	4.9033	808.399	0.13078	5.15528	822.519	0.11341
4.37503	348.133	0.20055	4.98478	529.303	0.17287	5.05361	802.215	0.13153	5.30571	817.215	0.11412
4.52595	344.251	0.20113	5.13357	523.916	0.17384	5.2032	796.123	0.13231	5.45624	812.083	0.11484
4.67658	340.413	0.20183	5.28287	518.574	0.17442	5.35326	790.059	0.13309	5.60666	806.99	0.11561
4.82744	336.621	0.20237	5.43321	513.276	0.17543	5.5032	783.929	0.13381	5.75703	801.82	0.1164
4.97805	332.873	0.203	5.58392	508.023	0.17603	5.65271	777.76	0.13458	5.90697	796.607	0.11721
5.12864	329.166	0.20362	5.73445	502.814	0.177	5.80223	771.613	0.13533	6.05679	791.492	0.11799
5.27895	325.502	0.20423	5.88389	497.651	0.17764	5.95204	765.59	0.13613	6.20652	786.497	0.11875
5.4292	321.88	0.2049	6.03281	492.532	0.17861	6.10189	759.658	0.13688	6.35632	781.595	0.11953
5.58017	318.301	0.20554	6.18204	487.459	0.17923	6.25176	753.788	0.13764	6.50632	776.67	0.1203
5.73113	314.762	0.20615	6.33099	482.431	0.18019	6.40132	747.972	0.1384	6.65637	771.653	0.12106
5.88187	311.264	0.2068	6.47955	477.445	0.18083	6.55057	742.11	0.13917	6.80681	766.724	0.12184
6.03241	307.803	0.20743	6.62872	472.502	0.18181	6.69953	736.22	0.13995	6.95704	761.944	0.12264
6.18347	304.381	0.20807	6.77802	467.602	0.18246	6.84889	730.429	0.14072	7.10751	757.11	0.12345
6.33434	300.997	0.20875	6.92768	462.745	0.18346	6.99854	724.714	0.14149	7.2585	752.144	0.12419
6.48461	297.65	0.20938	7.07775	457.932	0.18422	7.14811	719	0.14224	7.40901	747.285	0.12491
6.6347	294.341	0.21005	7.22809	453.161	0.1852	7.29752	713.213	0.14292	7.55904	742.597	0.12563
6.7847	291.068	0.21074	7.37798	448.43	0.18583	7.44728	707.398	0.1438	7.70877	737.988	0.12633
6.9343	287.83	0.21139	7.52729	443.738	0.18685	7.59666	701.686	0.1446	7.85783	733.365	0.12699
7.08385	284.629	0.21202	7.67674	439.085	0.18753	7.74572	696.073	0.14537	8.00692	728.667	0.12761
7.23393	281.464	0.21273	7.82579	434.47	0.18856	7.89496	690.55	0.14613	8.15658	724.037	0.12817
7.38481	278.334	0.21338	7.9774	429.895	0.18929	8.04335	685.075	0.14688	8.30575	719.497	0.12873
7.53576	275.238	0.21407	8.12926	425.359	0.19036	8.19232	679.574	0.14767	8.45546	714.845	0.12926
7.68723	272.176	0.21476	8.27918	420.863	0.19108	8.34115	674.03	0.14847	8.60526	710.101	0.12976
7.83816	269.146	0.21545	8.42821	416.406	0.19216	8.49051	668.548	0.14926	8.75484	705.442	0.1302
7.98868	266.15	0.21616	8.57727	411.987	0.19292	8.6393	663.187	0.15007	8.90429	700.903	0.13062
8.13931	263.185	0.21686	8.7257	407.606	0.19383	8.78837	657.779	0.15088	9.05397	696.367	0.13098
8.28987	260.253	0.21756	8.87338	403.261	0.19478	8.93767	652.346	0.1517	9.20371	691.802	0.13134
8.44016	257.353	0.21829	9.02052	398.953	0.19585	9.08706	646.877	0.1525	9.35376	687.159	0.13167
8.59072	254.483	0.21899	9.16892	394.683	0.19668	9.23622	641.491	0.15333	9.50389	682.556	0.13196
8.74062	251.643	0.21972	9.31852	390.45	0.19768	9.38553	636.216	0.15417	9.65312	677.976	0.13227
8.89139	248.834	0.22044	9.46813	386.253	0.19867	9.53401	631.019	0.15501	9.8023	673.309	0.13258
9.04157	246.055	0.2211	9.61763	382.089	0.19966	9.68303	625.845	0.15584	9.95169	668.575	0.13288
9.19261	243.306	0.22195	9.76729	377.951	0.20067	9.83143	620.641	0.15671	10.1012	663.967	0.13315
9.34329	240.587	0.22271	9.91739	373.853	0.20165	9.98063	615.416	0.15757	10.2509	659.453	0.13339
9.49404	237.897	0.22347	10.0676	369.779	0.20269	10.1298	610.289	0.15845	10.4007	654.982	0.13364
9.6442	235.235	0.22423	10.2179	365.746	0.20373	10.2789	605.224	0.15934	10.5502	650.463	0.13389
9.79425	232.602	0.22497	10.3687	361.746	0.20477	10.4285	600.13	0.16021	10.6995	645.893	0.13416
9.94397	229.998	0.22575	10.5187	357.779	0.20583	10.5772	594.965	0.16109	10.8488	641.412	0.13439
10.0941	227.421	0.22655	10.6683	353.837	0.20686	10.7264	589.818	0.16197	10.9986	636.95	0.13467
10.2436	224.871	0.22734	10.8181	349.934	0.20795	10.8753	584.762	0.1629	11.148	632.393	0.13493
10.3933	222.347	0.22813	10.9676	346.056	0.20902	11.024	579.813	0.16381	11.2968	627.796	0.1352
10.5429	219.849	0.22896	11.1178	342.214	0.21012	11.1725	574.904	0.16474	11.4461	623.301	0.13546
10.6928	217.377	0.22977	11.2677	338.395	0.21125	11.3215	569.974	0.1657	11.5956	618.905	0.13575
10.8427	214.931	0.23059	11.4177	334.613	0.21238	11.4703	565.014	0.16666	11.745	614.515	0.13596
10.9922	212.509	0.23143	11.568	330.855	0.21359	11.6196	560.104	0.16763	11.8942	610.148	0.13622
11.1418	210.113	0.23224	11.718	327.132	0.2147	11.7683	555.271	0.1685	12.0434	605.736	0.13651
11.2908	207.742	0.23311	11.8683	323.432	0.21578	11.9173	550.407	0.16955	12.193	601.402	0.1368
11.4399	205.395	0.23398	12.0176	319.765	0.21694	12.067	545.516	0.17056	12.343	597.089	0.13712
11.5893	203.071	0.23486	12.1673	316.12	0.21814	12.2172	540.608	0.17157	12.4928	592.691	0.13746
11.7387	200.77	0.23575	12.3174	312.508	0.21934	12.3668	535.801	0.17255	12.6422	588.254	0.1378
11.8882	198.492	0.23667	12.4673	308.917	0.22056	12.5173	531.06	0.17358	12.7921	583.919	0.13813
12.0377	196.236	0.2376	12.6166	305.359	0.22175	12.6681	526.396	0.17459	12.9421	579.672	0.13846
12.1868	194.001	0.23849	12.7662	301.823	0.22297	12.8189	521.712	0.17564	13.0945	575.44	0.13885
12.3364	191.788	0.23944	12.9163	298.321	0.22424	12.9692	516.998	0.17669	13.2472	571.221	0.13926
12.4855	189.598	0.24038	13.0666	294.841	0.22548	13.1191	512.346	0.17776	13.3971	566.986	0.13962
12.6351	187.428	0.24132	13.2159	291.393	0.22676	13.2699	507.753	0.17883	13.5474	562.834	0.14
12.7851	185.279	0.24229	13.3657	287.967	0.22805	13.4205	503.138	0.17989	13.6974	558.674	0.1404
12.9346	183.15	0.24325	13.516	284.573	0.22935	13.5718	498.474	0.18097	13.8473	554.446	0.14083
13.0848	181.042	0.24422	13.6665	281.2	0.2307	13.7221	493.833	0.18206	13.9974	550.224	0.14128
13.234	178.955	0.24521	13.817	277.859	0.23205	13.8738	489.295	0.18317	14.1476	546.078	0.14169
13.3834	176.887	0.2462	13.9667	274.54	0.23337	14.0245	484.851	0.18429	14.2979	542.028	0.14213
13.5326	174.84	0.24715	14.1167	271.25	0.23472	14.1743	480.431	0.18542	14.4482	538.018	0.14257
13.6824	172.811	0.24828	14.2662	267.982	0.23606	14.3234	475.976	0.18656	14.5979	533.964	0.14302
13.8319	170.802	0.24929	14.4169	264.743	0.23749	14.4724	471.523	0.18771	14.7475	529.91	0.14351
13.9811	168.812	0.25033	14.5667	261.525	0.23887	14.6218	467.144	0.18889	14.8973	525.924	0.14398
14.1303	166.84	0.2514	14.7171	258.337	0.24028	14.7718	462.771	0.19005	15.0473	521.935	0.14449
14.2799	164.885	0.25243	14.8675	255.17	0.24171	14.921	458.35	0.19122	15.1974	517.87	0.145
14.4286	162.949	0.25353	15.0176	252.034	0.24314	15.0703	453.918	0.19241	15.3476	513.82	0.14552
14.5779	161.031	0.25462	15.168	248.919	0.24457	15.2202	449.569	0.19362	15.4979	509.858	0.14602
14.7269	159.131	0.25573	15.3182	245.834	0.24604	15.3698	445.303	0.19485	15.6479	505.98	0.14655
14.8759	157.248	0.25684	15.4685	242.77	0.24751	15.5206	441.072	0.19607	15.7978	502.13	0.1471
15.0247	155.383	0.25798	15.619	239.731	0.24904	15.6716	436.826	0.19732	15.9478	498.245	0.14767
15.1736	153.534	0.25911	15.7694	236.717	0.25054	15.8218	432.561	0.1986	16.0975	494.389	0.14826
15.3226	151.702	0.26024	15.9197	233.732	0.25208	15.9711	428.372	0.19987	16.2476	490.549	0.14875
15.4716	149.886	0.26138	16.0709	230.769	0.2537	16.1215	424.209	0.20115	16.3974	486.709	0.14934
15.6208	148.087	0.26256	16.2224	227.83	0.25521	16.2727	420.004	0.20231	16.5472	482.806	0.14996
15.7702	146.303	0.26374	16.3738	224.915	0.25668	16.424	415.524	0.20359	16.6972	478.954	0.15054
15.9193	144.534	0.2649	16.5246	222.023	0.2583	16.575	411.633	0.20504	16.8472	475.179	0.15114
16.0694	142.781	0.26613	16.6745	219.155	0.2599	16.7241	407.579	0.20638	16.9974	471.46	0.15175
16.2199	141.043	0.26735	16.8243	216.311	0.26153	16.8728	403.552	0.2077	17.148	467.727	0.1524
16.3709	139.321	0.26859	16.9749	213.493	0.26316	17.0218	399.274	0.20889	17.2982	463.972	0.15303
16.5213	137.614	0.26982	17.1252	210.698	0.2648	17.1704	395.429	0.21039	17.448	460.277	0.15366
16.6716	135.922	0.27109	17.2766	207.929	0.2665	17.3196	391.218	0.21165	17.5982	456.573	0.15432
16.8211	134.245	0.27235	17.4263	205.185	0.26819	17.4691	387.448	0.21315	17.7476	452.81	0.15502
16.9712	132.583	0.27365	17.5761	202.465	0.26989	17.6183	383.2	0.2144	17.8974	449.058	0.1557
17.1211	130.935	0.27493	17.726	199.769	0.27157	17.7682	379.373	0.21596	18.0476	445.392	0.15637
17.2715	129.302	0.27621	17.8759	197.099	0.27326	17.9181	375.234	0.21724	18.1982	441.799	0.15705
17.4209	127.684	0.27748	18.0255	194.453	0.27499	18.0688	371.552	0.21883	18.3491	438.19	0.15775
17.5703	126.08	0.27875	18.1754	191.831	0.27673	18.219	367.518	0.22014	18.4996	434.56	0.15848
17.7201	124.489	0.28013	18.3256	189.235	0.27847	18.3696	363.65	0.22161	18.6491	430.982	0.1592
17.8706	122.913	0.28145	18.4753	186.661	0.28022	18.5205	359.802	0.22312	18.7987	427.416	0.15992
18.0205	121.351	0.28271	18.6251	184.111	0.28202	18.6707	356.014	0.22461	18.9479	423.775	0.16068
18.1711	119.803	0.28426	18.7753	181.583	0.2838	18.8213	352.207	0.22608	19.0975	420.164	0.16144
18.3212	118.268	0.28561	18.9252	179.079	0.28561	18.9718	348.372	0.2276	19.2473	416.641	0.16219
18.4708	116.747	0.28704	19.0753	176.599	0.28746	19.1222	344.586	0.22913	19.3974	413.155	0.16297
18.6204	115.239	0.28844	19.2254	174.143	0.2893	19.2723	340.876	0.23066	19.5473	409.661	0.16382
18.7698	113.745	0.28986	19.3755	171.71	0.29117	19.4221	337.206	0.23223	19.6973	406.157	0.16463
18.9191	112.263	0.29133	19.5262	169.301	0.29306	19.5709	333.545	0.23379	19.8477	402.719	0.16543
19.0687	110.794	0.29276	19.6765	166.914	0.29494	19.7207	329.858	0.23537	19.9979	399.244	0.16625
19.2186	109.338	0.29424	19.8269	164.55	0.29681	19.8708	326.236	0.23697	20.1477	395.723	0.16709
19.3683	107.894	0.29574	19.977	162.208	0.29878	20.0209	322.623	0.2386	20.2973	392.254	0.16792
19.5181	106.463	0.29722	20.127	159.889	0.30073	20.1718	318.981	0.24021	20.4469	388.875	0.16879
19.6676	105.044	0.2988	20.2767	157.592	0.30264	20.3226	315.343	0.24182	20.5967	385.526	0.16966
19.8174	103.638	0.30029	20.4268	155.317	0.30462	20.4741	311.805	0.24348	20.7468	382.111	0.17048
19.9669	102.245	0.30184	20.5766	153.062	0.30677	20.6264	308.317	0.24512	20.8963	378.749	0.17135
20.1165	100.864	0.30339	20.727	150.829	0.30861	20.7779	304.851	0.24666	21.0462	375.398	0.17226
20.2661	99.4951	0.30496	20.8777	148.617	0.31053	20.9296	301.36	0.24847	21.1962	371.969	0.1732
20.4152	98.1382	0.30659	21.0279	146.426	0.31261	21.0812	297.936	0.25019	21.3459	368.578	0.1741
20.5645	96.7937	0.30818	21.1778	144.257	0.31469	21.232	294.536	0.2519	21.4958	365.268	0.17506
20.7139	95.461	0.30984	21.3276	142.108	0.31681	21.3822	291.11	0.25358	21.6458	361.992	0.17601
20.8635	94.1401	0.31141	21.4781	139.98	0.31897	21.5321	287.688	0.25528	21.7955	358.67	0.17698
21.0127	92.8311	0.31309	21.6283	137.873	0.32102	21.6824	284.33	0.257	21.9459	355.39	0.17797
21.1629	91.5338	0.31476	21.7776	135.787	0.32319	21.8323	281.024	0.25875	22.0961	352.079	0.17896
21.3133	90.2483	0.31646	21.9271	133.721	0.3254	21.9826	277.738	0.26054	22.2469	348.719	0.17998
21.4631	88.9742	0.31817	22.0776	131.675	0.32758	22.1328	274.426	0.26233	22.3972	345.432	0.18098
21.6129	87.7115	0.31987	22.2272	129.649	0.32981	22.2832	271.154	0.26415	22.5472	342.208	0.18203
21.7627	86.4596	0.32165	22.3768	127.644	0.332	22.4332	267.907	0.26596	22.6967	338.982	0.18309
21.9125	85.2186	0.3234	22.526	125.657	0.33422	22.5838	264.628	0.26776	22.8465	335.749	0.18417
22.0619	83.9888	0.32516	22.6756	123.689	0.3365	22.7338	261.361	0.26957	22.9963	332.527	0.18524
22.2111	82.7701	0.32693	22.8245	121.74	0.33879	22.8841	258.171	0.27144	23.1458	329.246	0.18637
22.3607	81.5625	0.32879	22.9735	119.809	0.34109	23.0342	255.037	0.27332	23.2957	326.014	0.18747
22.5101	80.3661	0.33048	23.1226	117.897	0.34336	23.1836	251.921	0.27521	23.4451	322.853	0.18859
22.6607	79.1809	0.3326	23.2722	116.005	0.34573	23.3336	248.8	0.27711	23.5946	319.689	0.18974
22.8109	78.0062	0.33437	23.4209	114.131	0.34809	23.4831	245.71	0.27902	23.7445	316.512	0.19092
22.9602	76.8422	0.33628	23.57	112.275	0.35042	23.6319	242.654	0.28095	23.8947	313.176	0.19198
23.1096	75.6889	0.33813	23.7182	110.438	0.35283	23.7815	239.58	0.28285	24.0451	310.093	0.19333
23.2584	74.5464	0.34009	23.8668	108.619	0.35518	23.931	236.52	0.2848	24.1948	306.782	0.19446
23.4075	73.4143	0.34198	24.0147	106.819	0.35769	24.081	233.516	0.28678	24.345	303.817	0.19583
23.5563	72.2924	0.34389	24.1624	105.036	0.36017	24.2307	230.573	0.28877	24.4955	300.528	0.19702
23.7052	71.1808	0.34586	24.3107	103.271	0.36263	24.38	227.645	0.29074	24.6463	297.552	0.19845
23.8541	70.0796	0.34783	24.4589	101.524	0.36524	24.5297	224.721	0.29273	24.7975	294.219	0.19966
24.0031	68.989	0.34982	24.6078	99.794	0.36772	24.6789	221.824	0.29476	24.9482	291.09	0.20104
24.1516	67.909	0.35186	24.757	98.0825	0.37033	24.829	218.972	0.29678	25.098	288.034	0.20245
24.3009	66.8393	0.35398	24.9063	96.3888	0.37296	24.9785	216.12	0.2988	25.2477	284.943	0.20379
24.4506	65.7799	0.356	25.0555	94.7131	0.37576	25.1277	213.256	0.30085	25.3963	281.892	0.20519
24.5996	64.7308	0.35814	25.2051	93.055	0.37835	25.2771	210.44	0.30276	25.5457	278.765	0.20664
24.7488	63.692	0.36025	25.3546	91.4148	0.38075	25.4272	207.647	0.30509	25.6937	275.657	0.20822
24.8977	62.6625	0.36243	25.5033	89.7926	0.3835	25.5767	204.914	0.30713	25.8418	272.637	0.20973
25.0467	61.6432	0.36455	25.6507	88.1877	0.38623	25.7241	202.198	0.30922	25.9893	269.591	0.21129
25.1963	60.6344	0.36674	25.7975	86.5999	0.38894	25.8715	199.471	0.31129	26.1369	266.538	0.21287
25.346	59.636	0.36892	25.9442	85.0294	0.3917	26.0183	196.759	0.31344	26.2853	263.427	0.21443
25.4958	58.6475	0.37115	26.0908	83.4768	0.39437	26.1654	194.079	0.31559	26.4337	260.409	0.21605
25.645	57.6692	0.3734	26.2375	81.9423	0.39719	26.3128	191.404	0.31775	26.5813	257.397	0.2177
25.7927	56.7011	0.37563	26.3851	80.425	0.39983	26.4605	188.726	0.31991	26.7288	254.38	0.21941
25.9404	55.7426	0.37794	26.5325	78.9255	0.40267	26.6079	186.073	0.3221	26.8764	251.306	0.2211
26.0881	54.7939	0.38021	26.6803	77.4441	0.40535	26.7556	183.463	0.32434	27.0246	248.291	0.22283
26.236	53.8555	0.38247	26.8282	75.9794	0.40828	26.9034	180.89	0.32658	27.1727	245.311	0.22464
26.384	52.9272	0.38488	26.9764	74.5317	0.41097	27.051	178.345	0.3288	27.3205	242.316	0.22646
26.532	52.0089	0.38718	27.1241	73.1018	0.41378	27.1989	175.808	0.33107	27.4691	239.272	0.22833
26.6803	51.1009	0.38962	27.2727	71.6902	0.4165	27.347	173.286	0.33331	27.6179	236.296	0.23021
26.8282	50.2026	0.39194	27.4211	70.2954	0.41945	27.4951	170.787	0.33561	27.7665	233.356	0.23213
26.9768	49.3141	0.39404	27.5703	68.9178	0.42224	27.644	168.32	0.3379	27.9155	230.393	0.2341
27.1255	48.4357	0.397	27.7194	67.5584	0.42526	27.7925	165.858	0.3402	28.0643	227.389	0.23608
27.2739	47.5676	0.39927	27.8684	66.216	0.42814	27.9411	163.399	0.34251	28.2132	224.475	0.23812
27.4228	46.7095	0.40164	28.0176	64.8914	0.43103	28.0898	160.966	0.34488	28.362	221.554	0.24017
27.5719	45.8616	0.40408	28.1671	63.5846	0.43386	28.2388	158.578	0.34722	28.5112	218.597	0.24226
27.7212	45.0233	0.40654	28.3162	62.2953	0.43684	28.3875	156.222	0.34957	28.661	215.651	0.24441
27.8705	44.1954	0.40917	28.4663	61.0241	0.43963	28.5361	153.892	0.35194	28.8104	212.773	0.24661
28.0202	43.3776	0.41172	28.6159	59.7691	0.44268	28.6851	151.585	0.35431	28.9602	209.868	0.24879
28.1697	42.57	0.41418	28.7653	58.53	0.44561	28.8339	149.28	0.35672	29.1092	206.932	0.25104
28.3194	41.7722	0.41682	28.9143	57.3069	0.44862	28.9834	147.003	0.3591	29.2588	204.083	0.25331
28.4691	40.9843	0.4193	29.0639	56.0994	0.45155	29.1323	144.761	0.36153	29.4077	201.22	0.25564
28.6198	40.2069	0.42188	29.2134	54.909	0.45458	29.2813	142.533	0.36395	29.5572	198.318	0.258
28.769	39.4395	0.42458	29.3634	53.7349	0.4577	29.4311	140.315	0.3664	29.7067	195.49	0.2603
28.9188	38.6824	0.42723	29.5135	52.5787	0.46064	29.5807	138.111	0.36882	29.856	192.679	0.26269
29.0684	37.9351	0.42976	29.664	51.4403	0.46339	29.7301	135.937	0.37128	30.0051	189.809	0.26515
29.2182	37.1983	0.43244	29.8136	50.3201	0.46641	29.8799	133.788	0.37376	30.1547	187	0.26763
29.3681	36.4713	0.43509	29.9641	49.2172	0.46957	30.0296	131.671	0.37628	30.3048	184.209	0.27015
29.518	35.7547	0.43758	30.1141	48.1328	0.4726	30.1793	129.593	0.37874	30.4552	181.374	0.2727
29.6682	35.0482	0.44035	30.2648	47.0669	0.47526	30.3294	127.53	0.38122	30.6049	178.623	0.27528
29.8182	34.352	0.44301	30.4146	46.0198	0.47815	30.4794	125.481	0.38376	30.7551	175.87	0.27786
29.9683	33.6661	0.44563	30.5648	44.9907	0.48117	30.6301	123.453	0.38626	30.9052	173.098	0.28053
30.1185	32.9902	0.44833	30.7148	43.9808	0.48419	30.7802	121.46	0.38876	31.055	170.42	0.28315
30.2685	32.3246	0.45108	30.8658	42.9897	0.48701	30.9306	119.48	0.39133	31.2049	167.715	0.28583
30.4188	31.6695	0.4537	31.0163	42.0167	0.48997	31.0807	117.525	0.39388	31.3554	165.029	0.28856
30.5699	31.0242	0.45629	31.1669	41.0625	0.49301	31.231	115.578	0.39638	31.5056	162.411	0.2913
30.7206	30.3894	0.45918	31.3175	40.1267	0.49599	31.3811	113.642	0.399	31.6562	159.753	0.29406
30.8709	29.7648	0.46188	31.468	39.2089	0.49901	31.5314	111.743	0.40157	31.8066	157.178	0.29696
31.0216	29.1502	0.46448	31.6181	38.3094	0.50171	31.6819	109.874	0.40414	31.9576	154.602	0.29987
31.173	28.5459	0.46722	31.769	37.4284	0.50462	31.8323	108.026	0.40679	32.1081	152.05	0.30271
31.3242	27.9518	0.47004	31.9199	36.5647	0.50761	31.9828	106.218	0.40933	32.2594	149.573	0.30557
31.475	27.3678	0.4721	32.0711	35.7187	0.51058	32.133	104.419	0.41194	32.41	147.057	0.30844
31.6266	26.7939	0.47562	32.2223	34.8905	0.51346	32.2837	102.636	0.41461	32.561	144.627	0.31133
31.7773	26.2299	0.47813	32.3732	34.0892	0.51644	32.4344	100.88	0.41723	32.7116	142.193	0.3142
31.9285	25.676	0.48077	32.5246	33.3004	0.5194	32.5851	99.1494	0.41986	32.8622	139.804	0.31712
32.0792	25.1321	0.4832	32.6759	32.5273	0.52236	32.7367	97.4363	0.4225	33.0132	137.454	0.31999
32.2305	24.5981	0.48562	32.8262	31.7707	0.52542	32.8877	95.7314	0.42515	33.1632	135.098	0.32295
32.3814	24.0741	0.48823	32.9776	31.0297	0.52823	33.0386	94.0529	0.4278	33.3143	132.825	0.32577
32.5322	23.5598	0.49107	33.1284	30.3049	0.53078	33.1896	92.4084	0.43045	33.465	130.521	0.32874
32.6832	23.0554	0.49372	33.2798	29.5956	0.53398	33.3401	90.7745	0.43324	33.616	128.306	0.33163
32.8339	22.5606	0.49624	33.4312	28.9022	0.5371	33.491	89.1805	0.43588	33.7672	126.059	0.33459
32.9845	22.0756	0.49853	33.5826	28.2241	0.53957	33.6421	87.5924	0.43862	33.9182	123.909	0.33752
33.1352	21.6001	0.50128	33.734	27.5611	0.54252	33.7934	86.0287	0.44134	34.069	121.736	0.3405
33.2858	21.1343	0.50382	33.8853	26.913	0.54551	33.9445	84.4882	0.44409	34.2202	119.642	0.34328
33.4368	20.6778	0.50607	34.0365	26.2797	0.54891	34.0959	82.9573	0.44681	34.3708	117.543	0.34623
33.588	20.2307	0.50856	34.1882	25.661	0.5511	34.2473	81.4436	0.44952	34.5217	115.507	0.34918
33.7389	19.7928	0.51105	34.3408	25.0562	0.55315	34.3987	79.9538	0.45235	34.6725	113.457	0.3521
33.89	19.3639	0.51332	34.4928	24.4657	0.5562	34.5498	78.4989	0.45514	34.8238	111.483	0.35504
34.0414	18.9444	0.51568	34.6447	23.8885	0.55936	34.7012	77.0639	0.45796	34.9751	109.486	0.35802
34.1924	18.5338	0.51793	34.7965	23.3248	0.56239	34.8524	75.6498	0.46077	35.1257	107.568	0.3609
34.3434	18.1323	0.52023	34.9489	22.7743	0.56486	35.0037	74.2426	0.46364	35.2769	105.637	0.36387
34.4944	17.7395	0.52205	35.1003	22.2367	0.56774	35.155	72.852	0.46637	35.4284	103.766	0.36676
34.6454	17.3554	0.52438	35.2518	21.7117	0.57219	35.3066	71.4817	0.46927	35.5799	101.905	0.36977
34.797	16.9798	0.52648	35.4033	21.1993	0.57725	35.4578	70.1459	0.47209	35.7308	100.085	0.37266
34.9483	16.6128	0.52854	35.5549	20.6987	0.58104	35.6092	68.8285	0.47501	35.8825	98.3106	0.37556
35.099	16.2541	0.53034	35.7068	20.21	0.58295	35.7608	67.5202	0.47799	36.0337	96.5395	0.37852
35.2499	15.9035	0.53239	35.8612	19.7328	0.58409	35.913	66.2246	0.48085	36.1846	94.8363	0.38142
35.401	15.561	0.53421	36.0117	19.267	0.58682	36.0647	64.9468	0.48384	36.3357	93.1305	0.3843
35.5513	15.2267	0.53599	36.1593	18.8123	0.59005	36.2162	63.7075	0.48673	36.4871	91.4598	0.38719
35.7022	14.9	0.53788	36.3046	18.3681	0.59383	36.3669	62.4769	0.48981	36.6377	89.83	0.39014
35.8534	14.581	0.53948	36.4491	17.9352	0.59731	36.5178	61.2623	0.49279	36.7891	88.2159	0.393
36.0072	14.2698	0.54024	36.5928	17.5127	0.60053	36.6686	60.0554	0.49586	36.9404	86.6362	0.39594
36.161	13.9659	0.5437	36.736	17.1003	0.60352	36.8191	58.8877	0.49878	37.0908	85.0942	0.39884
36.3118	13.6694	0.54469	36.8796	16.6977	0.60692	36.9702	57.7325	0.50192	37.2419	83.5696	0.40171
36.4624	13.3801	0.54562	37.0233	16.3049	0.61087	37.1212	56.5734	0.50507	37.3926	82.0799	0.40463
36.6135	13.098	0.5469	37.1673	15.9218	0.6142	37.2726	55.4478	0.5081	37.5432	80.627	0.40745
36.7642	12.8227	0.54857	37.3122	15.548	0.61706	37.4235	54.3455	0.51133	37.6943	79.1839	0.41038
36.9147	12.5543	0.54993	37.4573	15.1832	0.62044	37.5747	53.2508	0.51445	37.845	77.7647	0.41316
37.0656	12.2925	0.55122	37.6034	14.8273	0.62386	37.7257	52.1711	0.51759	37.9958	76.3905	0.41595
37.2163	12.0373	0.55232	37.7499	14.4801	0.62705	37.8764	51.116	0.52089	38.1467	75.0103	0.41897
37.367	11.7884	0.55319	37.8967	14.1412	0.62971	38.0275	50.0766	0.52399	38.2971	73.6611	0.42189
37.5177	11.5459	0.55416	38.0449	13.8103	0.63322	38.1784	49.0408	0.52726	38.4483	72.3394	0.42482
37.6685	11.3094	0.55506	38.193	13.4875	0.6364	38.3292	48.0402	0.53067	38.5988	71.051	0.42762
37.8193	11.079	0.55591	38.3416	13.1723	0.63918	38.4802	47.0448	0.53378	38.749	69.7752	0.43024
37.9698	10.8544	0.55705	38.4905	12.8649	0.6436	38.6311	46.0662	0.53723	38.8988	68.5353	0.43303
38.12	10.6356	0.55767	38.6405	12.5648	0.64579	38.7817	45.1093	0.54055	39.049	67.3062	0.43596
38.2706	10.4224	0.55838	38.7911	12.2718	0.64806	38.9322	44.1617	0.54384	39.1997	66.1068	0.43869
38.4205	10.2144	0.55891	38.9412	11.9856	0.65342	39.0825	43.24	0.54723	39.3504	64.9248	0.44159
38.5711	10.012	0.55989	39.212	11.7063	0.68683	39.2334	42.3144	0.55071	39.5014	63.7539	0.44434
38.7208	9.81472	0.56035	39.3717	11.4334	0.68062	39.3837	41.4306	0.55399	39.6517	62.6086	0.44728
38.8713	9.62255	0.56077	39.5232	11.1668	0.67923	39.5338	40.5416	0.55751	39.8023	61.4924	0.45008
39.0211	9.43531	0.56126	39.6757	10.9063	0.68054	39.6841	39.6756	0.56102	39.9523	60.3963	0.45276
39.1709	9.25297	0.56137	39.8276	10.6518	0.68149	39.8345	38.8271	0.56435	40.1028	59.3186	0.45554
39.3213	9.07536	0.56156	39.9798	10.403	0.68329	39.9856	37.9828	0.568	40.2538	58.2625	0.45821
39.4721	8.90236	0.56164	40.1327	10.1599	0.68491	40.1356	37.1578	0.57153	40.4041	57.2265	0.46106
39.6226	8.73385	0.56165	40.2861	9.92203	0.68665	40.2861	36.353	0.57501	40.5541	56.2045	0.46383
39.7732	8.56972	0.56148	40.4387	9.68949	0.68873	40.4365	35.553	0.57877	40.7043	55.1982	0.46663
39.9235	8.40981	0.56164	40.5913	9.46224	0.69115	40.5871	34.7663	0.58278	40.8547	54.2134	0.46945
40.0738	8.25406	0.56164	40.7448	9.23993	0.69364	40.7369	34.0045	0.58632	41.0056	53.2448	0.47216
40.2242	8.10229	0.56122	40.8984	9.02241	0.69543	40.8869	33.2674	0.5896	41.1557	52.2996	0.47506
40.3744	7.95448	0.56095	41.0522	8.80953	0.69732	41.0368	32.5248	0.59337	41.3056	51.3688	0.47779
40.5243	7.81049	0.55867	41.2065	8.60135	0.69788	41.187	31.8133	0.59686	41.456	50.4523	0.48051
40.6751	7.67025	0.56166	41.361	8.39797	0.69973	41.3373	31.1053	0.60046	41.6058	49.5517	0.4834
40.825	7.53364	0.56027	41.5157	8.19884	0.70098	41.4879	30.426	0.60373	41.7561	48.6701	0.4861
40.9746	7.40057	0.5589	41.6698	8.00377	0.70272	41.6381	29.7327	0.60779	41.9057	47.8023	0.48889
41.1244	7.27095	0.55808	41.8247	7.81258	0.70302	41.7887	29.0646	0.61175	42.0552	46.9477	0.49165
41.2739	7.14466	0.55712	41.9785	7.62546	0.70424	41.9385	28.4148	0.61534	42.2057	46.1062	0.49428
41.4232	7.02169	0.55653	42.1333	7.44208	0.70439	42.0879	27.7881	0.61861	42.3556	45.2842	0.49722
41.5728	6.90185	0.556	42.2895	7.26209	0.70547	42.2382	27.151	0.62292	42.5059	44.471	0.49997
41.7229	6.78513	0.55461	42.445	7.08619	0.7053	42.3883	26.5384	0.62662	42.6564	43.6747	0.50259
41.8725	6.67136	0.55314	42.6014	6.9152	0.70633	42.5385	25.9446	0.63033	42.8065	42.8914	0.50537
42.0219	6.56059	0.55228	42.7569	6.74988	0.70631	42.688	25.3593	0.63404	42.9565	42.1269	0.50816
42.1717	6.4527	0.55128	42.9122	6.59024	0.70596	42.8373	24.7939	0.63758	43.1065	41.3631	0.511
42.3216	6.3476	0.55016	43.0682	6.43574	0.7055	42.9872	24.2216	0.64162	43.2567	40.6236	0.51322
42.471	6.24527	0.5493	43.224	6.28621	0.70367	43.137	23.6789	0.64536	43.4064	39.8932	0.51619
42.6211	6.14556	0.54766	43.3803	6.14109	0.70953	43.2871	23.1399	0.64918	43.5565	39.1733	0.51864
42.7711	6.04861	0.54657	43.5361	6.00035	0.70637	43.4371	22.6164	0.65322	43.7065	38.4613	0.52133
42.9206	5.95402	0.54539	43.6923	5.86366	0.70492	43.5868	22.1035	0.65681	43.8562	37.7608	0.52405
43.0699	5.86209	0.54325	43.8479	5.73171	0.70379	43.737	21.6068	0.66076	44.0062	37.0703	0.52677
43.2197	5.77251	0.54201	44.0029	5.60333	0.7034	43.8866	21.1133	0.66469	44.156	36.3936	0.5294
43.3693	5.68522	0.54066	44.1584	5.47814	0.70211	44.0365	20.6383	0.66842	44.3056	35.7337	0.53207
43.5192	5.59999	0.5392	44.3137	5.35614	0.7013	44.1864	20.1777	0.67171	44.4551	35.0723	0.53492
43.6694	5.5156	0.53735	44.4684	5.23755	0.69981	44.3365	19.7333	0.67506	44.6047	34.425	0.53763
43.8186	5.43131	0.53572	44.6238	5.12215	0.69893	44.4859	19.2815	0.67905	44.7548	33.7975	0.54013
43.9684	5.34738	0.53409	44.7788	5.00949	0.69745	44.6355	18.8416	0.68327	44.9049	33.1815	0.54275
44.1184	5.26481	0.53186	44.9342	4.89955	0.69578	44.7849	18.4098	0.68726	45.0544	32.5728	0.54545
44.2674	5.18407	0.53045	45.0892	4.79238	0.69428	44.9345	17.9948	0.69113	45.2043	31.98	0.54802
44.417	5.10521	0.52867	45.2445	4.68809	0.69278	45.0841	17.5864	0.69457	45.3536	31.4027	0.55066
44.5666	5.02814	0.52654	45.3995	4.58621	0.69039	45.2334	17.1959	0.69821	45.5035	30.8321	0.55334
44.7159	4.95286	0.5246	45.5542	4.48652	0.68841	45.383	16.8057	0.70156	45.6534	30.2672	0.55607
44.8652	4.8793	0.52246	45.7087	4.38884	0.68693	45.5322	16.4181	0.70585	45.8033	29.7118	0.55879
45.0148	4.80749	0.51862	45.8631	4.29343	0.68546	45.6821	16.0575	0.70951	45.9533	29.169	0.5611
45.1645	4.73732	0.52036	46.0174	4.20015	0.68333	45.8321	15.6929	0.71324	46.1029	28.638	0.56378
45.3146	4.66884	0.51832	46.1718	4.10887	0.68151	45.982	15.3385	0.71743	46.2523	28.1128	0.56642
45.4645	4.60191	0.51537	46.3258	4.00936	0.67989	46.1316	14.9965	0.72086	46.4022	27.602	0.56938
45.6148	4.53659	0.51257	46.4801	3.91505	0.6774	46.2816	14.662	0.72435	46.5519	27.1037	0.57214
45.7646	4.47279	0.51063	46.6337	3.82249	0.67529	46.4311	14.3485	0.72727	46.7018	26.6169	0.57463
45.9143	4.41048	0.50894	46.7877	3.7315	0.67311	46.5805	14.0261	0.73085	46.8511	26.1331	0.57738
46.0639	4.34965	0.50641	46.9413	3.64216	0.67196	46.7303	13.7082	0.73495	47.0006	25.6664	0.58001
46.2137	4.29018	0.50427	47.0944	3.55423	0.66875	46.8799	13.4076	0.73842	47.1501	25.2054	0.58275
46.3635	4.23214	0.50226	47.2475	3.46765	0.66706	47.0293	13.1139	0.74172	47.2999	24.7523	0.58555
46.5131	4.17549	0.50041	47.4	3.38245	0.66532	47.1787	12.8326	0.74482	47.4498	24.305	0.58801
46.6623	4.12014	0.49787	47.5531	3.29845	0.6633	47.3286	12.5507	0.74792	47.5998	23.8712	0.59059
46.8119	4.06606	0.49623	47.7056	3.21564	0.66118	47.4786	12.2751	0.7508	47.7497	23.4475	0.59206
46.9619	4.01321	0.49407	47.8578	3.13406	0.65746	47.6287	12.0012	0.7544	47.899	23.0316	0.59462
47.1119	3.96159	0.49161	48.0154	3.05393	0.66493	47.7779	11.7432	0.75728	48.0485	22.6186	0.59732
47.2617	3.91128	0.4894	48.175	2.97515	0.65958	47.9276	11.4857	0.76019	48.198	22.211	0.59963
47.411	3.86189	0.48702	48.3287	2.89775	0.65749	48.0772	11.2334	0.76335	48.3476	21.8071	0.60176
47.5608	3.81387	0.4853	48.482	2.82154	0.65784	48.2272	10.9899	0.76621	48.4974	21.4069	0.60395
47.7104	3.7669	0.48366	48.6423	2.74655	0.65722	48.3766	10.756	0.7687	48.6468	21.0136	0.6061
47.8602	3.72106	0.48175	48.8082	2.67268	0.65696	48.5264	10.5221	0.77134	48.7964	20.6273	0.60827
48.0104	3.67622	0.48005	48.9762	2.6002	0.65675	48.6755	10.2857	0.77529	48.9456	20.2468	0.6107
48.1609	3.63243	0.47746	49.1432	2.52895	0.65729	48.8252	10.0632	0.77807	49.0953	19.8744	0.61281
48.3109	3.58964	0.47571	49.3079	2.45889	0.65683	48.9755	9.84813	0.78075	49.2444	19.5113	0.6147
48.4609	3.54784	0.47446	49.4748	2.38981	0.65476	49.1253	9.64169	0.78262	49.3936	19.1534	0.61676
48.6107	3.50702	0.47315	49.6417	2.32212	0.65456	49.2753	9.43585	0.78526	49.5433	18.8006	0.6188
48.7607	3.46714	0.47117	49.8047	2.25798	0.65691	49.4247	9.23828	0.78748	49.6931	18.4545	0.62089
48.9106	3.42816	0.46951	49.9706	2.19435	0.65397	49.5743	9.04511	0.78961	49.843	18.1148	0.62301
49.0605	3.39008	0.46811	50.1362	2.13147	0.64969	49.724	8.85021	0.7923	49.9928	17.7843	0.62505
49.2105	3.35286	0.46757	50.2989	2.0694	0.65378	49.8731	8.66853	0.79382	50.1424	17.4594	0.62716
49.3602	3.31655	0.46601	50.4616	2.00837	0.64946	50.0219	8.48503	0.79644	50.2921	17.1407	0.62916
49.5102	3.2811	0.46262	50.6271	1.94777	0.64496	50.1711	8.3078	0.79865	50.4411	16.8328	0.63127
49.6604	3.24645	0.46726	50.7896	1.8883	0.64801	50.3201	8.13983	0.79968	50.5903	16.5297	0.63302
49.8098	3.21258	0.46548	50.9497	1.82986	0.6448	50.4698	7.97317	0.80147	50.7403	16.2273	0.63532
49.9591	3.17949	0.46376	51.1069	1.77246	0.6488	50.6192	7.8096	0.80318	50.891	15.9388	0.63723
50.1088	3.14715	0.4631	51.257	1.71608	0.64379	50.7682	7.6512	0.80419	51.0409	15.6523	0.63933
50.2584	3.1156	0.46329	51.404	1.6608	0.6408	50.9176	7.49212	0.80569	51.1908	15.3721	0.64155
50.4077	3.08479	0.46547	51.5606	1.60662	0.63125	51.0673	7.33986	0.80694	51.3407	15.1023	0.64365
50.5573	3.05471	0.46019	51.7223	1.55365	0.64294	51.2171	7.19378	0.80807	51.4904	14.8317	0.64565
50.7073	3.02533	0.44713	51.8759	1.50186	0.64153	51.3666	7.04857	0.80893	51.6402	14.5764	0.64736
50.857	2.99663	0.43823	52.027	1.45119	0.63936	51.5158	6.90668	0.80976	51.79	14.3172	0.64964
51.0066	2.96861	0.4352	52.1806	1.40176	0.63836	51.6655	6.76844	0.81074	51.9397	14.0731	0.65147
51.1565	2.94126	0.43226	52.3415	1.35356	0.63158	51.8154	6.6347	0.81159	52.0895	13.8221	0.65492
51.306	2.91455	0.42935	52.5032	1.3066	0.63772	51.9659	6.49927	0.81258	52.2396	13.5934	0.65429
51.4558	2.8885	0.42721	52.655	1.26108	0.64017	52.116	6.37539	0.8124	52.3891	13.362	0.6572
51.6052	2.86306	0.42484	52.8045	1.21687	0.63979	52.2661	6.25147	0.8129	52.5386	13.1303	0.65963
51.7548	2.83833	0.42263	52.9537	1.17399	0.63918	52.4158	6.12968	0.81368	52.6881	12.9062	0.66165
51.904	2.81395	0.42089	53.0995	1.13251	0.63503	52.5661	6.01001	0.81355	52.8377	12.6824	0.66393
52.0529	2.79042	0.4187	53.245	1.09258	0.63551	52.7158	5.89415	0.81348	52.9876	12.4645	0.66627
52.2021	2.76741	0.41657	53.3914	1.05408	0.63737	52.8661	5.78008	0.81354	53.1373	12.2529	0.66823
52.3514	2.74493	0.41398	53.5374	1.01707	0.63699	53.0156	5.67028	0.81362	53.288	12.0476	0.67051
52.501	2.72296	0.41208	53.6834	0.98155	0.63422	53.1656	5.56373	0.81333	53.438	11.8452	0.67245
52.6508	2.70153	0.40979	53.8293	0.94757	0.63245	53.3158	5.45708	0.81301	53.5881	11.6459	0.67462
52.8008	2.68064	0.40736	53.9755	0.91508	0.6354	53.4657	5.35322	0.81277	53.7383	11.4558	0.6766
52.9506	2.66025	0.40499	54.1219	0.88412	0.63033	53.6153	5.25516	0.81188	53.8882	11.2622	0.67891
53.1002	2.64038	0.40236	54.269	0.8547	0.62779	53.7655	5.15758	0.81092	54.038	11.0796	0.68107
53.2499	2.62104	0.40097	54.4155	0.8268	0.63057	53.9165	5.06154	0.8101	54.1876	10.8962	0.68327
53.3998	2.60214	0.39894	54.5619	0.80038	0.62857	54.0668	4.96737	0.80912	54.3372	10.7177	0.68561
53.5502	2.58371	0.39639	54.708	0.77541	0.6247	54.2169	4.87617	0.80789	54.4871	10.5421	0.68763
53.7005	2.56571	0.39417	54.8571	0.75191	0.62242	54.3671	4.78733	0.80607	54.6369	10.3684	0.68994
53.8509	2.54818	0.39132	55.0121	0.72986	0.62648	54.5171	4.69713	0.80526	54.7871	10.1984	0.6921
54.0012	2.53109	0.38758	55.1722	0.70886	0.6294	54.6673	4.61082	0.80401	54.9378	10.032	0.69423
54.1523	2.51444	0.38962	55.3245	0.68909	0.63316	54.8175	4.52773	0.80221	55.0879	9.86626	0.69651
54.3031	2.49816	0.38636	55.4723	0.67051	0.63323	54.9677	4.44787	0.79994	55.238	9.70658	0.69863
54.4529	2.4823	0.38282	55.6248	0.65291	0.62925	55.117	4.3636	0.79901	55.3879	9.55009	0.70104
54.6035	2.46682	0.38071	55.7774	0.63617	0.62352	55.2667	4.28543	0.7971	55.5384	9.39218	0.7027
54.7529	2.45172	0.37878	55.9327	0.62032	0.62833	55.4164	4.20937	0.7949	55.689	9.23992	0.70478
54.9034	2.43699	0.37694	56.0877	0.60509	0.63915	55.5663	4.13089	0.7934	55.8394	9.08944	0.70737
55.0531	2.42254	0.37463	56.2425	0.59032	0.64481	55.7166	4.05559	0.79128	55.9898	8.93995	0.70978
55.2031	2.40843	0.37292	56.3969	0.57622	0.62983	55.8669	3.98121	0.78913	56.1404	8.7952	0.71208
55.3526	2.39456	0.37073	56.5515	0.56252	0.6113	56.0173	3.90921	0.78698	56.2914	8.6504	0.7146
55.503	2.38097	0.36887	57.7301	0.54906	0.66765	56.1682	3.83938	0.78431	56.4422	8.5062	0.71686
55.6528	2.36753	0.36681	57.8832	0.53594	0.61793	56.3187	3.76662	0.782	56.5936	8.36211	0.72139
55.8026	2.35421	0.36522	58.03	0.52302	0.61918	56.4689	3.6948	0.78067	56.7441	8.23822	0.71912
55.9526	2.34079	0.363	58.177	0.51031	0.61911	56.6188	3.62593	0.77815	56.8938	8.10176	0.72276
56.1029	2.32718	0.36107	58.3246	0.49774	0.61774	56.7692	3.55732	0.77562	57.0442	7.96502	0.72611
56.2531	2.31342	0.35918	58.472	0.48555	0.61516	56.9194	3.49037	0.77315	57.195	7.83475	0.72808
56.4036	2.29903	0.35745	58.6195	0.47355	0.60721	57.0694	3.41934	0.77133	57.3458	7.7065	0.73029
56.5538	2.28384	0.35549	58.7673	0.46179	0.60693	57.2197	3.35033	0.76926	57.4956	7.58204	0.73224
56.7037	2.26764	0.35398	58.9157	0.4497	0.61013	57.3704	3.28311	0.76686	57.6455	7.45706	0.73483
56.8538	2.25033	0.35189	59.0637	0.43792	0.61206	57.5207	3.2151	0.76495	57.7959	7.33989	0.73637
57.0044	2.23183	0.35049	59.2121	0.42674	0.61169	57.6735	3.14741	0.7625	57.9459	7.22272	0.73795
57.1544	2.21215	0.34868	59.3604	0.41606	0.60586	57.8265	3.07984	0.7611	58.0961	7.10587	0.74019
57.3042	2.19253	0.34658	59.5111	0.40567	0.61691	57.9768	3.01505	0.75932	58.2461	6.98795	0.74231
57.4542	2.17389	0.34541	59.6696	0.39529	0.62878	58.1278	2.95131	0.75712	58.3964	6.87566	0.74412
57.6044	2.15618	0.34331	59.8258	0.38529	0.63084	58.2784	2.88815	0.7546	58.546	6.76361	0.74626
57.7553	2.13863	0.34177	59.977	0.3756	0.62899	58.4287	2.82366	0.7533	58.6947	6.65657	0.7478
57.9058	2.12076	0.34015	60.1284	0.36618	0.62469	58.5792	2.76193	0.75149	58.8439	6.55271	0.74909
58.0561	2.10253	0.33879	60.2774	0.35667	0.62329	58.7297	2.70326	0.74861	58.9928	6.4436	0.75188
58.2059	2.08392	0.33739	60.4269	0.34744	0.62455	58.8802	2.64596	0.74668	59.1418	6.33955	0.75299
58.3563	2.06496	0.3359	60.5786	0.33866	0.61672	59.0304	2.58449	0.74578	59.2911	6.23786	0.7547
58.5063	2.04561	0.33239	60.7311	0.33024	0.61548	59.1813	2.52982	0.74308	59.4402	6.13693	0.75638
58.6568	2.02589	0.33606	60.8816	0.32218	0.60961	59.332	2.47485	0.74147	59.5897	6.038	0.75803
58.8071	2.00579	0.33255	61.0341	0.31449	0.60337	59.4826	2.42204	0.73905	59.7395	5.93955	0.75977
58.957	1.98534	0.32988	61.3584	0.30696	0.60463	59.6331	2.37147	0.73721	59.889	5.84217	0.76165
59.107	1.96452	0.32879	61.5148	0.29959	0.60473	59.7835	2.32233	0.73486	60.0385	5.74743	0.76319
59.2573	1.94333	0.32764	61.666	0.29247	0.59714	59.9335	2.27435	0.73238	60.1877	5.65394	0.76455
59.4078	1.92175	0.32649	61.8224	0.28578	0.60229	60.0836	2.22763	0.73094	60.3377	5.56043	0.76673
59.5582	1.89976	0.32533	61.9795	0.2795	0.59521	60.2338	2.18466	0.72792	60.4877	5.47369	0.76729
59.7084	1.87759	0.32468	62.1339	0.27363	0.59769	60.3836	2.14028	0.72535	60.6381	5.38325	0.769
59.8586	1.85512	0.32414	62.2885	0.26821	0.58343	60.5335	2.0982	0.72365	60.7885	5.29622	0.77011
60.0082	1.83235	0.32386	62.4434	0.26334	0.58978	60.6836	2.05812	0.7202	60.9384	5.21003	0.77153
60.1574	1.80937	0.3224	62.6026	0.25898	0.58969	60.8342	2.01904	0.71779	61.0882	5.12098	0.7763
60.3071	1.78613	0.32256	62.765	0.25533	0.58567	60.985	1.98105	0.71495	61.238	5.05318	0.76903
60.4567	1.76258	0.32196	62.9277	0.25212	0.57453	61.1354	1.94381	0.71289	61.3871	4.96746	0.77352
60.6063	1.73867	0.32129	63.0852	0.24925	0.58382	61.2858	1.90938	0.71015	61.5366	4.88745	0.77545
60.7562	1.7146	0.32171	63.2404	0.24663	0.58191	61.4362	1.87393	0.70713	61.6865	4.80624	0.77673
60.9067	1.69006	0.32173	63.398	0.24427	0.58349	61.5868	1.84086	0.70417	61.8365	4.72925	0.77801
61.0567	1.66552	0.32317	63.5556	0.24225	0.58102	61.7368	1.80808	0.70225	61.9871	4.65438	0.77872
61.2071	1.64085	0.32334	63.7109	0.24059	0.57878	61.8872	1.77696	0.69923	62.1374	4.5787	0.7798
61.3571	1.61599	0.32486	63.8636	0.23924	0.58347	62.0374	1.74654	0.69673	62.288	4.50693	0.78003
61.5071	1.59087	0.32637	64.0192	0.23823	0.57242	62.1878	1.71691	0.69432	62.4388	4.43423	0.78065
61.6573	1.56554	0.32836	64.1751	0.23737	0.57318	62.3383	1.68925	0.69188	62.589	4.36275	0.78169
61.8076	1.53996	0.33031	64.3289	0.23667	0.56897	62.4886	1.66164	0.68982	62.7391	4.29421	0.78245
61.9579	1.51409	0.33274	64.4875	0.23627	0.57072	62.639	1.63783	0.68709	62.889	4.22769	0.78221
62.108	1.48804	0.3345	64.651	0.23626	0.59159	62.7896	1.61368	0.6856	63.0389	4.16122	0.78265
62.2602	1.46202	0.33792	64.8145	0.23631	0.57327	62.9396	1.59254	0.68365	63.1886	4.09554	0.78286
62.4174	1.43543	0.34001	64.9758	0.23386	0.5746	63.0901	1.57445	0.67913	63.3388	4.03134	0.78357
62.5818	1.40875	0.34307	65.1345	0.23175	0.57412	63.2402	1.55575	0.67478	63.4887	3.9665	0.78434
62.7438	1.38252	0.34405	65.2909	0.22981	0.57559	63.3906	1.53695	0.66968	63.6389	3.90741	0.78376
62.9031	1.35597	0.34426	65.4467	0.22798	0.56473	63.5407	1.51827	0.66394	63.7886	3.84657	0.78389
63.068	1.3291	0.34823	66.0541	0.22628	0.56696	63.6911	1.49816	0.65972	63.9384	3.78903	0.78409
63.2307	1.30197	0.34355	66.2203	0.2247	0.5526	63.8409	1.47757	0.65602	64.0879	3.73028	0.78407
63.3851	1.2746	0.3431	66.3805	0.22321	0.57322	63.9908	1.45819	0.65154	64.2379	3.67386	0.78356
63.5401	1.24713	0.34066	66.534	0.22184	0.57282	64.1407	1.43552	0.64885	64.3883	3.6175	0.78365
63.6951	1.21968	0.33806	66.6897	0.22054	0.56425	64.2901	1.41662	0.64526	64.5388	3.56405	0.78333
63.8452	1.19216	0.33651	66.8499	0.21932	0.56478	64.4402	1.39641	0.64226	64.6891	3.50877	0.78302
63.995	1.16458	0.33361	67.007	0.21821	0.5669	64.5892	1.37826	0.63871	64.8391	3.45537	0.78266
64.1449	1.13698	0.33115	67.1647	0.21718	0.56902	64.7386	1.35892	0.63559	64.9893	3.40421	0.78236
64.2949	1.1094	0.328	67.3219	0.21617	0.58311	64.8878	1.34003	0.63215	65.1396	3.35412	0.78162
64.4445	1.08183	0.32426	67.4741	0.2152	0.5778	65.0376	1.32149	0.6296	65.29	3.30457	0.78065
64.5941	1.05434	0.32253	67.6285	0.21434	0.57314	65.1877	1.30338	0.62654	65.4402	3.25503	0.78096
64.7437	1.02682	0.32064	67.784	0.21346	0.57222	65.3376	1.28904	0.62019	65.5909	3.20245	0.78435
64.894	0.99941	0.31662	67.9366	0.21286	0.573	65.4873	1.2695	0.6194	65.7411	3.16835	0.77245
65.0437	0.97233	0.31581	68.089	0.21233	0.58915	65.6367	1.25244	0.61642	65.8914	3.11693	0.77662
65.1937	0.94521	0.31221	68.2482	0.21182	0.57805	65.7865	1.23722	0.61297	66.0415	3.06984	0.77707
65.3439	0.9177	0.31046	68.4074	0.21135	0.58301	65.9359	1.22107	0.60871	66.1923	3.02649	0.77642
65.4933	0.89056	0.30898	68.5591	0.21101	0.58247	66.086	1.20465	0.60597	66.3422	2.98177	0.77427
65.6434	0.86463	0.3075	68.7108	0.2107	0.60365	66.2362	1.19109	0.60194	66.4923	2.94013	0.7736
65.7928	0.84025	0.30654	68.8697	0.21032	0.58665	66.3858	1.17485	0.59941	66.6425	2.89767	0.77204
65.9425	0.81735	0.3041	69.0361	0.20998	0.55095	66.5354	1.16075	0.5961	66.7926	2.85394	0.77185
66.0925	0.79548	0.30286	69.2057	0.20967	0.52013	66.6846	1.14886	0.59116	66.9435	2.81705	0.76892
66.243	0.7748	0.29889	69.3705	0.20943	0.51439	66.8335	1.1328	0.5895	67.0936	2.77588	0.76772
66.3924	0.75521	0.28915	69.527	0.20916	0.50059	66.9825	1.11933	0.58538	67.2437	2.73797	0.76571
66.5495	0.73666	0.29476	69.681	0.20898	0.49599	67.1317	1.10529	0.58335	67.3936	2.69989	0.76381
66.7064	0.71913	0.29288	69.8326	0.20879	0.49051	67.2813	1.09127	0.58017	67.5438	2.66133	0.76329
66.8562	0.70259	0.29238	69.9846	0.20866	0.48976	67.4307	1.07935	0.57662	67.6936	2.626	0.76032
67.0111	0.687	0.30057	70.1388	0.20856	0.49737	67.5803	1.06659	0.57346	67.8436	2.59075	0.75852
67.1659	0.67246	0.30391	70.2979	0.2085	0.5142	67.7305	1.05432	0.56996	67.9938	2.55518	0.75659
67.3158	0.65894	0.30284	70.4597	0.20842	0.49463	67.8802	1.04285	0.56706	68.144	2.51956	0.75458
67.4653	0.64646	0.30919	70.6154	0.20833	0.48983	68.0305	1.03287	0.56258	68.294	2.48732	0.75208
67.6225	0.63498	0.30608	70.771	0.20831	0.48465	68.1802	1.02038	0.55958	68.4441	2.45505	0.75018
67.7825	0.62448	0.30232	70.9263	0.20828	0.47948	68.3299	1.00891	0.556	68.5938	2.42164	0.74796
67.9393	0.61499	0.29767	71.0768	0.20828	0.48742	68.4795	0.99759	0.55397	68.7436	2.3899	0.74582
68.1014	0.6065	0.30384	71.227	0.2083	0.48899	68.6287	0.98631	0.5505	68.8933	2.36011	0.74178
68.2606	0.59894	0.31164	71.3775	0.20839	0.48566	68.7786	0.97469	0.54766	69.0432	2.33043	0.73968
68.4149	0.59226	0.31578	71.5277	0.2085	0.48535	68.9283	0.96626	0.54273	69.1935	2.30017	0.7372
68.5668	0.58644	0.31751	71.6779	0.20861	0.48609	69.0782	0.95469	0.54096	69.3436	2.27046	0.73509
68.7217	0.58141	0.32106	71.8285	0.20873	0.4808	69.2284	0.94634	0.53707	69.4933	2.2424	0.73239
68.8756	0.5771	0.32141	71.9793	0.2089	0.46875	69.3783	0.93526	0.53475	69.6433	2.21461	0.72927
69.0247	0.57342	0.32914	72.1293	0.20901	0.48485	69.5286	0.92613	0.53089	69.7938	2.18719	0.72674
69.1787	0.57029	0.34778	72.2822	0.20905	0.48148	69.6788	0.91636	0.52796	69.9437	2.15984	0.72354
69.3399	0.56763	0.36811	72.4366	0.20913	0.48358	69.829	0.90757	0.52474	70.0936	2.13029	0.72748
69.5032	0.56533	0.25598	72.5887	0.20915	0.47909	69.9792	0.89902	0.52213	70.2436	2.11226	0.70944
69.6671	0.56331	0.34137	72.7382	0.20922	0.48177	70.1291	0.89109	0.51822	70.3934	2.0845	0.71261
69.8244	0.5615	0.35486	72.8877	0.20924	0.48051	70.2788	0.88225	0.5144	70.5427	2.05895	0.71112
69.9742	0.55992	0.34539	73.0367	0.20926	0.47837	70.429	0.87382	0.5113	70.6923	2.03439	0.70853
70.124	0.55833	0.3379	73.1856	0.20914	0.47446	70.5789	0.86279	0.51018	70.8418	2.00928	0.706
70.2741	0.55683	0.33567	73.334	0.20894	0.47051	70.7291	0.85689	0.50744	70.9919	1.98739	0.7009
70.4247	0.55576	0.32598	73.4848	0.20871	0.47308	70.8789	0.84972	0.50318	71.142	1.96463	0.69795
70.5758	0.55495	0.32116	73.6359	0.20844	0.47208	71.0289	0.84058	0.50041	71.2923	1.94142	0.69494
70.7292	0.55441	0.30601	73.7848	0.20815	0.47177	71.1787	0.83328	0.49813	71.4423	1.91953	0.69193
70.8859	0.55417	0.29723	73.934	0.20778	0.47391	71.3285	0.82615	0.49286	71.5921	1.89921	0.68649
71.0404	0.55423	0.2853	74.0832	0.20739	0.46944	71.4788	0.8179	0.49128	71.7423	1.87779	0.6831
71.1947	0.55456	0.28659	74.2322	0.2069	0.46923	71.6285	0.81014	0.4874	71.8925	1.85847	0.68005
71.3518	0.55514	0.28703	74.3805	0.20633	0.46617	71.7783	0.8019	0.48329	72.0421	1.83758	0.67507
71.5084	0.55598	0.29476	74.5289	0.20569	0.46728	71.9277	0.79493	0.48415	72.1912	1.81786	0.67264
71.6727	0.55708	0.28976	74.6847	0.20501	0.48831	72.0775	0.78897	0.47942	72.3404	1.79797	0.66873
71.8424	0.5584	0.28124	74.9019	0.20425	0.48478	72.2262	0.78169	0.47746	72.4898	1.7793	0.66452
72.0066	0.55995	0.28218	75.0627	0.20345	0.46153	72.376	0.77626	0.47469	72.6394	1.76078	0.66034
72.1685	0.5617	0.27208	75.215	0.20255	0.46418	72.526	0.77002	0.46927	72.7895	1.7416	0.65683
72.3359	0.56368	0.25522	75.3623	0.20154	0.46427	72.6761	0.76255	0.46723	72.9399	1.72469	0.6534
72.5003	0.56584	0.18438	75.5125	0.20041	0.4753	72.8261	0.75572	0.46692	73.0897	1.7065	0.64899
72.6548	0.56816	0.18094	75.6634	0.19922	0.47738	72.9764	0.75183	0.461	73.2398	1.68961	0.64476
72.8114	0.57065	0.19846	75.8116	0.198	0.47649	73.1266	0.74439	0.45689	73.3895	1.67305	0.64098
72.9724	0.57324	0.24237	75.9598	0.19694	0.46577	73.2761	0.73817	0.45621	73.5392	1.65645	0.63612
73.1284	0.57597	0.23484	76.1115	0.19606	0.47046	73.4259	0.73226	0.45494	73.6889	1.64037	0.63267
73.282	0.57882	0.24424	76.2618	0.19543	0.46798	73.5757	0.72612	0.45198	73.8391	1.6227	0.62847
73.4352	0.58177	0.25302	76.4097	0.19489	0.46005	73.7257	0.72014	0.44928	73.9891	1.6089	0.62376
73.5855	0.58485	0.24635	76.5602	0.19445	0.45734	73.8756	0.71519	0.44623	74.1391	1.59235	0.61964
73.7355	0.58786	0.23627	76.7113	0.19403	0.45395	74.0253	0.71012	0.44366	74.2888	1.57741	0.61607
73.8858	0.59085	0.22574	76.8602	0.19374	0.44972	74.1753	0.70456	0.4404	74.4389	1.56315	0.61119
74.0361	0.59383	0.22577	77.0081	0.1934	0.45576	74.3245	0.6996	0.43625	74.5891	1.54627	0.61467
74.1856	0.59664	0.22215	77.1608	0.19304	0.45895	74.4738	0.69557	0.43444	74.7392	1.53632	0.59449
74.3356	0.59937	0.21836	77.3143	0.19253	0.44694	74.6235	0.68999	0.4319	74.889	1.52162	0.59793
74.4859	0.60205	0.21595	77.4631	0.1921	0.44435	74.7734	0.68503	0.42851	75.0389	1.50738	0.59585
74.6358	0.60462	0.21195	77.6118	0.19181	0.44349	74.9232	0.68115	0.42566	75.1887	1.49404	0.59191
74.7852	0.60691	0.21203	77.7611	0.19157	0.43984	75.0731	0.67532	0.4238	75.3384	1.48083	0.58638
74.9347	0.60913	0.21256	77.9102	0.19138	0.44432	75.2229	0.67076	0.42261	75.4884	1.46789	0.58345
75.0844	0.61105	0.21141	78.0585	0.19124	0.43908	75.3726	0.66613	0.41949	75.6385	1.45509	0.57879
75.2337	0.61259	0.21114	78.2071	0.19112	0.4442	75.5221	0.66017	0.41801	75.7914	1.44055	0.57432
75.3838	0.61379	0.21008	78.3551	0.19102	0.44299	75.6722	0.65708	0.41538	75.9445	1.4316	0.56885
75.5333	0.61472	0.21042	78.506	0.19097	0.43456	75.8218	0.65237	0.41187	76.0954	1.41944	0.56526
75.6827	0.61536	0.20906	78.6569	0.19095	0.43508	75.9711	0.64774	0.40962	76.2459	1.40845	0.56081
75.8323	0.61566	0.21108	78.8081	0.19096	0.43683	76.1208	0.64394	0.40583	76.3959	1.39789	0.55691
75.9817	0.61575	0.20699	78.9592	0.191	0.42789	76.2706	0.64047	0.40508	76.5462	1.38555	0.55276
76.1315	0.61553	0.20498	79.1081	0.19105	0.39664	76.4198	0.63649	0.40128	76.6965	1.37543	0.54816
76.2812	0.61473	0.20565	79.3737	0.1911	0.42947	76.5699	0.6326	0.39996	76.8464	1.36403	0.54403
76.4303	0.61398	0.20435	79.5316	0.19116	0.45099	76.7199	0.62898	0.39677	76.9966	1.35393	0.53894
76.5795	0.61287	0.2149	79.6872	0.19126	0.44385	76.8697	0.62509	0.3936	77.1465	1.34408	0.53528
76.7291	0.6108	0.18981	79.8432	0.19137	0.41802	77.0198	0.6207	0.39546	77.2964	1.33448	0.53142
76.8785	0.60849	0.2031	79.9947	0.19153	0.41975	77.1698	0.61729	0.38871	77.4462	1.32408	0.52764
77.0279	0.60599	0.20325	80.1436	0.19168	0.42819	77.3199	0.61292	0.38879	77.5964	1.31341	0.52326
77.1773	0.60331	0.2023	80.2919	0.19184	0.41732	77.4705	0.60954	0.38652	77.7461	1.30401	0.5189
77.3264	0.60051	0.20325	80.4406	0.19202	0.41869	77.6205	0.60652	0.38329	77.8956	1.29476	0.51447
77.4756	0.5975	0.20054	80.5898	0.19219	0.4198	77.7707	0.60172	0.38279	78.0452	1.28554	0.51073
77.6248	0.59422	0.19669	80.7392	0.19238	0.41275	77.9207	0.60019	0.37937	78.1953	1.27598	0.50642
77.774	0.5908	0.19668	80.8876	0.19256	0.40707	78.0709	0.59647	0.37719	78.3453	1.26884	0.50224
77.923	0.58725	0.19688	81.0413	0.19275	0.41298	78.2209	0.59342	0.37446	78.4953	1.25914	0.49851
78.072	0.58365	0.19691	81.1951	0.19294	0.41549	78.3712	0.59071	0.37447	78.6457	1.25046	0.49312
78.2214	0.58006	0.19787	81.3441	0.19314	0.40676	78.521	0.58888	0.36937	78.7955	1.24246	0.48998
78.3704	0.57654	0.19443	81.4938	0.19334	0.39976	78.6714	0.58544	0.36648	78.9455	1.234	0.48642
78.5197	0.57316	0.19551	81.6432	0.19353	0.40787	78.8211	0.5817	0.3669	79.0955	1.22649	0.48881
78.6686	0.57008	0.19351	81.7925	0.19379	0.40176	78.9711	0.57891	0.36177	79.2478	1.20937	0.47563
78.8173	0.56736	0.19271	81.9418	0.19391	0.40316	79.1211	0.5773	0.36292	79.3999	1.20951	0.47346
78.9666	0.56501	0.1925	82.0959	0.19403	0.40274	79.271	0.57499	0.35784	79.5493	1.20289	0.47059
79.1155	0.56324	0.19162	82.252	0.19415	0.40724	79.4208	0.57024	0.35595	79.6983	1.19472	0.46741
79.2646	0.56282	0.18902	82.4028	0.19431	0.4103	79.5707	0.56614	0.35655	79.8481	1.18746	0.46163
79.4139	0.56309	0.18944	82.5521	0.19442	0.41011	79.7211	0.5642	0.35368	79.9983	1.1791	0.45915
79.5629	0.56355	0.18944	82.7019	0.19455	0.40236	79.8711	0.56138	0.35182	80.1486	1.17192	0.45451
79.7118	0.5636	0.18771	82.8516	0.19467	0.40719	80.0212	0.55968	0.34935	80.2983	1.16383	0.45116
79.8639	0.56324	0.18873	83.0017	0.19481	0.39982	80.1716	0.55823	0.34596	80.4482	1.15815	0.44712
80.0153	0.56291	0.18691	83.1518	0.19493	0.40969	80.3214	0.55526	0.34437	80.5983	1.15091	0.44324
80.1644	0.56246	0.18719	83.3023	0.19503	0.39531	80.4714	0.55385	0.3422	80.7485	1.14309	0.44091
80.3138	0.56193	0.18404	83.4526	0.19516	0.40351	80.6211	0.55107	0.34048	80.8985	1.13592	0.43627
80.4634	0.56136	0.18478	83.6078	0.1953	0.42613	80.7708	0.54785	0.33985	81.0484	1.1292	0.43431
80.613	0.56078	0.18541	83.7685	0.19542	0.37648	80.921	0.54505	0.33775	81.1984	1.12305	0.42867
80.7623	0.56025	0.18483	83.9282	0.19554	0.38562	81.0708	0.54382	0.33243	81.3483	1.11765	0.42557
80.9118	0.55973	0.18235	84.0833	0.19567	0.3825	81.2209	0.53993	0.3332	81.4982	1.11035	0.42199
81.0609	0.55926	0.19872	84.235	0.19577	0.37947	81.3707	0.53812	0.32985	81.648	1.10387	0.4181
81.2135	0.55878	0.16977	84.3852	0.19589	0.38685	81.5205	0.5359	0.32836	81.7976	1.09673	0.41579
81.3661	0.55835	0.18029	84.536	0.19601	0.38112	81.6708	0.53455	0.32706	81.9473	1.09211	0.41195
81.5157	0.55795	0.18212	84.6865	0.1961	0.39055	81.8206	0.53124	0.32599	82.0973	1.08617	0.40778
81.6655	0.55757	0.18228	84.8384	0.19618	0.38868	81.9704	0.53028	0.32413	82.2469	1.07845	0.40491
81.8152	0.5572	0.18125	84.99	0.1963	0.39172	82.1199	0.52839	0.31876	82.3967	1.07449	0.40131
81.9647	0.55682	0.1807	85.1397	0.1964	0.38284	82.2708	0.5254	0.31958	82.5464	1.06777	0.39827
82.1142	0.55647	0.17946	85.2918	0.19648	0.38676	82.421	0.52418	0.31599	82.6966	1.06291	0.39533
82.2641	0.55615	0.17763	85.4443	0.19656	0.38665	82.5712	0.52232	0.31594	82.8461	1.05757	0.3919
82.4142	0.55583	0.17965	85.5962	0.19661	0.3922	82.721	0.52005	0.31044	82.9957	1.05163	0.38816
82.5636	0.55553	0.17738	85.7513	0.1967	0.38631	82.871	0.51829	0.31245	83.1454	1.04543	0.38494
82.7134	0.55525	0.17606	85.9044	0.19677	0.38946	83.0209	0.51695	0.31027	83.2952	1.04077	0.38179
82.8635	0.55499	0.17765	86.0548	0.19683	0.39757	83.1709	0.51508	0.30988	83.4453	1.03618	0.37855
83.013	0.55475	0.17527	86.2103	0.19692	0.39068	83.3205	0.51416	0.30527	83.5975	1.0365	0.37652
83.1631	0.55452	0.17677	86.3658	0.19703	0.394	83.4702	0.51287	0.30508	83.7521	1.01899	0.38027
83.3132	0.55426	0.17432	86.5163	0.19709	0.3926	83.6203	0.51035	0.30402	83.904	1.01914	0.36985
83.4632	0.55413	0.17538	86.6665	0.19711	0.39026	83.7706	0.50889	0.30085	84.0526	1.016	0.36443
83.6124	0.55402	0.17434	86.8165	0.19718	0.39317	83.9213	0.50552	0.29897	84.2023	1.01037	0.36088
83.7617	0.55391	0.17263	86.9667	0.19723	0.38827	84.072	0.50594	0.29727	84.3519	1.00583	0.35966
83.9107	0.55381	0.17151	87.1171	0.19724	0.39343	84.2222	0.50319	0.29644	84.5015	1.00121	0.35647
84.0597	0.55374	0.17217	87.2676	0.19723	0.39042	84.3726	0.50244	0.29484	84.6512	0.99616	0.35414
84.209	0.55365	0.17128	87.4184	0.19724	0.3916	84.523	0.50169	0.29266	84.8007	0.99182	0.34943
84.3583	0.5536	0.17203	87.5714	0.19722	0.38641	84.6731	0.49931	0.29153	84.9504	0.98678	0.34806
84.5073	0.55361	0.16943	87.7242	0.19724	0.38694	84.8228	0.49874	0.29195	85.1002	0.98226	0.34531
84.6564	0.55359	0.17028	87.8753	0.19725	0.38554	84.9731	0.49672	0.28874	85.2496	0.97787	0.34303
84.8052	0.55361	0.16948	88.0296	0.19722	0.38363	85.123	0.49514	0.28598	85.3991	0.97377	0.34031
84.9548	0.55365	0.1685	88.4641	0.19718	0.38807	85.2737	0.49458	0.28417	85.5488	0.96987	0.33618
85.1046	0.55371	0.16837	88.6288	0.19715	0.40721	85.4244	0.49292	0.28231	85.6981	0.96533	0.33467
85.2541	0.55381	0.16808	88.7883	0.19713	0.39039	85.5748	0.49332	0.28083	85.848	0.96105	0.33123
85.404	0.55391	0.16578	88.9448	0.19709	0.37398	85.7255	0.49195	0.28019	85.9979	0.9556	0.32993
85.5539	0.55404	0.17257	89.0994	0.19705	0.38449	85.8764	0.48959	0.27806	86.148	0.95396	0.32718
85.7067	0.55419	0.16404	89.2506	0.19697	0.38375	86.0268	0.48781	0.27913	86.2978	0.94945	0.32373
85.8591	0.55439	0.16617	89.4015	0.1969	0.38793	86.1778	0.48673	0.27775	86.4481	0.94407	0.3222
86.0089	0.55459	0.16434	89.5526	0.19684	0.38821	86.328	0.48494	0.27411	86.5976	0.94029	0.31947
86.1585	0.55481	0.16395	89.7035	0.19679	0.38043	86.478	0.48442	0.27234	86.7473	0.9384	0.31644
86.308	0.55505	0.16461	89.8534	0.19668	0.38274	86.6278	0.48221	0.27348	86.8973	0.9335	0.31402
86.4576	0.55532	0.1635	90.0061	0.19656	0.37879	86.7772	0.48306	0.27285	87.0473	0.93026	0.31091
86.6075	0.55563	0.16271	90.1614	0.1964	0.3833	86.9277	0.48219	0.26703	87.1972	0.92674	0.30909
86.7574	0.55595	0.16076	90.3143	0.19636	0.37664	87.078	0.48089	0.26584	87.3473	0.92303	0.30626
86.9076	0.55628	0.16058	90.467	0.19631	0.38502	87.2282	0.48016	0.26519	87.4975	0.91858	0.30588
87.0576	0.55663	0.15936	90.6245	0.19627	0.3818	87.3783	0.47731	0.26382	87.6475	0.91565	0.30151
87.2079	0.55701	0.15972	90.7791	0.19619	0.38402	87.5284	0.47743	0.26112	87.7975	0.91252	0.29979
87.358	0.55739	0.15807	90.9315	0.19613	0.38196	87.6788	0.47606	0.26162	87.9475	0.90894	0.29763
87.5078	0.55779	0.15851	91.0839	0.196	0.38222	87.829	0.47577	0.25942	88.0972	0.90791	0.2889
87.658	0.55817	0.15579	91.2355	0.19592	0.38911	87.9795	0.47438	0.25969	88.2498	0.90316	0.30164
87.8083	0.55861	0.15725	91.3899	0.19588	0.37696	88.1298	0.47407	0.25686	88.4019	0.89914	0.29052
87.9578	0.55907	0.15963	91.5422	0.19587	0.38006	88.2802	0.47342	0.25563	88.552	0.89677	0.28659
88.1081	0.55942	0.15511	91.692	0.19585	0.38127	88.4306	0.47154	0.25404	88.7017	0.89253	0.28564
88.2587	0.55983	0.15632	91.8443	0.19581	0.38396	88.5809	0.47173	0.24866	88.8528	0.89065	0.28193
88.4089	0.56027	0.15566	92.0023	0.19578	0.37772	88.7315	0.47062	0.25273	89.0032	0.88785	0.27957
88.5595	0.56073	0.15432	92.1604	0.19576	0.37879	88.8821	0.47075	0.24845	89.1548	0.88417	0.27802
88.7102	0.56125	0.15368	92.3132	0.19572	0.36994	89.0321	0.46922	0.25093	89.3058	0.88271	0.27634
88.8603	0.56177	0.15275	92.4661	0.19569	0.37786	89.182	0.46833	0.24498	89.4563	0.88047	0.2737
89.0102	0.5623	0.15124	93.0112	0.19565	0.37901	89.332	0.46778	0.24667	89.6071	0.87587	0.2716
89.1596	0.56286	0.15302	93.167	0.19563	0.36696	89.4819	0.46792	0.2453	89.7576	0.87344	0.26939
89.31	0.56342	0.15309	93.3202	0.19557	0.3726	89.6314	0.4662	0.24552	89.9082	0.87152	0.26677
89.4596	0.56402	0.15337	93.4762	0.19551	0.37836	89.7817	0.46482	0.2429	90.0588	0.86735	0.2661
89.6097	0.56463	0.15103	93.63	0.19545	0.38171	89.932	0.4653	0.24149	90.2094	0.8661	0.26347
89.7598	0.56526	0.14872	93.784	0.19539	0.38056	90.0817	0.46429	0.24225	90.3596	0.86362	0.2608
89.9103	0.56589	0.14854	93.9448	0.19533	0.38575	90.2312	0.46415	0.2371	90.5098	0.8613	0.25939
90.0632	0.56654	0.15186	94.1052	0.1953	0.3881	90.3808	0.46262	0.23837	90.6597	0.85862	0.25847
90.2186	0.56721	0.15996	94.2583	0.19522	0.37996	90.5308	0.46236	0.23931	90.8092	0.85572	0.25692
90.372	0.56791	0.14872	94.4104	0.19516	0.38208	90.6811	0.4624	0.23288	90.9588	0.85342	0.25301
90.5216	0.56859	0.14511	94.5628	0.19515	0.37443	90.8314	0.46019	0.23454	91.1082	0.85069	0.25224
90.672	0.5693	0.14598	94.7122	0.1951	0.37811	90.9811	0.45924	0.23533	91.2576	0.84962	0.24901
90.8228	0.57001	0.14476	94.8627	0.19501	0.3726	91.1308	0.45927	0.23471	91.4066	0.84603	0.24999
90.9731	0.57072	0.14503	95.0131	0.19493	0.37128	91.281	0.45912	0.23337	91.5555	0.84379	0.24711
91.1232	0.57145	0.14378	95.165	0.19485	0.37669	91.4317	0.45748	0.23213	91.7046	0.84358	0.24457
91.2734	0.57218	0.14384	95.3198	0.19479	0.37845	91.5821	0.45684	0.23164	91.8536	0.84021	0.24302
91.4241	0.57292	0.14289	95.4723	0.19474	0.37293	91.7326	0.45684	0.22951	92.0029	0.83793	0.24079
91.5748	0.57369	0.14278	95.6249	0.19468	0.37369	91.8825	0.45637	0.22712	92.1519	0.83485	0.23935
91.7249	0.57444	0.14172	95.7772	0.19465	0.37311	92.0324	0.45617	0.22812	92.3007	0.83376	0.23862
91.8751	0.57523	0.13989	95.927	0.19462	0.37373	92.1826	0.45505	0.22682	92.4498	0.83077	0.23612
92.0254	0.57598	0.14065	96.082	0.19458	0.3793	92.3327	0.45436	0.22494	92.5992	0.83037	0.23001
92.1759	0.57675	0.13975	96.2396	0.19455	0.37517	92.4824	0.45415	0.22697	92.7488	0.8277	0.23952
92.3261	0.57752	0.14124	96.3932	0.19451	0.3732	92.6322	0.45287	0.22364	92.8983	0.82555	0.23009
92.4761	0.57836	0.13724	96.5511	0.1945	0.36447	92.7823	0.45202	0.2215	93.0478	0.82371	0.22748
92.6269	0.57903	0.13853	96.7123	0.19448	0.38366	92.9321	0.45254	0.2229	93.1973	0.8228	0.22557
92.7773	0.57985	0.13804	96.8707	0.19446	0.37419	93.0823	0.45263	0.21987	93.3472	0.82016	0.22614
92.928	0.58067	0.13747	97.0261	0.19438	0.3701	93.2328	0.45246	0.21894	93.4969	0.81887	0.22347
93.0786	0.58151	0.13523	97.4062	0.19435	0.36666	93.3831	0.45119	0.21797	93.6468	0.81674	0.2224
93.229	0.58233	0.13732	97.5659	0.19428	0.35277	93.5341	0.45095	0.21582	93.7963	0.81598	0.21954
93.3788	0.58313	0.13596	97.718	0.19425	0.35973	93.6844	0.44945	0.2146	93.9465	0.81553	0.22025
93.5294	0.58397	0.13463	97.873	0.19416	0.36402	93.834	0.44832	0.22015	94.0966	0.81288	0.21735
93.6796	0.58478	0.13569	98.0305	0.19409	0.37421	93.9837	0.45098	0.21468	94.2464	0.8109	0.21626
93.8298	0.58559	0.13234	98.1827	0.19396	0.37316	94.1336	0.44761	0.21765	94.3962	0.80984	0.21501
93.9807	0.58641	0.13406	98.3325	0.19391	0.37045	94.2833	0.44903	0.20813	94.5462	0.80829	0.21233
94.1307	0.58724	0.13524	98.4822	0.1938	0.37209	94.4332	0.44827	0.21363	94.6963	0.80653	0.21072
94.2814	0.58806	0.13335	98.632	0.19372	0.37077	94.5829	0.44755	0.21189	94.8462	0.80587	0.20939
94.4316	0.58887	0.13254	98.7813	0.19364	0.36705				94.9963	0.8025	0.20862
94.5823	0.58974	0.12546	98.9315	0.19355	0.37042				95.1464	0.80142	0.2087
94.7334	0.59056	0.14306	99.0832	0.19348	0.36641				95.2962	0.80142	0.20484
94.8846	0.59142	0.13105	99.2429	0.19337	0.36691				95.4462	0.79972	0.20293
95.0349	0.59225	0.12892	99.4046	0.19324	0.3755				95.5966	0.79934	0.20222
95.1847	0.59309	0.12786	99.5609	0.19312	0.36654				95.7467	0.79745	0.20056
95.3349	0.59392	0.12961	99.712	0.19311	0.36492				95.8969	0.79742	0.199
95.4851	0.59473	0.12994	99.8596	0.19307	0.36663				96.047	0.79463	0.19825
95.6353	0.59556	0.12801	100.007	0.19308	0.36715				96.1971	0.79424	0.1949
95.7848	0.59638	0.12992	100.162	0.19308	0.36399				96.3477	0.79169	0.19606
95.9352	0.5972	0.12918	100.315	0.19309	0.36787				96.498	0.79049	0.19331
96.0853	0.59802	0.12742	100.463	0.19313	0.36591				96.6481	0.79128	0.19172
96.2361	0.5988	0.12626	100.61	0.19316	0.36011				96.7978	0.7893	0.1906
96.3869	0.59959	0.12602	100.758	0.19322	0.36817				96.9476	0.78857	0.189
96.5369	0.60037	0.12761	100.906	0.19327	0.36437				97.0977	0.78509	0.18308
96.6869	0.60115	0.12719	101.055	0.19335	0.36499				97.2504	0.79108	0.18976
96.8366	0.602	0.12595	101.206	0.1934	0.36836				97.4026	0.78532	0.18595
96.9866	0.6028	0.1263	101.364	0.19351	0.35924				97.5552	0.78363	0.18398
97.1367	0.60348	0.12423	101.52	0.19365	0.36092				97.7074	0.78277	0.18119
97.2867	0.60423	0.12483	101.671	0.19381	0.42257				97.8578	0.78315	0.18226
97.4367	0.60497	0.12456	101.886	0.19397	0.3572				98.0084	0.7821	0.17908
97.5866	0.60573	0.12411	102.045	0.19415	0.34341				98.1591	0.78182	0.17947
97.7368	0.60646	0.12288	102.196	0.1944	0.34691				98.3095	0.78173	0.17552
97.887	0.6072	0.12068	102.347	0.19461	0.3539				98.46	0.78042	0.17619
98.0372	0.60796	0.12418	102.498	0.19486	0.35946				98.6103	0.78027	0.1758
98.1875	0.60868	0.12164	102.649	0.19511	0.36078				98.7604	0.77892	0.17256
98.3374	0.60941	0.12235	102.802	0.19539	0.35802				98.911	0.77762	0.17304
98.4872	0.61012	0.12184	102.962	0.19564	0.36048				99.061	0.77899	0.16852
98.6373	0.61082	0.12107	103.125	0.19593	0.37198				99.2117	0.77581	0.17077
98.7872	0.61152	0.12112	103.279	0.19622	0.36824				99.362	0.77595	0.169
98.9368	0.61223	0.1201	103.429	0.19654	0.36822				99.512	0.77488	0.16774
99.0863	0.61293	0.11062	103.582	0.19685	0.37246				99.6624	0.77317	0.16695
99.2393	0.61364	0.13216	103.735	0.19712	0.365				99.8125	0.77415	0.16618
99.3918	0.61434	0.1217	103.885	0.19748	0.37321				99.9628	0.77408	0.16323
99.5438	0.61501	0.1164	104.037	0.19786	0.37728				100.114	0.77325	0.16457
99.6964	0.61569	0.11725	104.192	0.1982	0.36489				100.264	0.77198	0.16236
99.8461	0.61637	0.11963	104.348	0.19856	0.37522				100.415	0.77267	0.16084
99.9962	0.61705	0.11874	104.504	0.19896	0.36433				100.564	0.77085	0.1609
100.146	0.61771	0.11801	104.657	0.19941	0.36464				100.714	0.76968	0.16035
100.295	0.61835	0.1181	104.808	0.19989	0.37085				100.864	0.76996	0.15873
100.445	0.61899	0.11746	104.963	0.20032	0.3693				101.014	0.76857	0.1584
100.595	0.61964	0.11557	105.123	0.20073	0.37196				101.164	0.76841	0.15637
100.745	0.62026	0.11763	105.283	0.20116	0.37317				101.314	0.76856	0.1567
100.894	0.62088	0.11636	105.443	0.2016	0.35422				101.464	0.76812	0.15543
101.044	0.62149	0.11639	105.6	0.20206	0.36297				101.617	0.76217	0.14811
101.194	0.6221	0.11598	105.752	0.20252	0.34855				101.772	0.76928	0.14642
101.343	0.6228	0.11631	105.903	0.20298	0.3476				101.925	0.76599	0.15242
101.493	0.62338	0.1158	106.054	0.20346	0.35621				102.075	0.76603	0.15164
101.644	0.62388	0.11593	106.431	0.20394	0.32816				102.225	0.76514	0.15098
101.794	0.62444	0.11547	106.585	0.20441	0.3184				102.375	0.76421	0.15061
101.943	0.625	0.11629	106.737	0.20489	0.32784				102.526	0.76499	0.14734
102.094	0.62555	0.11455	106.892	0.20537	0.33086				102.677	0.76453	0.14835
102.243	0.62611	0.11375	107.046	0.20586	0.32959				102.827	0.76396	0.14635
102.394	0.62666	0.11358	107.194	0.20635	0.33349				102.978	0.76248	0.14668
102.544	0.62721	0.11484	107.343	0.2068	0.33019				103.128	0.76426	0.14354
102.694	0.62776	0.11379	107.491	0.20729	0.32762				103.279	0.76296	0.14379
102.843	0.62829	0.11412	107.639	0.20774	0.31811				103.429	0.76215	0.14336
102.993	0.62882	0.11304	107.788	0.20822	0.32192				103.58	0.76367	0.14181
103.144	0.62935	0.11253	107.939	0.20873	0.32794				103.73	0.76257	0.14191
103.293	0.62986	0.11218	108.098	0.20937	0.32898				103.88	0.76311	0.14096
103.443	0.63035	0.11253	108.257	0.20986	0.3122				104.03	0.76256	0.13994
103.598	0.63086	0.10404	108.409	0.21029	0.31756				104.18	0.76053	0.13828
103.756	0.63136	0.10515	108.558	0.21069	0.31432				104.33	0.76294	0.1381
103.908	0.63187	0.11413	108.707	0.2111	0.31975				104.48	0.76197	0.13732
104.057	0.63234	0.11396	108.86	0.2115	0.31047				104.63	0.76209	0.1366
104.206	0.63284	0.11213	109.013	0.21183	0.31414				104.78	0.76136	0.13575
104.356	0.63329	0.11222	109.167	0.21219	0.30653				104.931	0.76085	0.13587
104.506	0.63376	0.1132	109.319	0.21257	0.31889				105.081	0.76213	0.13489
104.656	0.63425	0.11057	109.472	0.21296	0.30987				105.231	0.76052	0.13366
104.805	0.63471	0.1121	109.624	0.21328	0.30869				105.381	0.76071	0.13165
104.955	0.63515	0.11176	109.775	0.21363	0.30957				105.53	0.76166	0.13171
105.105	0.63559	0.10919	109.923	0.21399	0.3093				105.68	0.76174	0.13167
105.255	0.63602	0.1107	110.073	0.21431	0.30911				105.83	0.76042	0.13018
105.405	0.63647	0.10985	110.225	0.21462	0.30776				105.979	0.76118	0.1313
105.554	0.63688	0.11033	110.375	0.21489	0.30537				106.129	0.75636	0.13279
105.704	0.63732	0.11081	110.525	0.21515	0.30239				106.282	0.75913	0.12187
105.854	0.63777	0.11019	110.959	0.21542	0.30062				106.434	0.7602	0.12995
106.004	0.63823	0.11058	111.115	0.21569	0.29034				106.584	0.76017	0.12847
106.153	0.63859	0.10941	111.27	0.21589	0.29058				106.735	0.76152	0.12883
106.303	0.63898	0.10863	111.423	0.21613	0.29263				106.885	0.76055	0.12611
106.453	0.63934	0.10899	111.574	0.21631	0.29993				107.035	0.76014	0.12672
106.603	0.63971	0.10913	111.729	0.21652	0.29611				107.185	0.7603	0.12631
106.753	0.64004	0.10788	111.885	0.21663	0.28653				107.335	0.76094	0.12498
106.903	0.6404	0.10848	112.041	0.21677	0.29921				107.484	0.76036	0.12478
107.053	0.64076	0.10745	112.198	0.21688	0.2907				107.634	0.75986	0.12426
107.202	0.6411	0.10771	112.348	0.21699	0.29527				107.784	0.75919	0.12215
107.352	0.64146	0.10702	112.499	0.21708	0.29115				107.934	0.7592	0.12208
107.502	0.6418	0.10643	112.65	0.21718	0.29715				108.083	0.76056	0.12273
107.652	0.64214	0.11006	112.802	0.21719	0.29431				108.233	0.76024	0.12156
107.802	0.64244	0.1071	112.953	0.21726	0.29638				108.382	0.761	0.12095
107.951	0.64275	0.10771	113.104	0.21727	0.29286				108.532	0.76036	0.12115
108.101	0.64305	0.11152	113.256	0.21729	0.28908				108.682	0.76086	0.11789
108.254	0.64332	0.09593	113.408	0.21734	0.29123				108.832	0.75981	0.11925
108.407	0.64361	0.10555	113.563	0.21743	0.2913				108.981	0.76084	0.11819
108.556	0.64388	0.10731	113.717	0.21754	0.29268				109.132	0.75943	0.11806
108.706	0.64416	0.10612	113.869	0.21776	0.29278				109.281	0.76097	0.11746
108.855	0.6444	0.10616	114.021	0.21799	0.29134				109.431	0.75857	0.11829
109.005	0.64466	0.10777	114.18	0.21817	0.29307				109.581	0.76065	0.11609
109.155	0.64493	0.10687	114.341	0.21837	0.28713				109.731	0.76007	0.11602
109.304	0.64516	0.10472	114.494	0.21858	0.2901				109.881	0.76049	0.11516
109.454	0.64542	0.10493	114.659	0.21878	0.29486				110.03	0.76104	0.11469
109.604	0.64567	0.10503	114.82	0.21901	0.28282				110.18	0.76183	0.11429
109.754	0.6459	0.10418	114.973	0.21925	0.28959				110.331	0.7609	0.11435
109.903	0.64615	0.1054	115.125	0.21948	0.30098				110.481	0.7631	0.11424
110.054	0.64638	0.10428	115.285	0.21969	0.30032				110.631	0.75712	0.11644
110.205	0.64661	0.10393	115.448	0.21991	0.28357				110.781	0.7597	0.10572
110.355	0.64685	0.10271	115.608	0.2202	0.2849				110.93	0.7616	0.11274
110.506	0.64705	0.10443	115.767	0.22043	0.28161				111.079	0.76054	0.11422
110.655	0.64731	0.10655	115.929	0.22067	0.2915				111.229	0.7616	0.11093
110.805	0.64755	0.10334	116.088	0.2209	0.28863				111.379	0.76181	0.11233
110.955	0.64774	0.1031	116.239	0.22108	0.28487				111.529	0.76226	0.10967
111.105	0.64795	0.1034	116.391	0.22131	0.28664				111.679	0.7622	0.10921
111.255	0.64814	0.10188	116.542	0.22154	0.28736				111.829	0.76302	0.10932
111.405	0.64832	0.10273	116.693	0.22171	0.28824				111.979	0.76216	0.10709
111.555	0.64852	0.10272	116.847	0.22196	0.28316				112.129	0.76294	0.10908
111.706	0.64868	0.10213	117.008	0.22217	0.28888				112.279	0.76367	0.10844
111.856	0.64885	0.10306	117.168	0.22231	0.28442				112.429	0.76309	0.10862
112.007	0.64902	0.10231	117.325	0.22252	0.27901				112.579	0.76324	0.10707
112.157	0.64917	0.10262	117.483	0.22277	0.28212				112.729	0.76277	0.10629
112.307	0.64935	0.10196	117.644	0.22296	0.28111				112.878	0.76368	0.10721
112.456	0.64952	0.10258	117.802	0.22317	0.278				113.028	0.76427	0.10701
112.606	0.64969	0.10703	117.956	0.22334	0.28299				113.178	0.76439	0.10522
112.757	0.64982	0.09181	118.112	0.22353	0.27674				113.328	0.76487	0.10422
112.908	0.64994	0.1009	118.271	0.22378	0.27589				113.478	0.76406	0.10558
113.058	0.65008	0.10188	118.43	0.22397	0.27488				113.628	0.76325	0.10451
113.207	0.65023	0.10218	118.589	0.22413	0.2755				113.778	0.76381	0.10491
113.358	0.65035	0.10197	118.747	0.2243	0.27902				113.927	0.76443	0.10418
113.508	0.6505	0.10151	118.909	0.22449	0.27026				114.077	0.76422	0.10333
113.658	0.65062	0.10005	119.069	0.22469	0.27324				114.226	0.76506	0.10381
113.808	0.65074	0.0995	119.223	0.22487	0.27182				114.375	0.76528	0.10218
113.958	0.65084	0.10122	119.378	0.22504	0.266				114.525	0.76693	0.1018
114.108	0.65094	0.10124	119.534	0.22522	0.27254				114.674	0.76491	0.1017
114.258	0.65102	0.09744	119.691	0.22539	0.2528				114.824	0.7656	0.10215
114.408	0.65112	0.09793	119.851	0.22553	0.2765				114.973	0.76642	0.10279
114.557	0.65121	0.09967	120.017	0.22567	0.25922				115.123	0.76375	0.10671
114.708	0.6513	0.09997	120.179	0.22579	0.26558				115.274	0.76436	0.09333
114.858	0.65141	0.0997	120.339	0.22589	0.25441				115.424	0.76748	0.10191
115.009	0.65141	0.09974	120.495	0.22603	0.26268				115.574	0.76641	0.10073
115.16	0.65146	0.09876	120.649	0.22615	0.25893				115.724	0.76732	0.10125
115.31	0.65152	0.09859	120.805	0.22622	0.25909				115.874	0.76674	0.10182
115.461	0.65156	0.09887	120.96	0.22634	0.26246				116.023	0.76831	0.09961
115.611	0.65158	0.0986	121.117	0.22644	0.26104				116.173	0.76733	0.09785
115.762	0.65165	0.09913	121.271	0.22652	0.26816				116.323	0.76741	0.09857
115.912	0.65168	0.09732	121.42	0.22658	0.27139				116.473	0.76798	0.09858
116.062	0.65172	0.09858	121.57	0.22665	0.26425				116.623	0.76759	0.09774
116.212	0.65175	0.09742	121.719	0.22674	0.26663				116.773	0.76772	0.09833
116.362	0.65177	0.09559	121.873	0.22678	0.26885				116.923	0.76811	0.09855
116.511	0.6518	0.0989	122.028	0.22685	0.2682				117.073	0.76833	0.09876
116.661	0.65183	0.09807	122.179	0.2269	0.26781				117.224	0.76937	0.0964
116.81	0.65184	0.09755	122.331	0.22692	0.27615				117.374	0.76893	0.09548
116.96	0.65186	0.09813	122.487	0.22674	0.26971				117.524	0.76904	0.09683
117.109	0.65186	0.10412	122.643	0.22667	0.26711				117.674	0.77027	0.09582
117.259	0.65186	0.08682	122.796	0.22669	0.26433				117.824	0.76963	0.09593
117.409	0.65186	0.09662	122.946	0.22669	0.26852				117.973	0.76978	0.0964
117.557	0.65183	0.09928	123.097	0.2267	0.26783				118.123	0.76941	0.09513
117.706	0.65181	0.09699	123.254	0.22666	0.2661				118.273	0.77034	0.0951
117.855	0.65178	0.09665	123.407	0.22664	0.26902				118.423	0.77061	0.09394
118.004	0.65176	0.09636	123.555	0.2266	0.27276				118.573	0.77079	0.09433
118.153	0.65175	0.09649	123.705	0.22654	0.2661				118.723	0.77004	0.09461
118.303	0.65169	0.09715	123.857	0.22649	0.26539				118.873	0.77077	0.09341
118.454	0.65163	0.09662	124.009	0.22647	0.26602				119.023	0.77155	0.09368
118.603	0.65158	0.09607	124.159	0.22638	0.26028				119.172	0.77137	0.09303
118.753	0.65151	0.09674	124.481	0.22629	0.27301				119.322	0.77107	0.09258
118.903	0.65145	0.09654	124.634	0.22623	0.27968				119.473	0.77185	0.09138
119.054	0.65137	0.09557	124.784	0.22613	0.27237				119.623	0.77292	0.0973
119.204	0.6513	0.09514	124.938	0.22602	0.27076				119.774	0.77169	0.08483
119.354	0.65124	0.09527	125.093	0.22593	0.26378				119.925	0.77274	0.09464
119.504	0.65119	0.09518	125.243	0.22576	0.2676				120.075	0.77421	0.0932
119.654	0.65105	0.09482	125.393	0.22561	0.26154				120.226	0.77532	0.09191
119.803	0.65093	0.0946	125.546	0.22542	0.26124				120.377	0.77477	0.09113
119.953	0.65078	0.09559	125.699	0.22535	0.26878				120.528	0.77427	0.09155
120.103	0.65064	0.09479	125.85	0.22525	0.25493				120.679	0.77405	0.0908
120.253	0.65051	0.09715	126	0.225	0.26868				120.83	0.77492	0.09012
120.404	0.65037	0.09465	126.156	0.22483	0.25552				120.981	0.77602	0.09103
120.554	0.65022	0.09536	126.312	0.22463	0.2614				121.131	0.77476	0.091
120.705	0.65004	0.09533	126.467	0.2244	0.26627				121.281	0.77606	0.08967
120.855	0.64986	0.0946	126.62	0.22415	0.26626				121.432	0.7758	0.08918
121.006	0.64967	0.09434	126.77	0.22393	0.26311				121.582	0.77515	0.08932
121.155	0.64948	0.09457	126.919	0.22378	0.2608				121.733	0.77573	0.08883
121.305	0.64928	0.09486	127.07	0.22358	0.25497				121.883	0.77623	0.08994
121.454	0.6491	0.09462	127.218	0.22341	0.26039				122.033	0.77556	0.08994
121.604	0.6489	0.10175	127.367	0.22327	0.2581				122.183	0.77634	0.0879
121.754	0.6487	0.08542	127.516	0.22316	0.26238				122.333	0.77646	0.08899
121.903	0.6485	0.09489	127.666	0.22301	0.25869				122.482	0.77667	0.08814
122.052	0.64828	0.0956	127.816	0.22278	0.26015				122.631	0.77681	0.08849
122.201	0.64807	0.09405	127.97	0.22266	0.26458				122.78	0.77681	0.08775
122.35	0.64786	0.09548	128.128	0.2225	0.25172				122.929	0.77727	0.08696
122.5	0.64766	0.09309	128.283	0.22233	0.25661				123.079	0.77684	0.08762
122.65	0.64743	0.09438	128.434	0.22211	0.26048				123.228	0.77712	0.08817
122.799	0.6472	0.09349	128.587	0.22191	0.26712				123.377	0.77748	0.08679
122.949	0.64697	0.09357	129.295	0.22168	0.25725				123.528	0.77552	0.08915
123.098	0.64668	0.09419	129.447	0.22144	0.2632				123.677	0.7785	0.087
123.248	0.6464	0.09502	129.603	0.22119	0.25507				123.827	0.77807	0.08684
123.398	0.64615	0.09414	129.762	0.22092	0.25463				123.977	0.77862	0.08704
123.547	0.64586	0.09382	129.917	0.22064	0.26134				124.127	0.77846	0.09143
123.697	0.64557	0.09375	130.079	0.22037	0.26074				124.277	0.77804	0.07973
123.848	0.64526	0.09326	130.239	0.22011	0.26458				124.426	0.77836	0.08778
123.998	0.64505	0.09291	130.39	0.21976	0.2605				124.575	0.77888	0.08693
124.148	0.64469	0.09168	130.54	0.2195	0.26075				124.725	0.77919	0.08719
124.298	0.64433	0.09334	130.693	0.21918	0.2607				124.874	0.77809	0.08588
124.448	0.64394	0.09447	130.847	0.21883	0.25898				125.024	0.77881	0.08482
124.598	0.64357	0.09372	131.001	0.21852	0.25607				125.174	0.77941	0.08627
124.748	0.6432	0.09383	131.152	0.21817	0.26155				125.323	0.78013	0.08505
124.899	0.64282	0.09317	131.304	0.21783	0.26805				125.473	0.7809	0.0849
125.049	0.64244	0.09237	131.461	0.21675	0.26795				125.623	0.77949	0.08461
125.199	0.64205	0.09414	131.616	0.21567	0.26571				125.773	0.7805	0.08523
125.348	0.64167	0.0936	131.769	0.21466	0.25831				125.923	0.78045	0.08529
125.498	0.64126	0.09082	131.925	0.21376	0.2641				126.072	0.78116	0.08458
125.647	0.64083	0.0937	132.077	0.21281	0.26309				126.222	0.77998	0.08239
125.797	0.64042	0.09406	132.228	0.21188	0.26045				126.371	0.7805	0.0837
125.946	0.63995	0.09348	132.379	0.21099	0.26604				126.521	0.7803	0.08448
126.096	0.6395	0.10164	132.532	0.21013	0.27098				126.67	0.78163	0.083
126.249	0.63902	0.0855	132.69	0.20931	0.25977				126.82	0.78141	0.08401
126.404	0.63855	0.09293	132.85	0.2085	0.29373				126.969	0.78104	0.08324
126.557	0.63808	0.09285	133.015	0.20773	0.24941				127.119	0.78209	0.08315
126.706	0.63759	0.09409	133.286	0.20698	0.22398				127.269	0.78131	0.08219
126.856	0.63709	0.09478	133.446	0.20625	0.26326				127.419	0.78194	0.08231
127.005	0.63658	0.09308	133.607	0.20562	0.27254				127.569	0.78138	0.08231
127.156	0.63606	0.09378	133.768	0.20491	0.26051				127.718	0.78158	0.08429
127.306	0.63553	0.0924	133.934	0.20425	0.27816				127.868	0.78236	0.08248
127.456	0.63498	0.09176	134.1	0.20365	0.27468				128.018	0.78067	0.08178
127.607	0.63443	0.09307	134.255	0.20307	0.26524				128.168	0.78092	0.08204
127.757	0.63386	0.09259	134.406	0.20266	0.27678				128.317	0.78163	0.08211
127.907	0.63329	0.09252	134.56	0.20212	0.27449				128.467	0.78165	0.08145
128.057	0.6327	0.09375	134.721	0.20161	0.27382				128.617	0.78122	0.08789
128.207	0.63212	0.09222	134.88	0.20111	0.2735				128.767	0.78168	0.07644
128.357	0.63144	0.09344	135.036	0.20063	0.27307				128.916	0.78141	0.08174
128.507	0.63085	0.09322	135.2	0.20018	0.2652				129.065	0.78257	0.08319
128.657	0.63024	0.09258	135.366	0.19974	0.26191				129.215	0.78181	0.08301
128.807	0.6296	0.09309	135.526	0.19933	0.27563				129.365	0.78232	0.0817
128.957	0.62893	0.09212	135.687	0.19897	0.25411				129.515	0.78231	0.08139
129.107	0.6283	0.09184	135.848	0.19859	0.28446				129.665	0.78198	0.08145
129.257	0.62765	0.0943	136.003	0.19828	0.28037				129.814	0.78253	0.07995
129.407	0.62696	0.09381	136.159	0.19797	0.27623				129.964	0.78186	0.08376
129.558	0.62628	0.0936	136.315	0.19767	0.28996				130.113	0.78191	0.08069
129.708	0.62558	0.0929	136.475	0.19743	0.28532				130.263	0.78297	0.07776
129.857	0.62488	0.09264	136.633	0.1972	0.28613				130.413	0.7818	0.08159
130.007	0.62418	0.09284	136.789	0.19699	0.29547				130.563	0.78437	0.07898
130.157	0.62344	0.09348	136.944	0.19679	0.29467				130.713	0.7814	0.08013
130.307	0.6227	0.09207	137.103	0.19664	0.28883				130.863	0.78191	0.08022
130.457	0.62195	0.09306	137.264	0.19645	0.30067				131.013	0.78138	0.08121
130.607	0.62117	0.09775	137.424	0.19635	0.29383				131.163	0.78147	0.07891
130.761	0.6204	0.09304	137.583	0.19626	0.30783				131.313	0.78125	0.07938
130.913	0.61962	0.09396	138.021	0.19616	0.3107				131.463	0.78158	0.08008
131.063	0.61884	0.09399	138.175	0.19609	0.32359				131.613	0.78243	0.07887
131.213	0.61805	0.09323	138.327	0.19603	0.32006				131.764	0.78262	0.07868
131.362	0.61723	0.09257	138.482	0.19601	0.32437				131.914	0.78242	0.07927
131.512	0.61644	0.09236	138.638	0.19597	0.32827				132.065	0.78126	0.0798
131.663	0.61559	0.09416	138.794	0.19598	0.33749				132.215	0.78117	0.07988
131.813	0.61474	0.09232	139.615	0.19602	0.23993				132.365	0.78166	0.07968
131.964	0.61387	0.09197	139.776	0.19615	0.23899				132.515	0.78191	0.08044
132.114	0.61301	0.09394	139.93	0.19639	0.2326				132.665	0.78116	0.07748
132.265	0.61215	0.09492	140.083	0.19663	0.24236				132.814	0.78057	0.07933
132.415	0.61126	0.09271	140.235	0.19688	0.24005				132.963	0.78077	0.07844
132.565	0.61037	0.09457	140.388	0.19712	0.25324				133.113	0.78167	0.08266
132.716	0.60946	0.09392	140.544	0.19737	0.24396				133.264	0.7788	0.0707
132.866	0.60855	0.09462	140.7	0.19761	0.24638				133.414	0.78186	0.07803
133.016	0.60763	0.0955	140.857	0.19785	0.24946				133.564	0.78181	0.08003
133.166	0.60658	0.09432	141.01	0.19808	0.24291				133.714	0.78084	0.07986
133.316	0.6056	0.09525	141.163	0.19831	0.25116				133.865	0.78135	0.07754
133.466	0.60467	0.09409	141.316	0.19852	0.25013				134.015	0.77918	0.07805
133.616	0.6037	0.09435	141.466	0.19872	0.25103				134.165	0.77994	0.07885
133.765	0.60272	0.0952	141.621	0.1989	0.24704				134.316	0.77808	0.07727
133.915	0.60173	0.09559	141.784	0.19907	0.24591				134.465	0.77987	0.07707
134.065	0.60073	0.09485	141.941	0.19922	0.24986				134.616	0.77996	0.07771
134.215	0.59971	0.09598	142.09	0.19934	0.24986				134.766	0.77876	0.07739
134.365	0.59871	0.09507	142.242	0.19944	0.2924				134.916	0.77784	0.07698
134.515	0.5977	0.09364	142.399	0.19952	0.24839				135.067	0.77921	0.07695
134.665	0.59668	0.09606	142.559	0.19957	0.25246				135.217	0.77955	0.0767
134.815	0.59563	0.09566	142.719	0.19959	0.25147				135.368	0.77793	0.07722
134.965	0.59461	0.09581	142.873	0.19958	0.25283				135.518	0.77755	0.07743
135.118	0.59356	0.09455	143.023	0.19954	0.24612				135.668	0.77792	0.07697
135.274	0.59253	0.10677	143.175	0.19946	0.24874				135.817	0.7777	0.07821
135.426	0.59145	0.0955	143.332	0.19935	0.25543				135.968	0.77567	0.07665
135.576	0.5904	0.09383	143.486	0.19919	0.25444				136.119	0.77743	0.07601
135.725	0.58935	0.09603	143.634	0.19899	0.25833				136.269	0.77677	0.07863
135.874	0.58826	0.09458	143.785	0.19875	0.25334				136.419	0.77516	0.07923
136.024	0.58717	0.09476	143.94	0.19846	0.26438				136.569	0.77534	0.07641
136.174	0.58608	0.09536	144.093	0.19813	0.25723				136.72	0.77513	0.07719
136.324	0.58497	0.09541	144.245	0.19774	0.25629				136.87	0.77571	0.07791
136.474	0.58385	0.09522	144.402	0.19731	0.25948				137.019	0.77421	0.07655
136.624	0.58275	0.09616	144.557	0.19682	0.26078				137.169	0.77462	0.07717
136.774	0.58166	0.09613	144.706	0.19627	0.26132				137.319	0.77342	0.07808
136.924	0.58056	0.09766	144.858	0.19567	0.26129				137.469	0.77482	0.07637
137.073	0.57943	0.09704	145.01	0.195	0.25997				137.619	0.77423	0.08345
137.224	0.57828	0.09608	145.161	0.19428	0.26135				137.773	0.77071	0.06783
137.374	0.57714	0.09671	145.314	0.19349	0.26261				137.925	0.77179	0.07696
137.523	0.57609	0.09601	145.473	0.19263	0.25699				138.074	0.77196	0.0772
137.673	0.57481	0.09616	145.635	0.19171	0.26055				138.224	0.77251	0.0774
137.824	0.57365	0.09641	145.791	0.19071	0.26594				138.375	0.77111	0.07706
137.975	0.57249	0.09767	145.941	0.18965	0.26685				138.525	0.77082	0.07672
138.125	0.57135	0.0975	146.098	0.18851	0.26804				138.674	0.77037	0.07627
138.275	0.57019	0.09519	146.256	0.18729	0.26909				138.824	0.7704	0.07641
138.425	0.56902	0.09809	146.409	0.18599	0.27242				138.974	0.7698	0.07559
138.576	0.56782	0.09741	146.562	0.18462	0.27196				139.124	0.76596	0.07583
138.726	0.56662	0.09738	146.717	0.18316	0.24619				139.274	0.76856	0.07527
138.876	0.56538	0.09736							139.424	0.76796	0.07663
139.025	0.56416	0.09661							139.574	0.76674	0.07612
139.175	0.56294	0.09856							139.724	0.76804	0.07643
139.325	0.56171	0.09873							139.874	0.76528	0.07752
139.475	0.5605	0.09668							140.024	0.76564	0.07497
139.624	0.55929	0.08983							140.174	0.76433	0.07499
139.775	0.55807	0.11056							140.324	0.76477	0.07448
139.925	0.55684	0.09608							140.475	0.76421	0.07434
140.074	0.55561	0.09485							140.625	0.76272	0.0756
140.223	0.55438	0.09855							140.775	0.76135	0.07581
140.373	0.55315	0.09687							140.925	0.76246	0.07516
140.523	0.55191	0.09864							141.075	0.76099	0.07635
140.673	0.55066	0.09697							141.224	0.76059	0.07606
140.823	0.54942	0.0987							141.374	0.75938	0.07599
140.973	0.54817	0.09827							141.524	0.75883	0.07503
141.122	0.54691	0.09852							141.674	0.75977	0.07584
141.272	0.54566	0.09854							141.824	0.75928	0.07492
141.422	0.5444	0.09898							141.975	0.75754	0.07655
141.572	0.54313	0.0988							142.125	0.75707	0.08288
141.722	0.54187	0.09987							142.277	0.7487	0.07042
141.871	0.5406	0.10167							142.429	0.75471	0.07463
142.021	0.53933	0.09983							142.578	0.75472	0.07779
142.17	0.53805	0.10055							142.728	0.75408	0.07544
142.32	0.53677	0.10032							142.878	0.75392	0.07706
142.47	0.53549	0.09977							143.028	0.75091	0.07561
142.62	0.53421	0.09887							143.178	0.75092	0.07541
142.769	0.53292	0.10085							143.328	0.75024	0.07467
142.92	0.53164	0.10077							143.479	0.7484	0.07613
143.07	0.53035	0.10015							143.628	0.74857	0.07573
143.221	0.52905	0.09928							143.778	0.74732	0.07622
143.371	0.52776	0.10195							143.927	0.74634	0.07548
143.52	0.52646	0.1033							144.077	0.7447	0.07682
143.67	0.52516	0.10101							144.227	0.74363	0.07691
143.82	0.52386	0.10225							144.377	0.7431	0.07578
143.97	0.52256	0.10115							144.528	0.74296	0.07593
144.12	0.52126	0.09355							144.678	0.7409	0.07471
144.271	0.51995	0.11581							144.828	0.73957	0.07795
144.422	0.51864	0.10335							144.977	0.73926	0.0757
144.571	0.51733	0.09952							145.127	0.73855	0.07543
144.721	0.51602	0.10091							145.278	0.73754	0.07665
144.87	0.51471	0.10316							145.427	0.73703	0.07579
145.021	0.51339	0.10259							145.577	0.7338	0.07518
145.171	0.51208	0.10275							145.727	0.73368	0.0752
145.322	0.51076	0.10746							145.877	0.73274	0.07499
145.474	0.50945	0.10462							146.026	0.73152	0.07704
145.624	0.50813	0.10262							146.177	0.73138	0.07688
145.775	0.50681	0.1029							146.327	0.72823	0.07553
145.926	0.50549	0.10142							146.477	0.72724	0.07615
146.077	0.50417	0.10156							146.63	0.73174	0.07906
									146.785	0.72114	0.08243
									146.937	0.72329	0.07597
