# Supplementary material for: 3D printing of ultra-high viscosity resin by a linear scan-based vat photopolymerization system
Source: Nat Commun. 2023 Jul 18;14:4303. doi: 10.1038/s41467-023-39913-4 (PMC10353997; doi:10.1038/s41467-023-39913-4)
Supplement: Supplementary file 10 — Source Data [file 41467_2023_39913_MOESM10_ESM.zip › Source_Data (Fig. S16).xlsx]

## Sheet: Figure S16
Figure S16 Tensile strength of low viscous UV-curable resin printed in different orientation.
Verticle printed		Side printed
Strain	Stress	Strain	Stress
0	0.85513	0	-0.02066
0.000562668	0.85513	-0.00038147	-0.02066
0.00102	0.85513	-0.00515	-0.02066
0.00276	0.85513	-0.00695	-0.02066
0.00672	0.85036	-0.00359	-0.02225
0.01036	0.85036	0.00378	-0.02384
0.01472	0.85354	0.00844	-0.02384
0.02048	0.85513	0.0176	-0.02066
0.02747	0.85831	0.02381	-0.01589
0.03382	1.38283	0.03229	0.49273
0.03998	1.45753	0.04552	0.58969
0.04515	1.50363	0.05669	0.68665
0.04992	1.53065	0.06522	0.71049
0.05857	1.6133	0.07193	0.77407
0.06465	1.73728	0.07872	0.77566
0.07138	1.78337	0.08529	0.7995
0.07688	1.79927	0.09456	1.02361
0.08747	1.89463	0.10245	0.97275
0.09145	1.91053	0.10489	1.10626
0.09374	2.01066	0.11624	1.11421
0.10143	2.10762	0.12535	1.20163
0.11134	2.12987	0.13346	1.20322
0.12199	2.23478	0.14503	1.2366
0.12811	2.24272	0.14626	1.28269
0.1335	2.29041	0.14962	1.32243
0.14142	2.34922	0.16197	1.45912
0.15122	2.45412	0.17156	1.55131
0.15632	2.4732	0.18285	1.49409
0.16242	2.57492	0.19483	1.59264
0.17337	2.68141	0.20188	1.68165
0.17964	2.65916	0.20748	1.74364
0.18514	2.77996	0.21641	1.72615
0.19403	2.74181	0.22356	1.688
0.19972	2.81493	0.23181	1.8692
0.20637	2.80857	0.24472	1.94232
0.21489	2.93255	0.24995	1.98523
0.22038	3.0152	0.2548	2.07424
0.22557	3.00249	0.26009	2.01384
0.23261	3.10421	0.26903	2.14895
0.2362	3.09785	0.28325	2.21411
0.2443	3.23137	0.2867	2.18074
0.25076	3.22342	0.29153	2.27769
0.25824	3.31084	0.30203	2.19345
0.2632	3.33309	0.31127	2.2316
0.26891	3.36647	0.32161	2.36988
0.27764	3.438	0.33168	2.443
0.28189	3.45389	0.33937	2.52247
0.28714	3.51111	0.34611	2.59717
0.29561	3.63827	0.35704	2.55903
0.30021	3.63032	0.36468	2.58128
0.30547	3.71774	0.37034	2.65598
0.31174	3.7543	0.37921	2.71638
0.32063	3.82423	0.38522	2.79109
0.32732	3.85126	0.39234	2.79745
0.3328	3.9053	0.40463	2.88804
0.33957	3.93868	0.4114	2.96275
0.34421	3.94344	0.41793	2.90076
0.35026	4.0404	0.42837	3.05176
0.3636	4.0563	0.43571	3.07083
0.37187	4.15007	0.44154	3.14077
0.37957	4.21683	0.45849	3.15984
0.38614	4.23114	0.46865	3.13918
0.38928	4.31697	0.47344	3.22024
0.39688	4.35352	0.48635	3.27905
0.40515	4.42028	0.49214	3.33627
0.41055	4.48227	0.49473	3.3315
0.41632	4.51883	0.49756	3.39031
0.41804	4.56015	0.50213	3.43323
0.42665	4.64439	0.51051	3.52224
0.43517	4.673	0.5193	3.47773
0.44163	4.67618	0.52916	3.54131
0.44886	4.69844	0.533	3.65893
0.45445	4.83036	0.54393	3.66847
0.45979	4.82559	0.56129	3.69072
0.46738	4.83831	0.57078	3.80834
0.47441	4.92891	0.5782	3.81629
0.47139	4.93527	0.59336	3.80675
0.48214	4.98931	0.59601	3.92119
0.48881	5.13395	0.60059	3.96093
0.49136	5.07355	0.60629	4.03245
0.49922	5.19911	0.61028	3.98636
0.50707	5.23249	0.61959	4.00861
0.5111	5.27859	0.63239	4.18822
0.52001	5.28812	0.63964	4.13418
0.52455	5.3676	0.64693	4.19776
0.52895	5.44548	0.6529	4.29471
0.53482	5.47091	0.66155	4.30266
0.54364	5.50429	0.66954	4.36147
0.54937	5.51701	0.67974	4.39326
0.5536	5.57423	0.68541	4.43618
0.56275	5.64893	0.69451	4.50134
0.56839	5.6839	0.70361	4.52042
0.57456	5.74589	0.71596	4.54903
0.58287	5.76019	0.72468	4.51406
0.58879	5.8492	0.73586	4.62532
0.59661	5.86192	0.74601	4.61896
0.60467	5.92073	0.75488	4.71433
0.60973	5.92391	0.76178	4.72228
0.61387	5.99225	0.76578	4.72387
0.62625	6.02881	0.76992	4.8097
0.63167	6.07332	0.7747	4.82877
0.6378	6.14802	0.78185	4.86374
0.6486	6.1655	0.78615	4.92891
0.65522	6.27518	0.79101	4.91301
0.66061	6.29902	0.80696	4.98295
0.66876	6.32445	0.81719	5.04017
0.67449	6.31968	0.82931	5.06719
0.68037	6.41823	0.84035	5.11964
0.68652	6.47704	0.84063	5.18481
0.69483	6.51519	0.84581	5.19753
0.70095	6.52949	0.85398	5.36124
0.70732	6.56446	0.86074	5.30561
0.71557	6.60896	0.87448	5.27064
0.71965	6.69797	0.88186	5.38985
0.72554	6.74884	0.88676	5.42959
0.73393	6.79016	0.89265	5.41846
0.73973	6.77745	0.89744	5.49157
0.74548	6.85215	0.90609	5.49634
0.75375	6.88712	0.91769	5.59489
0.75769	6.9348	0.92479	5.41528
0.7627	6.97613	0.92614	5.59648
0.76964	7.01428	0.93395	5.78404
0.7777	7.03494	0.95064	5.78721
0.78249	7.16051	0.9544	5.72364
0.78923	7.13507	0.96642	5.819
0.79787	7.19865	0.97525	5.86351
0.80333	7.1764	0.98438	5.81265
0.80869	7.29084	0.98502	5.8953
0.81758	7.33535	0.99652	5.93027
0.8227	7.31468	1.00327	5.96364
0.82813	7.39098	1.01334	6.04153
0.83634	7.40687	1.02555	5.99543
0.84304	7.48634	1.03619	6.10511
0.84996	7.46409	1.03974	6.18299
0.85905	7.54674	1.04616	6.25451
0.86621	7.58807	1.05535	6.23703
0.87225	7.65324	1.06529	6.28948
0.87668	7.62304	1.07662	6.28471
0.88481	7.72794	1.08414	6.33558
0.89146	7.81377	1.0901	6.34193
0.90055	7.78198	1.09816	6.48499
0.90574	7.85351	1.1116	6.51042
0.91198	7.8694	1.11374	6.46114
0.91709	7.92503	1.11968	6.58353
0.92564	7.96795	1.12909	6.54221
0.93186	8.05855	1.13726	6.63281
0.93866	8.04583	1.14831	6.63916
0.94597	8.07921	1.15414	6.63281
0.95202	8.16504	1.1593	6.74248
0.95805	8.1412	1.16716	6.63122
0.96555	8.16663	1.1752	6.82036
0.9714	8.23975	1.18097	6.78857
0.97637	8.21273	1.19253	6.77904
0.98463	8.30174	1.20171	6.90301
0.99031	8.34465	1.2119	6.87758
0.99487	8.38598	1.21955	6.94434
0.99876	8.42571	1.22429	6.97931
1.00791	8.43525	1.23255	6.92527
1.01299	8.48134	1.24631	6.95388
1.01807	8.58307	1.25504	7.04447
1.02506	8.55446	1.26049	7.02699
1.02998	8.61963	1.27072	7.15415
1.03713	8.72771	1.27604	7.15574
1.04475	8.65936	1.28383	7.13666
1.05171	8.73566	1.29178	7.18117
1.05662	8.78493	1.30838	7.22408
1.06653	8.83261	1.31397	7.35283
1.07083	8.83897	1.3203	7.39416
1.07614	8.93116	1.32289	7.42436
1.08159	8.93593	1.33078	7.45455
1.08907	9.01699	1.34402	7.47999
1.0965	8.98361	1.35253	7.54515
1.10791	9.04083	1.35786	7.50065
1.11356	9.106	1.36559	7.51495
1.12006	9.12507	1.37857	7.59443
1.12529	9.17435	1.38546	7.55946
1.13137	9.22044	1.38905	7.59761
1.13838	9.19342	1.3976	7.71205
1.14478	9.25064	1.40532	7.71523
1.15379	9.29515	1.41372	7.7041
1.15884	9.33011	1.42522	7.78039
1.16537	9.34124	1.43515	7.84079
1.17309	9.40482	1.44115	7.75973
1.17826	9.45091	1.44707	7.90755
1.18476	9.54151	1.45143	7.98225
1.19321	9.48747	1.46084	8.02517
1.19885	9.59555	1.47548	7.93616
1.20405	9.559	1.4828	7.96477
1.21258	9.56217	1.48549	8.03312
1.21809	9.60986	1.49455	8.06491
1.22351	9.7243	1.50143	8.13166
1.22779	9.74019	1.50841	8.04742
1.23591	9.80377	1.52031	8.1571
1.24102	9.81649	1.52666	8.20319
1.24655	9.84192	1.53214	8.31604
1.25429	9.88483	1.54387	8.27313
1.25974	9.86735	1.54861	8.30491
1.26816	9.94523	1.55939	8.22703
1.27206	10.0072	1.56747	8.33352
1.28079	9.94364	1.57569	8.46227
1.28673	10.0199	1.57943	8.4273
1.29424	10.0374	1.58679	8.52585
1.298	10.0533	1.60071	8.413
1.30481	10.1105	1.61312	8.49088
1.31161	10.1519	1.62482	8.57353
1.31911	10.2393	1.62516	8.5481
1.32629	10.2297	1.6291	8.57671
1.33207	10.2631	1.63578	8.59578
1.33932	10.2743	1.64615	8.63552
1.3463	10.3633	1.65116	8.76109
1.35791	10.3744	1.65826	8.69115
1.36534	10.4523	1.66948	8.73089
1.37018	10.3935	1.67913	8.74678
1.37586	10.4364	1.68233	8.804
1.38675	10.4888	1.69375	8.74201
1.39247	10.5238	1.69952	8.92003
1.39682	10.5667	1.70689	8.8803
1.40829	10.6001	1.71963	9.01222
1.41385	10.6509	1.72042	8.92162
1.41803	10.6207	1.72997	8.97408
1.42778	10.6859	1.74085	8.955
1.43463	10.7368	1.76095	8.93116
1.44132	10.7892	1.75677	9.01222
1.44956	10.7447	1.76434	9.08216
1.45562	10.8035	1.77342	9.17276
1.46256	10.856	1.78239	9.06944
1.46774	10.8687	1.78933	9.18865
1.47635	10.9212	1.79433	9.21567
1.48119	10.9975	1.80001	9.29673
1.48803	10.9752	1.81758	9.24746
1.49715	10.9482	1.82038	9.29356
1.50291	11.034	1.82679	9.31899
1.50894	11.0515	1.83498	9.30945
1.51738	11.096	1.84508	9.3174
1.52286	11.1675	1.85621	9.37144
1.52898	11.1834	1.86528	9.42707
1.53688	11.1961	1.8725	9.48429
1.54294	11.2248	1.88058	9.47952
1.5484	11.3058	1.89284	9.50813
1.55444	11.2772	1.90314	9.53992
1.5635	11.363	1.95161	9.59714
1.56996	11.3201	1.99224	9.65595
1.57326	11.3821	1.9952	9.6496
1.58412	11.4218	1.99679	9.64483
1.59117	11.5093	1.99385	9.71317
1.60042	11.46	1.99232	9.70682
1.60616	11.4822	1.99634	9.71317
1.61174	11.5013	2.01783	9.77039
1.61827	11.5887	2.03494	9.82603
1.62719	11.6094	2.04688	9.8292
1.63264	11.6046	2.06193	9.89755
1.63963	11.6587	2.07309	9.86258
1.64785	11.6507	2.09123	9.93411
1.65336	11.7588	2.09717	9.88325
1.66462	11.7365	2.09972	9.91345
1.67155	11.7604	2.10151	9.93888
1.67797	11.8526	2.09986	10.074
1.68599	11.8065	2.10047	9.96272
1.69328	11.8224	2.10716	10.0628
1.69496	11.9257	2.11832	10.0787
1.68715	11.9464	2.12467	10.1678
1.6912	11.9416	2.14001	10.2075
1.71058	11.9988	2.15797	10.1423
1.71526	11.9797	2.16109	10.1773
1.72429	12.0163	2.1719	10.2329
1.73839	12.0306	2.17766	10.1598
1.74375	12.1037	2.18364	10.1821
1.74649	12.1085	2.19344	10.3188
1.75055	12.1959	2.19933	10.2552
1.75684	12.2023	2.20069	10.2854
1.76256	12.2054	2.20521	10.3903
1.76947	12.242	2.20999	10.3219
1.77461	12.2245	2.2102	10.3887
1.78145	12.2754	2.21322	10.5143
1.78589	12.331	2.21382	10.4856
1.79336	12.3247	2.21815	10.4729
1.79961	12.3437	2.24249	10.5397
1.80553	12.4073	2.26142	10.5683
1.81455	12.4041	2.27341	10.6049
1.82048	12.4454	2.27904	10.5365
1.82887	12.4502	2.28802	10.5413
1.83333	12.5011	2.30027	10.6653
1.84052	12.5297	2.3232	10.6986
1.8477	12.5599	2.32779	10.7098
1.85511	12.5996	2.32895	10.7463
1.86044	12.5726	2.33065	10.7384
1.86457	12.5583	2.33281	10.821
1.87478	12.6012	2.34373	10.7622
1.88532	12.6934	2.35024	10.7463
1.89229	12.7331	2.3525	10.8608
1.9006	12.7681	2.35024	10.9069
1.90654	12.8428	2.35183	10.8385
1.914	12.7475	2.36133	10.8592
1.9243	12.8142	2.37715	10.9021
1.92947	12.8476	2.40425	10.91
1.93594	12.8857	2.41146	10.9339
1.9407	12.8587	2.41349	11.0372
1.95209	12.8905	2.4097	10.9943
1.95798	12.935	2.41072	10.9975
1.96459	12.9763	2.43135	11.0229
1.9731	13.0097	2.4448	11.061
1.97978	13.0574	2.45304	11.1437
1.98627	13.0288	2.46821	11.1977
1.9941	13.0844	2.47407	11.1596
2.00002	13.1082	2.47171	11.1802
2.00594	13.1353	2.4637	11.185
2.01455	13.1496	2.46068	11.247
2.01983	13.0908	2.47367	11.2581
2.02677	13.1226	2.48953	11.2724
2.0337	13.2529	2.49545	11.2788
2.04038	13.2195	2.49545	11.2692
2.04676	13.2577	2.51199	11.2486
2.05315	13.2752	2.52054	11.3249
2.06186	13.3371	2.519	11.3996
2.06742	13.3387	2.51227	11.3964
2.07788	13.3785	2.50864	11.3837
2.08263	13.4007	2.5125	11.4123
2.08957	13.4214	2.5302	11.4616
2.09551	13.4563	2.53932	11.5188
2.10451	13.4802	2.54781	11.5665
2.11205	13.5453	2.55826	11.4965
2.11902	13.5565	2.57015	11.5792
2.12914	13.5342	2.59394	11.6666
2.13573	13.4834	2.61089	11.5569
2.14588	13.5803	2.62661	11.6666
2.15	13.5883	2.64034	11.6809
2.15672	13.6105	2.65595	11.727
2.16277	13.6518	2.66756	11.7334
2.17201	13.6709	2.67731	11.7159
2.18114	13.7011	2.69431	11.7652
2.18754	13.7377	2.70093	11.7254
2.19411	13.7393	2.70568	11.754
2.20355	13.7424	2.71541	11.8097
2.21046	13.8028	2.72619	11.8256
2.21463	13.8156	2.73156	11.8144
2.22367	13.8315	2.73517	11.9432
2.22957	13.8235	2.73682	11.886
2.23657	13.9395	2.74269	11.8287
2.24311	13.9554	2.752	11.9305
2.24834	13.9348	2.76481	11.967
2.25368	13.9205	2.78222	11.9909
2.26213	13.9618	2.79602	12.0036
2.26794	14.0285	2.8015	11.9527
2.27427	14.019	2.80608	12.0481
2.27921	14.0301	2.81088	12.0672
2.2862	14.0317	2.81479	12.0624
2.29311	14.0349	2.82005	12.126
2.29934	14.0603	2.83269	12.1371
2.30904	14.1843	2.83755	12.2007
2.31359	14.1509	2.84492	12.1546
2.32372	14.0985	2.84857	12.1276
2.33089	14.2225	2.85358	12.2213
2.33662	14.2272	2.8591	12.1896
2.34123	14.2368	2.87048	12.2007
2.35174	14.2638	2.87955	12.2118
2.3593	14.2876	2.88652	12.2595
2.367	14.3162	2.89631	12.3406
2.37509	14.3544	2.90484	12.3406
2.38052	14.2988	2.91434	12.3501
2.38732	14.3735	2.92663	12.4025
2.39753	14.3576	2.93604	12.3294
2.40423	14.4323	2.94271	12.3564
2.41095	14.41	2.94878	12.4264
2.4199	14.4831	2.95343	12.4089
2.42564	14.4625	2.95932	12.4009
2.43362	14.499	2.97092	12.447
2.4393	14.4879	2.97913	12.5472
2.44902	14.4784	2.98875	12.4582
2.45404	14.5753	2.9951	12.5503
2.46053	14.569	3.00788	12.4613
2.4693	14.534	3.01426	12.536
2.4744	14.6119	3.02746	12.5519
2.4801	14.6532	3.03482	12.5869
2.48787	14.6755	3.04368	12.6123
2.49393	14.6929	3.05346	12.5678
2.5004	14.7168	3.05893	12.722
2.50883	14.6627	3.06972	12.6362
2.51358	14.6866	3.0761	12.5885
2.51925	14.7454	3.08123	12.641
2.5263	14.7533	3.08702	12.7093
2.53595	14.7629	3.09498	12.6807
2.54217	14.8058	3.10041	12.7284
2.5478	14.7613	3.1133	12.6982
2.55607	14.8423	3.1224	12.7172
2.56399	14.8408	3.12851	12.757
2.57433	14.8821	3.13582	12.7236
2.57952	14.8598	3.14057	12.7872
2.58558	14.9186	3.14597	12.811
2.59206	14.9202	3.15427	12.8206
2.60141	14.9536	3.17455	12.9
2.60894	14.9329	3.17867	12.8778
2.61582	15.0204	3.18926	12.8094
2.62727	15.0236	3.19497	12.9334
2.63392	15.0283	3.2077	12.8492
2.63893	15.0363	3.21526	12.8889
2.64988	15.0776	3.22513	12.9048
2.65693	15.0585	3.2334	12.9334
2.6629	15.0649	3.24101	12.9668
2.67362	15.1221	3.2465	12.9747
2.67722	15.1078	3.25213	12.997
2.68323	15.1094	3.27146	12.9175
2.69209	15.2286	3.28081	13.0622
2.70046	15.1714	3.29049	13.0844
2.70542	15.2095	3.29638	13.0494
2.71333	15.1571	3.30658	13.1893
2.72245	15.1904	3.31533	13.0097
2.72915	15.2524	3.32429	13.1273
2.73451	15.2588	3.33074	13.0653
2.74357	15.3287	3.33678	13.1337
2.74961	15.2985	3.34827	13.1162
2.75404	15.3335	3.35475	13.1766
2.76689	15.324	3.35904	13.3165
2.77161	15.3033	3.36927	13.2132
2.7777	15.4018	3.37781	13.1989
2.78411	15.3923	3.38473	13.2306
2.79424	15.4193	3.39791	13.2529
2.79958	15.4225	3.40225	13.2799
2.80599	15.4162	3.41561	13.2561
2.81396	15.4209	3.42055	13.3801
2.82092	15.4893	3.43064	13.264
2.82781	15.4591	3.44389	13.3292
2.83631	15.5306	3.45063	13.3244
2.84269	15.5369	3.45567	13.4102
2.84946	15.5417	3.47173	13.3149
2.85948	15.556	3.48109	13.4341
2.86639	15.5878	3.49331	13.3705
2.87281	15.5862	3.49989	13.4071
2.88293	15.5894	3.51278	13.3912
2.88957	15.6371	3.52325	13.4643
2.89653	15.6228	3.5301	13.5072
2.90656	15.6307	3.53505	13.5183
2.91203	15.6323	3.54228	13.5787
2.91942	15.618	3.55456	13.4611
2.92836	15.7022	3.56516	13.5469
2.93735	15.6943	3.57033	13.5533
2.94221	15.7293	3.57761	13.4722
2.94931	15.6959	3.5907	13.4818
2.95949	15.715	3.60033	13.5326
2.96587	15.7674	3.60198	13.5295
2.97299	15.7102	3.61214	13.5819
2.98368	15.8103	3.6312	13.5819
2.98827	15.7865	3.64845	13.5946
2.99592	15.7769	3.65295	13.6391
3.00782	15.8405	3.65748	13.6407
3.01328	15.8374	3.6625	13.5787
3.01802	15.8517	3.66442	13.6042
3.02679	15.866	3.67607	13.6836
3.03208	15.8834	3.68818	13.6614
3.03645	15.9009	3.69821	13.7218
3.04462	15.947	3.71238	13.7711
3.05584	15.8993	3.72309	13.7107
3.06416	16.0472	3.72694	13.69
3.06981	15.92	3.72757	13.7806
3.07854	15.9613	3.7414	13.8203
3.08393	15.947	3.75184	13.8044
3.09406	15.9788	3.76508	13.7583
3.09938	15.974	3.77984	13.8028
3.10619	16.0281	3.78723	13.7583
3.11128	16.036	3.79337	13.7917
3.12057	16.0249	3.80386	13.8648
3.12791	16.0615	3.80902	13.841
3.13478	16.0392	3.80693	13.9364
3.14719	16.0535	3.80939	13.8521
3.1529	16.0996	3.82538	13.7949
3.15994	16.098	3.83698	13.9062
3.16887	16.1234	3.84271	13.9078
3.17423	16.0726	3.85407	13.957
3.18159	16.1536	3.86538	13.8839
3.19278	16.1759	3.8772	13.9618
3.20073	16.1823	3.89085	13.9729
3.20675	16.1409	3.89767	14.0015
3.2116	16.1759	3.91226	13.9952
3.22237	16.2061	3.93065	13.9952
3.22756	16.2172	3.93882	14.0206
3.23391	16.1807	3.94132	14.0953
3.24059	16.2013	3.9409	14.081
3.24712	16.2745	3.94714	14.0762
3.2549	16.2538	3.95298	14.1096
3.26469	16.2697	3.95274	14.1048
3.27047	16.3206	3.96127	14.0858
3.27522	16.2538	3.96756	14.0937
3.28806	16.2951	3.98393	14.0301
3.29435	16.2904	3.9888	14.1557
3.29939	16.284	3.99818	14.1287
3.30231	16.346	4.01981	14.17
3.31417	16.3571	4.01733	14.1891
3.32205	16.4429	4.02448	14.1494
3.32976	16.4016	4.02931	14.1764
3.33834	16.4334	4.03571	14.2288
3.34329	16.4334	4.03399	14.2527
3.35054	16.427	4.03924	14.1811
3.35743	16.4207	4.05577	14.2431
3.36335	16.4509	4.06744	14.1938
3.36754	16.5256	4.0807	14.2956
3.37855	16.4239	4.09126	14.2749
3.38534	16.5033	4.09672	14.1907
3.39205	16.4509	4.10539	14.1843
3.40236	16.5192	4.12551	14.3894
3.41121	16.4938	4.13549	14.3369
3.42179	16.5463	4.14348	14.3448
3.42855	16.6051	4.14664	14.3512
3.43682	16.5923	4.15886	14.3226
3.44405	16.5955	4.16803	14.3448
3.45368	16.5971	4.1816	14.3973
3.46263	16.5844	4.18489	14.41
3.46984	16.578	4.18654	14.356
3.47457	16.6082	4.20293	14.3925
3.48477	16.6416	4.21361	14.4148
3.49326	16.6623	4.23121	14.3671
3.50028	16.6607	4.236	14.3925
3.50932	16.6496	4.24356	14.4863
3.51547	16.6686	4.25137	14.3814
3.52261	16.7036	4.25899	14.4466
3.53203	16.7036	4.27129	14.4959
3.53868	16.6798	4.25797	14.4259
3.54533	16.7052	4.2437	14.499
3.55466	16.7465	4.24434	14.526
3.56194	16.6877	4.24926	14.4657
3.56769	16.7672	4.26164	14.6151
3.5735	16.7608	4.27132	14.4577
3.58467	16.7513	4.28218	14.5578
3.59027	16.7624	4.28926	14.5372
3.59634	16.729	4.29662	14.5785
3.6039	16.7624	4.30234	14.5547
3.61026	16.8006	4.32431	14.5674
3.62249	16.8514	4.33617	14.5928
3.629	16.8721	4.3403	14.6071
3.63625	16.888	4.35394	14.5356
3.64392	16.8085	4.35806	14.623
3.65549	16.8498	4.35993	14.5912
3.66255	16.8673	4.36922	14.7231
3.66863	16.8514	4.38199	14.6929
3.67672	16.8355	4.39288	14.6421
3.68532	16.8991	4.40408	14.6198
3.69256	16.8625	4.41469	14.7295
3.70521	16.9071	4.41995	14.7009
3.71244	16.9055	4.43045	14.7088
3.71788	16.9214	4.4427	14.6834
3.72889	16.969	4.45418	14.7216
3.73494	16.9277	4.46905	14.7835
3.74211	16.9945	4.48102	14.7025
3.74588	16.9977	4.48472	14.7422
3.75362	16.9945	4.48991	14.6596
3.76121	17.012	4.49644	14.8662
3.76806	16.9961	4.50548	14.7565
3.78158	17.0247	4.52282	14.7883
3.78943	17.0215	4.52955	14.7279
3.79563	17.0183	4.53401	14.72
3.80701	17.0803	4.5442	14.8201
3.81345	17.0978	4.55195	14.7438
3.81963	17.0724	4.55751	14.8408
3.8286	17.0755	4.56242	14.8137
3.83432	17.0755	4.57683	14.7184
3.84028	17.1391	4.58617	14.8598
3.84814	17.066	4.59456	14.8408
3.85813	17.1026	4.60453	14.8853
3.86439	17.1248	4.61309	14.8265
3.8694	17.1359	4.62057	14.8153
3.8794	17.1057	4.62702	14.8582
3.885	17.1566	4.63543	14.9457
3.89445	17.1582	4.63991	14.9091
3.90146	17.1026	4.65405	14.9314
3.90899	17.1979	4.66128	14.8614
3.91483	17.2329	4.67003	14.898
3.92534	17.252	4.68457	14.9568
3.93156	17.1598	4.69513	14.9488
3.93918	17.217	4.70487	15.0156
3.94879	17.2218	4.71248	14.9457
3.95139	17.2456	4.71445	15.0156
3.95919	17.1979	4.72221	15.0426
3.9665	17.2265	4.7352	14.9377
3.97271	17.2567	4.75542	14.9488
3.98673	17.1789	4.76546	14.9886
3.99962	17.2567	4.7735	15.0458
4.00553	17.2854	4.78168	15.0649
4.01235	17.2583	4.78745	15.0585
4.01884	17.3299	4.7902	15.1142
4.02916	17.2996	4.79805	15.0506
4.03527	17.3187	4.80408	15.13
4.04254	17.2154	4.81401	15.1523
4.05309	17.2202	4.82684	15.1634
4.0587	17.2313	4.83664	15.1523
4.06954	17.2361	4.85074	15.1443
4.07558	17.244	4.85647	15.0919
4.08163	17.2536	4.86382	15.138
4.08828	17.2631	4.87046	15.1841
4.09716	17.2694	4.87741	15.1046
4.10419	17.279	4.88378	15.1761
4.11042	17.2901	4.88851	15.1475
4.11753	17.2981	4.89816	15.165
4.12798	17.3044	4.91156	15.1221
4.13386	17.3171	4.92219	15.1904
4.13896	17.3251	4.93074	15.262
4.14964	17.333	4.94196	15.0919
4.15626	17.3426	4.95096	15.1046
4.16249	17.3521	4.9575	15.111
4.17284	17.3616	4.96739	15.1189
4.17914	17.3696	4.98677	15.1269
4.18695	17.3791	4.99157	15.138
4.19615	17.3903	4.99901	15.1475
4.20391	17.3966	5.01116	15.1539
4.211	17.4046	5.01792	15.165
4.2219	17.4141	5.0218	15.1777
4.23192	17.4204	5.0366	15.1809
4.23636	17.4268	5.04487	15.192
4.24782	17.4332	5.0509	15.2
4.25443	17.4411	5.06265	15.2079
4.2617	17.4475	5.07627	15.2159
4.27281	17.4538	5.08168	15.2238
4.28077	17.4634	5.09266	15.2302
4.28762	17.4713	5.10568	15.2381
4.29332	17.4793	5.11067	15.2429
4.30275	17.4888	5.11894	15.2508
4.3097	17.4967	5.12862	15.2572
4.31772	17.5063	5.14006	15.262
4.32737	17.5158	5.14838	15.2699
4.33455	17.5238	5.15572	15.2779
4.34074	17.5333	5.16318	15.281
4.35143	17.5413	5.17194	15.289
4.35694	17.5476	5.17905	15.2969
4.36339	17.5556	5.18592	15.3001
4.3744	17.5619	5.19613	15.3081
4.37967	17.5683	5.21393	15.316
4.386	17.5746	5.22209	15.324
4.39241	17.581	5.22628	15.3303
4.40414	17.5858	5.24251	15.343
4.40986	17.5921	5.25024	15.351
4.41546	17.5985	5.26323	15.3573
4.42792	17.6064	5.2703	15.3701
4.43603	17.6144	5.28143	15.3764
4.44456	17.6223	5.28864	15.3844
4.4507	17.6303	5.29383	15.3971
4.45766	17.6382	5.29808	15.4034
4.46454	17.6493	5.31748	15.4114
4.47511	17.6589	5.32013	15.4162
4.48169	17.6668	5.32553	15.4241
4.48797	17.6748	5.3465	15.4305
4.4992	17.6859	5.35956	15.4352
4.50813	17.6954	5.36674	15.44
4.51866	17.7018	5.37518	15.4464
4.52622	17.7129	5.38646	15.4543
4.53163	17.7209	5.40077	15.4591
4.53651	17.7272	5.40398	15.4654
4.54927	17.7352	5.40721	15.4734
4.55808	17.7431	5.41567	15.4813
4.56568	17.7526	5.42881	15.4893
4.5737	17.759	5.43603	15.4972
4.58086	17.767	5.44681	15.5036
4.5867	17.7733	5.45532	15.5115
4.59285	17.7797	5.45723	15.5163
4.60461	17.7876	5.46614	15.5226
4.61128	17.7956	5.47967	15.5306
4.6193	17.8003	5.49166	15.5353
4.62797	17.8067	5.49782	15.5433
4.63393	17.8146	5.51271	15.5465
4.64158	17.8178	5.51824	15.5544
4.6508	17.8258	5.52391	15.5592
4.65728	17.8289	5.5351	15.5655
4.66414	17.8353	5.55202	15.5735
4.66993	17.8417	5.55976	15.5767
4.68124	17.8448	5.57124	15.5815
4.68835	17.8528	5.57422	15.5894
4.69275	17.8591	5.58141	15.5958
4.70265	17.8639	5.59515	15.6005
4.70789	17.8719	5.60117	15.6085
4.71536	17.8798	5.61466	15.6164
4.72688	17.8878	5.6247	15.6196
4.73358	17.8925	5.6304	15.6275
4.7404	17.9005	5.6388	15.6355
4.75075	17.9084	5.65085	15.6387
4.75654	17.9148	5.65934	15.6434
4.76439	17.9195	5.66847	15.6498
4.77625	17.9259	5.6755	15.6546
4.78176	17.9291	5.68383	15.6577
4.78902	17.9338	5.69066	15.6641
4.80036	17.937	5.70454	15.6689
4.80652	17.9434	5.7143	15.6736
4.81409	17.9466	5.72553	15.6768
4.82658	17.9545	5.73104	15.6816
4.8313	17.9609	5.73946	15.6895
4.83716	17.9672	5.74815	15.6927
4.84373	17.9752	5.75701	15.6991
4.85719	17.9831	5.75938	15.7038
4.8651	17.9895	5.77058	15.7118
4.87235	17.9974	5.78368	15.7165
4.8838	18.0054	5.79105	15.7229
4.89033	18.0133	5.80178	15.7309
4.90094	18.0181	5.81814	15.7356
4.90763	18.0244	5.82388	15.7388
4.9148	18.0324	5.83249	15.7468
4.92099	18.0372	5.84061	15.7531
4.93173	18.0435	5.85108	15.7579
4.9384	18.0515	5.86206	15.7658
4.94414	18.0562	5.87115	15.769
4.94975	18.0642	5.88944	15.7769
4.96068	18.0721	5.89381	15.7849
4.96741	18.0801	5.89808	15.7897
4.97312	18.0848	5.89808	15.796
4.98265	18.0912	5.90899	15.8008
4.99045	18.0976	5.93665	15.8087
4.99761	18.1023	5.93962	15.8119
5.00991	18.1087	5.946	15.8151
5.0154	18.1119	5.94974	15.8199
5.02101	18.1182	5.96072	15.8231
5.03168	18.1214	5.97437	15.8278
5.03935	18.1262	5.98602	15.8358
5.04706	18.1341	5.99632	15.8389
5.0571	18.1357	6.0051	15.8421
5.06516	18.1405	6.01403	15.8501
5.07383	18.1484	6.0198	15.8548
5.08054	18.1532	6.02678	15.8628
5.09089	18.1595	6.03734	15.866
5.09897	18.1675	6.05195	15.8739
5.11056	18.1723	6.0607	15.8819
5.11493	18.177	6.07069	15.885
5.12206	18.1834	6.07103	15.8882
5.13012	18.1882	6.08177	15.8962
5.14072	18.1929	6.08646	15.9009
5.14738	18.1977	6.10805	15.9041
5.15485	18.2025	6.11961	15.9121
5.16455	18.2088	6.12653	15.9152
5.17075	18.2104	6.13241	15.9232
5.17862	18.2184	6.14456	15.9279
5.18874	18.2263	6.15469	15.9311
5.19446	18.2295	6.16253	15.9391
5.20148	18.2358	6.17684	15.9391
5.21232	18.2422	6.19005	15.947
5.21916	18.247	6.19283	15.9502
5.22585	18.2549	6.20658	15.955
5.23334	18.2581	6.21222	15.9581
5.24349	18.2645	6.22178	15.9661
5.24989	18.2692	6.23055	15.9693
5.25627	18.2724	6.24153	15.974
5.26785	18.2788	6.25127	15.982
5.27422	18.2819	6.26327	15.9852
5.28506	18.2835	6.2754	15.9931
5.29185	18.2883	6.28454	15.9963
5.29554	18.2915	6.28549	16.0027
5.30532	18.2947	6.28407	16.009
5.32498	18.2994	6.29384	16.0122
5.33065	18.3026	6.3082	16.0201
5.32895	18.3074	6.31261	16.0233
5.33921	18.3105	6.32239	16.0313
5.35067	18.3137	6.33126	16.036
5.35756	18.3185	6.34284	16.0424
5.36292	18.3264	6.35358	16.0503
5.37053	18.3296	6.36097	16.0551
5.37902	18.3328	6.36699	16.0583
5.39125	18.3407	6.37974	16.0662
5.39793	18.3455	6.39561	16.0662
5.40488	18.3487	6.40653	16.0742
5.41326	18.355	6.4203	16.0774
5.42164	18.3582	6.43776	16.0821
5.42945	18.3614	6.44749	16.0853
5.43844	18.3646	6.45333	16.0885
5.44842	18.3678	6.46114	16.0964
5.45721	18.3741	6.46362	16.1012
5.46358	18.3757	6.46911	16.1044
5.4711	18.3821	6.4858	16.1076
5.47773	18.3868	6.49407	16.1155
5.48571	18.3916	6.50337	16.1203
5.497	18.398	6.51079	16.1234
5.50327	18.4027	6.52482	16.1314
5.51152	18.4059	6.53662	16.1346
5.51835	18.4123	6.55377	16.1394
5.52809	18.4186	6.59392	16.1425
5.5297	18.4218	6.62717	16.1425
5.53986	18.4266	6.63487	16.1489
5.55044	18.4313	6.6412	16.1505
5.5578	18.4377	6.65015	16.1552
5.56399	18.4409	6.66311	16.1552
5.57762	18.4472	6.66252	16.1584
5.5802	18.4536	6.66132	16.1616
5.58491	18.4584	6.67631	16.1664
5.59465	18.4631	6.69451	16.1696
5.60396	18.4679	6.71972	16.1775
5.61243	18.4743	6.73184	16.1807
5.62113	18.4774	6.73908	16.1854
5.63213	18.4806	6.75249	16.1934
5.63941	18.4854	6.76652	16.2013
5.6477	18.4917	6.77276	16.2061
5.65789	18.4949	6.78	16.2125
5.6657	18.4965	6.78	16.2204
5.67646	18.5029	6.78722	16.2284
5.6831	18.506	6.80201	16.2315
5.69041	18.5108	6.81521	16.2395
5.69762	18.5124	6.82325	16.2458
5.70677	18.5188	6.82576	16.2506
5.71472	18.522	6.83414	16.2586
5.72253	18.5251	6.84825	16.2617
5.73177	18.5267	6.85428	16.2697
5.73979	18.5331	6.85998	16.2745
5.7463	18.5362	6.86646	16.2776
5.75733	18.5378	6.87887	16.2856
5.76179	18.5442	6.88623	16.2888
5.76782	18.5474	6.89464	16.2935
5.7792	18.5521	6.90329	16.2967
5.78517	18.5569	6.9095	16.3015
5.79115	18.5601	6.91407	16.3046
5.79856	18.5649	6.92796	16.3078
5.80977	18.5696	6.93412	16.3126
5.816	18.576	6.93857	16.3158
5.82273	18.576	6.95064	16.3206
5.83412	18.5807	6.95165	16.3237
5.84122	18.5871	6.96397	16.3269
5.84785	18.5887	6.97674	16.3317
5.85773	18.5919	6.98355	16.3348
5.86446	18.5998	6.99565	16.3396
5.87137	18.603	7.0075	16.3428
5.8802	18.6062	7.0195	16.3476
5.88889	18.6109	7.03748	16.3508
5.89737	18.6173	7.0644	16.3539
5.90614	18.6221	7.07795	16.3587
5.91679	18.6269	7.08905	16.3619
5.92288	18.6316	7.10581	16.3666
5.9304	18.638	7.11701	16.3698
5.94204	18.6411	7.11899	16.3746
5.94788	18.6475	7.12483	16.3794
5.95764	18.6555	7.1259	16.3857
5.9662	18.6571	7.12347	16.3857
5.97386	18.665	7.12907	16.3937
5.98143	18.6729	7.13514	16.3968
5.99656	18.6729	7.14357	16.4
6.00057	18.6777	7.15671	16.4048
6.00497	18.6841	7.16899	16.408
6.01435	18.6841	7.17522	16.4127
6.0224	18.6872	7.18283	16.4127
6.02707	18.692	7.18983	16.4159
6.03772	18.6936	7.19908	16.4207
6.04501	18.6952	7.21681	16.4239
6.0533	18.6968	7.22043	16.427
6.06153	18.7031	7.23459	16.4318
6.0689	18.7063	7.25525	16.435
6.0737	18.7063	7.26465	16.4398
6.0799	18.7127	7.2732	16.4477
6.09306	18.719	7.27751	16.4509
6.1008	18.7254	7.28422	16.4541
6.10705	18.7286	7.29478	16.462
6.11914	18.7365	7.30294	16.4668
6.12684	18.7429	7.31927	16.4731
6.13396	18.7477	7.32945	16.4779
6.14512	18.754	7.33433	16.4811
6.15148	18.7604	7.34881	16.489
6.16192	18.7667	7.35567	16.4938
6.17311	18.7731	7.3588	16.497
6.17951	18.7763	7.3724	16.5002
6.18658	18.7842	7.38036	16.5049
6.19472	18.7874	7.38907	16.5081
6.20498	18.7906	7.39864	16.5129
6.21268	18.7953	7.40521	16.5145
6.2206	18.7985	7.41793	16.516
6.23057	18.8033	7.43299	16.5208
6.23822	18.8065	7.43958	16.5208
6.24865	18.8112	7.44415	16.5272
6.25676	18.8144	7.45338	16.5272
6.26425	18.8192	7.46514	16.5319
6.27115	18.8224	7.47177	16.5367
6.28165	18.8255	7.48227	16.5431
6.28839	18.8303	7.49283	16.5447
6.29587	18.8335	7.5012	16.551
6.30473	18.8382	7.51004	16.559
6.31296	18.8414	7.51961	16.5621
6.31934	18.8494	7.52796	16.5669
6.32988	18.8526	7.53918	16.5733
6.33663	18.8589	7.55288	16.5812
6.34308	18.8653	7.5615	16.586
6.353	18.87	7.57248	16.5892
6.35953	18.8764	7.59202	16.5971
6.36748	18.8828	7.5991	16.6003
6.37458	18.8875	7.60869	16.6051
6.38545	18.8923	7.61412	16.613
6.39163	18.8955	7.62283	16.6162
6.39729	18.8986	7.62421	16.6194
6.40724	18.9018	7.6352	16.6273
6.41549	18.9034	7.64599	16.6321
6.42284	18.9066	7.65597	16.64
6.43403	18.9114	7.66188	16.6432
6.44017	18.9145	7.68134	16.6464
6.44861	18.9193	7.68749	16.6512
6.46193	18.9209	7.68978	16.6543
6.46785	18.9241	7.69955	16.6591
6.47495	18.9304	7.71015	16.6623
6.4824	18.9336	7.72846	16.667
6.49355	18.94	7.73491	16.667
6.4998	18.9447	7.7416	16.6702
6.50586	18.9495	7.75122	16.6734
6.51816	18.9527	7.76139	16.6782
6.52609	18.9591	7.77375	16.6813
6.53376	18.9654	7.77728	16.6861
6.54472	18.9686	7.78424	16.6861
6.54934	18.9702	7.79271	16.6893
6.55448	18.9765	7.8085	16.6973
6.56523	18.9797	7.81825	16.7004
6.57202	18.9797	7.82675	16.7052
6.58004	18.9845	7.84004	16.7084
6.59153	18.9877	7.84542	16.7131
6.59564	18.9924	7.85681	16.7163
6.6012	18.9924	7.86721	16.7195
6.61157	18.994	7.88038	16.7243
6.61897	18.9956	7.88836	16.7275
6.62668	18.9956	7.89814	16.7322
6.6343	18.9988	7.90938	16.7354
6.64109	19.002	7.91266	16.7402
6.64803	19.0036	7.92128	16.7402
6.65607	19.0067	7.93741	16.7433
6.6678	19.0099	7.9442	16.7465
6.67387	19.0147	7.95653	16.7513
6.68109	19.0179	7.96786	16.7545
6.69189	19.0242	7.97261	16.7592
6.69895	19.0306	7.98074	16.7624
6.70983	19.0385	7.9892	16.7656
6.71616	19.0433	8.00296	16.7704
6.72239	19.0496	8.00913	16.7735
6.72905	19.056	8.01376	16.7783
6.74137	19.0639	8.02359	16.7815
6.75018	19.0671	8.03424	16.7894
6.7574	19.0719	8.04673	16.7926
6.76352	19.0767	8.05953	16.7974
6.77499	19.0767	8.06832	16.8006
6.78084	19.0798	8.07705	16.8053
6.78932	19.0798	8.08722	16.8085
6.80072	19.0846	8.09747	16.8085
6.80732	19.0846	8.1077	16.8133
6.81809	19.0846	8.12986	16.8165
6.82502	19.0846	8.13831	16.8165
6.83202	19.0862	8.14916	16.8196
6.84	19.0862	8.16004	16.8244
6.85028	19.0878	8.16409	16.8244
6.85627	19.0878	8.1692	16.8276
6.86279	19.0894	8.18354	16.8324
6.87341	19.091	8.19528	16.8355
6.88055	19.0941	8.2065	16.8387
6.89114	19.0957	8.2178	16.8435
6.89793	19.0989	8.2285	16.8514
6.90492	19.1021	8.24384	16.8546
6.91136	19.1053	8.25169	16.8546
6.9232	19.1069	8.25337	16.8594
6.92905	19.1116	8.2558	16.8625
6.93405	19.1148	8.26794	16.8657
6.94173	19.118	8.27512	16.8705
6.95347	19.1228	8.28774	16.8737
6.96139	19.1259	8.29512	16.8785
6.97014	19.1323	8.30811	16.8816
6.97875	19.1386	8.31917	16.8896
6.98854	19.1418	8.32572	16.8927
6.99631	19.1482	8.33689	16.8975
7.00866	19.153	8.34211	16.9007
7.01727	19.1593	8.35737	16.9055
7.02494	19.1609	8.3666	16.9118
7.037	19.1657	8.3724	16.9134
7.04278	19.172	8.37816	16.9166
7.05227	19.1736	8.38232	16.9198
7.05905	19.1768	8.38995	16.9214
7.06913	19.1832	8.39767	16.9277
7.07782	19.1848	8.4072	16.9325
7.08497	19.1879	8.41324	16.9277
7.0968	19.1911	8.42344	16.9357
7.10255	19.1959	8.43166	16.9388
7.10783	19.199	8.44709	16.9388
7.1197	19.2038	8.45456	16.9436
7.12823	19.2038	8.46638	16.9468
7.13599	19.207	8.48038	16.9516
7.1441	19.2118	8.49554	16.9547
7.14999	19.2118	8.50472	16.9547
7.15581	19.215	8.51889	16.9595
7.16615	19.215	8.53708	16.9627
7.17366	19.2181	8.55636	16.9627
7.18049	19.2229	8.56435	16.9659
7.19091	19.2229	8.56861	16.9706
7.19909	19.2277	8.57522	16.9706
7.207	19.2324	8.58372	16.9738
7.21713	19.234	8.58648	16.9786
7.22379	19.2372	8.59485	16.9818
7.23055	19.2451	8.59962	16.9849
7.23718	19.2499	8.61011	16.9897
7.24652	19.2531	8.61823	16.9929
7.2509	19.261	8.62908	16.9977
7.25956	19.2626	8.63598	17.0008
7.27422	19.269	8.64489	17.0008
7.28248	19.2753	8.65873	17.0088
7.29048	19.2785	8.66795	17.0088
7.30164	19.2849	8.67193	17.0088
7.30374	19.2881	8.6903	17.0167
7.30809	19.2928	8.70176	17.0167
7.32237	19.2976	8.71471	17.0199
7.33233	19.3024	8.71657	17.0247
7.33917	19.3071	8.72117	17.0279
7.34643	19.3103	8.72898	17.0326
7.35598	19.3151	8.73962	17.0358
7.36419	19.3183	8.74493	17.0358
7.37106	19.323	8.75016	17.039
7.3772	19.3262	8.75819	17.0406
7.38014	19.331	8.77345	17.0437
7.39433	19.331	8.78502	17.0469
7.39761	19.3342	8.80346	17.0469
7.40149	19.3358	8.81698	17.0517
7.41181	19.3373	8.82961	17.0549
7.4291	19.3373	8.83815	17.0549
7.43591	19.3421	8.84608	17.0549
7.44082	19.3421	8.85666	17.0581
7.45339	19.3453	8.8678	17.0612
7.46103	19.35	8.87653	17.0628
7.4639	19.3532	8.88326	17.066
7.47548	19.3564	8.88992	17.0708
7.48316	19.358	8.89767	17.0739
7.48896	19.3628	8.90374	17.0787
7.50068	19.366	8.91213	17.0819
7.50762	19.3691	8.91848	17.0851
7.51486	19.3755	8.92129	17.0898
7.52292	19.3787	8.92795	17.093
7.53511	19.3803	8.93361	17.0978
7.54235	19.3866	8.94865	17.101
7.549	19.3914	8.96295	17.1057
7.56061	19.3914	8.97341	17.1089
7.56944	19.3961	8.99054	17.1089
7.57638	19.4025	8.99595	17.1121
7.58628	19.4041	8.99663	17.1169
7.59416	19.4057	8.99908	17.1169
7.60103	19.4073	9.01711	17.1169
7.61193	19.4105	9.03476	17.12
7.61799	19.4105	9.05202	17.12
7.62576	19.4152	9.06066	17.1248
7.633	19.4184	9.06979	17.128
7.64165	19.4184	9.08278	17.128
7.65126	19.4232	9.08887	17.1312
7.65769	19.4263	9.09893	17.1359
7.66588	19.4311	9.11327	17.1407
7.67455	19.4343	9.12453	17.1471
7.68199	19.4375	9.13195	17.1518
7.69107	19.4422	9.14509	17.155
7.6982	19.4454	9.15119	17.163
7.70463	19.4518	9.16171	17.163
7.71516	19.455	9.16119	17.1661
7.72293	19.4566	9.16517	17.1709
7.72999	19.4629	9.17643	17.1741
7.73937	19.4677	9.18521	17.1789
7.74847	19.4693	9.19223	17.182
7.75356	19.4724	9.19751	17.182
7.76547	19.4772	9.20628	17.1852
7.77329	19.4804	9.21709	17.1852
7.77927	19.4804	9.22478	17.19
7.7886	19.4836	9.23517	17.1932
7.79715	19.4883	9.23807	17.1932
7.8073	19.4883	9.24165	17.2011
7.81636	19.4915	9.24991	17.2043
7.82617	19.4963	9.25449	17.2091
7.83189	19.4979	9.26813	17.2122
7.84003	19.501	9.29094	17.217
7.85483	19.5042	9.30525	17.2202
7.86123	19.5074	9.3197	17.2265
7.87175	19.5106	9.32717	17.2313
7.88016	19.5154	9.34047	17.2361
7.88649	19.5201	9.35475	17.2392
7.89323	19.5233	9.35842	17.244
7.90601	19.5265	9.36155	17.2472
7.91277	19.5297	9.3717	17.252
7.91825	19.5344	9.3783	17.2552
7.92731	19.5376	9.38704	17.2583
7.93841	19.5424	9.40837	17.2631
7.94493	19.5456	9.41873	17.2663
7.9532	19.5456	9.42689	17.271
7.96199	19.5503	9.43638	17.2742
7.96942	19.5535	9.44587	17.2774
7.97631	19.5567	9.45509	17.2822
7.98719	19.5583	9.4593	17.2854
7.99426	19.5615	9.46785	17.2901
8.0023	19.5646	9.47333	17.2933
8.01226	19.5694	9.48199	17.2981
8.01938	19.571	9.49239	17.3012
8.02615	19.5773	9.5028	17.3044
8.03575	19.5805	9.51647	17.3092
8.04384	19.5805	9.52685	17.3124
8.05418	19.5869	9.535	17.3171
8.06103	19.5901	9.5493	17.3203
8.06814	19.5917	9.55721	17.3251
8.07754	19.5964	9.56295	17.3251
8.08576	19.5996	9.56876	17.3283
8.09658	19.6028	9.57884	17.3314
8.10405	19.6075	9.59052	17.3362
8.11056	19.6107	9.59893	17.3394
8.12103	19.6155	9.61564	17.3442
8.12781	19.6187	9.62473	17.3473
8.1351	19.6234	9.63531	17.3553
8.14664	19.6266	9.64535	17.3585
8.15357	19.6298	9.65126	17.3632
8.16421	19.6314	9.6603	17.3712
8.17175	19.6346	9.67063	17.3744
8.17818	19.6393	9.67944	17.3775
8.18547	19.6425	9.68691	17.3855
8.19556	19.6457	9.69403	17.3903
8.20386	19.6505	9.70598	17.395
8.20785	19.6536	9.71542	17.4014
8.21598	19.6568	9.7264	17.4046
8.22603	19.6616	9.74494	17.4093
8.23363	19.6648	9.7483	17.4173
8.24076	19.6695	9.76387	17.4204
8.24955	19.6727	9.77433	17.4252
8.25652	19.6759	9.78399	17.4284
8.26636	19.6791	9.79413	17.4316
8.27297	19.6838	9.80014	17.4363
8.2803	19.6886	9.80757	17.4395
8.28706	19.6902	9.81195	17.4443
8.29803	19.6918	9.82124	17.4443
8.30548	19.6981	9.82611	17.4443
8.31012	19.7013	9.82755	17.4475
8.32054	19.7029	9.84119	17.4506
8.32766	19.7093	9.85173	17.4506
8.33435	19.7109	9.86334	17.4506
8.34721	19.7156	9.87032	17.4554
8.35331	19.7188	9.87815	17.4586
8.3607	19.7236	9.88883	17.4634
8.37388	19.7267	9.89723	17.465
8.38128	19.7315	9.91314	17.4713
8.3868	19.7347	9.92251	17.4761
8.39429	19.7427	9.93581	17.4745
8.4046	19.7458	9.94385	17.4793
8.41281	19.7458	9.9552	17.4856
8.42166	19.7522	9.96293	17.4856
8.43293	19.7538	9.97246	17.4856
8.44078	19.7569	9.97506	17.4936
8.44773	19.7617	9.98727	17.4936
8.4565	19.7649	9.9942	17.4936
8.46345	19.7649	10.0039	17.4983
8.47142	19.7697	10.0108	17.5015
8.482	19.7728	10.0249	17.5015
8.48874	19.7728	10.0338	17.5015
8.49517	19.776	10.0442	17.5047
8.5027	19.776	10.057	17.5047
8.5122	19.7808	10.069	17.5095
8.51919	19.784	10.079	17.5095
8.52722	19.784	10.0871	17.5111
8.53499	19.7887	10.0948	17.5126
8.5385	19.7919	10.1023	17.5126
8.5492	19.7967	10.1093	17.5174
8.56115	19.7999	10.1175	17.5174
8.56823	19.803	10.1261	17.5206
8.57558	19.8078	10.1346	17.5238
8.58496	19.811	10.1406	17.5238
8.59138	19.8158	10.1544	17.5285
8.59989	19.8189	10.1653	17.5317
8.61094	19.8221	10.1732	17.5317
8.61729	19.8269	10.184	17.5381
8.62647	19.8285	10.1912	17.5397
8.64036	19.8348	10.2016	17.5444
8.64548	19.8348	10.2157	17.5476
8.65426	19.8396	10.2251	17.5508
8.66536	19.8444	10.2407	17.5556
8.67281	19.846	10.2458	17.5556
8.68024	19.8491	10.2602	17.5587
8.68835	19.8539	10.2727	17.5635
8.69963	19.8539	10.2835	17.5667
8.7065	19.8571	10.2916	17.5714
8.7153	19.8571	10.306	17.5714
8.72573	19.8619	10.315	17.5746
8.73296	19.8619	10.3235	17.5778
8.74035	19.8619	10.3346	17.5778
8.75042	19.865	10.3419	17.5826
8.75695	19.8682	10.3513	17.5858
8.76514	19.8698	10.3597	17.5905
8.77827	19.873	10.3703	17.5937
8.78371	19.8762	10.3803	17.5937
8.78817	19.8762	10.3892	17.5969
8.79778	19.8825	10.3963	17.6032
8.80831	19.8841	10.4019	17.6048
8.81644	19.8889	10.4128	17.6096
8.82316	19.8921	10.4136	17.6128
8.83415	19.8952	10.4211	17.6175
8.84283	19.9	10.4283	17.6175
8.85285	19.9	10.4322	17.6207
8.8566	19.9032	10.4434	17.6271
8.86489	19.9079	10.4608	17.6287
8.87087	19.9079	10.4811	17.6319
8.88334	19.9111	10.4966	17.6366
8.89068	19.9159	10.5058	17.6366
8.89822	19.9159	10.5115	17.6398
8.90926	19.9191	10.5236	17.6446
8.91711	19.9223	10.5359	17.6446
8.92416	19.9223	10.5494	17.6477
8.937	19.927	10.5611	17.6509
8.94394	19.9302	10.5696	17.6557
8.95216	19.9302	10.5751	17.6573
8.96174	19.935	10.5769	17.6589
8.97088	19.9382	10.5919	17.6668
8.97736	19.9429	10.6003	17.6668
8.98505	19.9429	10.6074	17.67
8.9947	19.9461	10.6247	17.6779
9.003	19.9525	10.6296	17.6779
9.00971	19.954	10.6332	17.6827
9.02073	19.9572	10.6446	17.6859
9.02837	19.962	10.6556	17.6907
9.03815	19.9652	10.663	17.6907
9.04535	19.9684	10.6683	17.6938
9.05298	19.9731	10.6713	17.6938
9.05817	19.9747	10.6769	17.697
9.06745	19.9779	10.6899	17.7018
9.07583	19.9811	10.6995	17.7018
9.0808	19.9811	10.7126	17.7018
9.08699	19.9827	10.725	17.705
9.0972	19.9842	10.7349	17.705
9.10377	19.9842	10.7425	17.7097
9.11245	19.9842	10.7513	17.7129
9.12203	19.989	10.7612	17.7129
9.12937	19.989	10.7702	17.7177
9.13671	19.9906	10.7833	17.7209
9.14574	19.9922	10.7891	17.724
9.15295	19.9954	10.8015	17.724
9.16087	19.9954	10.8091	17.7288
9.17109	20.0001	10.8213	17.7288
9.17659	20.0017	10.8267	17.732
9.18478	20.0033	10.829	17.732
9.19554	20.0049	10.8435	17.7368
9.20427	20.0081	10.8671	17.7368
9.21652	20.0113	10.8768	17.7368
9.22464	20.0145	10.8844	17.7399
9.23084	20.0192	10.8913	17.7399
9.23585	20.0224	10.9028	17.7431
9.24783	20.0256	10.908	17.7479
9.25532	20.0303	10.9223	17.7511
9.26379	20.0351	10.9333	17.7558
9.27001	20.0383	10.9419	17.7558
9.28196	20.0415	10.9489	17.7638
9.29037	20.0462	10.9535	17.767
9.29739	20.0494	10.9608	17.767
9.30805	20.0526	10.9777	17.7749
9.31391	20.0542	10.9976	17.7749
9.32089	20.0589	11.0096	17.7781
9.33147	20.0621	11.0198	17.7828
9.33969	20.0637	11.0312	17.786
9.34823	20.0653	11.0415	17.7908
9.35775	20.0685	11.0486	17.794
9.36507	20.0733	11.0596	17.7971
9.37219	20.0733	11.0733	17.8019
9.37814	20.0764	11.0782	17.8051
9.38776	20.0812	11.0844	17.8099
9.39546	20.0812	11.1047	17.8131
9.40357	20.0828	11.1102	17.8162
9.41266	20.0892	11.1218	17.821
9.42014	20.0923	11.1279	17.8242
9.4288	20.0923	11.135	17.8289
9.43885	20.0955	11.1462	17.8321
9.4462	20.1019	11.1507	17.8369
9.45449	20.1034	11.1666	17.8401
9.46584	20.1082	11.1767	17.8433
9.47248	20.1114	11.1894	17.8512
9.48031	20.113	11.1945	17.8512
9.49209	20.1146	11.2045	17.856
9.49985	20.1194	11.2234	17.8623
9.50518	20.1194	11.2332	17.8639
9.51656	20.1225	11.2411	17.8671
9.52454	20.1273	11.2484	17.8703
9.5325	20.1273	11.2577	17.875
9.54327	20.1305	11.2675	17.8782
9.54959	20.1352	11.27	17.883
9.55558	20.1384	11.2796	17.8862
9.56426	20.1416	11.2869	17.8893
9.5764	20.1448	11.2931	17.8893
9.58294	20.1496	11.305	17.8941
9.59155	20.1496	11.3149	17.8973
9.60214	20.1543	11.3278	17.9021
9.60904	20.1575	11.3474	17.9021
9.61574	20.1623	11.3544	17.9052
9.62642	20.1639	11.3553	17.91
9.6339	20.1654	11.3595	17.91
9.63907	20.1686	11.369	17.9164
9.64999	20.1734	11.3864	17.9164
9.65579	20.1734	11.3888	17.9211
9.6637	20.1766	11.3858	17.9243
9.67058	20.1813	11.3885	17.9291
9.68173	20.1813	11.3986	17.9323
9.68904	20.1845	11.4078	17.937
9.6972	20.1877	11.4115	17.9402
9.70812	20.1877	11.4259	17.9434
9.71446	20.1925	11.4384	17.9481
9.72633	20.1925	11.4446	17.9513
9.73347	20.1925	11.4538	17.9513
9.73984	20.1941	11.4694	17.9561
9.74798	20.1956	11.4809	17.9593
9.75925	20.1972	11.493	17.9625
9.76807	20.2004	11.5059	17.9625
9.77535	20.2036	11.511	17.9672
9.78292	20.2052	11.5334	17.9704
9.79315	20.2084	11.5442	17.9704
9.79959	20.2115	11.5505	17.9752
9.81191	20.2147	11.5613	17.9783
9.82084	20.2195	11.5725	17.9783
9.82906	20.2227	11.5763	17.9831
9.83959	20.2243	11.5887	17.9863
9.84643	20.229	11.6047	17.9863
9.85306	20.2306	11.6283	17.9895
9.86123	20.2354	11.6911	17.9942
9.87144	20.2386	11.7032	17.9942
9.87921	20.2386	11.7103	17.999
9.88757	20.2417	11.7158	18.0022
9.89697	20.2465	11.7164	18.0054
9.90258	20.2465	11.7303	18.0101
9.91445	20.2497	11.7409	18.0133
9.92059	20.2513	11.7494	18.0165
9.92768	20.2497	11.7553	18.0213
9.93422	20.2544	11.7619	18.0292
9.94514	20.2576	11.7735	18.0324
9.95334	20.2576	11.7987	18.0356
9.95802	20.2608	11.8005	18.0403
9.95973	20.2656	11.8047	18.0483
9.96975	20.2688	11.8074	18.0515
9.98126	20.2735	11.8088	18.0562
9.98879	20.2767	11.8197	18.0594
10.0012	20.2815	11.8305	18.0626
10.0083	20.2878	11.8358	18.0674
10.0159	20.291	11.8422	18.0705
10.0246	20.2958	11.857	18.0705
10.0322	20.3006	11.8626	18.0753
10.0398	20.3037	11.8745	18.0785
10.0509	20.3085	11.8843	18.0833
10.0585	20.3117	11.8922	18.0833
10.0652	20.3164	11.9013	18.0864
10.0731	20.3228	11.9086	18.0864
10.0856	20.3276	11.917	18.0896
10.0935	20.3307	11.9314	18.0896
10.1008	20.3387	11.9415	18.0944
10.1109	20.3419	11.9608	18.0944
10.1173	20.3466	11.9703	18.0976
10.1286	20.3498	11.9759	18.1023
10.1354	20.3546	11.9829	18.1023
10.1416	20.3578	11.9912	18.1055
10.1492	20.3609	12.0085	18.1087
10.1601	20.3625	12.0044	18.1135
10.1668	20.3657	12.0041	18.1166
10.1734	20.3705	12.0156	18.1214
10.183	20.3737	12.0216	18.1246
10.1919	20.3768	12.0284	18.1293
10.2009	20.3816	12.0578	18.1325
10.2097	20.388	12.0723	18.1357
10.2164	20.3927	12.0801	18.1437
10.2235	20.3927	12.0864	18.1484
10.2332	20.4007	12.0933	18.1516
10.2421	20.4039	12.1074	18.1564
10.2484	20.4039	12.1185	18.1595
10.2556	20.4054	12.1298	18.1627
10.2677	20.407	12.1399	18.1627
10.2735	20.407	12.1466	18.1675
10.2818	20.407	12.1561	18.1675
10.2911	20.407	12.1686	18.1707
10.2985	20.4118	12.1762	18.1754
10.3088	20.4118	12.1864	18.1754
10.3163	20.4118	12.1896	18.1786
10.323	20.415	12.1998	18.1818
10.3289	20.4198	12.2116	18.1866
10.3402	20.4198	12.225	18.1945
10.3504	20.4229	12.2258	18.1977
10.3589	20.4277	12.2442	18.2025
10.3651	20.4309	12.2548	18.2056
10.3771	20.4309	12.2563	18.2088
10.3845	20.4341	12.2702	18.2136
10.3922	20.4372	12.2758	18.2168
10.4024	20.4388	12.2914	18.2215
10.4098	20.442	12.2999	18.2215
10.4185	20.4452	12.3126	18.2247
10.4261	20.4484	12.3203	18.2247
10.4336	20.45	12.3259	18.2295
10.4423	20.4547	12.3335	18.2295
10.4517	20.4595	12.3484	18.2295
10.4594	20.4611	12.3573	18.2327
10.4642	20.4658	12.367	18.2327
10.4754	20.4706	12.376	18.2327
10.4842	20.4738	12.3813	18.2358
10.4923	20.477	12.3967	18.2358
10.5022	20.4802	12.4004	18.2406
10.51	20.4833	12.4137	18.2438
10.5151	20.4849	12.4298	18.2438
10.5266	20.4881	12.4428	18.2486
10.5327	20.4929	12.4544	18.2517
10.5383	20.4961	12.458	18.2549
10.5459	20.5008	12.4717	18.2597
10.557	20.5024	12.4788	18.2629
10.5644	20.504	12.4832	18.2676
10.5723	20.5072	12.4932	18.2756
10.5826	20.5119	12.502	18.2756
10.5908	20.5119	12.5062	18.2788
10.5976	20.5135	12.5211	18.2867
10.6089	20.5151	12.5292	18.2899
10.6175	20.5151	12.5361	18.2947
10.626	20.5151	12.5448	18.2978
--	--	12.5573	18.3026
--	--	12.5655	18.3058
--	--	12.5767	18.309
--	--	12.5839	18.3137
--	--	12.5954	18.3137
		12.604	18.3169
		12.6145	18.3217
		12.6312	18.3249
		12.6425	18.328
		12.6515	18.3328
		12.6637	18.3407
		12.6711	18.3407
		12.6805	18.3439
		12.6922	18.3503
		12.7018	18.3519
		12.7149	18.355
		12.7207	18.355
		12.7284	18.3598
		12.7349	18.3598
		12.7425	18.3598
		12.7642	18.363
		12.7728	18.363
		12.7825	18.363
		12.7987	18.3678
		12.8108	18.3678
		12.828	18.371
		12.85	18.371
		12.8488	18.3757
		12.8496	18.3789
		12.8549	18.3821
		12.8684	18.3868
		12.8753	18.3868
		12.899	18.39
		12.9085	18.3948
		12.9135	18.398
		12.9251	18.3996
		12.9322	18.4059
		12.9397	18.4059
		12.9568	18.4091
		12.9615	18.4139
		12.9656	18.417
		12.9698	18.417
		12.9843	18.4218
		12.9932	18.425
		13.0017	18.4282
		13.0055	18.4282
		13.0072	18.4329
		13.0227	18.4361
		13.0381	18.4361
		13.0472	18.4409
		13.0626	18.4441
		13.0667	18.4441
		13.0838	18.4441
		13.0958	18.4488
		13.1042	18.4488
		13.1076	18.452
		13.1124	18.4552
		13.1206	18.4552
		13.119	18.4552
		13.1243	18.46
		13.1283	18.46
		13.1428	18.4631
		13.167	18.4679
		13.1757	18.4679
		13.179	18.4711
		13.1827	18.4743
		13.1844	18.479
		13.1868	18.4822
		13.2033	18.487
		13.211	18.487
		13.2135	18.4949
		13.2312	18.4949
		13.2493	18.4949
		13.2722	18.5013
		13.2788	18.5013
		13.2866	18.5013
		13.2938	18.506
		13.2984	18.5092
		13.3025	18.514
		13.3137	18.514
		13.3275	18.522
		13.3289	18.5251
		13.3361	18.5251
		13.3505	18.5283
		13.3618	18.5362
		13.3745	18.5362
		13.383	18.541
		13.3973	18.5442
		13.4093	18.5474
		13.4139	18.5521
		13.4295	18.5521
		13.4425	18.5601
		13.4532	18.5633
		13.4626	18.568
		13.47	18.5712
		13.4779	18.5744
		13.4842	18.5792
		13.4921	18.5823
		13.4945	18.5871
		13.4955	18.5903
		13.4965	18.5903
		13.5051	18.5951
		13.5186	18.5951
		13.5355	18.5951
		13.5488	18.5982
		13.5572	18.5982
		13.5572	18.5982
		13.5602	18.6014
		13.5678	18.6014
		13.5866	18.6014
		13.6027	18.6062
		13.616	18.6094
		13.6294	18.6094
		13.6381	18.6141
		13.6426	18.6173
		13.6551	18.6205
		13.6631	18.6253
		13.6795	18.6284
		13.6971	18.6364
		13.699	18.6411
		13.7023	18.6443
		13.707	18.6507
		13.7236	18.6555
		13.7394	18.6602
		13.7525	18.6634
		13.7522	18.6682
		13.751	18.6714
		13.7564	18.6714
		13.761	18.6793
		13.768	18.6793
		13.7891	18.6825
		13.7934	18.6825
		13.7986	18.6872
		13.8028	18.6904
		13.8083	18.6904
		13.8255	18.6936
		13.8368	18.6936
		13.8458	18.6984
		13.8559	18.7016
		13.8638	18.7063
		13.8888	18.7063
		13.9003	18.7095
		13.9061	18.7143
		13.9158	18.7174
		13.9274	18.7174
		13.9323	18.7206
		13.9382	18.7254
		13.9501	18.7286
		13.9596	18.7286
		13.9699	18.7333
		13.9812	18.7333
		13.9919	18.7333
		14.0033	18.7365
		14.0231	18.7381
		14.0412	18.7413
		14.0473	18.7413
		14.053	18.7445
		14.0602	18.7445
		14.0668	18.7477
		14.0813	18.7477
		14.0871	18.7524
		14.096	18.7556
		14.1083	18.7604
		14.1251	18.7635
		14.1298	18.7667
		14.1445	18.7747
		14.1488	18.7794
		14.1623	18.7826
		14.1739	18.7906
		14.1849	18.7937
		14.2071	18.7985
		14.2122	18.8065
		14.2201	18.8096
		14.2342	18.8144
		14.2387	18.8176
		14.2403	18.8255
		14.2406	18.8255
		14.249	18.8335
		14.2577	18.8367
		14.2665	18.8398
		14.2782	18.8398
		14.2873	18.8446
		14.296	18.8478
		14.3057	18.8478
		14.3134	18.8478
		14.3183	18.8526
		14.3215	18.8526
		14.329	18.8526
		14.339	18.8526
		14.3496	18.8526
		14.3533	18.8526
		14.3697	18.8557
		14.3785	18.8557
		14.386	18.8605
		14.3964	18.8605
		14.4071	18.8669
		14.4175	18.8716
		14.4225	18.8748
		14.4293	18.8796
		14.4423	18.8828
		14.4499	18.8875
		14.4659	18.8907
		14.473	18.8939
		14.4831	18.8971
		14.4954	18.8986
		14.5066	18.9018
		14.5136	18.9066
		14.5238	18.9066
		14.5279	18.9098
		14.5378	18.9129
		14.5465	18.9129
		14.5551	18.9177
		14.5695	18.9209
		14.5785	18.9257
		14.584	18.9289
		14.5982	18.9336
		14.6099	18.9336
		14.6158	18.9368
		14.6215	18.94
		14.6302	18.9447
		14.643	18.9479
		14.6506	18.9527
		14.661	18.9559
		14.6709	18.9559
		14.6786	18.9606
		14.6859	18.9638
		14.6883	18.967
		14.6967	18.9718
		14.7076	18.9749
		14.7183	18.9749
		14.7285	18.9749
		14.7387	18.9797
		14.7471	18.9797
		14.7637	18.9829
		14.7716	18.9829
		14.7811	18.9861
		14.7942	18.9861
		14.8011	18.9908
		14.8165	18.9908
		14.8269	18.994
		14.832	18.9988
		14.84	18.9988
		14.8482	19.0067
		14.8574	19.0067
		14.8631	19.0099
		14.8715	19.0131
		14.8873	19.0131
		14.8971	19.0179
		14.9037	19.021
		14.909	19.021
		14.9147	19.0226
		14.9193	19.0258
		14.9279	19.029
		14.9399	19.0338
		14.9564	19.0338
		14.9613	19.0369
		14.9727	19.0401
		14.9803	19.0401
		14.9873	19.0449
		15.001	19.048
		15.0146	19.0528
		15.022	19.056
		15.0313	19.056
		15.04	19.0639
		15.0497	19.0639
		15.06	19.0671
		15.0762	19.0671
		15.0863	19.0719
		15.0958	19.0719
		15.1063	19.0719
		15.1219	19.0751
		15.1253	19.0751
		15.1393	19.0783
		15.1408	19.0798
		15.1441	19.083
		15.159	19.0862
		15.1696	19.0862
		15.1816	19.091
		15.1963	19.0989
		15.2088	19.1021
		15.2173	19.1069
		15.2212	19.11
		15.2293	19.1132
		15.2473	19.118
		15.2619	19.118
		15.2698	19.1212
		15.2726	19.1212
		15.2773	19.1259
		15.2837	19.1259
		15.2866	19.1291
		15.291	19.1291
		15.2947	19.1291
		15.2995	19.1323
		15.3091	19.1371
		15.3192	19.1371
		15.3409	19.1402
		15.3572	19.145
		15.3696	19.1482
		15.3725	19.1482
		15.3817	19.153
		15.3957	19.1561
		15.4045	19.1593
		15.4231	19.1641
		15.4263	19.1657
		15.4347	19.172
		15.4443	19.1736
		15.4533	19.1752
		15.4555	19.1832
		15.4581	19.1863
		15.4594	19.1911
		15.4639	19.1943
		15.4726	19.199
		15.4878	19.2022
		15.5073	19.2054
		15.5143	19.2102
		15.5256	19.2134
		15.5484	19.2181
		15.55	19.2213
		15.5593	19.2261
		15.5645	19.2261
		15.5725	19.2293
		15.5817	19.2324
		15.5904	19.2324
		15.5997	19.2372
		15.6081	19.2372
		15.6153	19.2372
		15.6257	19.2372
		15.6435	19.2372
		15.6535	19.2404
		15.6624	19.2404
		15.6721	19.2404
		15.6886	19.2451
		15.7011	19.2451
		15.7165	19.2451
		15.7258	19.2483
		15.7309	19.2531
		15.7355	19.2563
		15.7447	19.2595
		15.7544	19.2642
		15.7671	19.2674
		15.7836	19.2722
		15.7889	19.2753
		15.7988	19.2785
		15.8106	19.2833
		15.8203	19.2865
		15.8304	19.2912
		15.8406	19.2944
		15.8515	19.2992
		15.8627	19.3024
		15.8704	19.3056
		15.8782	19.3056
		15.8899	19.3103
		15.9003	19.3135
		15.9087	19.3135
		15.9147	19.3183
		15.9324	19.3183
		15.9394	19.3214
		15.9451	19.3214
		15.9451	19.3262
		15.9497	19.3294
		15.9581	19.3294
		15.9653	19.3326
		15.9666	19.3373
		15.9787	19.3405
		15.9959	19.3405
		16.0037	19.3453
		16.0165	19.3485
		16.0249	19.3485
		16.0354	19.3516
		16.0509	19.3516
		16.0612	19.3516
		16.069	19.3564
		16.0801	19.3564
		16.0916	19.3596
		16.0962	19.3596
		16.1013	19.3644
		16.1027	19.3675
		16.1044	19.3723
		16.1077	19.3787
		16.1117	19.3834
		16.1159	19.3866
		16.1188	19.3946
		16.1209	19.3993
		16.1261	19.4025
		16.1346	19.4057
		16.1526	19.4136
		16.162	19.4136
		16.1758	19.4184
		16.1863	19.4232
		16.202	19.4248
		16.2302	19.4295
		16.2493	19.4327
		16.2636	19.4327
		16.2782	19.4375
		16.2845	19.4375
		16.2893	19.4375
		16.2971	19.4407
		16.3025	19.4375
		16.31	19.4407
		16.3196	19.4454
		16.3282	19.4454
		16.3367	19.4486
		16.3481	19.4518
		16.357	19.4566
		16.3697	19.4597
		16.3813	19.4677
		16.3946	19.4724
		16.4057	19.4756
		16.4163	19.4836
		16.4261	19.4867
		16.4378	19.4915
		16.4458	19.4947
		16.4478	19.4947
		16.4554	19.4979
		16.4626	19.4979
		16.474	19.5026
		16.4826	19.5026
		16.4879	19.5026
		16.5022	19.5026
		16.5065	19.5058
		16.5179	19.5058
		16.5234	19.5058
		16.529	19.5106
		16.5409	19.5138
		16.5524	19.5185
		16.5627	19.5201
		16.5681	19.5249
		16.5812	19.5297
		16.591	19.5328
		16.5973	19.5376
		16.6099	19.5408
		16.6165	19.5408
		16.6207	19.5456
		16.6308	19.5487
		16.6423	19.5519
		16.6524	19.5519
		16.6667	19.5567
		16.6768	19.5583
		16.6832	19.5599
		16.6899	19.5646
		16.7175	19.5678
		16.7634	19.571
		16.7807	19.5726
		16.7983	19.5742
		16.8072	19.5758
		16.8164	19.5789
		16.8258	19.5789
		16.8302	19.5837
		16.8369	19.5837
		16.8562	19.5869
		16.8605	19.5917
		16.8613	19.5948
		16.8698	19.598
		16.8815	19.6028
		16.8924	19.6059
		16.9029	19.6107
		16.9095	19.6107
		16.9192	19.6187
		16.9301	19.6187
		16.939	19.6187
		16.9507	19.6218
		16.9541	19.625
		16.9685	19.625
		16.9772	19.6298
		16.9854	19.6298
		16.9979	19.633
		17.0013	19.6377
		17.013	19.6377
		17.0221	19.6409
		17.0309	19.6457
		17.0428	19.6489
		17.0568	19.652
		17.0657	19.6568
		17.0737	19.66
		17.0908	19.6648
		17.0951	19.6679
		17.0994	19.6711
		17.1103	19.6759
		17.1199	19.6838
		17.1309	19.6838
		17.1362	19.687
		17.1461	19.6918
		17.1639	19.6918
		17.1763	19.695
		17.1855	19.695
		17.1923	19.6981
		17.1968	19.7029
		17.2106	19.7029
		17.2228	19.7029
		17.2388	19.7061
		17.2451	19.7061
		17.2545	19.7109
		17.2766	19.7109
		17.2813	19.714
		17.2817	19.714
		17.2863	19.714
		17.2934	19.7188
		17.3067	19.722
		17.3227	19.722
		17.3358	19.7252
		17.3388	19.7299
		17.3413	19.7347
		17.3473	19.7411
		17.352	19.7442
		17.3553	19.749
		17.3655	19.7522
		17.3746	19.7569
		17.3859	19.7601
		17.3998	19.7649
		17.4063	19.7681
		17.4108	19.7681
		17.4137	19.7713
		17.4199	19.7713
		17.4286	19.7713
		17.4483	19.776
		17.4519	19.776
		17.461	19.7713
		17.4726	19.776
		17.4922	19.7792
		17.5076	19.7792
		17.5126	19.784
		17.5262	19.7872
		17.5402	19.7919
		17.5555	19.7951
		17.5671	19.7983
		17.578	19.803
		17.5901	19.8062
		17.6123	19.8142
		17.6187	19.8158
		17.6185	19.8221
		17.617	19.8253
		17.6161	19.8301
		--	--
		--	--
		--	--
