# Supplementary material for: 3D printing of ultra-high viscosity resin by a linear scan-based vat photopolymerization system
Source: Nat Commun. 2023 Jul 18;14:4303. doi: 10.1038/s41467-023-39913-4 (PMC10353997; doi:10.1038/s41467-023-39913-4)
Supplement: Supplementary file 10 — Source Data [file 41467_2023_39913_MOESM10_ESM.zip › Source_Data (Fig. S7).xlsx]

## Sheet: Figure S7
Figure S7 Curing speed of UV curable resin with different proportions of oligomer and reactive diluent.
(CN8888NS:ACMO w/w)
60:40			70:30			80:20			90:10
Time	Storage modulus		Time	Storage modulus		Time	Storage modulus		Time	Storage modulus
0.5	3.74816e-05		0.5	5.14986e-05		0.5	2.69594e-05		0.5	0.000146178
0.75	3.83968e-05		0.75	4.67369e-05		0.75	3.68052e-05		0.75	0.000163944
1	4.04292e-05		1	3.74752e-05		1	3.03661e-05		1	0.000156892
1.25	4.22081e-05		1.25	3.72591e-05		1.25	2.80399e-05		1.25	0.000168082
1.5	4.30775e-05		1.5	3.57995e-05		1.5	2.71599e-05		1.5	0.000180737
1.75	4.46234e-05		1.75	4.36642e-05		1.75	2.43653e-05		1.75	0.000172075
2	4.53273e-05		2	4.63317e-05		2	2.49148e-05		2	0.000169951
2.25	4.58814e-05		2.25	5.06766e-05		2.25	2.45918e-05		2.25	0.000174198
2.5	4.66213e-05		2.5	5.08767e-05		2.5	2.40998e-05		2.5	0.000184056
2.75	4.76454e-05		2.75	5.28135e-05		2.75	2.48934e-05		2.75	0.000177684
3	4.8112e-05		3	5.00714e-05		3	2.66297e-05		3	0.000179827
3.25	4.82834e-05		3.25	4.95773e-05		3.25	2.29523e-05		3.25	0.000179239
3.5	4.90097e-05		3.5	4.81492e-05		3.5	2.07139e-05		3.5	0.000180555
3.75	4.9056e-05		3.75	4.91323e-05		3.75	2.28703e-05		3.75	0.00019719
4	4.95798e-05		4	4.82187e-05		4	2.22919e-05		4	0.000197947
4.25	5.04434e-05		4.25	4.87867e-05		4.25	2.04506e-05		4.25	0.000185132
4.5	5.03416e-05		4.5	4.90536e-05		4.5	2.17048e-05		4.5	0.000192467
4.75	5.04463e-05		4.75	4.92315e-05		4.75	1.97885e-05		4.75	0.000199085
5	5.03424e-05		5	4.803e-05		5	2.14393e-05		5	0.000200167
5.25	5.03404e-05		5.25	4.89321e-05		5.25	2.09765e-05		5.25	0.000199323
5.5	5.0603e-05		5.5	4.85173e-05		5.5	1.90243e-05		5.5	0.000194345
5.75	5.09918e-05		5.75	4.7721e-05		5.75	1.92184e-05		5.75	0.000201558
6	5.1072e-05		6	4.70834e-05		6	1.80626e-05		6	0.000209087
6.25	5.15621e-05		6.25	4.81906e-05		6.25	1.74007e-05		6.25	0.000201772
6.5	5.15935e-05		6.5	4.82022e-05		6.5	2.04893e-05		6.5	0.000201128
6.75	5.13678e-05		6.75	4.71146e-05		6.75	2.08652e-05		6.75	0.00021011
7	5.14929e-05		7	4.67774e-05		7	2.13563e-05		7	0.000209694
7.25	5.18331e-05		7.25	4.74682e-05		7.25	2.12665e-05		7.25	0.000200203
7.5	5.1699e-05		7.5	4.70828e-05		7.5	1.93684e-05		7.5	0.000201793
7.75	5.12048e-05		7.75	4.66582e-05		7.75	1.95031e-05		7.75	0.000209645
7.999	5.19477e-05		7.999	4.66131e-05		7.999	2.11923e-05		7.999	0.000215239
8.249	5.25196e-05		8.249	4.5915e-05		8.249	2.07361e-05		8.249	0.000203889
8.499	5.20967e-05		8.499	4.58907e-05		8.499	2.04441e-05		8.499	0.000203945
8.749	5.22738e-05		8.749	4.64434e-05		8.749	1.7503e-05		8.749	0.000224317
8.999	5.27174e-05		8.999	4.61706e-05		8.999	1.77945e-05		8.999	0.000217988
9.249	5.23939e-05		9.249	4.57259e-05		9.249	2.12957e-05		9.249	0.000214623
9.499	5.22313e-05		9.499	4.54584e-05		9.499	2.1211e-05		9.499	0.000210977
9.749	5.25689e-05		9.749	4.53046e-05		9.749	2.21095e-05		9.749	0.000206968
9.999	5.25511e-05		9.999	4.57532e-05		9.999	2.19371e-05		9.999	0.000213786
10.249	5.20614e-05		10.249	4.60842e-05		10.249	1.68995e-05		10.249	0.000214288
10.499	5.18877e-05		10.499	4.55921e-05		10.499	1.62687e-05		10.499	0.000215938
10.749	5.20811e-05		10.749	4.53601e-05		10.749	1.99853e-05		10.749	0.000213326
10.999	5.23303e-05		10.999	4.58145e-05		10.999	1.88987e-05		10.999	0.000215379
11.249	5.21767e-05		11.249	4.61929e-05		11.249	1.75194e-05		11.249	0.00022281
11.499	5.26756e-05		11.499	4.55749e-05		11.499	1.95677e-05		11.499	0.00021656
11.749	5.27503e-05		11.749	4.58481e-05		11.749	1.91443e-05		11.749	0.000215308
11.999	5.24256e-05		11.999	4.56835e-05		11.999	1.9917e-05		11.999	0.000220723
12.249	5.30995e-05		12.249	4.54055e-05		12.249	2.0461e-05		12.249	0.0002168
12.499	5.32606e-05		12.499	4.56952e-05		12.499	1.88973e-05		12.499	0.000215867
12.749	5.29253e-05		12.749	4.53341e-05		12.749	1.83297e-05		12.749	0.000208381
12.999	5.29913e-05		12.999	4.51697e-05		12.999	1.89754e-05		12.999	0.000213711
13.249	5.30378e-05		13.249	4.55699e-05		13.249	1.70856e-05		13.249	0.000227857
13.499	5.27649e-05		13.499	4.55084e-05		13.499	1.70569e-05		13.499	0.000222073
13.749	5.2678e-05		13.749	4.54975e-05		13.749	1.75173e-05		13.749	0.00020998
13.999	5.28673e-05		13.999	4.53311e-05		13.999	1.8194e-05		13.999	0.000211713
14.249	5.27943e-05		14.249	4.4803e-05		14.249	1.98697e-05		14.249	0.000217994
14.499	5.26854e-05		14.499	4.55163e-05		14.499	2.01121e-05		14.499	0.00022941
14.749	5.23684e-05		14.749	4.50849e-05		14.749	1.82614e-05		14.749	0.000217367
14.999	5.2513e-05		14.999	4.45072e-05		14.999	1.6149e-05		14.999	0.000207029
15.249	5.2971e-05		15.249	4.54048e-05		15.249	1.95916e-05		15.249	0.000213923
15.499	5.29285e-05		15.499	4.53869e-05		15.499	1.98417e-05		15.499	0.000214171
15.749	5.29178e-05		15.749	4.54026e-05		15.749	1.84358e-05		15.749	0.000224007
15.999	5.26969e-05		15.999	4.5676e-05		15.999	1.95895e-05		15.999	0.000219799
16.249	5.28428e-05		16.249	4.56249e-05		16.249	1.73854e-05		16.249	0.000218036
16.499	5.31138e-05		16.499	4.54691e-05		16.499	1.84189e-05		16.499	0.00021546
16.749	5.29825e-05		16.749	4.51721e-05		16.749	1.96744e-05		16.749	0.000208096
16.999	5.2987e-05		16.999	4.49383e-05		16.999	1.70033e-05		16.999	0.000216886
17.249	5.30123e-05		17.249	4.52435e-05		17.249	1.55622e-05		17.249	0.000222952
17.499	5.27253e-05		17.499	4.52997e-05		17.499	1.83323e-05		17.499	0.000215763
17.749	5.28652e-05		17.749	4.5149e-05		17.749	1.72464e-05		17.749	0.000211609
17.999	5.29989e-05		17.999	4.5341e-05		17.999	1.71871e-05		17.999	0.000213763
18.249	5.3031e-05		18.249	4.56129e-05		18.249	1.84074e-05		18.249	0.00021888
18.499	5.30237e-05		18.499	4.6127e-05		18.499	1.70891e-05		18.499	0.000212069
18.749	5.26832e-05		18.749	4.59741e-05		18.749	1.94213e-05		18.749	0.00021524
18.999	5.27328e-05		18.999	4.54633e-05		18.999	1.9301e-05		18.999	0.000219244
19.249	5.30823e-05		19.249	4.50246e-05		19.249	1.76349e-05		19.249	0.000209467
19.499	5.30689e-05		19.499	4.48501e-05		19.499	1.85696e-05		19.499	0.000213817
19.749	5.34451e-05		19.749	4.553e-05		19.749	1.90828e-05		19.749	0.000215714
19.999	5.36053e-05		19.999	4.51666e-05		19.999	1.76876e-05		19.999	0.000219724
20.249	5.33208e-05		20.249	4.46828e-05		20.249	1.83672e-05		20.249	0.000218656
20.499	5.77948e-05		20.499	4.53564e-05		20.499	1.84352e-05		20.499	0.000213307
20.749	0.000101412		20.749	4.55879e-05		20.749	1.71906e-05		20.749	0.000215032
20.999	0.000319941		20.999	4.75913e-05		20.999	2.27885e-05		20.999	0.000216688
21.249	0.00104		21.249	5.33491e-05		21.249	4.39198e-05		21.249	0.000222195
21.499	0.00304		21.499	6.90574e-05		21.499	9.14677e-05		21.499	0.000232617
21.749	0.00679		21.749	0.000118507		21.749	0.000175455		21.749	0.000256362
21.999	0.01434		21.999	0.000268152		21.999	0.000328021		21.999	0.000278167
22.249	0.02789		22.249	0.000655321		22.249	0.000663225		22.249	0.000293159
22.499	0.04527		22.499	0.00145		22.499	0.00143		22.499	0.00032665
22.749	0.07209		22.749	0.00283		22.749	0.00295		22.749	0.000372181
22.999	0.11778		22.999	0.00511		22.999	0.00538		22.999	0.000404389
23.249	0.18104		23.249	0.00875		23.249	0.00951		23.249	0.000452437
23.498	0.26975		23.498	0.01303		23.498	0.0158		23.498	0.000542183
23.748	0.37537		23.748	0.0195		23.748	0.02477		23.748	0.000694638
23.998	0.5237		23.998	0.02958		23.998	0.03747		23.998	0.000915455
24.248	0.69656		24.248	0.04173		24.248	0.05363		24.248	0.00127
24.498	0.89199		24.498	0.06014		24.498	0.07314		24.498	0.00184
24.748	1.14725		24.748	0.08437		24.748	0.0972		24.748	0.00267
24.998	1.29762		24.998	0.11691		24.998	0.12756		24.998	0.00375
25.248	1.48212		25.248	0.15629		25.248	0.15994		25.248	0.00523
25.498	1.68639		25.498	0.20184		25.498	0.20113		25.498	0.00723
25.748	1.83253		25.748	0.26586		25.748	0.24545		25.748	0.01006
25.998	2.00366		25.998	0.33278		25.998	0.29194		25.998	0.0139
26.248	2.12389		26.248	0.41524		26.248	0.34762		26.248	0.01885
26.498	2.24046		26.498	0.51088		26.498	0.40438		26.498	0.02414
26.748	2.36192		26.748	0.60168		26.748	0.46799		26.748	0.03069
26.998	2.40423		26.998	0.7247		26.998	0.54087		26.998	0.0401
27.248	2.48432		27.248	0.82716		27.248	0.61533		27.248	0.04964
27.498	2.56759		27.498	0.92606		27.498	0.69868		27.498	0.06111
27.748	2.61441		27.748	1.05712		27.748	0.78287		27.748	0.07563
27.998	2.66531		27.998	1.16214		27.998	0.87164		27.998	0.09029
28.248	2.69817		28.248	1.29064		28.248	0.96401		28.248	0.10708
28.498	2.77072		28.498	1.38231		28.498	1.04548		28.498	0.12477
28.748	2.78802		28.748	1.49798		28.748	1.12729		28.748	0.14871
28.998	2.79917		28.998	1.61057		28.998	1.22425		28.998	0.1785
29.248	2.8521		29.248	1.65311		29.248	1.31623		29.248	0.20303
29.498	2.87472		29.498	1.77028		29.498	1.40132		29.498	0.22943
29.748	2.92527		29.748	1.84462		29.748	1.48029		29.748	0.26252
29.998	2.92229		29.998	1.9402		29.998	1.55428		29.998	0.29727
30.248	2.88413		30.248	2.02649		30.248	1.63288		30.248	0.33414
30.498	2.96421		30.498	2.03867		30.498	1.70955		30.498	0.36796
30.748	2.96189		30.748	2.1547		30.748	1.78299		30.748	0.41368
30.998	2.989		30.998	2.2018		30.998	1.8396		30.998	0.45902
31.248	3.03029		31.248	2.22976		31.248	1.90073		31.248	0.49289
31.498	3.02335		31.498	2.3175		31.498	1.92066		31.498	0.54462
31.748	3.04292		31.748	2.33489		31.748	2.01047		31.748	0.59388
31.998	3.01767		31.998	2.37998		31.998	2.0738		31.998	0.65568
32.248	3.047		32.248	2.40132		32.248	2.06837		32.248	0.69938
32.498	3.09319		32.498	2.4444		32.498	2.13754		32.498	0.72854
32.748	3.06139		32.748	2.46844		32.748	2.1886		32.748	0.78746
32.998	3.09672		32.998	2.47635		32.998	2.21888		32.998	0.84157
33.248	3.12406		33.248	2.55824		33.248	2.26091		33.248	0.89883
33.498	3.08547		33.498	2.58281		33.498	2.29518		33.498	0.95511
33.748	3.12308		33.748	2.59124		33.748	2.31831		33.748	0.99257
33.998	3.10836		33.998	2.61999		33.998	2.34599		33.998	1.04389
34.248	3.14432		34.248	2.62137		34.248	2.39572		34.248	1.10202
34.498	3.12691		34.498	2.68339		34.498	2.42415		34.498	1.14362
34.748	3.1038		34.748	2.68118		34.748	2.4235		34.748	1.18875
34.998	3.15045		34.998	2.66414		34.998	2.41835		34.998	1.23737
35.248	3.16629		35.248	2.69799		35.248	2.45998		35.248	1.2706
35.498	3.13654		35.498	2.70539		35.498	2.53008		35.498	1.30309
35.748	3.13903		35.748	2.72837		35.748	2.49903		35.748	1.36259
35.998	3.16159		35.998	2.70791		35.998	2.50191		35.998	1.4119
36.248	3.15097		36.248	2.73498		36.248	2.57365		36.248	1.4186
36.498	3.11489		36.498	2.8177		36.498	2.57618		36.498	1.45411
36.748	3.17547		36.748	2.75788		36.748	2.56727		36.748	1.51105
36.998	3.15559		36.998	2.72659		36.998	2.58446		36.998	1.54266
37.248	3.16689		37.248	2.74851		37.248	2.58493		37.248	1.55667
37.498	3.16333		37.498	2.80458		37.498	2.65509		37.498	1.57855
37.748	3.18301		37.748	2.87865		37.748	2.67458		37.748	1.62894
37.998	3.25661		37.998	2.82765		37.998	2.63978		37.998	1.67673
38.248	3.18231		38.248	2.82744		38.248	2.66824		38.248	1.70099
38.498	3.20777		38.498	2.83802		38.498	2.70688		38.498	1.69085
38.748	3.17896		38.748	2.85224		38.748	2.677		38.748	1.72974
38.998	3.17455		38.998	2.86596		38.998	2.68683		38.998	1.77132
39.247	3.22435		39.247	2.82633		39.247	2.71502		39.247	1.77611
39.497	3.20504		39.497	2.88248		39.497	2.73717		39.497	1.81171
39.747	3.24675		39.747	2.88823		39.747	2.73124		39.747	1.83278
39.997	3.22675		39.997	2.83431		39.997	2.73835		39.997	1.85508
40.247	3.21823		40.247	2.89255		40.247	2.72717		40.247	1.86957
40.497	3.2489		40.497	2.87912		40.497	2.74959		40.497	1.88446
40.747	3.20544		40.747	2.90402		40.747	2.7361		40.747	1.91404
40.997	3.21416		40.997	2.9009		40.997	2.7412		40.997	1.91008
41.247	3.20087		41.247	2.88517		41.247	2.83106		41.247	1.91644
41.497	3.23529		41.497	2.91819		41.497	2.79845		41.497	1.96903
41.747	3.23777		41.747	2.87613		41.747	2.81119		41.747	1.97929
41.997	3.2136		41.997	2.92143		41.997	2.82298		41.997	1.96062
42.247	3.23956		42.247	2.91534		42.247	2.82338		42.247	1.97793
42.497	3.23493		42.497	2.92416		42.497	2.86792		42.497	2.01719
42.747	3.22485		42.747	2.93727		42.747	2.81858		42.747	2.04965
42.997	3.24424		42.997	2.91851		42.997	2.82704		42.997	2.0148
43.247	3.2204		43.247	2.94403		43.247	2.8237		43.247	2.06497
43.497	3.23511		43.497	2.94234		43.497	2.78382		43.497	2.09049
43.747	3.23453		43.747	2.92338		43.747	2.86229		43.747	2.07474
43.997	3.23243		43.997	2.93119		43.997	2.87566		43.997	2.09034
44.247	3.25412		44.247	2.94733		44.247	2.86407		44.247	2.09761
44.497	3.23127		44.497	2.95652		44.497	2.80902		44.497	2.13354
44.747	3.28738		44.747	2.91557		44.747	2.79869		44.747	2.10819
44.997	3.26758		44.997	2.94735		44.997	2.83705		44.997	2.11175
45.247	3.25568		45.247	2.98212		45.247	2.86033		45.247	2.13487
45.497	3.26995		45.497	2.93093		45.497	2.89918		45.497	2.13737
45.747	3.26573		45.747	2.93613		45.747	2.89396		45.747	2.15472
45.997	3.28601		45.997	2.96926		45.997	2.87369		45.997	2.15754
46.247	3.26109		46.247	2.98254		46.247	2.85606		46.247	2.17553
46.497	3.22343		46.497	2.96852		46.497	2.85735		46.497	2.1818
46.747	3.25973		46.747	2.95441		46.747	2.89762		46.747	2.17245
46.997	3.25653		46.997	3.00277		46.997	2.87035		46.997	2.22203
47.247	3.26908		47.247	2.97686		47.247	2.88956		47.247	2.20236
47.497	3.24484		47.497	2.96251		47.497	2.89394		47.497	2.19492
47.747	3.26782		47.747	3.00364		47.747	2.86463		47.747	2.23316
47.997	3.30279		47.997	2.97055		47.997	2.92178		47.997	2.23212
48.247	3.24779		48.247	2.97346		48.247	2.88531		48.247	2.25642
48.497	3.26561		48.497	2.97746		48.497	2.89037		48.497	2.24629
48.747	3.24714		48.747	2.9785		48.747	2.9335		48.747	2.23798
48.997	3.2217		48.997	3.00059		48.997	2.91422		48.997	2.24643
49.247	3.28338		49.247	2.98637		49.247	2.92788		49.247	2.2573
49.497	3.24936		49.497	2.9937		49.497	2.93712		49.497	2.27328
49.747	3.26824		49.747	2.9861		49.747	2.95005		49.747	2.27243
49.997	3.26297		49.997	3.00022		49.997	2.88844		49.997	2.27874
50.247	3.24623		50.247	3.04069		50.247	2.86851		50.247	2.29328
50.497	3.2683		50.497	3.03176		50.497	2.97203		50.497	2.27403
50.747	3.26178		50.747	3.00099		50.747	2.96176		50.747	2.28563
50.997	3.29395		50.997	2.96762		50.997	2.94543		50.997	2.30054
51.247	3.2466		51.247	2.96745		51.247	2.96387		51.247	2.29797
51.497	3.25249		51.497	3.00741		51.497	2.94323		51.497	2.32267
51.747	3.28389		51.747	3.0385		51.747	2.9519		51.747	2.37672
51.997	3.26383		51.997	3.03941		51.997	2.95673		51.997	2.3953
52.247	3.30452		52.247	2.99994		52.247	2.93924		52.247	2.30701
52.497	3.25953		52.497	2.98125		52.497	2.96961		52.497	2.26124
52.747	3.25036		52.747	3.02131		52.747	2.96506		52.747	2.3493
52.997	3.28158		52.997	3.02697		52.997	2.93831		52.997	2.37021
53.247	3.28671		53.247	3.06689		53.247	2.9331		53.247	2.30284
53.497	3.30462		53.497	2.98568		53.497	2.9874		53.497	2.31012
53.747	3.25059		53.747	2.94815		53.747	2.98583		53.747	2.37291
53.997	3.27388		53.997	3.06241		53.997	2.945		53.997	2.4014
54.247	3.31301		54.247	3.00347		54.247	2.99875		54.247	2.36092
54.497	3.25624		54.497	2.92328		54.497	2.97036		54.497	2.38193
54.746	3.28059		54.746	2.94112		54.746	2.96424		54.746	2.38268
54.996	3.26403		54.996	3.02684		54.996	3.02354		54.996	2.3672
55.246	3.24791		55.246	3.066		55.246	2.96295		55.246	2.3595
55.496	3.26872		55.496	2.98325		55.496	2.95718		55.496	2.35906
55.746	3.25024		55.746	3.00407		55.746	2.95905		55.746	2.39345
55.996	3.29439		55.996	3.02106		55.996	2.99156		55.996	2.37406
56.246	3.30477		56.246	3.00729		56.246	3.03474		56.246	2.3516
56.496	3.28776		56.496	3.02975		56.496	2.96202		56.496	2.38448
56.746	3.25429		56.746	3.00276		56.746	2.96533		56.746	2.39776
56.996	3.26328		56.996	3.03976		56.996	2.99597		56.996	2.36184
57.246	3.29744		57.246	2.99265		57.246	3.01395		57.246	2.37611
57.496	3.24927		57.496	3.00271		57.496	2.99712		57.496	2.43173
57.746	3.28643		57.746	3.07985		57.746	2.99576		57.746	2.45451
57.996	3.32934		57.996	3.03278		57.996	3.00111		57.996	2.39327
58.246	3.237		58.246	3.0386		58.246	2.9793		58.246	2.36798
58.496	3.29329		58.496	3.04863		58.496	3.00959		58.496	2.38809
58.746	3.30573		58.746	2.99966		58.746	2.99449		58.746	2.43932
58.996	3.28747		58.996	2.99519		58.996	3.00157		58.996	2.46296
59.246	3.30831		59.246	3.03166		59.246	3.0266		59.246	2.4152
59.496	3.30748		59.496	3.08474		59.496	2.9766		59.496	2.43761
59.746	3.29662		59.746	3.03305		59.746	3.02118		59.746	2.42326
59.996	3.24367
60.246	3.29818
60.496	3.29864
60.746	3.2535
60.996	3.29647
61.246	3.25646
61.496	3.29984
61.746	3.34713
61.996	3.28097
62.246	3.2678
62.496	3.26893
62.746	3.3006
62.996	3.29815
63.246	3.24182
63.496	3.29401
63.746	3.28866
63.996	3.29999
64.246	3.32274
64.496	3.24775
64.746	3.25021
64.996	3.28066
65.246	3.29085
65.496	3.28542
65.746	3.34745
65.996	3.29172
66.246	3.12587
66.496	3.2311
66.746	3.39716
66.996	3.23724
67.246	3.15629
67.496	3.32561
67.746	3.4156
67.996	3.29007
68.246	3.22374
68.496	3.30183
68.746	3.3974
68.996	3.46615
69.246	3.38801
69.496	3.23764
69.746	3.33858
69.996	3.37186
70.246	3.22672
70.495	3.19404
70.745	3.26397
70.995	3.3938
71.245	3.34487
71.495	3.24028
71.745	3.3482
71.995	3.33719
72.245	3.28771
72.495	3.23312
72.745	3.22714
72.995	3.31568
73.245	3.29342
73.495	3.31812
73.745	3.2976
73.995	3.31184
74.245	3.34722
74.495	3.25766
74.745	3.27897
74.995	3.36102
75.245	3.23863
75.495	3.19324
75.745	3.26575
75.995	3.28592
76.245	3.24884
76.495	3.22705
76.745	3.34051
76.995	3.3259
77.245	3.26063
77.495	3.28089
77.745	3.29877
77.995	3.30887
78.245	3.25376
78.495	3.2263
78.745	3.32702
78.995	3.29267
79.245	3.28232
79.495	3.32716
79.745	3.29059
79.995	3.29546
80.245	3.22306
80.495	3.30275
80.745	3.35103
80.995	3.24034
81.245	3.27592
81.495	3.24391
81.745	3.20233
81.995	3.25805
82.245	3.23205
82.495	3.2186
82.745	3.1979
82.995	3.31651
83.245	3.33946
83.495	3.24788
83.745	3.2788
83.995	3.32108
84.245	3.38537
84.495	3.31512
84.745	3.23124
84.995	3.22396
85.245	3.26742
85.495	3.3511
85.745	3.34451
85.994	3.26562
86.244	3.2947
86.494	3.35013
86.744	3.33881
86.994	3.31638
87.244	3.2555
87.494	3.32106
87.744	3.35383
87.994	3.30531
88.244	3.24252
88.494	3.20317
88.744	3.27232
88.994	3.3206
89.244	3.34893
89.494	3.28588
89.744	3.25814
89.994	3.30938
90.244	3.34579
90.494	3.3597
90.744	3.31887
90.994	3.26696
91.244	3.29571
91.494	3.31806
91.744	3.30439
91.994	3.26213
92.244	3.30511
92.494	3.3316
92.744	3.3078
92.994	3.26724
93.244	3.32532
93.494	3.42191
93.744	3.29305
93.994	3.20244
94.244	3.14257
94.494	3.25695
94.744	3.39295
94.994	3.34945
95.244	3.3224
95.494	3.27753
95.744	3.29615
95.994	3.34349
96.244	3.32771
96.494	3.29658
96.744	3.29137
96.994	3.32388
97.244	3.32618
97.494	3.27487
97.744	3.21647
97.994	3.2771
98.244	3.28517
98.494	3.31067
98.744	3.31233
98.994	3.33978
99.244	3.29035
99.494	3.22294
99.744	3.34438
99.994	3.28817
100.244	3.23644
100.494	3.29947
100.744	3.33576
100.994	3.26528
101.244	3.23185
101.494	3.28006
101.743	3.25139
101.993	3.24358
102.243	3.30352
102.493	3.26966
102.743	3.28304
102.993	3.32202
103.243	3.26724
103.493	3.27708
103.743	3.28902
103.993	3.31606
104.243	3.34504
104.493	3.28011
104.743	3.2797
104.993	3.29637
105.243	3.30255
105.493	3.33704
105.743	3.3466
105.993	3.2955
106.243	3.26384
106.493	3.28828
106.743	3.35385
106.993	3.36569
107.243	3.28028
107.493	3.27679
107.743	3.31618
107.993	3.3045
108.243	3.26291
108.493	3.27867
108.743	3.29137
108.993	3.31134
109.243	3.28594
109.493	3.2256
109.743	3.30944
109.993	3.33462
110.243	3.26582
110.493	3.21663
110.743	3.25702
110.993	3.42209
111.243	3.33777
111.493	3.1911
111.743	3.29757
111.993	3.357
112.243	3.30335
112.493	3.31014
112.743	3.32602
112.993	3.26627
113.243	3.11951
113.493	3.18958
113.743	3.49252
113.993	3.4698
114.243	3.25597
114.493	3.20487
114.743	3.27998
114.993	3.34912
115.243	3.3161
