# Supplementary material for: 3D printing of ultra-high viscosity resin by a linear scan-based vat photopolymerization system
Source: Nat Commun. 2023 Jul 18;14:4303. doi: 10.1038/s41467-023-39913-4 (PMC10353997; doi:10.1038/s41467-023-39913-4)
Supplement: Supplementary file 10 — Source Data [file 41467_2023_39913_MOESM10_ESM.zip › Source_Data (Fig. S8).xlsx]

## Sheet: Figure S8
Figure S8 FTIR spectrums of CN8888NS series samples.
60:40 Printed		60:40 Resin		70:30 Printed		70:30 Resin		80:20 Printed		80:20 Resin		90:10 Printed		90:10 Resin
Wavenumbers	Transimittance	Wavenumbers	Transimittance	Wavenumbers	Transimittance	Wavenumbers	Transimittance	Wavenumbers	Transimittance	Wavenumbers	Transimittance	Wavenumbers	Transimittance	Wavenumbers	Transimittance
400.157	97.2427	400.157	98.1536	400.157	97.5307	400.157	98.1874	400.157	97.3482	400.157	98.266	400.157	97.6174	400.157	97.6091
400.639	96.4745	400.639	98.0957	400.639	97.194	400.639	98.0533	400.639	97.0093	400.639	98.1718	400.639	97.3594	400.639	97.477
401.121	96.4038	401.121	98.1493	401.121	97.1731	401.121	98.0589	401.121	97.006	401.121	98.1633	401.121	97.3335	401.121	97.5362
401.603	96.1646	401.603	98.177	401.603	97.0123	401.603	98.0725	401.603	96.8647	401.603	98.1252	401.603	97.2408	401.603	97.5353
402.085	96.1559	402.085	98.247	402.085	96.9382	402.085	98.1525	402.085	96.8178	402.085	98.1242	402.085	97.2296	402.085	97.581
402.567	96.0666	402.567	98.3055	402.567	96.7879	402.567	98.2384	402.567	96.6987	402.567	98.1139	402.567	97.1824	402.567	97.582
403.05	96.1188	403.05	98.3802	403.05	96.707	403.05	98.3508	403.05	96.6511	403.05	98.1284	403.05	97.1828	403.05	97.6017
403.532	96.1131	403.532	98.4292	403.532	96.5928	403.532	98.4465	403.532	96.569	403.532	98.1341	403.532	97.1537	403.532	97.5888
404.014	96.1912	404.014	98.465	404.014	96.5503	404.014	98.5343	404.014	96.552	404.014	98.1534	404.014	97.1526	404.014	97.5937
404.496	96.2059	404.496	98.4613	404.496	96.4983	404.496	98.5879	404.496	96.5164	404.496	98.1648	404.496	97.1247	404.496	97.5856
404.978	96.2629	404.978	98.4374	404.978	96.5103	404.978	98.6195	404.978	96.5324	404.978	98.1903	404.978	97.1169	404.978	97.6069
405.46	96.2518	405.46	98.3855	405.46	96.5148	405.46	98.617	405.46	96.528	405.46	98.2185	405.46	97.0888	405.46	97.6342
405.942	96.2643	405.942	98.3321	405.942	96.5629	405.942	98.5976	405.942	96.5537	405.942	98.2686	405.942	97.0804	405.942	97.6965
406.424	96.2166	406.424	98.275	406.424	96.5906	406.424	98.5579	406.424	96.5468	406.424	98.3297	406.424	97.058	406.424	97.7663
406.906	96.1914	406.906	98.236	406.906	96.6355	406.906	98.5175	406.906	96.5479	406.906	98.4105	406.906	97.0538	406.906	97.857
407.389	96.1188	407.389	98.2061	407.389	96.6433	407.389	98.4754	407.389	96.5075	407.389	98.4939	407.389	97.0373	407.389	97.9402
407.871	96.071	407.871	98.1975	407.871	96.6474	407.871	98.449	407.871	96.4682	407.871	98.5784	407.871	97.0353	407.871	98.0242
408.353	95.9848	408.353	98.1969	408.353	96.6054	408.353	98.4339	408.353	96.3973	408.353	98.6445	408.353	97.0218	408.353	98.0887
408.835	95.9241	408.835	98.2126	408.835	96.5543	408.835	98.4393	408.835	96.3436	408.835	98.6904	408.835	97.0219	408.835	98.1465
409.317	95.8328	409.317	98.2325	409.317	96.4667	409.317	98.4529	409.317	96.2865	409.317	98.7032	409.317	97.0149	409.317	98.1862
409.799	95.7716	409.799	98.2629	409.799	96.3877	409.799	98.4749	409.799	96.2728	409.799	98.6879	409.799	97.0243	409.799	98.2224
410.281	95.6915	410.281	98.2915	410.281	96.3015	410.281	98.4907	410.281	96.2774	410.281	98.6421	410.281	97.0314	410.281	98.2463
410.763	95.6495	410.763	98.3214	410.763	96.2565	410.763	98.502	410.763	96.3292	410.763	98.5787	410.763	97.0556	410.763	98.2694
411.245	95.5988	411.245	98.3402	411.245	96.2374	411.245	98.5025	411.245	96.3893	411.245	98.5009	411.245	97.0773	411.245	98.2831
411.728	95.587	411.728	98.3521	411.728	96.2793	411.728	98.5025	411.728	96.469	411.728	98.4232	411.728	97.111	411.728	98.2974
412.21	95.5646	412.21	98.3508	412.21	96.3526	412.21	98.5031	412.21	96.526	412.21	98.3478	412.21	97.1364	412.21	98.3054
412.692	95.5688	412.692	98.3462	412.692	96.4692	412.692	98.5146	412.692	96.5722	412.692	98.2856	412.692	97.165	412.692	98.3177
413.174	95.5499	413.174	98.3377	413.174	96.585	413.174	98.5315	413.174	96.5803	413.174	98.2338	413.174	97.1784	413.174	98.3281
413.656	95.5415	413.656	98.3363	413.656	96.6985	413.656	98.553	413.656	96.5753	413.656	98.1984	413.656	97.188	413.656	98.3444
414.138	95.5008	414.138	98.3383	414.138	96.772	414.138	98.5653	414.138	96.5456	414.138	98.1724	414.138	97.1799	414.138	98.3577
414.62	95.4654	414.62	98.3477	414.62	96.8154	414.62	98.5642	414.62	96.5235	414.62	98.1591	414.62	97.1687	414.62	98.371
415.103	95.4018	415.103	98.3542	415.103	96.8108	415.103	98.5417	415.103	96.5012	415.103	98.1513	415.103	97.1453	415.103	98.3736
415.585	95.3503	415.585	98.3578	415.585	96.7837	415.585	98.5055	415.585	96.5059	415.585	98.1534	415.585	97.1267	415.585	98.368
416.067	95.2825	416.067	98.349	416.067	96.7291	416.067	98.4623	416.067	96.5241	416.067	98.161	416.067	97.1072	416.067	98.3459
416.549	95.2384	416.549	98.331	416.549	96.6781	416.549	98.4333	416.549	96.574	416.549	98.1806	416.549	97.1048	416.549	98.3124
417.031	95.1906	417.031	98.3005	417.031	96.6264	417.031	98.4328	417.031	96.6365	417.031	98.2091	417.031	97.114	417.031	98.2623
417.513	95.1756	417.513	98.2671	417.513	96.6006	417.513	98.48	417.513	96.7201	417.513	98.2512	417.513	97.149	417.513	98.2035
417.995	95.1641	417.995	98.2329	417.995	96.589	417.995	98.5738	417.995	96.7962	417.995	98.2992	417.995	97.1971	417.995	98.1346
418.477	95.1835	418.477	98.2087	418.477	96.604	418.477	98.7008	418.477	96.8627	418.477	98.3491	418.477	97.2589	418.477	98.0683
418.959	95.1959	418.959	98.1939	418.959	96.6189	418.959	98.8218	418.959	96.8894	418.959	98.3863	418.959	97.3081	418.959	98.0076
419.442	95.2189	419.442	98.1927	419.442	96.6338	419.442	98.9035	419.442	96.8831	419.442	98.4055	419.442	97.3378	419.442	97.9673
419.924	95.2164	419.924	98.1987	419.924	96.6249	419.924	98.9269	419.924	96.8366	419.924	98.401	419.924	97.3313	419.924	97.9463
420.406	95.2123	420.406	98.214	420.406	96.6034	420.406	98.9008	420.406	96.7777	420.406	98.38	420.406	97.2991	420.406	97.9513
420.888	95.1819	420.888	98.2344	420.888	96.5584	420.888	98.8415	420.888	96.7102	420.888	98.3462	420.888	97.2411	420.888	97.9736
421.37	95.1544	421.37	98.2643	421.37	96.5084	421.37	98.77	421.37	96.6593	421.37	98.309	421.37	97.1752	421.37	98.0147
421.852	95.1087	421.852	98.2997	421.852	96.4458	421.852	98.6974	421.852	96.6209	421.852	98.2711	421.852	97.1029	421.852	98.064
422.334	95.0733	422.334	98.342	422.334	96.3898	422.334	98.6334	422.334	96.6103	422.334	98.2404	422.334	97.0412	422.334	98.1207
422.816	95.0269	422.816	98.3835	422.816	96.3345	422.816	98.5779	422.816	96.6129	422.816	98.2178	422.816	96.9896	422.816	98.1744
423.298	94.9962	423.298	98.4214	423.298	96.3012	423.298	98.5339	423.298	96.6328	423.298	98.2103	423.298	96.963	423.298	98.224
423.781	94.9591	423.781	98.4469	423.781	96.2853	423.781	98.4981	423.781	96.6472	423.781	98.2168	423.781	96.957	423.781	98.2613
424.263	94.9394	424.263	98.4594	424.263	96.3043	424.263	98.4732	424.263	96.6559	424.263	98.2399	424.263	96.978	424.263	98.2893
424.745	94.9138	424.745	98.4553	424.745	96.3464	424.745	98.4563	424.745	96.6397	424.745	98.2733	424.745	97.0116	424.745	98.3048
425.227	94.9036	425.227	98.4395	425.227	96.4176	425.227	98.4499	425.227	96.6077	425.227	98.3148	425.227	97.0547	425.227	98.3142
425.709	94.8854	425.709	98.4121	425.709	96.4962	425.709	98.4501	425.709	96.5544	425.709	98.3559	425.709	97.0888	425.709	98.3159
426.191	94.8799	426.191	98.3787	426.191	96.5799	426.191	98.4571	426.191	96.5008	426.191	98.3942	426.191	97.112	426.191	98.3154
426.673	94.8651	426.673	98.3387	426.673	96.6459	426.673	98.4651	426.673	96.4485	426.673	98.4238	426.673	97.1135	426.673	98.31
427.155	94.8607	427.155	98.2967	427.155	96.6943	427.155	98.4735	427.155	96.419	427.155	98.4456	427.155	97.1014	427.155	98.3039
427.637	94.8449	427.637	98.252	427.637	96.709	427.637	98.4774	427.637	96.4099	427.637	98.4569	427.637	97.0754	427.637	98.2945
428.12	94.8358	428.12	98.2098	428.12	96.698	428.12	98.478	428.12	96.433	428.12	98.4602	428.12	97.0501	428.12	98.2863
428.602	94.8112	428.602	98.1704	428.602	96.6553	428.602	98.4724	428.602	96.4744	428.602	98.4537	428.602	97.0268	428.602	98.2769
429.084	94.7888	429.084	98.1394	429.084	96.5977	429.084	98.4633	429.084	96.5337	429.084	98.4402	429.084	97.0161	429.084	98.2699
429.566	94.7486	429.566	98.116	429.566	96.5264	429.566	98.4489	429.566	96.5895	429.566	98.4181	429.566	97.0113	429.566	98.2611
430.048	94.7107	430.048	98.1038	430.048	96.4634	430.048	98.4326	430.048	96.6383	430.048	98.3915	430.048	97.014	430.048	98.2519
430.53	94.6603	430.53	98.1	430.53	96.4122	430.53	98.4136	430.53	96.6612	430.53	98.3617	430.53	97.011	430.53	98.2366
431.012	94.621	431.012	98.1073	431.012	96.3915	431.012	98.3967	431.012	96.6618	431.012	98.3348	431.012	97.0022	431.012	98.2176
431.494	94.5806	431.494	98.1231	431.494	96.3967	431.494	98.383	431.494	96.6323	431.494	98.3136	431.494	96.9785	431.494	98.1921
431.977	94.5621	431.977	98.1501	431.977	96.4342	431.977	98.3776	431.977	96.5873	431.977	98.3037	431.977	96.9473	431.977	98.1663
432.459	94.5505	432.459	98.1852	432.459	96.4865	432.459	98.38	432.459	96.5279	432.459	98.3043	432.459	96.9077	432.459	98.1403
432.941	94.5627	432.941	98.2287	432.941	96.548	432.941	98.3916	432.941	96.4738	432.941	98.3161	432.941	96.872	432.941	98.1211
433.423	94.5781	433.423	98.2732	433.423	96.5954	433.423	98.4071	433.423	96.4269	433.423	98.3334	433.423	96.8407	433.423	98.108
433.905	94.608	433.905	98.3147	433.905	96.6243	433.905	98.4238	433.905	96.4022	433.905	98.3538	433.905	96.8229	433.905	98.1051
434.387	94.6295	434.387	98.3431	434.387	96.6185	434.387	98.4345	434.387	96.3944	434.387	98.371	434.387	96.8135	434.387	98.1092
434.869	94.6522	434.869	98.3545	434.869	96.584	434.869	98.4378	434.869	96.4092	434.869	98.3842	434.869	96.8159	434.869	98.1226
435.351	94.6556	435.351	98.3444	435.351	96.5178	435.351	98.4313	435.351	96.4326	435.351	98.3908	435.351	96.8215	435.351	98.1414
435.834	94.6529	435.834	98.3175	435.834	96.4388	435.834	98.4196	435.834	96.4637	435.834	98.394	435.834	96.8321	435.834	98.1679
436.316	94.6287	436.316	98.2787	436.316	96.3536	436.316	98.4053	436.316	96.4862	436.316	98.3942	436.316	96.8405	436.316	98.1979
436.798	94.6013	436.798	98.2388	436.798	96.2847	436.798	98.3953	436.798	96.502	436.798	98.3958	436.798	96.8517	436.798	98.2325
437.28	94.5599	437.28	98.2039	437.28	96.2364	437.28	98.391	437.28	96.5022	437.28	98.3988	437.28	96.8614	437.28	98.2658
437.762	94.5244	437.762	98.1805	437.762	96.2231	437.762	98.3948	437.762	96.4965	437.762	98.4059	437.762	96.876	437.762	98.2968
438.244	94.4839	438.244	98.1669	438.244	96.2377	438.244	98.4031	438.244	96.4828	438.244	98.415	438.244	96.8912	438.244	98.3194
438.726	94.4564	438.726	98.1624	438.726	96.283	438.726	98.4148	438.726	96.4742	438.726	98.4272	438.726	96.9118	438.726	98.3338
439.208	94.4291	439.208	98.1611	439.208	96.3438	439.208	98.4254	439.208	96.4691	439.208	98.4392	439.208	96.9318	439.208	98.3373
439.69	94.4174	439.69	98.1616	439.69	96.4171	439.69	98.4346	439.69	96.4774	439.69	98.4508	439.69	96.9544	439.69	98.3338
440.173	94.4069	440.173	98.1599	440.173	96.4841	440.173	98.4402	440.173	96.4933	440.173	98.4576	440.173	96.9729	440.173	98.3241
440.655	94.4112	440.655	98.158	440.655	96.5409	440.655	98.4437	440.655	96.5214	440.655	98.4585	440.655	96.9904	440.655	98.3135
441.137	94.4153	441.137	98.155	441.137	96.5719	441.137	98.4434	441.137	96.5506	441.137	98.4494	441.137	97.0011	441.137	98.3019
441.619	94.4306	441.619	98.1544	441.619	96.5776	441.619	98.4405	441.619	96.5807	441.619	98.4308	441.619	97.0089	441.619	98.2925
442.101	94.4403	442.101	98.1557	442.101	96.5512	442.101	98.4324	442.101	96.5985	442.101	98.4018	442.101	97.0096	442.101	98.282
442.583	94.4537	442.583	98.1613	442.583	96.5045	442.583	98.4198	442.583	96.6038	442.583	98.3666	442.583	97.0079	442.583	98.2714
443.065	94.4531	443.065	98.1698	443.065	96.442	443.065	98.4007	443.065	96.5866	443.065	98.3281	443.065	97.0008	443.065	98.2573
443.547	94.4477	443.547	98.1833	443.547	96.3828	443.547	98.3772	443.547	96.5528	443.547	98.292	443.547	96.9938	443.547	98.2419
444.029	94.4228	444.029	98.1997	444.029	96.3336	444.029	98.3495	444.029	96.4997	444.029	98.2599	444.029	96.9839	444.029	98.2245
444.512	94.3923	444.512	98.2203	444.512	96.3096	444.512	98.3217	444.512	96.4401	444.512	98.2349	444.512	96.9762	444.512	98.2096
444.994	94.3469	444.994	98.2418	444.994	96.308	444.994	98.2952	444.994	96.3759	444.994	98.2149	444.994	96.9676	444.994	98.1967
445.476	94.3056	445.476	98.2634	445.476	96.3323	445.476	98.2746	445.476	96.3222	445.476	98.2003	445.476	96.9626	445.476	98.1893
445.958	94.2635	445.958	98.2797	445.958	96.3686	445.958	98.2614	445.958	96.2806	445.958	98.1882	445.958	96.9581	445.958	98.1854
446.44	94.2398	446.44	98.2893	446.44	96.4127	446.44	98.259	446.44	96.2619	446.44	98.1796	446.44	96.9583	446.44	98.1868
446.922	94.2269	446.922	98.2881	446.922	96.4472	446.922	98.2671	446.922	96.2612	446.922	98.1729	446.922	96.9597	446.922	98.1907
447.404	94.238	447.404	98.2773	447.404	96.4682	447.404	98.2863	447.404	96.2806	447.404	98.1702	447.404	96.9652	447.404	98.1985
447.886	94.2578	447.886	98.2567	447.886	96.4643	447.886	98.3126	447.886	96.3076	447.886	98.1698	447.886	96.9698	447.886	98.2077
448.368	94.292	448.368	98.2305	448.368	96.439	448.368	98.3424	448.368	96.3392	448.368	98.1728	448.368	96.9748	448.368	98.2195
448.851	94.3216	448.851	98.1999	448.851	96.389	448.851	98.3688	448.851	96.3618	448.851	98.1766	448.851	96.9741	448.851	98.2308
449.333	94.3524	449.333	98.1687	449.333	96.3254	449.333	98.388	449.333	96.376	449.333	98.1817	449.333	96.9695	449.333	98.242
449.815	94.3693	449.815	98.1368	449.815	96.2508	449.815	98.3947	449.815	96.3748	449.815	98.1861	449.815	96.9565	449.815	98.2492
450.297	94.3827	450.297	98.1067	450.297	96.1803	450.297	98.389	450.297	96.3653	450.297	98.1914	450.297	96.9398	450.297	98.253
450.779	94.382	450.779	98.0776	450.779	96.118	450.779	98.3705	450.779	96.3463	450.779	98.1968	450.779	96.9184	450.779	98.2507
451.261	94.3794	451.261	98.0527	451.261	96.0785	451.261	98.3437	451.261	96.3288	451.261	98.2042	451.261	96.8995	451.261	98.2446
451.743	94.3647	451.743	98.0321	451.743	96.0623	451.743	98.3114	451.743	96.3128	451.743	98.2112	451.743	96.8834	451.743	98.2344
452.226	94.3488	452.226	98.019	452.226	96.0764	452.226	98.2784	452.226	96.3075	452.226	98.2171	452.226	96.8761	452.226	98.2238
452.708	94.3205	452.708	98.0123	452.708	96.1108	452.708	98.2457	452.708	96.3092	452.708	98.2169	452.708	96.8746	452.708	98.2124
453.19	94.291	453.19	98.0127	453.19	96.1622	453.19	98.2148	453.19	96.3216	453.19	98.2092	453.19	96.8806	453.19	98.2029
453.672	94.2515	453.672	98.0159	453.672	96.214	453.672	98.1832	453.672	96.3356	453.672	98.1908	453.672	96.8871	453.672	98.1927
454.154	94.2161	454.154	98.0202	454.154	96.2605	454.154	98.1509	454.154	96.3508	454.154	98.1636	454.154	96.8936	454.154	98.1819
454.636	94.1783	454.636	98.021	454.636	96.2888	454.636	98.1158	454.636	96.3564	454.636	98.1286	454.636	96.8937	454.636	98.1666
455.118	94.1529	455.118	98.0176	455.118	96.2995	455.118	98.0802	455.118	96.3524	455.118	98.0903	455.118	96.8888	455.118	98.1466
455.6	94.1325	455.6	98.0071	455.6	96.2867	455.6	98.0452	455.6	96.3303	455.6	98.0508	455.6	96.8748	455.6	98.1183
456.082	94.1285	456.082	97.9905	456.082	96.2576	456.082	98.0153	456.082	96.2939	456.082	98.0132	456.082	96.8555	456.082	98.0828
456.565	94.1285	456.565	97.966	456.565	96.2126	456.565	97.992	456.565	96.2408	456.565	97.9771	456.565	96.829	456.565	98.0388
457.047	94.1376	457.047	97.9353	457.047	96.1656	457.047	97.9776	457.047	96.1826	457.047	97.9432	457.047	96.8005	457.047	97.9906
457.529	94.1391	457.529	97.8974	457.529	96.1213	457.529	97.9691	457.529	96.1237	457.529	97.9094	457.529	96.7693	457.529	97.9403
458.011	94.1369	458.011	97.8554	458.011	96.0939	458.011	97.9631	458.011	96.079	458.011	97.8773	458.011	96.7417	458.011	97.8949
458.493	94.1175	458.493	97.8099	458.493	96.0832	458.493	97.9521	458.493	96.0502	458.493	97.8469	458.493	96.7166	458.493	97.8568
458.975	94.091	458.975	97.7651	458.975	96.0935	458.975	97.9329	458.975	96.0427	458.975	97.8215	458.975	96.699	458.975	97.8301
459.457	94.0504	459.457	97.7218	459.457	96.1137	459.457	97.902	459.457	96.0468	459.457	97.8018	459.457	96.686	459.457	97.8124
459.939	94.0097	459.939	97.6834	459.939	96.1399	459.939	97.8621	459.939	96.0593	459.939	97.7898	459.939	96.6802	459.939	97.8036
460.421	93.9631	460.421	97.6489	460.421	96.1582	460.421	97.8152	460.421	96.0678	460.421	97.7829	460.421	96.6776	460.421	97.7983
460.904	93.9237	460.904	97.6201	460.904	96.1653	460.904	97.7686	460.904	96.0713	460.904	97.78	460.904	96.6796	460.904	97.7951
461.386	93.8848	461.386	97.5949	461.386	96.1513	461.386	97.7269	461.386	96.0624	461.386	97.7763	461.386	96.6816	461.386	97.7896
461.868	93.8586	461.868	97.5748	461.868	96.1196	461.868	97.6972	461.868	96.0471	461.868	97.7699	461.868	96.6852	461.868	97.7825
462.35	93.8371	462.35	97.5583	462.35	96.0685	462.35	97.6821	462.35	96.0246	462.35	97.7576	462.35	96.6863	462.35	97.7722
462.832	93.8304	462.832	97.5473	462.832	96.0092	462.832	97.6841	462.832	96.0054	462.832	97.7408	462.832	96.6873	462.832	97.7624
463.314	93.8279	463.314	97.5412	463.314	95.9453	463.314	97.6993	463.314	95.99	463.314	97.7201	463.314	96.6849	463.314	97.7535
463.796	93.8361	463.796	97.5421	463.796	95.8902	463.796	97.724	463.796	95.9868	463.796	97.7006	463.796	96.6821	463.796	97.7494
464.278	93.8419	464.278	97.5487	464.278	95.8458	464.278	97.751	464.278	95.9923	464.278	97.6846	464.278	96.6762	464.278	97.7497
464.76	93.8505	464.76	97.5622	464.76	95.8199	464.76	97.777	464.76	96.0098	464.76	97.6768	464.76	96.6701	464.76	97.7565
465.243	93.8495	465.243	97.5801	465.243	95.8081	465.243	97.7978	465.243	96.0315	465.243	97.678	465.243	96.661	465.243	97.7679
465.725	93.8464	465.725	97.6032	465.725	95.8125	465.725	97.8144	465.725	96.0576	465.725	97.6906	465.725	96.6518	465.725	97.7852
466.207	93.8326	466.207	97.6292	466.207	95.824	466.207	97.8273	466.207	96.0793	466.207	97.7131	466.207	96.6402	466.207	97.8058
466.689	93.8196	466.689	97.6593	466.689	95.8412	466.689	97.84	466.689	96.0961	466.689	97.7452	466.689	96.63	466.689	97.8305
467.171	93.8018	467.171	97.6917	467.171	95.8539	467.171	97.8533	467.171	96.1002	467.171	97.7829	467.171	96.6193	467.171	97.8563
467.653	93.7917	467.653	97.7271	467.653	95.8616	467.653	97.869	467.653	96.0936	467.653	97.8239	467.653	96.6119	467.653	97.8825
468.135	93.7829	468.135	97.7629	468.135	95.8565	468.135	97.8849	468.135	96.072	468.135	97.8631	468.135	96.606	468.135	97.9046
468.617	93.7847	468.617	97.7986	468.617	95.8423	468.617	97.901	468.617	96.0418	468.617	97.8985	468.617	96.6047	468.617	97.9217
469.099	93.7877	469.099	97.8307	469.099	95.8165	469.099	97.915	469.099	96.0032	469.099	97.9265	469.099	96.6051	469.099	97.9304
469.582	93.7982	469.582	97.8585	469.582	95.7876	469.582	97.9286	469.582	95.9665	469.582	97.9468	469.582	96.6097	469.582	97.9323
470.064	93.8053	470.064	97.8801	470.064	95.757	470.064	97.9424	470.064	95.9336	470.064	97.958	470.064	96.6148	470.064	97.9276
470.546	93.8152	470.546	97.8972	470.546	95.7356	470.546	97.9599	470.546	95.9143	470.546	97.9616	470.546	96.6221	470.546	97.9213
471.028	93.8172	471.028	97.9102	471.028	95.725	471.028	97.9822	471.028	95.9081	471.028	97.9576	471.028	96.6273	471.028	97.916
471.51	93.8181	471.51	97.9228	471.51	95.7334	471.51	98.0109	471.51	95.9199	471.51	97.9485	471.51	96.6313	471.51	97.9168
471.992	93.8084	471.992	97.9361	471.992	95.7567	471.992	98.0428	471.992	95.9427	471.992	97.9351	471.992	96.63	471.992	97.9241
472.474	93.7954	472.474	97.9526	472.474	95.7951	472.474	98.0752	472.474	95.9746	472.474	97.9209	472.474	96.6251	472.474	97.9382
472.957	93.7712	472.957	97.9713	472.957	95.8375	472.957	98.1027	472.957	96.0051	472.957	97.9077	472.957	96.6143	472.957	97.9546
473.439	93.7453	473.439	97.9918	473.439	95.8796	473.439	98.1232	473.439	96.0321	473.439	97.8993	473.439	96.6017	473.439	97.9704
473.921	93.7122	473.921	98.0114	473.921	95.9104	473.921	98.135	473.921	96.0483	473.921	97.8968	473.921	96.5873	473.921	97.9805
474.403	93.6833	474.403	98.0298	474.403	95.93	474.403	98.1402	474.403	96.057	474.403	97.9022	474.403	96.5758	474.403	97.9846
474.885	93.6543	474.885	98.0451	474.885	95.9338	474.885	98.14	474.885	96.056	474.885	97.9143	474.885	96.5661	474.885	97.9815
475.367	93.6365	475.367	98.058	475.367	95.9273	475.367	98.1368	475.367	96.0515	475.367	97.9326	475.367	96.5611	475.367	97.9739
475.849	93.624	475.849	98.0679	475.849	95.9097	475.849	98.1298	475.849	96.0419	475.849	97.9537	475.849	96.5571	475.849	97.962
476.331	93.6256	476.331	98.0756	476.331	95.8889	476.331	98.1193	476.331	96.0331	476.331	97.9755	476.331	96.5547	476.331	97.9488
476.813	93.6328	476.813	98.0799	476.813	95.8658	476.813	98.1032	476.813	96.0232	476.813	97.9942	476.813	96.5493	476.813	97.9341
477.296	93.6511	477.296	98.0813	477.296	95.8485	477.296	98.0827	477.296	96.0173	477.296	98.0084	477.296	96.542	477.296	97.9203
477.778	93.6694	477.778	98.0781	477.778	95.8374	477.778	98.0589	477.778	96.0132	477.778	98.0158	477.778	96.5304	477.778	97.907
478.26	93.6918	478.26	98.0705	478.26	95.8388	478.26	98.0369	478.26	96.0154	478.26	98.0171	478.26	96.518	478.26	97.8966
478.742	93.7078	478.742	98.0568	478.742	95.8496	478.742	98.0206	478.742	96.0205	478.742	98.0118	478.742	96.5044	478.742	97.8887
479.224	93.7226	479.224	98.0372	479.224	95.8717	479.224	98.0148	479.224	96.0308	479.224	98.0019	479.224	96.4942	479.224	97.8851
479.706	93.7272	479.706	98.0102	479.706	95.8977	479.706	98.0203	479.706	96.0409	479.706	97.9871	479.706	96.4863	479.706	97.8841
480.188	93.7281	480.188	97.9769	480.188	95.9261	480.188	98.0365	480.188	96.0516	480.188	97.9691	480.188	96.4834	480.188	97.8855
480.67	93.7171	480.67	97.9375	480.67	95.9481	480.67	98.0575	480.67	96.0569	480.67	97.9478	480.67	96.4827	480.67	97.8857
481.152	93.7012	481.152	97.8956	481.152	95.9632	481.152	98.0781	481.152	96.0588	481.152	97.9249	481.152	96.4856	481.152	97.8838
481.635	93.6734	481.635	97.854	481.635	95.9657	481.635	98.091	481.635	96.0539	481.635	97.901	481.635	96.4884	481.635	97.8767
482.117	93.6422	482.117	97.8187	482.117	95.9595	482.117	98.0921	482.117	96.0471	482.117	97.8784	482.117	96.493	482.117	97.8657
482.599	93.6027	482.599	97.7928	482.599	95.9432	482.599	98.0786	482.599	96.0373	482.599	97.8578	482.599	96.4969	482.599	97.8509
483.081	93.5657	483.081	97.7797	483.081	95.9238	483.081	98.0524	483.081	96.0302	483.081	97.8412	483.081	96.5025	483.081	97.8366
483.563	93.5282	483.563	97.7779	483.563	95.9016	483.563	98.0162	483.563	96.0239	483.563	97.828	483.563	96.5079	483.563	97.8249
484.045	93.501	484.045	97.7853	484.045	95.883	484.045	97.9759	484.045	96.0217	484.045	97.8194	484.045	96.5153	484.045	97.8202
484.527	93.4795	484.527	97.7953	484.527	95.8666	484.527	97.9359	484.527	96.0186	484.527	97.8138	484.527	96.5217	484.527	97.8229
485.009	93.4711	485.009	97.8034	485.009	95.8563	485.009	97.9016	485.009	96.0154	485.009	97.8117	485.009	96.5284	485.009	97.8342
485.491	93.4671	485.491	97.8047	485.491	95.848	485.491	97.8746	485.491	96.0062	485.491	97.8117	485.491	96.5318	485.491	97.8508
485.974	93.4713	485.974	97.7989	485.974	95.844	485.974	97.8567	485.974	95.9925	485.974	97.8145	485.974	96.5327	485.974	97.8709
486.456	93.4727	486.456	97.7866	486.456	95.8387	486.456	97.8457	486.456	95.9705	486.456	97.8186	486.456	96.5278	486.456	97.8893
486.938	93.4748	486.938	97.7722	486.938	95.8335	486.938	97.8402	486.938	95.9443	486.938	97.8244	486.938	96.5186	486.938	97.9039
487.42	93.468	487.42	97.7582	487.42	95.8228	487.42	97.8362	487.42	95.9125	487.42	97.8299	487.42	96.5028	487.42	97.9109
487.902	93.4581	487.902	97.748	487.902	95.8078	487.902	97.8315	487.902	95.8812	487.902	97.8347	487.902	96.4835	487.902	97.9102
488.384	93.4381	488.384	97.7408	488.384	95.7839	488.384	97.8231	488.384	95.8501	488.384	97.8365	488.384	96.46	488.384	97.9002
488.866	93.4157	488.866	97.7363	488.866	95.7545	488.866	97.8109	488.866	95.8253	488.866	97.8346	488.866	96.4371	488.866	97.8833
489.348	93.3855	489.348	97.7313	489.348	95.718	489.348	97.7943	489.348	95.8061	489.348	97.8271	489.348	96.4158	489.348	97.8596
489.831	93.3562	489.831	97.7245	489.831	95.6811	489.831	97.7756	489.831	95.7967	489.831	97.8141	489.831	96.4012	489.831	97.8323
490.313	93.3231	490.313	97.7138	490.313	95.645	490.313	97.7559	490.313	95.7937	490.313	97.7945	490.313	96.3934	490.313	97.8019
490.795	93.295	490.795	97.7001	490.795	95.6179	490.795	97.7378	490.795	95.7983	490.795	97.7695	490.795	96.395	490.795	97.7706
491.277	93.2669	491.277	97.6837	491.277	95.6001	491.277	97.7218	491.277	95.8042	491.277	97.739	491.277	96.4024	491.277	97.7379
491.759	93.2467	491.759	97.6672	491.759	95.5966	491.759	97.709	491.759	95.8106	491.759	97.7059	491.759	96.4144	491.759	97.7054
492.241	93.2279	492.241	97.6509	492.241	95.6031	492.241	97.6982	492.241	95.811	492.241	97.6715	492.241	96.4245	492.241	97.6726
492.723	93.216	492.723	97.6363	492.723	95.6193	492.723	97.6893	492.723	95.8064	492.723	97.6396	492.723	96.4309	492.723	97.6415
493.205	93.202	493.205	97.6227	493.205	95.6367	493.205	97.6805	493.205	95.7934	493.205	97.6118	493.205	96.4285	493.205	97.6124
493.688	93.1895	493.688	97.6109	493.688	95.6528	493.688	97.6716	493.688	95.7767	493.688	97.5906	493.688	96.4188	493.688	97.5879
494.17	93.1691	494.17	97.5998	494.17	95.6598	494.17	97.6608	494.17	95.756	494.17	97.5754	494.17	96.4009	494.17	97.5678
494.652	93.1456	494.652	97.5907	494.652	95.658	494.652	97.6481	494.652	95.7378	494.652	97.5656	494.652	96.38	494.652	97.5537
495.134	93.1125	495.134	97.5832	495.134	95.6436	495.134	97.6316	495.134	95.7218	495.134	97.558	495.134	96.3572	495.134	97.5434
495.616	93.0782	495.616	97.5786	495.616	95.6214	495.616	97.6117	495.616	95.7129	495.616	97.5507	495.616	96.3375	495.616	97.5369
496.098	93.0401	496.098	97.5755	496.098	95.5915	496.098	97.5873	496.098	95.7086	496.098	97.5406	496.098	96.3206	496.098	97.5313
496.58	93.0091	496.58	97.5741	496.58	95.5614	496.58	97.5601	496.58	95.711	496.58	97.5275	496.58	96.3088	496.58	97.5266
497.062	92.9828	497.062	97.5716	497.062	95.5327	497.062	97.531	497.062	95.7152	497.062	97.5107	497.062	96.2992	497.062	97.5209
497.544	92.9707	497.544	97.5673	497.544	95.5124	497.544	97.5035	497.544	95.7216	497.544	97.4928	497.544	96.2919	497.544	97.5153
498.027	92.9667	498.027	97.5586	498.027	95.4999	498.027	97.479	498.027	95.7248	498.027	97.4747	498.027	96.283	498.027	97.5087
498.509	92.9757	498.509	97.5461	498.509	95.4988	498.509	97.46	498.509	95.7254	498.509	97.4592	498.509	96.2728	498.509	97.5022
498.991	92.9877	498.991	97.5297	498.991	95.5043	498.991	97.4461	498.991	95.7193	498.991	97.4464	498.991	96.2585	498.991	97.4943
499.473	93.0048	499.473	97.512	499.473	95.5169	499.473	97.4372	499.473	95.709	499.473	97.4379	499.473	96.2425	499.473	97.4859
499.955	93.0162	499.955	97.4948	499.955	95.5297	499.955	97.4308	499.955	95.6926	499.955	97.4329	499.955	96.2238	499.955	97.4754
500.437	93.0241	500.437	97.4819	500.437	95.5417	500.437	97.4261	500.437	95.6751	500.437	97.4326	500.437	96.2066	500.437	97.4645
500.919	93.0187	500.919	97.4748	500.919	95.5465	500.919	97.4215	500.919	95.6564	500.919	97.436	500.919	96.1911	500.919	97.4531
501.401	93.0045	501.401	97.4758	501.401	95.5449	501.401	97.4185	501.401	95.6429	501.401	97.4444	501.401	96.1814	501.401	97.4444
501.884	92.9752	501.884	97.484	501.884	95.5332	501.884	97.4182	501.884	95.6343	501.884	97.4562	501.884	96.1767	501.884	97.4394
502.366	92.9391	502.366	97.4987	502.366	95.5155	502.366	97.4235	502.366	95.6349	502.366	97.4715	502.366	96.1792	502.366	97.4405
502.848	92.8943	502.848	97.5162	502.848	95.4914	502.848	97.4351	502.848	95.6409	502.848	97.4877	502.848	96.1858	502.848	97.4466
503.33	92.8524	503.33	97.5345	503.33	95.4674	503.33	97.4538	503.33	95.6532	503.33	97.5035	503.33	96.1966	503.33	97.4575
503.812	92.8128	503.812	97.5505	503.812	95.4439	503.812	97.4771	503.812	95.6661	503.812	97.5161	503.812	96.2077	503.812	97.47
504.294	92.7869	504.294	97.5637	504.294	95.4269	504.294	97.5029	504.294	95.6798	504.294	97.525	504.294	96.2193	504.294	97.483
504.776	92.7715	504.776	97.5731	504.776	95.4155	504.776	97.5271	504.776	95.6899	504.776	97.5286	504.776	96.2286	504.776	97.4938
505.258	92.7739	505.258	97.5807	505.258	95.413	505.258	97.5482	505.258	95.6988	505.258	97.5279	505.258	96.2369	505.258	97.5028
505.74	92.7864	505.74	97.587	505.74	95.4153	505.74	97.5642	505.74	95.7041	505.74	97.5225	505.74	96.2425	505.74	97.5093
506.223	92.8114	506.223	97.5945	506.223	95.4231	506.223	97.5762	506.223	95.7096	506.223	97.5147	506.223	96.2474	506.223	97.5149
506.705	92.8374	506.705	97.6038	506.705	95.4302	506.705	97.585	506.705	95.7129	506.705	97.5053	506.705	96.2499	506.705	97.5193
507.187	92.8647	507.187	97.6167	507.187	95.4363	507.187	97.5937	507.187	95.7169	507.187	97.4973	507.187	96.252	507.187	97.5241
507.669	92.8825	507.669	97.6321	507.669	95.4365	507.669	97.6034	507.669	95.7182	507.669	97.4922	507.669	96.2519	507.669	97.5282
508.151	92.8937	508.151	97.6504	508.151	95.4333	508.151	97.6162	508.151	95.7186	508.151	97.4927	508.151	96.2512	508.151	97.5327
508.633	92.8919	508.633	97.6691	508.633	95.4252	508.633	97.6312	508.633	95.7143	508.633	97.4995	508.633	96.2479	508.633	97.5363
509.115	92.8842	509.115	97.6875	509.115	95.4178	509.115	97.6489	509.115	95.7076	509.115	97.5135	509.115	96.2437	509.115	97.5404
509.597	92.8674	509.597	97.7025	509.597	95.4111	509.597	97.6673	509.597	95.696	509.597	97.5329	509.597	96.2367	509.597	97.5439
510.079	92.8504	510.079	97.7133	510.079	95.4104	510.079	97.6867	510.079	95.6829	510.079	97.5564	510.079	96.2288	510.079	97.5482
510.562	92.8304	510.562	97.7174	510.562	95.4141	510.562	97.7053	510.562	95.6663	510.562	97.5805	510.562	96.2185	510.562	97.5521
511.044	92.8157	511.044	97.7149	511.044	95.4248	511.044	97.7231	511.044	95.65	511.044	97.6029	511.044	96.2085	511.044	97.5566
511.526	92.8024	511.526	97.7053	511.526	95.4384	511.526	97.7374	511.526	95.6322	511.526	97.6201	511.526	96.1981	511.526	97.5596
512.008	92.7969	512.008	97.6904	512.008	95.4554	512.008	97.7466	512.008	95.6163	512.008	97.6312	512.008	96.1905	512.008	97.5614
512.49	92.7938	512.49	97.671	512.49	95.4706	512.49	97.7467	512.49	95.6008	512.49	97.6347	512.49	96.1848	512.49	97.5598
512.972	92.798	512.972	97.6496	512.972	95.4845	512.972	97.735	512.972	95.5894	512.972	97.6311	512.972	96.1834	512.972	97.5549
513.454	92.8029	513.454	97.6262	513.454	95.4921	513.454	97.7084	513.454	95.5804	513.454	97.6196	513.454	96.184	513.454	97.5447
513.936	92.8124	513.936	97.6016	513.936	95.4943	513.936	97.6668	513.936	95.5767	513.936	97.6006	513.936	96.1872	513.936	97.5293
514.418	92.8192	514.418	97.5738	514.418	95.4868	514.418	97.6107	514.418	95.5752	514.418	97.5727	514.418	96.1894	514.418	97.5067
514.901	92.8271	514.901	97.5416	514.901	95.471	514.901	97.5438	514.901	95.5767	514.901	97.5355	514.901	96.1905	514.901	97.4771
515.383	92.8283	515.383	97.5022	515.383	95.4442	515.383	97.4695	515.383	95.5755	515.383	97.4877	515.383	96.1876	515.383	97.4389
515.865	92.8263	515.865	97.4549	515.865	95.4109	515.865	97.3932	515.865	95.571	515.865	97.4298	515.865	96.1814	515.865	97.3934
516.347	92.814	516.347	97.3985	516.347	95.3717	516.347	97.3174	516.347	95.5575	516.347	97.3621	516.347	96.1706	516.347	97.3401
516.829	92.7957	516.829	97.3351	516.829	95.3345	516.829	97.2448	516.829	95.5362	516.829	97.2875	516.829	96.1577	516.829	97.282
517.311	92.7666	517.311	97.2662	517.311	95.3024	517.311	97.1747	517.311	95.5054	517.311	97.2083	517.311	96.1417	517.311	97.2201
517.793	92.7342	517.793	97.1957	517.793	95.2824	517.793	97.1071	517.793	95.4707	517.793	97.1288	517.793	96.1254	517.793	97.1582
518.275	92.6971	518.275	97.1264	518.275	95.2741	518.275	97.0408	518.275	95.4342	518.275	97.0525	518.275	96.1075	518.275	97.0983
518.758	92.6657	518.758	97.0628	518.758	95.2788	518.758	96.978	518.758	95.4031	518.758	96.9845	518.758	96.09	518.758	97.0447
519.24	92.6397	519.24	97.0076	519.24	95.2901	519.24	96.9211	519.24	95.3782	519.24	96.9283	519.24	96.0714	519.24	96.9998
519.722	92.6283	519.722	96.9654	519.722	95.3044	519.722	96.8757	519.722	95.363	519.722	96.889	519.722	96.0538	519.722	96.9684
520.204	92.6275	520.204	96.9382	520.204	95.3133	520.204	96.8455	520.204	95.3534	520.204	96.869	520.204	96.0362	520.204	96.9522
520.686	92.6412	520.686	96.9292	520.686	95.3146	520.686	96.8347	520.686	95.3481	520.686	96.8708	520.686	96.0204	520.686	96.9541
521.168	92.6595	521.168	96.9378	521.168	95.3033	521.168	96.8428	521.168	95.3396	521.168	96.8927	521.168	96.0048	521.168	96.9726
521.65	92.6815	521.65	96.9637	521.65	95.2819	521.65	96.869	521.65	95.3256	521.65	96.9325	521.65	95.9901	521.65	97.0064
522.132	92.6956	522.132	97.0028	522.132	95.2499	522.132	96.9087	522.132	95.2994	522.132	96.9846	522.132	95.9729	522.132	97.05
522.615	92.7016	522.615	97.0517	522.615	95.2131	522.615	96.9591	522.615	95.2604	522.615	97.0445	522.615	95.9523	522.615	97.0991
523.097	92.691	523.097	97.105	523.097	95.1724	523.097	97.0162	523.097	95.2039	523.097	97.1067	523.097	95.9241	523.097	97.1482
523.579	92.6679	523.579	97.1602	523.579	95.1335	523.579	97.0793	523.579	95.1307	523.579	97.1684	523.579	95.8869	523.579	97.1948
524.061	92.628	524.061	97.2141	524.061	95.0957	524.061	97.1469	524.061	95.0362	524.061	97.2271	524.061	95.8364	524.061	97.237
524.543	92.5783	524.543	97.2673	524.543	95.0618	524.543	97.2192	524.543	94.9214	524.543	97.283	524.543	95.7718	524.543	97.2768
525.025	92.5156	525.025	97.3198	525.025	95.0274	525.025	97.2938	525.025	94.7819	525.025	97.3356	525.025	95.6894	525.025	97.3157
525.507	92.4468	525.507	97.3736	525.507	94.9915	525.507	97.3685	525.507	94.6201	525.507	97.3863	525.507	95.5897	525.507	97.3578
525.989	92.3675	525.989	97.4287	525.989	94.9468	525.989	97.4391	525.989	94.4343	525.989	97.4345	525.989	95.471	525.989	97.4038
526.471	92.2837	526.471	97.4856	526.471	94.8915	526.471	97.5027	526.471	94.2309	526.471	97.4813	526.471	95.3367	526.471	97.455
526.954	92.1911	526.954	97.5422	526.954	94.8199	526.954	97.5565	526.954	94.0129	526.954	97.5266	526.954	95.1894	526.954	97.5088
527.436	92.0974	527.436	97.5976	527.436	94.7349	527.436	97.6011	527.436	93.7909	527.436	97.5716	527.436	95.0367	527.436	97.5637
527.918	92.0012	527.918	97.6495	527.918	94.6373	527.918	97.6373	527.918	93.5715	527.918	97.6167	527.918	94.8852	527.918	97.6159
528.4	91.9137	528.4	97.6979	528.4	94.5367	528.4	97.6678	528.4	93.3685	528.4	97.6633	528.4	94.7466	528.4	97.6644
528.882	91.8363	528.882	97.742	528.882	94.4395	528.882	97.6938	528.882	93.19	528.882	97.7105	528.882	94.6286	528.882	97.7072
529.364	91.7811	529.364	97.7829	529.364	94.3595	529.364	97.7173	529.364	93.0517	529.364	97.7579	529.364	94.5432	529.364	97.7451
529.846	91.7488	529.846	97.8199	529.846	94.3043	529.846	97.7382	529.846	92.9624	529.846	97.8025	529.846	94.4966	529.846	97.7775
530.328	91.7478	530.328	97.8534	530.328	94.2851	530.328	97.7575	530.328	92.9351	530.328	97.842	530.328	94.4959	530.328	97.8058
530.811	91.7722	530.811	97.8818	530.811	94.304	530.811	97.7754	530.811	92.972	530.811	97.8731	530.811	94.5404	530.811	97.8302
531.293	91.8228	531.293	97.9046	531.293	94.3633	531.293	97.7937	531.293	93.0756	531.293	97.8947	531.293	94.6286	531.293	97.852
531.775	91.8871	531.775	97.9205	531.775	94.4553	531.775	97.8133	531.775	93.2352	531.775	97.9061	531.775	94.751	531.775	97.8716
532.257	91.9609	532.257	97.93	532.257	94.5728	532.257	97.8364	532.257	93.4392	532.257	97.9091	532.257	94.8987	532.257	97.8906
532.739	92.0309	532.739	97.9334	532.739	94.7014	532.739	97.8623	532.739	93.667	532.739	97.9058	532.739	95.0582	532.739	97.9094
533.221	92.0965	533.221	97.933	533.221	94.8321	533.221	97.8907	533.221	93.9037	533.221	97.8994	533.221	95.2208	533.221	97.9292
533.703	92.1504	533.703	97.9299	533.703	94.9518	533.703	97.9186	533.703	94.1303	533.703	97.8921	533.703	95.3762	533.703	97.9494
534.185	92.1988	534.185	97.9266	534.185	95.0555	534.185	97.9439	534.185	94.3379	534.185	97.8868	534.185	95.5203	534.185	97.9702
534.668	92.2399	534.668	97.9236	534.668	95.1369	534.668	97.9639	534.668	94.5172	534.668	97.8846	534.668	95.6485	534.668	97.9897
535.149	92.283	535.149	97.9221	535.149	95.1981	535.149	97.978	535.149	94.668	535.149	97.8874	535.149	95.761	535.149	98.0071
535.632	92.3264	535.632	97.9215	535.632	95.2396	535.632	97.9858	535.632	94.7887	535.632	97.8952	535.632	95.8563	535.632	98.0203
536.114	92.3765	536.114	97.922	536.114	95.2688	536.114	97.989	536.114	94.8854	536.114	97.9084	536.114	95.936	536.114	98.0291
536.596	92.4273	536.596	97.9224	536.596	95.2904	536.596	97.9884	536.596	94.9614	536.596	97.9256	536.596	95.9994	536.596	98.0323
537.078	92.4806	537.078	97.9224	537.078	95.3125	537.078	97.9857	537.078	95.0247	537.078	97.9456	537.078	96.0484	537.078	98.0308
537.56	92.5277	537.56	97.9207	537.56	95.338	537.56	97.9807	537.56	95.0795	537.56	97.9658	537.56	96.0829	537.56	98.0244
538.042	92.569	538.042	97.9171	538.042	95.3717	538.042	97.9745	538.042	95.1337	538.042	97.9842	538.042	96.1069	538.042	98.0152
538.524	92.5975	538.524	97.9102	538.524	95.4111	538.524	97.9668	538.524	95.1892	538.524	97.9986	538.524	96.1226	538.524	98.0036
539.006	92.617	539.006	97.9003	539.006	95.4561	539.006	97.9591	539.006	95.2506	539.006	98.0081	539.006	96.1359	539.006	97.9919
539.489	92.6242	539.489	97.8865	539.489	95.5005	539.489	97.9519	539.489	95.3159	539.489	98.0119	539.489	96.15	539.489	97.9806
539.971	92.6264	539.971	97.8696	539.971	95.5422	539.971	97.9464	539.971	95.3851	539.971	98.0106	539.971	96.1695	539.971	97.9714
540.453	92.6227	540.453	97.8493	540.453	95.5754	540.453	97.9422	540.453	95.4525	540.453	98.004	540.453	96.1937	540.453	97.9641
540.935	92.6211	540.935	97.827	540.935	95.5992	540.935	97.9388	540.935	95.5162	540.935	97.9933	540.935	96.222	540.935	97.9593
541.417	92.6196	541.417	97.8023	541.417	95.6105	541.417	97.934	541.417	95.5709	541.417	97.9783	541.417	96.2495	541.417	97.956
541.899	92.6243	541.899	97.7764	541.899	95.6117	541.899	97.9266	541.899	95.617	541.899	97.9604	541.899	96.2731	541.899	97.9541
542.381	92.6305	542.381	97.7493	542.381	95.6023	542.381	97.915	542.381	95.6532	542.381	97.9405	542.381	96.2884	542.381	97.9524
542.863	92.6423	542.863	97.7221	542.863	95.5873	542.863	97.8997	542.863	95.6836	542.863	97.9209	542.863	96.2965	542.863	97.9511
543.346	92.6536	543.346	97.6951	543.346	95.5685	543.346	97.8813	543.346	95.7093	543.346	97.9034	543.346	96.2985	543.346	97.9492
543.828	92.6679	543.828	97.6702	543.828	95.5521	543.828	97.8619	543.828	95.7351	543.828	97.8904	543.828	96.3003	543.828	97.9476
544.31	92.6797	544.31	97.6476	544.31	95.54	544.31	97.8424	544.31	95.7605	544.31	97.8825	544.31	96.3053	544.31	97.9456
544.792	92.6929	544.792	97.6291	544.792	95.5371	544.792	97.8237	544.792	95.7872	544.792	97.8796	544.792	96.3179	544.792	97.9436
545.274	92.7029	545.274	97.6142	545.274	95.5428	545.274	97.8046	545.274	95.8119	545.274	97.8796	545.274	96.3372	545.274	97.9408
545.756	92.7138	545.756	97.6031	545.756	95.5585	545.756	97.7852	545.756	95.8341	545.756	97.8803	545.756	96.3617	545.756	97.9377
546.238	92.7204	546.238	97.5937	546.238	95.5794	546.238	97.7646	546.238	95.8498	546.238	97.8787	546.238	96.3856	546.238	97.9332
546.72	92.7259	546.72	97.5851	546.72	95.6033	546.72	97.7445	546.72	95.8598	546.72	97.8735	546.72	96.4053	546.72	97.9283
547.202	92.7248	547.202	97.5747	547.202	95.6236	547.202	97.7265	547.202	95.8624	547.202	97.8635	547.202	96.417	547.202	97.9225
547.685	92.7203	547.685	97.5616	547.685	95.6379	547.685	97.7136	547.685	95.8604	547.685	97.8496	547.685	96.4218	547.685	97.9169
548.167	92.7081	548.167	97.5442	548.167	95.6411	548.167	97.7065	548.167	95.8535	548.167	97.8321	548.167	96.4211	548.167	97.9111
548.649	92.6931	548.649	97.5227	548.649	95.6335	548.649	97.705	548.649	95.8447	548.649	97.8122	548.649	96.4197	548.649	97.906
549.131	92.6732	549.131	97.4966	549.131	95.6135	549.131	97.7051	549.131	95.833	549.131	97.7897	549.131	96.4206	549.131	97.9008
549.613	92.6552	549.613	97.4671	549.613	95.5845	549.613	97.7022	549.613	95.8207	549.613	97.7651	549.613	96.4271	549.613	97.8959
550.095	92.6374	550.095	97.434	550.095	95.5476	550.095	97.6904	550.095	95.8061	550.095	97.7379	550.095	96.4381	550.095	97.8905
550.577	92.6259	550.577	97.3984	550.577	95.5085	550.577	97.6659	550.577	95.7915	550.577	97.7092	550.577	96.4534	550.577	97.8851
551.059	92.6165	551.059	97.3596	551.059	95.4694	551.059	97.6268	551.059	95.7758	551.059	97.6799	551.059	96.4689	551.059	97.8787
551.542	92.612	551.542	97.3181	551.542	95.4358	551.542	97.5754	551.542	95.7617	551.542	97.6521	551.542	96.4833	551.542	97.8716
552.024	92.6051	552.024	97.2726	552.024	95.4085	552.024	97.5151	552.024	95.748	552.024	97.6268	552.024	96.4932	552.024	97.8624
552.506	92.5969	552.506	97.2235	552.506	95.3901	552.506	97.4514	552.506	95.7367	552.506	97.6051	552.506	96.4984	552.506	97.8512
552.988	92.58	552.988	97.1699	552.988	95.3772	552.988	97.3885	552.988	95.7257	552.988	97.5861	552.988	96.4973	552.988	97.8369
553.47	92.5569	553.47	97.1127	553.47	95.3685	553.47	97.3301	553.47	95.7157	553.47	97.5685	553.47	96.4908	553.47	97.8203
553.952	92.5229	553.952	97.0517	553.952	95.3572	553.952	97.2769	553.952	95.7038	553.952	97.5494	553.952	96.4776	553.952	97.8017
554.434	92.4833	554.434	96.9885	554.434	95.3405	554.434	97.2292	554.434	95.6909	554.434	97.527	554.434	96.4593	554.434	97.7832
554.916	92.4359	554.916	96.9229	554.916	95.312	554.916	97.1844	554.916	95.6746	554.916	97.4989	554.916	96.4359	554.916	97.7658
555.398	92.3874	555.398	96.8557	555.398	95.272	555.398	97.1408	555.398	95.6572	555.398	97.4644	555.398	96.41	555.398	97.7511
555.881	92.3356	555.881	96.785	555.881	95.2192	555.881	97.0946	555.881	95.6374	555.881	97.4226	555.881	96.3826	555.881	97.738
556.363	92.2858	556.363	96.7099	556.363	95.159	556.363	97.0435	556.363	95.6179	556.363	97.3737	556.363	96.3572	556.363	97.7254
556.845	92.234	556.845	96.627	556.845	95.0939	556.845	96.9838	556.845	95.5971	556.845	97.3172	556.845	96.3339	556.845	97.7099
557.327	92.1834	557.327	96.5349	557.327	95.0311	557.327	96.9136	557.327	95.5765	557.327	97.2536	557.327	96.3142	557.327	97.6887
557.809	92.1282	557.809	96.4306	557.809	94.9723	557.809	96.8299	557.809	95.5529	557.809	97.1823	557.809	96.2959	557.809	97.6588
558.291	92.0703	558.291	96.3138	558.291	94.9209	558.291	96.7319	558.291	95.5263	558.291	97.1043	558.291	96.2782	558.291	97.6198
558.773	92.0029	558.773	96.1826	558.773	94.8734	558.773	96.6178	558.773	95.4921	558.773	97.0199	558.773	96.2574	558.773	97.5714
559.255	91.928	559.255	96.0368	559.255	94.8276	559.255	96.4874	559.255	95.4501	559.255	96.9304	559.255	96.2324	559.255	97.5157
559.737	91.8397	559.737	95.8735	559.737	94.7754	559.737	96.3391	559.737	95.3967	559.737	96.8353	559.737	96.2005	559.737	97.4536
560.22	91.7412	560.22	95.6905	560.22	94.7121	560.22	96.1725	560.22	95.3335	560.22	96.7344	560.22	96.1623	560.22	97.387
560.702	91.6283	560.702	95.4822	560.702	94.6297	560.702	95.9855	560.702	95.2593	560.702	96.6246	560.702	96.1171	560.702	97.3152
561.184	91.5064	561.184	95.245	561.184	94.5261	561.184	95.7778	561.184	95.1783	561.184	96.5033	561.184	96.0671	561.184	97.2383
561.666	91.3727	561.666	94.9734	561.666	94.3975	561.666	95.5478	561.666	95.0913	561.666	96.3656	561.666	96.0126	561.666	97.1542
562.148	91.2334	562.148	94.6669	562.148	94.2474	562.148	95.2975	562.148	95.0033	562.148	96.2088	562.148	95.9559	562.148	97.0628
562.63	91.0852	562.63	94.325	562.63	94.077	562.63	95.0277	562.63	94.9147	562.63	96.03	562.63	95.8972	562.63	96.9629
563.112	90.9335	563.112	93.954	563.112	93.8945	563.112	94.7431	563.112	94.8284	563.112	95.83	563.112	95.8386	563.112	96.8557
563.595	90.7739	563.595	93.5593	563.595	93.704	563.595	94.4461	563.595	94.7419	563.595	95.6103	563.595	95.7797	563.595	96.7412
564.077	90.6109	564.077	93.1519	564.077	93.5142	564.077	94.1419	564.077	94.6556	564.077	95.376	564.077	95.7223	564.077	96.6215
564.559	90.4399	564.559	92.741	564.559	93.3285	564.559	93.8332	564.559	94.5652	564.559	95.1325	564.559	95.6655	564.559	96.4967
565.041	90.2662	565.041	92.3388	565.041	93.1528	565.041	93.5252	565.041	94.4712	565.041	94.888	565.041	95.6105	565.041	96.3693
565.523	90.0867	565.523	91.9544	565.523	92.9865	565.523	93.2215	565.523	94.3709	565.523	94.6495	565.523	95.5559	565.523	96.2402
566.005	89.9078	566.005	91.6	566.005	92.8321	566.005	92.9304	566.005	94.2678	566.005	94.4266	566.005	95.5029	566.005	96.1135
566.487	89.727	566.487	91.2836	566.487	92.6852	566.487	92.6586	566.487	94.162	566.487	94.2259	566.487	95.4499	566.487	95.9914
566.969	89.55	566.969	91.0155	566.969	92.5461	566.969	92.4175	566.969	94.0593	566.969	94.0552	566.969	95.398	566.969	95.8793
567.451	89.3733	567.451	90.8018	567.451	92.4096	567.451	92.2164	567.451	93.9608	567.451	93.9187	567.451	95.3459	567.451	95.7801
567.933	89.2023	567.933	90.65	567.933	92.2768	567.933	92.0667	567.933	93.8717	567.933	93.8209	567.933	95.2951	567.933	95.6985
568.416	89.0341	568.416	90.5633	568.416	92.1451	568.416	91.9751	568.416	93.7919	568.416	93.7624	568.416	95.245	568.416	95.6361
568.898	88.8769	568.898	90.5459	568.898	92.0192	568.898	91.9486	568.898	93.7251	568.898	93.7452	568.898	95.198	568.898	95.5962
569.38	88.7313	569.38	90.5969	569.38	91.9001	569.38	91.9879	569.38	93.6698	569.38	93.768	569.38	95.1542	569.38	95.5794
569.862	88.608	569.862	90.7152	569.862	91.7948	569.862	92.0922	569.862	93.6285	569.862	93.8306	569.862	95.117	569.862	95.5877
570.344	88.5081	570.344	90.8924	570.344	91.7049	570.344	92.2532	570.344	93.5982	570.344	93.9287	570.344	95.0867	570.344	95.6204
570.826	88.4392	570.826	91.1202	570.826	91.6356	570.826	92.4618	570.826	93.5798	570.826	94.0589	570.826	95.066	570.826	95.6775
571.308	88.3955	571.308	91.384	571.308	91.5846	571.308	92.7028	571.308	93.5686	571.308	94.2134	571.308	95.0541	571.308	95.7554
571.79	88.3768	571.79	91.6719	571.79	91.5531	571.79	92.9626	571.79	93.5641	571.79	94.3858	571.79	95.052	571.79	95.8511
572.273	88.3709	572.273	91.9719	572.273	91.5355	572.273	93.2277	572.273	93.5613	572.273	94.5684	572.273	95.0575	572.273	95.9591
572.755	88.3742	572.755	92.2771	572.755	91.5306	572.755	93.4893	572.755	93.5609	572.755	94.7563	572.755	95.0704	572.755	96.0755
573.237	88.375	573.237	92.5822	573.237	91.5323	573.237	93.7412	573.237	93.5604	573.237	94.9449	573.237	95.0882	573.237	96.1956
573.719	88.3741	573.719	92.8871	573.719	91.541	573.719	93.9835	573.719	93.5633	573.719	95.1333	573.719	95.1113	573.719	96.3178
574.201	88.366	574.201	93.19	574.201	91.5523	574.201	94.2171	574.201	93.5698	574.201	95.3191	574.201	95.138	574.201	96.4396
574.683	88.3572	574.683	93.4912	574.683	91.5682	574.683	94.4459	574.683	93.5842	574.683	95.5017	574.683	95.1693	574.683	96.5607
575.165	88.3468	575.165	93.7875	575.165	91.5861	575.165	94.6715	575.165	93.6059	575.165	95.6779	575.165	95.2036	575.165	96.6794
575.647	88.3438	575.647	94.0764	575.647	91.6095	575.647	94.8957	575.647	93.6371	575.647	95.8453	575.647	95.2413	575.647	96.7947
576.13	88.347	576.13	94.3537	576.13	91.6367	576.13	95.1168	576.13	93.674	576.13	96.0006	576.13	95.2797	576.13	96.9042
576.612	88.3634	576.612	94.6178	576.612	91.6714	576.612	95.3336	576.612	93.7163	576.612	96.1428	576.612	95.3179	576.612	97.0067
577.094	88.3891	577.094	94.8668	577.094	91.7124	577.094	95.543	577.094	93.7589	577.094	96.2726	577.094	95.3524	577.094	97.1004
577.576	88.4276	577.576	95.1022	577.576	91.7627	577.576	95.7441	577.576	93.8015	577.576	96.3936	577.576	95.3826	577.576	97.186
578.058	88.4723	578.058	95.3243	578.058	91.82	578.058	95.9356	578.058	93.8402	578.058	96.5099	578.058	95.4065	578.058	97.2636
578.54	88.5251	578.54	95.5355	578.54	91.8859	578.54	96.118	578.54	93.8761	578.54	96.6265	578.54	95.4254	578.54	97.3348
579.022	88.579	579.022	95.7357	579.022	91.9562	579.022	96.2908	579.022	93.9071	579.022	96.7456	579.022	95.4392	579.022	97.3997
579.504	88.6366	579.504	95.9253	579.504	92.0306	579.504	96.454	579.504	93.9353	579.504	96.8674	579.504	95.4508	579.504	97.4589
579.986	88.6926	579.986	96.1031	579.986	92.1035	579.986	96.6058	579.986	93.9597	579.986	96.988	579.986	95.4612	579.986	97.5113
580.468	88.7519	580.468	96.2688	580.468	92.1741	580.468	96.7448	580.468	93.9839	580.468	97.1025	580.468	95.4731	580.468	97.5572
580.951	88.8114	580.951	96.4215	580.951	92.2373	580.951	96.8688	580.951	94.0082	580.951	97.2045	580.951	95.4865	580.951	97.5962
581.433	88.8772	581.433	96.5617	581.433	92.2938	581.433	96.9773	581.433	94.0374	581.433	97.2895	581.433	95.5027	581.433	97.6302
581.915	88.9461	581.915	96.6892	581.915	92.3413	581.915	97.0701	581.915	94.0716	581.915	97.3551	581.915	95.5202	581.915	97.6607
582.397	89.0229	582.397	96.805	582.397	92.3838	582.397	97.1495	582.397	94.1142	582.397	97.4026	582.397	95.5396	582.397	97.6906
582.879	89.1025	582.879	96.9087	582.879	92.4228	582.879	97.2175	582.879	94.163	582.879	97.4352	582.879	95.5592	582.879	97.7206
583.361	89.1878	583.361	97.0012	583.361	92.4651	583.361	97.2774	583.361	94.2181	583.361	97.4582	583.361	95.5796	583.361	97.7515
583.843	89.273	583.843	97.0823	583.843	92.5133	583.843	97.3316	583.843	94.2749	583.843	97.4764	583.843	95.6001	583.843	97.7813
584.325	89.3612	584.325	97.1536	584.325	92.5743	584.325	97.3827	584.325	94.3323	584.325	97.4947	584.325	95.6223	584.325	97.8087
584.808	89.4476	584.808	97.2165	584.808	92.6486	584.808	97.4321	584.808	94.3864	584.808	97.5157	584.808	95.646	584.808	97.8315
585.29	89.5368	585.29	97.2741	585.29	92.739	585.29	97.4811	585.29	94.4386	585.29	97.5415	585.29	95.6729	585.29	97.8502
585.772	89.6253	585.772	97.3285	585.772	92.8413	585.772	97.5297	585.772	94.4878	585.772	97.572	585.772	95.7024	585.772	97.8651
586.254	89.7182	586.254	97.3821	586.254	92.9538	586.254	97.5782	586.254	94.538	586.254	97.6066	586.254	95.7355	586.254	97.8789
586.736	89.8117	586.736	97.4354	586.736	93.0693	586.736	97.6251	586.736	94.5894	586.736	97.6432	586.736	95.7704	586.736	97.8932
587.218	89.9099	587.218	97.4886	587.218	93.185	587.218	97.6695	587.218	94.6453	587.218	97.6806	587.218	95.8075	587.218	97.9095
587.7	90.0084	587.7	97.5405	587.7	93.2949	587.7	97.7094	587.7	94.7044	587.7	97.7169	587.7	95.8448	587.7	97.9273
588.182	90.1108	588.182	97.5905	588.182	93.3992	588.182	97.744	588.182	94.7675	588.182	97.7518	588.182	95.8824	588.182	97.9455
588.665	90.2126	588.665	97.6376	588.665	93.4958	588.665	97.7723	588.665	94.832	588.665	97.7852	588.665	95.9189	588.665	97.962
589.147	90.3179	589.147	97.6827	589.147	93.5884	589.147	97.795	589.147	94.8983	589.147	97.818	589.147	95.9553	589.147	97.9763
589.629	90.4224	589.629	97.7264	589.629	93.6781	589.629	97.8132	589.629	94.9644	589.629	97.8509	589.629	95.9906	589.629	97.988
590.111	90.5306	590.111	97.7697	590.111	93.7704	590.111	97.8289	590.111	95.032	590.111	97.8848	590.111	96.0259	590.111	97.9988
590.593	90.6389	590.593	97.8124	590.593	93.8671	590.593	97.8439	590.593	95.0996	590.593	97.919	590.593	96.0601	590.593	98.0097
591.075	90.7521	591.075	97.8543	591.075	93.9724	591.075	97.86	591.075	95.1689	591.075	97.9528	591.075	96.0935	591.075	98.0223
591.557	90.8669	591.557	97.8938	591.557	94.0853	591.557	97.878	591.557	95.2375	591.557	97.9844	591.557	96.1246	591.557	98.0361
592.039	90.9878	592.039	97.9299	592.039	94.2061	592.039	97.899	592.039	95.3057	592.039	98.0126	592.039	96.1539	592.039	98.0504
592.521	91.1109	592.521	97.9616	592.521	94.3292	592.521	97.9227	592.521	95.3699	592.521	98.0365	592.521	96.1801	592.521	98.0632
593.004	91.2393	593.004	97.9899	593.004	94.4514	593.004	97.95	593.004	95.4303	593.004	98.0569	593.004	96.2048	593.004	98.0737
593.486	91.3676	593.486	98.0155	593.486	94.565	593.486	97.9805	593.486	95.4843	593.486	98.075	593.486	96.2282	593.486	98.0813
593.968	91.4966	593.968	98.0402	593.968	94.6671	593.968	98.0146	593.968	95.5336	593.968	98.0926	593.968	96.2525	593.968	98.0877
594.45	91.6194	594.45	98.0646	594.45	94.7533	594.45	98.0515	594.45	95.5772	594.45	98.1109	594.45	96.2781	594.45	98.0944
594.932	91.7359	594.932	98.0889	594.932	94.8254	594.932	98.0904	594.932	95.6175	594.932	98.1306	594.932	96.3068	594.932	98.1037
595.414	91.8396	595.414	98.1115	595.414	94.8847	595.414	98.1292	595.414	95.6538	595.414	98.1509	595.414	96.3379	595.414	98.1161
595.896	91.932	595.896	98.1315	595.896	94.9374	595.896	98.1664	595.896	95.6875	595.896	98.1711	595.896	96.3715	595.896	98.1322
596.378	92.0096	596.378	98.1474	596.378	94.9878	596.378	98.2001	596.378	95.7174	596.378	98.1896	596.378	96.4058	596.378	98.1501
596.861	92.0774	596.861	98.1594	596.861	95.043	596.861	98.2292	596.861	95.7448	596.861	98.206	596.861	96.4403	596.861	98.1687
597.343	92.135	597.343	98.1683	597.343	95.105	597.343	98.2532	597.343	95.7687	597.343	98.2198	597.343	96.4733	597.343	98.1861
597.825	92.1897	597.825	98.1766	597.825	95.1768	597.825	98.273	597.825	95.7914	597.825	98.2317	597.825	96.5048	597.825	98.2016
598.307	92.2418	598.307	98.1861	598.307	95.2554	598.307	98.2893	598.307	95.813	598.307	98.242	598.307	96.5337	598.307	98.2146
598.789	92.2974	598.789	98.1987	598.789	95.3385	598.789	98.3033	598.789	95.8361	598.789	98.2514	598.789	96.5607	598.789	98.2259
599.271	92.3543	599.271	98.2148	599.271	95.4193	599.271	98.3158	599.271	95.8604	599.271	98.2598	599.271	96.585	599.271	98.2354
599.753	92.4152	599.753	98.234	599.753	95.4934	599.753	98.3277	599.753	95.8874	599.753	98.2673	599.753	96.607	599.753	98.2435
600.235	92.4751	600.235	98.2549	600.235	95.5548	600.235	98.3392	600.235	95.9154	600.235	98.2736	600.235	96.6261	600.235	98.2497
600.717	92.5346	600.717	98.2762	600.717	95.6019	600.717	98.3507	600.717	95.9445	600.717	98.2791	600.717	96.6427	600.717	98.2537
601.2	92.5883	601.2	98.2966	601.2	95.6333	601.2	98.3622	601.2	95.9721	601.2	98.2841	601.2	96.6563	601.2	98.2546
601.682	92.6381	601.682	98.3156	601.682	95.6526	601.682	98.3738	601.682	95.9986	601.682	98.2892	601.682	96.6681	601.682	98.2523
602.164	92.6805	602.164	98.3325	602.164	95.6628	602.164	98.3849	602.164	96.0218	602.164	98.2947	602.164	96.6777	602.164	98.2462
602.646	92.7192	602.646	98.3474	602.646	95.6705	602.646	98.3947	602.646	96.0427	602.646	98.3005	602.646	96.6866	602.646	98.2367
603.128	92.7522	603.128	98.3598	603.128	95.6795	603.128	98.4016	603.128	96.0602	603.128	98.3059	603.128	96.6944	603.128	98.2242
603.61	92.7837	603.61	98.3701	603.61	95.6952	603.61	98.4046	603.61	96.0757	603.61	98.3106	603.61	96.7021	603.61	98.2103
604.092	92.8114	604.092	98.3782	604.092	95.7187	604.092	98.4026	604.092	96.0888	604.092	98.314	604.092	96.7091	604.092	98.1966
604.574	92.8387	604.574	98.3851	604.574	95.7513	604.574	98.3956	604.574	96.1011	604.574	98.3164	604.574	96.7165	604.574	98.1856
605.057	92.8627	605.057	98.3915	605.057	95.7898	605.057	98.3845	605.057	96.1127	605.057	98.3178	605.057	96.7233	605.057	98.1796
605.539	92.8862	605.539	98.3986	605.539	95.8316	605.539	98.3712	605.539	96.1257	605.539	98.3187	605.539	96.7305	605.539	98.1806
606.021	92.9062	606.021	98.4065	606.021	95.8709	606.021	98.3577	606.021	96.14	606.021	98.3187	606.021	96.7368	606.021	98.1886
606.503	92.9257	606.503	98.4151	606.503	95.9039	606.503	98.3463	606.503	96.1571	606.503	98.3169	606.503	96.7426	606.503	98.2027
606.985	92.9416	606.985	98.4232	606.985	95.9257	606.985	98.3387	606.985	96.1757	606.985	98.3119	606.985	96.746	606.985	98.2204
607.467	92.957	607.467	98.4295	607.467	95.9351	607.467	98.3359	607.467	96.1958	607.467	98.3025	607.467	96.747	607.467	98.2386
607.949	92.9689	607.949	98.4323	607.949	95.9308	607.949	98.3381	607.949	96.2143	607.949	98.2881	607.949	96.7439	607.949	98.2538
608.431	92.9802	608.431	98.4316	608.431	95.9162	608.431	98.3448	608.431	96.2305	608.431	98.2698	608.431	96.7373	608.431	98.2644
608.913	92.9885	608.913	98.4272	608.913	95.8946	608.913	98.3546	608.913	96.2414	608.913	98.2498	608.913	96.7269	608.913	98.2692
609.396	92.9973	609.396	98.4208	609.396	95.8735	609.396	98.3658	609.396	96.2468	609.396	98.2316	609.396	96.7148	609.396	98.269
609.878	93.0048	609.878	98.4136	609.878	95.8577	609.878	98.3763	609.878	96.2455	609.878	98.2181	609.878	96.7018	609.878	98.2645
610.36	93.0146	610.36	98.4071	610.36	95.8538	610.36	98.3842	610.36	96.2397	610.36	98.2119	610.36	96.6904	610.36	98.2571
610.842	93.0246	610.842	98.4019	610.842	95.8633	610.842	98.388	610.842	96.23	610.842	98.2132	610.842	96.6809	610.842	98.2473
611.324	93.0375	611.324	98.3981	611.324	95.8874	611.324	98.3871	611.324	96.2195	611.324	98.2213	611.324	96.6746	611.324	98.2356
611.806	93.0495	611.806	98.3948	611.806	95.9216	611.806	98.3818	611.806	96.2097	611.806	98.2335	611.806	96.6705	611.806	98.222
612.288	93.0621	612.288	98.3917	612.288	95.9614	612.288	98.3735	612.288	96.2037	612.288	98.247	612.288	96.6688	612.288	98.2072
612.77	93.0708	612.77	98.3879	612.77	95.9993	612.77	98.3634	612.77	96.2016	612.77	98.2584	612.77	96.6681	612.77	98.1918
613.253	93.0778	613.253	98.3833	613.253	96.0301	613.253	98.3531	613.253	96.2051	613.253	98.2654	613.253	96.6687	613.253	98.1771
613.735	93.0801	613.735	98.3774	613.735	96.0482	613.735	98.3431	613.735	96.2126	613.735	98.2657	613.735	96.6698	613.735	98.1634
614.217	93.0817	614.217	98.3705	614.217	96.0525	614.217	98.3337	614.217	96.2239	614.217	98.2581	614.217	96.6722	614.217	98.1512
614.699	93.0815	614.699	98.3618	614.699	96.0422	614.699	98.3243	614.699	96.236	614.699	98.2422	614.699	96.6753	614.699	98.1388
615.181	93.0841	615.181	98.3514	615.181	96.0206	615.181	98.3148	615.181	96.2476	615.181	98.2186	615.181	96.6798	615.181	98.1252
615.663	93.0877	615.663	98.3388	615.663	95.9902	615.663	98.3053	615.663	96.2555	615.663	98.1888	615.663	96.6845	615.663	98.1087
616.145	93.0948	616.145	98.3243	616.145	95.9569	616.145	98.2969	616.145	96.2595	616.145	98.1563	616.145	96.6892	616.145	98.0894
616.627	93.1011	616.627	98.3082	616.627	95.9242	616.627	98.2903	616.627	96.2576	616.627	98.1246	616.627	96.6921	616.627	98.0678
617.109	93.1074	617.109	98.2915	617.109	95.8977	617.109	98.2866	617.109	96.2516	617.109	98.098	617.109	96.6933	617.109	98.047
617.592	93.1085	617.592	98.2744	617.592	95.8793	617.592	98.2851	617.592	96.2417	617.592	98.0797	617.592	96.6916	617.592	98.0298
618.074	93.106	618.074	98.2579	618.074	95.8714	618.074	98.2843	618.074	96.231	618.074	98.0714	618.074	96.6878	618.074	98.0189
618.556	93.0969	618.556	98.2416	618.556	95.8721	618.556	98.2809	618.556	96.2203	618.556	98.0722	618.556	96.6819	618.556	98.0152
619.038	93.0851	619.038	98.2257	619.038	95.8794	619.038	98.2722	619.038	96.2119	619.038	98.0799	619.038	96.6756	619.038	98.0182
619.52	93.0696	619.52	98.2099	619.52	95.8882	619.52	98.2558	619.52	96.2054	619.52	98.0909	619.52	96.6691	619.52	98.0255
620.002	93.0548	620.002	98.1944	620.002	95.895	620.002	98.2313	620.002	96.2015	620.002	98.1018	620.002	96.6634	620.002	98.0347
620.484	93.0392	620.484	98.1791	620.484	95.8943	620.484	98.1997	620.484	96.1982	620.484	98.1093	620.484	96.658	620.484	98.0423
620.966	93.0257	620.966	98.1647	620.966	95.8847	620.966	98.1642	620.966	96.1956	620.966	98.1119	620.966	96.653	620.966	98.047
621.448	93.0115	621.448	98.1507	621.448	95.8642	621.448	98.1278	621.448	96.1914	621.448	98.1085	621.448	96.647	621.448	98.0473
621.931	92.9985	621.931	98.1374	621.931	95.8357	621.931	98.0942	621.931	96.1863	621.931	98.0993	621.931	96.6399	621.931	98.0435
622.413	92.9835	622.413	98.1239	622.413	95.8011	622.413	98.0655	622.413	96.1791	622.413	98.085	622.413	96.631	622.413	98.0357
622.895	92.9692	622.895	98.1104	622.895	95.766	622.895	98.0433	622.895	96.1715	622.895	98.0672	622.895	96.6212	622.895	98.0254
623.377	92.953	623.377	98.0965	623.377	95.734	623.377	98.0275	623.377	96.1631	623.377	98.0474	623.377	96.6108	623.377	98.0135
623.859	92.938	623.859	98.0831	623.859	95.7097	623.859	98.018	623.859	96.1557	623.859	98.0277	623.859	96.6019	623.859	98.0018
624.341	92.9217	624.341	98.0703	624.341	95.6944	624.341	98.0132	624.341	96.1488	624.341	98.0099	624.341	96.5952	624.341	97.9914
624.823	92.9068	624.823	98.0588	624.823	95.6897	624.823	98.0121	624.823	96.1436	624.823	97.9961	624.823	96.5921	624.823	97.9842
625.305	92.8903	625.305	98.048	625.305	95.693	625.305	98.0125	625.305	96.1389	625.305	97.9868	625.305	96.5923	625.305	97.9808
625.788	92.8747	625.788	98.0367	625.788	95.7029	625.788	98.0125	625.788	96.1354	625.788	97.9825	625.788	96.5959	625.788	97.9818
626.27	92.8576	626.27	98.0226	626.27	95.7147	626.27	98.0098	626.27	96.1321	626.27	97.9819	626.27	96.601	626.27	97.9862
626.752	92.8422	626.752	98.0039	626.752	95.7263	626.752	98.0028	626.752	96.1301	626.752	97.9836	626.752	96.6072	626.752	97.9935
627.234	92.8272	627.234	97.9789	627.234	95.7336	627.234	97.9902	627.234	96.1283	627.234	97.9856	627.234	96.6128	627.234	98.0017
627.716	92.8168	627.716	97.9477	627.716	95.7356	627.716	97.9723	627.716	96.1279	627.716	97.9864	627.716	96.6177	627.716	98.0099
628.198	92.8094	628.198	97.9112	628.198	95.7304	628.198	97.9497	628.198	96.1274	628.198	97.9844	628.198	96.6211	628.198	98.0166
628.68	92.8085	628.68	97.872	628.68	95.7195	628.68	97.9246	628.68	96.127	628.68	97.9791	628.68	96.6236	628.68	98.0217
629.162	92.8111	629.162	97.832	629.162	95.7035	629.162	97.8986	629.162	96.1249	629.162	97.9699	629.162	96.6247	629.162	98.0243
629.644	92.8193	629.644	97.7937	629.644	95.6863	629.644	97.8738	629.644	96.1213	629.644	97.9569	629.644	96.6253	629.644	98.0247
630.127	92.8289	630.127	97.7579	630.127	95.6702	630.127	97.8511	630.127	96.1153	630.127	97.9401	630.127	96.6252	630.127	98.0221
630.609	92.8411	630.609	97.725	630.609	95.6599	630.609	97.8313	630.609	96.1093	630.609	97.9202	630.609	96.6255	630.609	98.017
631.091	92.8519	631.091	97.6946	631.091	95.657	631.091	97.8139	631.091	96.104	631.091	97.8977	631.091	96.6265	631.091	98.0095
631.573	92.8627	631.573	97.6666	631.573	95.6642	631.573	97.7987	631.573	96.1029	631.573	97.8741	631.573	96.6294	631.573	98.0007
632.055	92.8699	632.055	97.6402	632.055	95.6796	632.055	97.7843	632.055	96.1063	632.055	97.8502	632.055	96.6342	632.055	97.9917
632.537	92.8754	632.537	97.6157	632.537	95.7018	632.537	97.7696	632.537	96.1155	632.537	97.8274	632.537	96.6414	632.537	97.9842
633.019	92.8761	633.019	97.5921	633.019	95.7256	633.019	97.7527	633.019	96.128	633.019	97.806	633.019	96.6494	633.019	97.9787
633.501	92.8745	633.501	97.5692	633.501	95.7475	633.501	97.732	633.501	96.1419	633.501	97.786	633.501	96.6576	633.501	97.9757
633.984	92.8685	633.984	97.5456	633.984	95.7622	633.984	97.7058	633.984	96.1531	633.984	97.7667	633.984	96.6636	633.984	97.9741
634.466	92.8617	634.466	97.5207	634.466	95.7678	634.466	97.6738	634.466	96.1599	634.466	97.7479	634.466	96.6671	634.466	97.9728
634.948	92.8529	634.948	97.4938	634.948	95.7626	634.948	97.6365	634.948	96.1604	634.948	97.7291	634.948	96.6672	634.948	97.9699
635.43	92.8462	635.43	97.466	635.43	95.7489	635.43	97.5965	635.43	96.156	635.43	97.7111	635.43	96.6655	635.43	97.9649
635.912	92.8405	635.912	97.4383	635.912	95.7289	635.912	97.5566	635.912	96.148	635.912	97.6947	635.912	96.6628	635.912	97.9575
636.394	92.8393	636.394	97.4132	636.394	95.7077	636.394	97.5206	636.394	96.1396	636.394	97.6814	636.394	96.6617	636.394	97.9487
636.876	92.8402	636.876	97.3921	636.876	95.6886	636.876	97.4909	636.876	96.1318	636.876	97.6716	636.876	96.6628	636.876	97.9395
637.358	92.8454	637.358	97.3762	637.358	95.6763	637.358	97.4694	637.358	96.1264	637.358	97.6656	637.358	96.667	637.358	97.9311
637.841	92.8514	637.841	97.365	637.841	95.6718	637.841	97.4557	637.841	96.1221	637.841	97.6623	637.841	96.673	637.841	97.9236
638.323	92.8595	638.323	97.3572	638.323	95.6764	638.323	97.4489	638.323	96.1189	638.323	97.6608	638.323	96.6798	638.323	97.9173
638.805	92.8662	638.805	97.3506	638.805	95.6874	638.805	97.4473	638.805	96.1148	638.805	97.6597	638.805	96.685	638.805	97.9112
639.287	92.8732	639.287	97.3439	639.287	95.7031	639.287	97.45	639.287	96.1103	639.287	97.6589	639.287	96.6879	639.287	97.9057
639.769	92.8775	639.769	97.3356	639.769	95.7186	639.769	97.4559	639.769	96.1048	639.769	97.6586	639.769	96.6874	639.769	97.9007
640.251	92.8818	640.251	97.3264	640.251	95.7313	640.251	97.4652	640.251	96.1003	640.251	97.6598	640.251	96.6845	640.251	97.8978
640.733	92.884	640.733	97.3171	640.733	95.7376	640.733	97.4777	640.733	96.0965	640.733	97.6637	640.733	96.6794	640.733	97.898
641.215	92.8879	641.215	97.3104	641.215	95.7373	641.215	97.4935	641.215	96.0954	641.215	97.6717	641.215	96.6741	641.215	97.9032
641.697	92.8921	641.697	97.3083	641.697	95.7304	641.697	97.5115	641.697	96.0962	641.697	97.6839	641.697	96.6693	641.697	97.9138
642.179	92.9005	642.179	97.3136	642.179	95.7205	642.179	97.531	642.179	96.1002	642.179	97.7007	642.179	96.6668	642.179	97.93
642.662	92.9113	642.662	97.3277	642.662	95.7104	642.662	97.5503	642.662	96.1065	642.662	97.721	642.662	96.6668	642.662	97.9506
643.144	92.9271	643.144	97.352	643.144	95.7053	643.144	97.5692	643.144	96.1165	643.144	97.7441	643.144	96.6705	643.144	97.9745
643.626	92.9445	643.626	97.386	643.626	95.7073	643.626	97.5871	643.626	96.1296	643.626	97.7684	643.626	96.6776	643.626	97.9996
644.108	92.9647	644.108	97.4287	644.108	95.7192	644.108	97.6054	644.108	96.1469	644.108	97.7929	644.108	96.6881	644.108	98.0248
644.59	92.9837	644.59	97.4773	644.59	95.7395	644.59	97.6254	644.59	96.1667	644.59	97.8163	644.59	96.7003	644.59	98.0487
645.072	93.0029	645.072	97.5291	645.072	95.7671	645.072	97.6494	645.072	96.1884	645.072	97.8382	645.072	96.7134	645.072	98.0708
645.554	93.0199	645.554	97.5809	645.554	95.7971	645.554	97.679	645.554	96.2086	645.554	97.8581	645.554	96.725	645.554	98.0903
646.036	93.038	646.036	97.631	646.036	95.8267	646.036	97.7156	646.036	96.2261	646.036	97.8769	646.036	96.7343	646.036	98.1072
646.519	93.056	646.519	97.6783	646.519	95.8514	646.519	97.7595	646.519	96.2382	646.519	97.8953	646.519	96.7402	646.519	98.1214
647.001	93.0775	647.001	97.7233	647.001	95.8699	647.001	97.8098	647.001	96.2453	647.001	97.9147	647.001	96.7439	647.001	98.1336
647.483	93.1006	647.483	97.7668	647.483	95.8805	647.483	97.8646	647.483	96.2473	647.483	97.9359	647.483	96.7464	647.483	98.1441
647.965	93.1269	647.965	97.8099	647.965	95.8854	647.965	97.9211	647.965	96.2472	647.965	97.9592	647.965	96.7505	647.965	98.1545
648.447	93.1525	648.447	97.8528	648.447	95.8863	648.447	97.9762	648.447	96.2471	648.447	97.9835	648.447	96.7576	648.447	98.1656
648.929	93.1782	648.929	97.8956	648.929	95.8878	648.929	98.0274	648.929	96.2506	648.929	98.0074	648.929	96.7695	648.929	98.1789
649.411	93.2007	649.411	97.9365	649.411	95.8932	649.411	98.0727	649.411	96.2591	649.411	98.029	649.411	96.7856	649.411	98.1945
649.893	93.2224	649.893	97.9745	649.893	95.907	649.893	98.1117	649.893	96.2747	649.893	98.0471	649.893	96.8053	649.893	98.2127
650.375	93.2422	650.375	98.0082	650.375	95.9306	650.375	98.1441	650.375	96.2966	650.375	98.0611	650.375	96.8265	650.375	98.2325
650.858	93.2641	650.858	98.0376	650.858	95.9657	650.858	98.1708	650.858	96.3247	650.858	98.0718	650.858	96.8478	650.858	98.2529
651.34	93.2869	651.34	98.0634	651.34	96.0099	651.34	98.1923	651.34	96.3558	651.34	98.0806	651.34	96.8673	651.34	98.272
651.822	93.3133	651.822	98.087	651.822	96.0607	651.822	98.2095	651.822	96.3877	651.822	98.0891	651.822	96.8848	651.822	98.2888
652.304	93.3399	652.304	98.1099	652.304	96.1125	652.304	98.2229	652.304	96.4159	652.304	98.0982	652.304	96.8996	652.304	98.3016
652.786	93.3676	652.786	98.1337	652.786	96.1607	652.786	98.2336	652.786	96.4377	652.786	98.109	652.786	96.9128	652.786	98.3103
653.268	93.3929	653.268	98.1586	653.268	96.2	653.268	98.2428	653.268	96.4503	653.268	98.1212	653.268	96.9243	653.268	98.3148
653.75	93.4176	653.75	98.1847	653.75	96.2281	653.75	98.2527	653.75	96.454	653.75	98.1353	653.75	96.9353	653.75	98.3164
654.232	93.4401	654.232	98.2111	654.232	96.243	654.232	98.2649	654.232	96.4499	654.232	98.1517	654.232	96.9456	654.232	98.3162
654.715	93.4639	654.715	98.2371	654.715	96.2467	654.715	98.2812	654.715	96.4428	654.715	98.1715	654.715	96.9561	654.715	98.3164
655.197	93.4883	655.197	98.2617	655.197	96.2414	655.197	98.3019	655.197	96.437	655.197	98.1956	655.197	96.9664	655.197	98.3185
655.679	93.5164	655.679	98.2844	655.679	96.2322	655.679	98.3262	655.679	96.4378	655.679	98.2244	655.679	96.977	655.679	98.3237
656.161	93.5454	656.161	98.3048	656.161	96.2228	656.161	98.352	656.161	96.4472	656.161	98.2569	656.161	96.9873	656.161	98.3319
656.643	93.5762	656.643	98.3229	656.643	96.2181	656.643	98.3766	656.643	96.4659	656.643	98.2908	656.643	96.9976	656.643	98.3427
657.125	93.6046	657.125	98.3386	657.125	96.2201	657.125	98.3974	657.125	96.4908	657.125	98.3225	657.125	97.0072	657.125	98.3547
657.607	93.6316	657.607	98.3525	657.607	96.2309	657.607	98.413	657.607	96.5185	657.607	98.3483	657.607	97.0165	657.607	98.3667
658.089	93.6543	658.089	98.3646	658.089	96.2493	658.089	98.4229	658.089	96.544	658.089	98.3648	658.089	97.0253	658.089	98.3776
658.572	93.6756	658.572	98.3754	658.572	96.2744	658.572	98.428	658.572	96.5652	658.572	98.3707	658.572	97.0344	658.572	98.387
659.054	93.6946	659.054	98.385	659.054	96.3026	659.054	98.4293	659.054	96.5802	659.054	98.3663	659.054	97.0438	659.054	98.395
659.536	93.7147	659.536	98.3935	659.536	96.3314	659.536	98.4285	659.536	96.5906	659.536	98.3538	659.536	97.0542	659.536	98.402
660.018	93.7343	660.018	98.4006	660.018	96.3567	660.018	98.4264	660.018	96.5973	660.018	98.3366	660.018	97.0649	660.018	98.408
660.5	93.7548	660.5	98.406	660.5	96.377	660.5	98.424	660.5	96.6031	660.5	98.3184	660.5	97.076	660.5	98.4134
660.982	93.7728	660.982	98.4092	660.982	96.3903	660.982	98.4217	660.982	96.6084	660.982	98.3024	660.982	97.086	660.982	98.4178
661.464	93.7886	661.464	98.4102	661.464	96.3974	661.464	98.4207	661.464	96.6141	661.464	98.2912	661.464	97.0946	661.464	98.4216
661.946	93.7987	661.946	98.4092	661.946	96.3991	661.946	98.4218	661.946	96.6193	661.946	98.2863	661.946	97.1006	661.946	98.425
662.428	93.805	662.428	98.4072	662.428	96.3987	662.428	98.426	662.428	96.6245	662.428	98.2884	662.428	97.1046	662.428	98.429
662.91	93.8064	662.91	98.4048	662.91	96.3985	662.91	98.4335	662.91	96.6291	662.91	98.297	662.91	97.1067	662.91	98.4344
663.393	93.8069	663.393	98.4032	663.393	96.4022	663.393	98.4433	663.393	96.6348	663.393	98.3108	663.393	97.1083	663.393	98.4423
663.875	93.8067	663.875	98.4025	663.875	96.4111	663.875	98.4533	663.875	96.6417	663.875	98.3274	663.875	97.1097	663.875	98.4524
664.357	93.8098	664.357	98.4025	664.357	96.4271	664.357	98.4609	664.357	96.6509	664.357	98.3446	664.357	97.112	664.357	98.4642
664.839	93.8155	664.839	98.4023	664.839	96.4491	664.839	98.4634	664.839	96.6616	664.839	98.36	664.839	97.1147	664.839	98.4763
665.321	93.8266	665.321	98.4012	665.321	96.4769	665.321	98.459	665.321	96.6731	665.321	98.3721	665.321	97.1177	665.321	98.4869
665.803	93.8417	665.803	98.3983	665.803	96.5081	665.803	98.4465	665.803	96.6828	665.803	98.38	665.803	97.1199	665.803	98.4941
666.285	93.8632	666.285	98.3938	666.285	96.5405	666.285	98.426	666.285	96.6889	666.285	98.3836	666.285	97.1206	666.285	98.4958
666.768	93.8894	666.768	98.3882	666.768	96.5686	666.768	98.3994	666.768	96.688	666.768	98.3834	666.768	97.1183	666.768	98.4892
667.25	93.9217	667.25	98.3833	667.25	96.5862	667.25	98.3714	667.25	96.6792	667.25	98.3807	667.25	97.1131	667.25	98.4724
667.732	93.9545	667.732	98.3814	667.732	96.5855	667.732	98.3495	667.732	96.6642	667.732	98.3766	667.732	97.1052	667.732	98.4453
668.214	93.9835	668.214	98.3839	668.214	96.5654	668.214	98.3416	668.214	96.6509	668.214	98.3719	668.214	97.0979	668.214	98.4124
668.696	94.0007	668.696	98.3889	668.696	96.5334	668.696	98.3493	668.696	96.6469	668.696	98.3657	668.696	97.094	668.696	98.381
669.178	94.0074	669.178	98.3935	669.178	96.5036	669.178	98.3669	669.178	96.6562	669.178	98.3568	669.178	97.0956	669.178	98.3569
669.66	94.005	669.66	98.3948	669.66	96.4845	669.66	98.3866	669.66	96.6754	669.66	98.3444	669.66	97.1021	669.66	98.3406
670.142	94.0001	670.142	98.3926	670.142	96.4792	670.142	98.4039	670.142	96.6999	670.142	98.3293	670.142	97.1125	670.142	98.3301
670.624	93.9939	670.624	98.3875	670.624	96.4853	670.624	98.4168	670.624	96.7242	670.624	98.3126	670.624	97.1252	670.624	98.3224
671.106	93.9907	671.106	98.3808	671.106	96.5008	671.106	98.4253	671.106	96.7461	671.106	98.2962	671.106	97.14	671.106	98.3158
671.589	93.9895	671.589	98.373	671.589	96.5219	671.589	98.4291	671.589	96.7631	671.589	98.2813	671.589	97.1556	671.589	98.309
672.071	93.9932	672.071	98.365	672.071	96.5466	672.071	98.4279	672.071	96.7748	672.071	98.2696	672.071	97.1713	672.071	98.3014
672.553	93.9999	672.553	98.3567	672.553	96.571	672.553	98.4207	672.553	96.7802	672.553	98.2616	672.553	97.1853	672.553	98.2925
673.035	94.0111	673.035	98.3482	673.035	96.5927	673.035	98.4076	673.035	96.7807	673.035	98.2578	673.035	97.1968	673.035	98.2825
673.517	94.0236	673.517	98.3392	673.517	96.6077	673.517	98.389	673.517	96.7776	673.517	98.2574	673.517	97.2043	673.517	98.2718
673.999	94.0378	673.999	98.33	673.999	96.6146	673.999	98.3673	673.999	96.7739	673.999	98.2596	673.999	97.2082	673.999	98.2619
674.481	94.0498	674.481	98.3208	674.481	96.612	674.481	98.3452	674.481	96.7714	674.481	98.2628	674.481	97.2092	674.481	98.2537
674.963	94.0604	674.963	98.3125	674.963	96.6017	674.963	98.3261	674.963	96.7726	674.963	98.266	674.963	97.2095	674.963	98.2488
675.446	94.0673	675.446	98.3056	675.446	96.5856	675.446	98.3123	675.446	96.7774	675.446	98.2683	675.446	97.2103	675.446	98.2473
675.928	94.0727	675.928	98.3007	675.928	96.5687	675.928	98.305	675.928	96.7858	675.928	98.2693	675.928	97.2133	675.928	98.249
676.41	94.0761	676.41	98.298	676.41	96.5551	676.41	98.3042	676.41	96.7955	676.41	98.2688	676.41	97.2184	676.41	98.2526
676.892	94.0804	676.892	98.2972	676.892	96.5497	676.892	98.3089	676.892	96.8055	676.892	98.2672	676.892	97.2253	676.892	98.2568
677.374	94.0848	677.374	98.2977	677.374	96.5549	677.374	98.3176	677.374	96.8138	677.374	98.2651	677.374	97.2324	677.374	98.2601
677.856	94.0914	677.856	98.2995	677.856	96.5719	677.856	98.3287	677.856	96.8208	677.856	98.2633	677.856	97.2387	677.856	98.2625
678.338	94.0981	678.338	98.3023	678.338	96.5984	678.338	98.3411	678.338	96.8261	678.338	98.2626	678.338	97.243	678.338	98.2643
678.82	94.106	678.82	98.3065	678.82	96.6314	678.82	98.3538	678.82	96.8317	678.82	98.2638	678.82	97.2454	678.82	98.267
679.303	94.1129	679.303	98.3121	679.303	96.6653	679.303	98.3657	679.303	96.8378	679.303	98.2667	679.303	97.2456	679.303	98.2719
679.785	94.1207	679.785	98.3196	679.785	96.6963	679.785	98.3762	679.785	96.8459	679.785	98.2714	679.785	97.2446	679.785	98.2801
680.267	94.1283	680.267	98.3287	680.267	96.7199	680.267	98.3846	680.267	96.8551	680.267	98.2771	680.267	97.2428	680.267	98.2912
680.749	94.1385	680.749	98.3392	680.749	96.7351	680.749	98.3909	680.749	96.8655	680.749	98.2834	680.749	97.2414	680.749	98.305
681.231	94.1503	681.231	98.3507	681.231	96.7411	681.231	98.3958	681.231	96.8756	681.231	98.2902	681.231	97.2408	681.231	98.3202
681.713	94.1657	681.713	98.3632	681.713	96.7404	681.713	98.4011	681.713	96.8851	681.713	98.2983	681.713	97.2422	681.713	98.3365
682.195	94.1819	682.195	98.3768	682.195	96.7353	682.195	98.4082	682.195	96.8927	682.195	98.3085	682.195	97.2459	682.195	98.3535
682.677	94.1991	682.677	98.392	682.677	96.7291	682.677	98.4185	682.677	96.8983	682.677	98.322	682.677	97.2527	682.677	98.3714
683.159	94.2132	683.159	98.4086	683.159	96.7241	683.159	98.4321	683.159	96.9007	683.159	98.339	683.159	97.2622	683.159	98.3901
683.641	94.2241	683.641	98.4265	683.641	96.7226	683.641	98.4481	683.641	96.8998	683.641	98.3593	683.641	97.2743	683.641	98.4091
684.124	94.2289	684.124	98.4447	684.124	96.7249	684.124	98.4644	684.124	96.8947	684.124	98.3813	684.124	97.2873	684.124	98.4267
684.606	94.2296	684.606	98.4621	684.606	96.7315	684.606	98.4792	684.606	96.8865	684.606	98.403	684.606	97.3002	684.606	98.4413
685.088	94.2254	685.088	98.4771	685.088	96.7406	685.088	98.4906	685.088	96.8761	685.088	98.4219	685.088	97.311	685.088	98.4508
685.57	94.2202	685.57	98.4888	685.57	96.7508	685.57	98.498	685.57	96.8665	685.57	98.4364	685.57	97.3194	685.57	98.454
686.052	94.2142	686.052	98.4958	686.052	96.7588	686.052	98.5005	686.052	96.86	686.052	98.445	686.052	97.3246	686.052	98.4506
686.534	94.211	686.534	98.4974	686.534	96.7626	686.534	98.4978	686.534	96.8596	686.534	98.4471	686.534	97.3273	686.534	98.4411
687.016	94.2099	687.016	98.4928	687.016	96.7594	687.016	98.4884	687.016	96.8658	687.016	98.4419	687.016	97.3281	687.016	98.4263
687.499	94.2132	687.499	98.4812	687.499	96.7486	687.499	98.4705	687.499	96.8782	687.499	98.4287	687.499	97.3281	687.499	98.4072
687.981	94.2192	687.981	98.4615	687.981	96.7296	687.981	98.4421	687.981	96.8935	687.981	98.4069	687.981	97.3272	687.981	98.3837
688.463	94.2289	688.463	98.4335	688.463	96.7053	688.463	98.4025	688.463	96.9081	688.463	98.3763	688.463	97.3259	688.463	98.356
688.945	94.2391	688.945	98.3971	688.945	96.678	688.945	98.3523	688.945	96.9171	688.945	98.3368	688.945	97.3232	688.945	98.3238
689.427	94.2496	689.427	98.3531	689.427	96.6524	689.427	98.2941	689.427	96.9182	689.427	98.2898	689.427	97.3191	689.427	98.2875
689.909	94.256	689.909	98.3028	689.909	96.6315	689.909	98.2319	689.909	96.9097	689.909	98.2363	689.909	97.3126	689.909	98.2474
690.391	94.2575	690.391	98.2476	690.391	96.6186	690.391	98.1697	690.391	96.8934	690.391	98.178	690.391	97.3042	690.391	98.2047
690.873	94.2504	690.873	98.1886	690.873	96.6138	690.873	98.1099	690.873	96.8714	690.873	98.1156	690.873	97.2935	690.873	98.1598
691.355	94.2357	691.355	98.1269	691.355	96.6168	691.355	98.0535	691.355	96.8477	691.355	98.0495	691.355	97.2818	691.355	98.1135
691.837	94.2126	691.837	98.0628	691.837	96.6239	691.837	97.999	691.837	96.8248	691.837	97.9793	691.837	97.2692	691.837	98.0652
692.32	94.1856	692.32	97.9969	692.32	96.6321	692.32	97.9441	692.32	96.8054	692.32	97.9049	692.32	97.2569	692.32	98.0147
692.802	94.1571	692.802	97.9297	692.802	96.6361	692.802	97.8859	692.802	96.79	692.802	97.8267	692.802	97.2448	692.802	97.9611
693.284	94.1332	693.284	97.8624	693.284	96.6325	693.284	97.8229	693.284	96.779	693.284	97.7463	693.284	97.2334	693.284	97.9047
693.766	94.1156	693.766	97.796	693.766	96.6181	693.766	97.7549	693.766	96.7707	693.766	97.6658	693.766	97.222	693.766	97.8458
694.248	94.1078	694.248	97.7326	694.248	96.5923	694.248	97.6831	694.248	96.764	694.248	97.5887	694.248	97.2102	694.248	97.7861
694.73	94.1076	694.73	97.6736	694.73	96.5557	694.73	97.6098	694.73	96.7563	694.73	97.518	694.73	97.197	694.73	97.7274
695.212	94.1142	695.212	97.6207	695.212	96.512	695.212	97.5377	695.212	96.7467	695.212	97.4565	695.212	97.1825	695.212	97.6719
695.694	94.1224	695.694	97.5749	695.694	96.4654	695.694	97.4693	695.694	96.7329	695.694	97.4055	695.694	97.166	695.694	97.6213
696.177	94.1299	696.177	97.5373	696.177	96.422	696.177	97.4075	696.177	96.715	696.177	97.3663	696.177	97.1487	696.177	97.5776
696.659	94.1322	696.659	97.5083	696.659	96.3859	696.659	97.3545	696.659	96.6928	696.659	97.3387	696.659	97.1308	696.659	97.5417
697.141	94.1292	697.141	97.4888	697.141	96.3616	697.141	97.3136	697.141	96.6683	697.141	97.3229	697.141	97.1141	697.141	97.5155
697.623	94.119	697.623	97.4791	697.623	96.3494	697.623	97.2874	697.623	96.6429	697.623	97.3191	697.623	97.099	697.623	97.4999
698.105	94.1045	698.105	97.4803	698.105	96.3488	698.105	97.2785	698.105	96.6199	698.105	97.3277	698.105	97.0864	698.105	97.4967
698.587	94.0861	698.587	97.4925	698.587	96.3558	698.587	97.2886	698.587	96.6006	698.587	97.3492	698.587	97.0761	698.587	97.5066
699.069	94.0679	699.069	97.5159	699.069	96.3665	699.069	97.3182	699.069	96.5867	699.069	97.3836	699.069	97.0681	699.069	97.5305
699.551	94.0505	699.551	97.5496	699.551	96.3757	699.551	97.3654	699.551	96.5778	699.551	97.4299	699.551	97.0613	699.551	97.5672
700.034	94.0374	700.034	97.5927	700.034	96.3799	700.034	97.4274	700.034	96.5735	700.034	97.4861	700.034	97.0556	700.034	97.6152
700.516	94.0279	700.516	97.6428	700.516	96.3762	700.516	97.4996	700.516	96.5716	700.516	97.549	700.516	97.0502	700.516	97.6711
700.998	94.0236	700.998	97.6977	700.998	96.3643	700.998	97.5775	700.998	96.571	700.998	97.6155	700.998	97.0454	700.998	97.7317
701.48	94.022	701.48	97.7547	701.48	96.3439	701.48	97.6563	701.48	96.57	701.48	97.682	701.48	97.0406	701.48	97.7928
701.962	94.0233	701.962	97.8115	701.962	96.3175	701.962	97.7325	701.962	96.5685	701.962	97.7462	701.962	97.0359	701.962	97.8514
702.444	94.0241	702.444	97.8658	702.444	96.2868	702.444	97.8029	702.444	96.5656	702.444	97.8057	702.444	97.0301	702.444	97.9046
702.926	94.0248	702.926	97.9161	702.926	96.2553	702.926	97.8655	702.926	96.5616	702.926	97.8598	702.926	97.0225	702.926	97.9507
703.408	94.023	703.408	97.9611	703.408	96.2252	703.408	97.9186	703.408	96.5557	703.408	97.9075	703.408	97.012	703.408	97.9883
703.89	94.0206	703.89	98.0007	703.89	96.2003	703.89	97.962	703.89	96.5479	703.89	97.9489	703.89	96.9985	703.89	98.0175
704.373	94.0167	704.373	98.0347	704.373	96.1818	704.373	97.996	704.373	96.5366	704.373	97.9842	704.373	96.982	704.373	98.039
704.855	94.014	704.855	98.0642	704.855	96.1719	704.855	98.0223	704.855	96.5224	704.855	98.0141	704.855	96.9643	704.855	98.0543
705.337	94.0112	705.337	98.0899	705.337	96.1692	705.337	98.0432	705.337	96.5045	705.337	98.0391	705.337	96.9466	705.337	98.0655
705.819	94.0098	705.819	98.1131	705.819	96.1728	705.819	98.0619	705.819	96.4846	705.819	98.0602	705.819	96.9312	705.819	98.075
706.301	94.0074	706.301	98.1342	706.301	96.179	706.301	98.0805	706.301	96.4635	706.301	98.0779	706.301	96.9189	706.301	98.0842
706.783	94.0045	706.783	98.1539	706.783	96.185	706.783	98.101	706.783	96.4439	706.783	98.093	706.783	96.9106	706.783	98.0946
707.265	93.9989	707.265	98.172	707.265	96.1867	707.265	98.1235	707.265	96.4269	707.265	98.1057	707.265	96.9056	707.265	98.1061
707.747	93.9923	707.747	98.1888	707.747	96.1831	707.747	98.1479	707.747	96.4146	707.747	98.1166	707.747	96.9034	707.747	98.1187
708.23	93.9844	708.23	98.2044	708.23	96.1731	708.23	98.1726	708.23	96.4069	708.23	98.1261	708.23	96.9029	708.23	98.1318
708.712	93.9789	708.712	98.2196	708.712	96.1586	708.712	98.1965	708.712	96.4047	708.712	98.1353	708.712	96.9039	708.712	98.1451
709.194	93.9765	709.194	98.2349	709.194	96.1415	709.194	98.2184	709.194	96.4064	709.194	98.145	709.194	96.9061	709.194	98.1584
709.676	93.9804	709.676	98.2511	709.676	96.1258	709.676	98.2377	709.676	96.4114	709.676	98.1562	709.676	96.9099	709.676	98.1721
710.158	93.9894	710.158	98.2677	710.158	96.1137	710.158	98.2537	710.158	96.4176	710.158	98.1692	710.158	96.9153	710.158	98.1859
710.64	94.0043	710.64	98.2844	710.64	96.1079	710.64	98.2663	710.64	96.4243	710.64	98.1838	710.64	96.9223	710.64	98.1994
711.122	94.0215	711.122	98.2997	711.122	96.1084	711.122	98.2749	711.122	96.4296	711.122	98.199	711.122	96.9299	711.122	98.2116
711.604	94.04	711.604	98.3126	711.604	96.1155	711.604	98.2796	711.604	96.4337	711.604	98.2134	711.604	96.9375	711.604	98.2213
712.086	94.0558	712.086	98.3218	712.086	96.1264	712.086	98.2804	712.086	96.4356	712.086	98.2253	712.086	96.9437	712.086	98.2274
712.568	94.0685	712.568	98.3273	712.568	96.1392	712.568	98.2781	712.568	96.4365	712.568	98.2335	712.568	96.9481	712.568	98.2293
713.051	94.0758	713.051	98.3289	713.051	96.1503	713.051	98.2733	713.051	96.436	713.051	98.2368	713.051	96.9497	713.051	98.227
713.533	94.0793	713.533	98.3272	713.533	96.1575	713.533	98.267	713.533	96.4351	713.533	98.2348	713.533	96.9488	713.533	98.2214
714.015	94.0779	714.015	98.3223	714.015	96.1582	714.015	98.2597	714.015	96.4327	714.015	98.2271	714.015	96.9445	714.015	98.2131
714.497	94.0742	714.497	98.3143	714.497	96.1519	714.497	98.2513	714.497	96.4286	714.497	98.2135	714.497	96.9371	714.497	98.2028
714.979	94.0674	714.979	98.3026	714.979	96.1383	714.979	98.2411	714.979	96.4209	714.979	98.194	714.979	96.9257	714.979	98.19
715.461	94.0601	715.461	98.2867	715.461	96.1195	715.461	98.2285	715.461	96.409	715.461	98.1689	715.461	96.9106	715.461	98.1743
715.943	94.0516	715.943	98.266	715.943	96.0968	715.943	98.2125	715.943	96.3915	715.943	98.1389	715.943	96.8911	715.943	98.1542
716.426	94.0442	716.426	98.2406	716.426	96.0735	716.426	98.1927	716.426	96.3695	716.426	98.105	716.426	96.868	716.426	98.1291
716.908	94.0367	716.908	98.2107	716.908	96.051	716.908	98.1686	716.908	96.3435	716.908	98.0682	716.908	96.8418	716.908	98.0978
717.39	94.031	717.39	98.1767	717.39	96.0316	717.39	98.1403	717.39	96.3162	717.39	98.0296	717.39	96.8137	717.39	98.0606
717.872	94.0253	717.872	98.139	717.872	96.0146	717.872	98.1069	717.872	96.2888	717.872	97.9896	717.872	96.784	717.872	98.0174
718.354	94.0205	718.354	98.098	718.354	95.9999	718.354	98.068	718.354	96.2634	718.354	97.9484	718.354	96.7534	718.354	97.9696
718.836	94.0144	718.836	98.0537	718.836	95.9848	718.836	98.0225	718.836	96.2398	718.836	97.9055	718.836	96.7214	718.836	97.9181
719.318	94.0076	719.318	98.0069	719.318	95.9678	719.318	97.9706	719.318	96.2179	719.318	97.8611	719.318	96.6885	719.318	97.8651
719.8	93.9981	719.8	97.9588	719.8	95.9459	719.8	97.9132	719.8	96.1958	719.8	97.8152	719.8	96.654	719.8	97.8125
720.282	93.9871	720.282	97.9118	720.282	95.9181	720.282	97.8532	720.282	96.1729	720.282	97.769	720.282	96.6191	720.282	97.7628
720.764	93.9732	720.764	97.868	720.764	95.8834	720.764	97.7943	720.764	96.1473	720.764	97.724	720.764	96.5841	720.764	97.7176
721.247	93.9587	721.247	97.8297	721.247	95.8431	721.247	97.7412	721.247	96.1193	721.247	97.682	721.247	96.5505	721.247	97.6783
721.729	93.9426	721.729	97.7978	721.729	95.7984	721.729	97.6969	721.729	96.0887	721.729	97.6441	721.729	96.5186	721.729	97.6445
722.211	93.9273	722.211	97.7724	722.211	95.7525	722.211	97.6639	722.211	96.0569	722.211	97.6109	722.211	96.4892	722.211	97.6156
722.693	93.9119	722.693	97.752	722.693	95.7079	722.693	97.6418	722.693	96.0241	722.693	97.5818	722.693	96.4613	722.693	97.5894
723.175	93.8987	723.175	97.7351	723.175	95.6682	723.175	97.6292	723.175	95.992	723.175	97.5563	723.175	96.4346	723.175	97.5648
723.657	93.8865	723.657	97.7195	723.657	95.635	723.657	97.6229	723.657	95.9604	723.657	97.533	723.657	96.4077	723.657	97.54
724.139	93.8774	724.139	97.7043	724.139	95.6104	724.139	97.6196	724.139	95.9307	724.139	97.5114	724.139	96.3805	724.139	97.5153
724.621	93.8694	724.621	97.689	724.621	95.5935	724.621	97.6159	724.621	95.9023	724.621	97.4906	724.621	96.3522	724.621	97.4907
725.104	93.8635	725.104	97.674	725.104	95.5834	725.104	97.6096	725.104	95.8759	725.104	97.4707	725.104	96.3234	725.104	97.4675
725.586	93.857	725.586	97.6595	725.586	95.5764	725.586	97.5986	725.586	95.8503	725.586	97.4509	725.586	96.294	725.586	97.446
726.068	93.85	726.068	97.646	726.068	95.5697	726.068	97.5823	726.068	95.825	726.068	97.4312	726.068	96.2647	726.068	97.4263
726.55	93.8391	726.55	97.6329	726.55	95.559	726.55	97.5604	726.55	95.7981	726.55	97.4104	726.55	96.2353	726.55	97.4069
727.032	93.8248	727.032	97.6198	727.032	95.5424	727.032	97.5336	727.032	95.7687	727.032	97.3882	727.032	96.2059	727.032	97.3863
727.514	93.805	727.514	97.6053	727.514	95.5176	727.514	97.5025	727.514	95.7352	727.514	97.3635	727.514	96.1759	727.514	97.3619
727.996	93.7812	727.996	97.5886	727.996	95.4855	727.996	97.4684	727.996	95.698	727.996	97.3365	727.996	96.1456	727.996	97.3325
728.478	93.753	728.478	97.5686	728.478	95.4465	728.478	97.4323	728.478	95.6572	728.478	97.3069	728.478	96.1148	728.478	97.2972
728.961	93.7234	728.961	97.5452	728.961	95.404	728.961	97.3955	728.961	95.6155	728.961	97.2754	728.961	96.0842	728.961	97.2566
729.443	93.6927	729.443	97.5176	729.443	95.3603	729.443	97.3582	729.443	95.5751	729.443	97.2418	729.443	96.054	729.443	97.2115
729.925	93.6643	729.925	97.4857	729.925	95.3193	729.925	97.3207	729.925	95.5392	729.925	97.2062	729.925	96.0252	729.925	97.1638
730.407	93.6383	730.407	97.4486	730.407	95.2832	730.407	97.2821	730.407	95.5094	730.407	97.1677	730.407	95.9977	730.407	97.1142
730.889	93.6177	730.889	97.4063	730.889	95.2548	730.889	97.242	730.889	95.4876	730.889	97.1258	730.889	95.9722	730.889	97.0642
731.371	93.6019	731.371	97.3581	731.371	95.2344	731.371	97.1991	731.371	95.4727	731.371	97.0798	731.371	95.948	731.371	97.0137
731.853	93.5927	731.853	97.3051	731.853	95.2221	731.853	97.1533	731.853	95.4641	731.853	97.0303	731.853	95.9257	731.853	96.9636
732.335	93.5879	732.335	97.248	732.335	95.2152	732.335	97.1043	732.335	95.4588	732.335	96.9785	732.335	95.9042	732.335	96.9143
732.817	93.5878	732.817	97.189	732.817	95.2117	732.817	97.0532	732.817	95.4553	732.817	96.9267	732.817	95.8841	732.817	96.8672
733.3	93.5889	733.3	97.1304	733.3	95.2074	733.3	97.001	733.3	95.4507	733.3	96.8772	733.3	95.8644	733.3	96.8235
733.782	93.5907	733.782	97.0748	733.782	95.2001	733.782	96.9499	733.782	95.4443	733.782	96.8329	733.782	95.8456	733.782	96.7854
734.264	93.5897	734.264	97.0242	734.264	95.1874	734.264	96.9021	734.264	95.435	734.264	96.7951	734.264	95.8274	734.264	96.7542
734.746	93.5867	734.746	96.9809	734.746	95.1701	734.746	96.8605	734.746	95.4239	734.746	96.7653	734.746	95.8108	734.746	96.7317
735.228	93.5803	735.228	96.9458	735.228	95.1491	735.228	96.8275	735.228	95.4115	735.228	96.7438	735.228	95.7965	735.228	96.7184
735.71	93.5738	735.71	96.9202	735.71	95.128	735.71	96.8057	735.71	95.4002	735.71	96.7305	735.71	95.7864	735.71	96.7151
736.192	93.568	736.192	96.9042	736.192	95.1095	736.192	96.7962	736.192	95.3911	736.192	96.7253	736.192	95.7813	736.192	96.7212
736.674	93.5675	736.674	96.898	736.674	95.0978	736.674	96.7997	736.674	95.3866	736.674	96.7281	736.674	95.7827	736.674	96.7364
737.157	93.5727	737.157	96.9006	737.157	95.0942	737.157	96.8146	737.157	95.3869	737.157	96.7387	737.157	95.7905	737.157	96.7593
737.639	93.5868	737.639	96.911	737.639	95.1007	737.639	96.839	737.639	95.3929	737.639	96.7572	737.639	95.8042	737.639	96.7889
738.121	93.6079	738.121	96.9267	738.121	95.116	738.121	96.8691	738.121	95.4032	738.121	96.7827	738.121	95.8218	738.121	96.8232
738.603	93.6362	738.603	96.9458	738.603	95.1398	738.603	96.9019	738.603	95.4174	738.603	96.8143	738.603	95.8421	738.603	96.8612
739.085	93.668	739.085	96.9649	739.085	95.1692	739.085	96.9334	739.085	95.4332	739.085	96.8501	739.085	95.8628	739.085	96.9013
739.567	93.7021	739.567	96.9815	739.567	95.2028	739.567	96.9613	739.567	95.4502	739.567	96.8881	739.567	95.8835	739.567	96.9433
740.049	93.735	740.049	96.9928	740.049	95.2374	740.049	96.9832	740.049	95.4671	740.049	96.9257	740.049	95.9039	740.049	96.9865
740.531	93.7666	740.531	96.9965	740.531	95.2715	740.531	96.9977	740.531	95.4846	740.531	96.9609	740.531	95.9252	740.531	97.0312
741.013	93.7947	741.013	96.9904	741.013	95.3027	741.013	97.0038	741.013	95.5028	741.013	96.9915	741.013	95.9482	741.013	97.0766
741.495	93.8209	741.495	96.9736	741.495	95.3306	741.495	97.001	741.495	95.5235	741.495	97.0162	741.495	95.9744	741.495	97.1224
741.978	93.8441	741.978	96.945	741.978	95.354	741.978	96.9889	741.978	95.5466	741.978	97.034	741.978	96.0037	741.978	97.1669
742.46	93.8663	742.46	96.9054	742.46	95.3743	742.46	96.9685	742.46	95.5733	742.46	97.0447	742.46	96.0362	742.46	97.2087
742.942	93.8863	742.942	96.8559	742.942	95.3923	742.942	96.9407	742.942	95.6021	742.942	97.0485	742.942	96.0705	742.942	97.2458
743.424	93.906	743.424	96.7995	743.424	95.4108	743.424	96.9083	743.424	95.6327	743.424	97.0467	743.424	96.1057	743.424	97.2772
743.906	93.9236	743.906	96.7397	743.906	95.4311	743.906	96.8739	743.906	95.6626	743.906	97.0407	743.906	96.1403	743.906	97.3022
744.388	93.9408	744.388	96.6816	744.388	95.4557	744.388	96.8413	744.388	95.6908	744.388	97.0329	744.388	96.1738	744.388	97.3214
744.87	93.9562	744.87	96.6298	744.87	95.4845	744.87	96.8136	744.87	95.7156	744.87	97.0252	744.87	96.2053	744.87	97.3358
745.352	93.9718	745.352	96.5893	745.352	95.518	745.352	96.7939	745.352	95.7373	745.352	97.0203	745.352	96.2352	745.352	97.347
745.835	93.987	745.835	96.5641	745.835	95.5537	745.835	96.7843	745.835	95.7557	745.835	97.02	745.835	96.2634	745.835	97.3567
746.317	94.0041	746.317	96.5577	746.317	95.5901	746.317	96.787	746.317	95.773	746.317	97.026	746.317	96.2909	746.317	97.3668
746.799	94.0227	746.799	96.5712	746.799	95.624	746.799	96.8028	746.799	95.7901	746.799	97.0392	746.799	96.3178	746.799	97.3784
747.281	94.0446	747.281	96.6053	747.281	95.6537	747.281	96.8324	747.281	95.8096	747.281	97.0602	747.281	96.3456	747.281	97.3932
747.763	94.0686	747.763	96.6584	747.763	95.6771	747.763	96.8748	747.763	95.8318	747.763	97.0884	747.763	96.3742	747.763	97.4118
748.245	94.0959	748.245	96.7283	748.245	95.6948	748.245	96.9287	748.245	95.8578	748.245	97.1234	748.245	96.4044	748.245	97.4348
748.727	94.1242	748.727	96.8112	748.727	95.7071	748.727	96.9912	748.727	95.8862	748.727	97.1633	748.727	96.4354	748.727	97.4615
749.209	94.1544	749.209	96.9031	749.209	95.717	749.209	97.0592	749.209	95.9166	749.209	97.207	749.209	96.4664	749.209	97.4908
749.692	94.1843	749.692	96.9996	749.692	95.7264	749.692	97.1292	749.692	95.9465	749.692	97.2525	749.692	96.4957	749.692	97.5207
750.174	94.2152	750.174	97.097	750.174	95.7388	750.174	97.1987	750.174	95.9753	750.174	97.2986	750.174	96.5223	750.174	97.5492
750.656	94.2458	750.656	97.1914	750.656	95.7557	750.656	97.2657	750.656	96.0014	750.656	97.344	750.656	96.5449	750.656	97.5744
751.138	94.2779	751.138	97.2806	751.138	95.7786	751.138	97.33	751.138	96.0251	751.138	97.3883	751.138	96.564	751.138	97.5958
751.62	94.3102	751.62	97.3626	751.62	95.8062	751.62	97.3917	751.62	96.0461	751.62	97.4312	751.62	96.5803	751.62	97.6131
752.102	94.3442	752.102	97.4365	752.102	95.837	752.102	97.4515	752.102	96.0655	752.102	97.4727	752.102	96.5957	752.102	97.6279
752.584	94.3781	752.584	97.5015	752.584	95.8675	752.584	97.5089	752.584	96.0829	752.584	97.5124	752.584	96.6108	752.584	97.6413
753.066	94.4122	753.066	97.5577	753.066	95.895	753.066	97.563	753.066	96.0991	753.066	97.5498	753.066	96.6267	753.066	97.6552
753.548	94.4441	753.548	97.6048	753.548	95.9161	753.548	97.6117	753.548	96.1132	753.548	97.584	753.548	96.6423	753.548	97.6701
754.031	94.4739	754.031	97.6437	754.031	95.9302	754.031	97.6528	754.031	96.1259	754.031	97.6139	754.031	96.6562	754.031	97.6862
754.513	94.499	754.513	97.675	754.513	95.9365	754.513	97.6846	754.513	96.1362	754.513	97.6385	754.513	96.6661	754.513	97.7026
754.995	94.5202	754.995	97.7001	754.995	95.9371	754.995	97.7068	754.995	96.1451	754.995	97.6575	754.995	96.6708	754.995	97.7188
755.477	94.5359	755.477	97.7202	755.477	95.9335	755.477	97.7201	755.477	96.1522	755.477	97.6709	755.477	96.6693	755.477	97.7337
755.959	94.5477	755.959	97.7366	755.959	95.9289	755.959	97.7268	755.959	96.1582	755.959	97.6798	755.959	96.6625	755.959	97.7471
756.441	94.5549	756.441	97.7498	756.441	95.925	756.441	97.729	756.441	96.1625	756.441	97.685	756.441	96.6516	756.441	97.7585
756.923	94.5598	756.923	97.7603	756.923	95.924	756.923	97.7291	756.923	96.1652	756.923	97.688	756.923	96.6389	756.923	97.7683
757.405	94.5623	757.405	97.7676	757.405	95.9261	757.405	97.7285	757.405	96.1651	757.405	97.6898	757.405	96.6255	757.405	97.7759
757.888	94.5649	757.888	97.7718	757.888	95.9319	757.888	97.7281	757.888	96.1623	757.888	97.6914	757.888	96.6129	757.888	97.7812
758.37	94.5674	758.37	97.7729	758.37	95.9398	758.37	97.7279	758.37	96.1561	758.37	97.6931	758.37	96.6008	758.37	97.7836
758.852	94.5718	758.852	97.7715	758.852	95.9492	758.852	97.7281	758.852	96.1478	758.852	97.695	758.852	96.589	758.852	97.7827
759.334	94.577	759.334	97.7682	759.334	95.9575	759.334	97.7285	759.334	96.1376	759.334	97.6968	759.334	96.5763	759.334	97.7777
759.816	94.5839	759.816	97.7639	759.816	95.963	759.816	97.729	759.816	96.1276	759.816	97.6981	759.816	96.5625	759.816	97.7689
760.298	94.5903	760.298	97.7589	760.298	95.963	760.298	97.7286	760.298	96.1178	760.298	97.6977	760.298	96.5467	760.298	97.7558
760.78	94.5965	760.78	97.7529	760.78	95.9564	760.78	97.7265	760.78	96.109	760.78	97.6949	760.78	96.529	760.78	97.739
761.262	94.6002	761.262	97.7448	761.262	95.9417	761.262	97.7207	761.262	96.0994	761.262	97.6882	761.262	96.5088	761.262	97.7179
761.744	94.6022	761.744	97.7336	761.744	95.9198	761.744	97.7096	761.744	96.088	761.744	97.6765	761.744	96.4861	761.744	97.6928
762.227	94.6013	762.227	97.7177	762.227	95.8913	762.227	97.6915	762.227	96.0722	762.227	97.6585	762.227	96.4601	762.227	97.6631
762.709	94.599	762.709	97.6963	762.709	95.859	762.709	97.6655	762.709	96.0506	762.709	97.6335	762.709	96.4306	762.709	97.6287
763.191	94.5947	763.191	97.6687	763.191	95.8247	763.191	97.6314	763.191	96.0213	763.191	97.6007	763.191	96.3964	763.191	97.5888
763.673	94.59	763.673	97.6348	763.673	95.7911	763.673	97.5896	763.673	95.9842	763.673	97.5598	763.673	96.3577	763.673	97.5431
764.155	94.5835	764.155	97.5944	764.155	95.7588	764.155	97.5409	764.155	95.9389	764.155	97.511	764.155	96.3138	764.155	97.4907
764.637	94.5758	764.637	97.5477	764.637	95.7287	764.637	97.4864	764.637	95.8865	764.637	97.4547	764.637	96.2652	764.637	97.4314
765.119	94.5649	765.119	97.4945	765.119	95.6994	765.119	97.4264	765.119	95.8274	765.119	97.3916	765.119	96.2119	765.119	97.3649
765.601	94.5513	765.601	97.4348	765.601	95.6702	765.601	97.362	765.601	95.7638	765.601	97.3231	765.601	96.1549	765.601	97.2919
766.083	94.5332	766.083	97.369	766.083	95.6383	766.083	97.2936	766.083	95.6969	766.083	97.2502	766.083	96.0944	766.083	97.2129
766.566	94.5118	766.566	97.2977	766.566	95.6026	766.566	97.2222	766.566	95.6295	766.566	97.1742	766.566	96.0313	766.566	97.1299
767.048	94.4863	767.048	97.2215	767.048	95.5603	767.048	97.1484	767.048	95.5629	767.048	97.096	767.048	95.9653	767.048	97.0442
767.53	94.4584	767.53	97.1419	767.53	95.5107	767.53	97.0732	767.53	95.4992	767.53	97.0162	767.53	95.8967	767.53	96.9578
768.012	94.4271	768.012	97.0591	768.012	95.452	768.012	96.9965	768.012	95.4383	768.012	96.9345	768.012	95.8246	768.012	96.8712
768.494	94.3937	768.494	96.974	768.494	95.3851	768.494	96.9184	768.494	95.3799	768.494	96.8507	768.494	95.749	768.494	96.7851
768.976	94.3566	768.976	96.8863	768.976	95.3102	768.976	96.8376	768.976	95.3215	768.976	96.7639	768.976	95.669	768.976	96.6984
769.458	94.3167	769.458	96.7963	769.458	95.2303	769.458	96.7533	769.458	95.2612	769.458	96.6741	769.458	95.5852	769.458	96.6107
769.94	94.2727	769.94	96.7037	769.94	95.1478	769.94	96.6645	769.94	95.1957	769.94	96.5809	769.94	95.4981	769.94	96.5204
770.423	94.2262	770.423	96.6092	770.423	95.0667	770.423	96.571	770.423	95.124	770.423	96.4852	770.423	95.4099	770.423	96.4277
770.905	94.1767	770.905	96.5131	770.905	94.989	770.905	96.4731	770.905	95.0452	770.905	96.3875	770.905	95.3219	770.905	96.3324
771.387	94.1264	771.387	96.4166	771.387	94.9173	771.387	96.372	771.387	94.9612	771.387	96.2889	771.387	95.2371	771.387	96.2361
771.869	94.0749	771.869	96.3198	771.869	94.851	771.869	96.2686	771.869	94.8735	771.869	96.19	771.869	95.1563	771.869	96.1396
772.351	94.0244	772.351	96.2234	772.351	94.7896	772.351	96.1644	772.351	94.7857	772.351	96.0917	772.351	95.0807	772.351	96.0447
772.833	93.9737	772.833	96.1266	772.833	94.7298	772.833	96.0599	772.833	94.6997	772.833	95.9942	772.833	95.0095	772.833	95.9518
773.315	93.9242	773.315	96.0293	773.315	94.67	773.315	95.9559	773.315	94.6177	773.315	95.8981	773.315	94.942	773.315	95.8617
773.797	93.8743	773.797	95.9297	773.797	94.6069	773.797	95.8521	773.797	94.5393	773.797	95.803	773.797	94.8757	773.797	95.7734
774.279	93.825	774.279	95.827	774.279	94.5401	774.279	95.7488	774.279	94.4644	774.279	95.709	774.279	94.8096	774.279	95.6864
774.762	93.7746	774.762	95.7196	774.762	94.4681	774.762	95.6453	774.762	94.3899	774.762	95.6148	774.762	94.7416	774.762	95.599
775.244	93.7239	775.244	95.607	775.244	94.3926	775.244	95.5416	775.244	94.3143	775.244	95.5192	775.244	94.6717	775.244	95.5105
775.726	93.6711	775.726	95.4878	775.726	94.3135	775.726	95.436	775.726	94.234	775.726	95.4196	775.726	94.599	775.726	95.4192
776.208	93.6168	776.208	95.3619	776.208	94.2328	776.208	95.3274	776.208	94.1483	776.208	95.314	776.208	94.524	776.208	95.3244
776.69	93.5588	776.69	95.2281	776.69	94.1504	776.69	95.2128	776.69	94.0548	776.69	95.1996	776.69	94.4459	776.69	95.2241
777.172	93.4973	777.172	95.0862	777.172	94.0676	777.172	95.0898	777.172	93.9542	777.172	95.0752	777.172	94.3648	777.172	95.1177
777.654	93.43	777.654	94.9347	777.654	93.9828	777.654	94.9549	777.654	93.8458	777.654	94.9393	777.654	94.2789	777.654	95.0028
778.136	93.3576	778.136	94.7727	778.136	93.8958	778.136	94.8055	778.136	93.7312	778.136	94.7919	778.136	94.1872	778.136	94.8784
778.619	93.2778	778.619	94.5977	778.619	93.8032	778.619	94.6386	778.619	93.6096	778.619	94.6321	778.619	94.087	778.619	94.7419
779.101	93.1916	779.101	94.4076	779.101	93.703	779.101	94.4527	779.101	93.4817	779.101	94.4599	779.101	93.9773	779.101	94.592
779.583	93.0969	779.583	94.1988	779.583	93.5907	779.583	94.2455	779.583	93.3451	779.583	94.2731	779.583	93.8551	779.583	94.4259
780.065	92.9945	780.065	93.9684	780.065	93.4636	780.065	94.0164	780.065	93.1988	780.065	94.0699	780.065	93.7197	780.065	94.2425
780.547	92.8819	780.547	93.7124	780.547	93.3175	780.547	93.7631	780.547	93.0388	780.547	93.8465	780.547	93.5685	780.547	94.0391
781.029	92.7593	781.029	93.428	781.029	93.1509	781.029	93.4847	781.029	92.863	781.029	93.5998	781.029	93.401	781.029	93.8144
781.511	92.6233	781.511	93.1112	781.511	92.9614	781.511	93.1789	781.511	92.6673	781.511	93.3256	781.511	93.2146	781.511	93.5655
781.993	92.4732	781.993	92.7599	781.993	92.7497	781.993	92.844	781.993	92.4503	781.993	93.0212	781.993	93.0087	781.993	93.2912
782.476	92.305	782.476	92.3701	782.476	92.5148	782.476	92.4769	782.476	92.2087	782.476	92.6834	782.476	92.7805	782.476	92.988
782.958	92.1176	782.958	91.9397	782.958	92.2585	782.958	92.0754	782.958	91.942	782.958	92.3108	782.958	92.5288	782.958	92.6545
783.44	91.9068	783.44	91.465	783.44	91.9796	783.44	91.6355	783.44	91.6477	783.44	91.901	783.44	92.2506	783.44	92.287
783.922	91.6718	783.922	90.9446	783.922	91.6794	783.922	91.1552	783.922	91.3264	783.922	91.4538	783.922	91.9446	783.922	91.8845
784.404	91.4095	784.404	90.3761	784.404	91.3561	784.404	90.6313	784.404	90.976	784.404	90.9677	784.404	91.6082	784.404	91.4442
784.886	91.1208	784.886	89.7607	784.886	91.0101	784.886	90.0634	784.886	90.598	784.886	90.4439	784.886	91.241	784.886	90.9668
785.368	90.8041	785.368	89.0998	785.368	90.6394	785.368	89.4513	785.368	90.1916	785.368	89.883	785.368	90.8418	785.368	90.4518
785.85	90.462	785.85	88.3981	785.85	90.2445	785.85	88.7982	785.85	89.7592	785.85	89.2881	785.85	90.4119	785.85	89.9022
786.332	90.0943	786.332	87.6607	786.332	89.8236	786.332	88.1081	786.332	89.3012	786.332	88.6617	786.332	89.9516	786.332	89.3198
786.814	89.7054	786.814	86.8978	786.814	89.3787	786.814	87.3899	786.814	88.8216	786.814	88.0105	786.814	89.465	786.814	88.7106
787.297	89.2961	787.297	86.1184	787.297	88.9095	787.297	86.6524	787.297	88.3219	787.297	87.3399	787.297	88.9544	787.297	88.0786
787.779	88.8726	787.779	85.3379	787.779	88.4205	787.779	85.9101	787.779	87.8079	787.779	86.6606	787.779	88.4264	787.779	87.433
788.261	88.438	788.261	84.5727	788.261	87.9156	788.261	85.1786	788.261	87.2837	788.261	85.9837	788.261	87.8871	788.261	86.7824
788.743	88.0008	788.743	83.8441	788.743	87.4043	788.743	84.4774	788.743	86.7578	788.743	85.3249	788.743	87.3462	788.743	86.1402
789.225	87.5669	789.225	83.1736	789.225	86.8956	789.225	83.8255	789.225	86.2374	789.225	84.6998	789.225	86.8128	789.225	85.5195
789.707	87.1477	789.707	82.5858	789.707	86.4044	789.707	83.2445	789.707	85.7347	789.707	84.1274	789.707	86.2997	789.707	84.9379
790.189	86.7505	790.189	82.1003	790.189	85.943	790.189	82.7518	790.189	85.2592	790.189	83.6237	790.189	85.817	790.189	84.4104
790.671	86.3879	790.671	81.7354	790.671	85.5281	790.671	82.3649	790.671	84.8248	790.671	83.2055	790.671	85.3782	790.671	83.9549
791.154	86.068	791.154	81.5024	791.154	85.1726	791.154	82.0962	791.154	84.4428	791.154	82.8856	791.154	84.994	791.154	83.5855
791.636	85.8032	791.636	81.4101	791.636	84.8913	791.636	81.9574	791.636	84.1274	791.636	82.6769	791.636	84.6777	791.636	83.3176
792.118	85.6016	792.118	81.4603	792.118	84.6941	792.118	81.9548	792.118	83.8894	792.118	82.5885	792.118	84.4403	792.118	83.1622
792.6	85.475	792.6	81.6532	792.6	84.5914	792.6	82.0933	792.6	83.7424	792.6	82.6291	792.6	84.2952	792.6	83.1304
793.082	85.4292	793.082	81.9844	793.082	84.5873	793.082	82.3717	793.082	83.6947	793.082	82.803	793.082	84.2516	793.082	83.2274
793.564	85.4724	793.564	82.4468	793.564	84.6852	793.564	82.7847	793.564	83.7554	793.564	83.1115	793.564	84.319	793.564	83.4562
794.046	85.6053	794.046	83.0288	794.046	84.882	794.046	83.3203	794.046	83.9273	794.046	83.5495	794.046	84.5006	794.046	83.8127
794.528	85.83	794.528	83.7171	794.528	85.1748	794.528	83.9638	794.528	84.2123	794.528	84.1085	794.528	84.7978	794.528	84.2908
795.01	86.1402	795.01	84.4935	795.01	85.5553	795.01	84.6953	795.01	84.6049	795.01	84.7722	795.01	85.2046	795.01	84.8769
795.493	86.5313	795.493	85.3392	795.493	86.0168	795.493	85.4956	795.493	85.0982	795.493	85.5224	795.493	85.7131	795.493	85.5564
795.975	86.991	795.975	86.2322	795.975	86.5486	795.975	86.3438	795.975	85.6778	795.975	86.3364	795.975	86.3091	795.975	86.3097
796.457	87.5074	796.457	87.15	796.457	87.14	796.457	87.2199	796.457	86.3272	796.457	87.19	796.457	86.9758	796.457	87.1149
796.939	88.0627	796.939	88.0695	796.939	87.7761	796.939	88.1039	796.939	87.0244	796.939	88.058	796.939	87.692	796.939	87.9475
797.421	88.6414	797.421	88.9695	797.421	88.4419	797.421	88.9774	797.421	87.7484	797.421	88.9171	797.421	88.4366	797.421	88.7833
797.903	89.2231	797.903	89.83	797.903	89.1174	797.903	89.8215	797.903	88.4754	797.903	89.7447	797.903	89.1855	797.903	89.5977
798.385	89.7942	798.385	90.6364	798.385	89.7856	798.385	90.6211	798.385	89.188	798.385	90.524	798.385	89.9195	798.385	90.3712
798.867	90.3396	798.867	91.3769	798.867	90.428	798.867	91.3623	798.867	89.8696	798.867	91.2408	798.867	90.6205	798.867	91.0874
799.35	90.8517	799.35	92.0451	799.35	91.0314	799.35	92.0351	799.35	90.51	799.35	91.8867	799.35	91.276	799.35	91.7361
799.832	91.3231	799.832	92.6372	799.832	91.5847	799.832	92.6328	799.832	91.101	799.832	92.4569	799.832	91.8771	799.832	92.3107
800.314	91.7533	800.314	93.1533	800.314	92.0829	800.314	93.1525	800.314	91.639	800.314	92.9504	800.314	92.4203	800.314	92.8094
800.796	92.1404	800.796	93.5949	800.796	92.5232	800.796	93.5938	800.796	92.1208	800.796	93.3682	800.796	92.9045	800.796	93.2317
801.278	92.4874	801.278	93.9654	801.278	92.9078	801.278	93.9591	801.278	92.5471	801.278	93.7138	801.278	93.3324	801.278	93.5794
801.76	92.7951	801.76	94.2686	801.76	93.2396	801.76	94.2519	801.76	92.9187	801.76	93.9903	801.76	93.7077	801.76	93.8536
802.242	93.0676	802.242	94.5091	802.242	93.5247	802.242	94.477	802.242	93.2398	802.242	94.2016	802.242	94.036	802.242	94.0562
802.724	93.3062	802.724	94.6902	802.724	93.7677	802.724	94.6376	802.724	93.5141	802.724	94.35	802.724	94.3217	802.724	94.1875
803.207	93.5148	803.207	94.8153	803.207	93.9752	803.207	94.7376	803.207	93.7482	803.207	94.4375	803.207	94.5699	803.207	94.2488
803.689	93.6945	803.689	94.886	803.689	94.152	803.689	94.7791	803.689	93.947	803.689	94.4645	803.689	94.7836	803.689	94.2399
804.171	93.8486	804.171	94.9043	804.171	94.3036	804.171	94.7641	804.171	94.1165	804.171	94.4312	804.171	94.9658	804.171	94.1625
804.653	93.9779	804.653	94.8712	804.653	94.4334	804.653	94.6942	804.653	94.2605	804.653	94.3376	804.653	95.118	804.653	94.0181
805.135	94.0851	805.135	94.7885	805.135	94.5452	805.135	94.572	805.135	94.3831	805.135	94.1848	805.135	95.2426	805.135	93.8108
805.617	94.1707	805.617	94.6585	805.617	94.6403	805.617	94.4002	805.617	94.486	805.617	93.9751	805.617	95.3414	805.617	93.5451
806.099	94.2379	806.099	94.4858	806.099	94.7202	806.099	94.1838	806.099	94.5716	806.099	93.7136	806.099	95.418	806.099	93.2292
806.581	94.2876	806.581	94.2757	806.581	94.7843	806.581	93.9288	806.581	94.6406	806.581	93.4075	806.581	95.476	806.581	92.8723
807.063	94.3235	807.063	94.0363	807.063	94.8331	807.063	93.6442	807.063	94.6953	807.063	93.0677	807.063	95.5199	807.063	92.4871
807.545	94.3478	807.545	93.7779	807.545	94.8662	807.545	93.3413	807.545	94.7365	807.545	92.7087	807.545	95.554	807.545	92.0889
808.028	94.3651	808.028	93.5134	808.028	94.8859	808.028	93.0343	808.028	94.7673	808.028	92.3483	808.028	95.5824	808.028	91.6965
808.51	94.3778	808.51	93.2563	808.51	94.8947	808.51	92.7384	808.51	94.7898	808.51	92.0057	808.51	95.6082	808.51	91.3288
808.992	94.3907	808.992	93.0225	808.992	94.8979	808.992	92.4716	808.992	94.8081	808.992	91.7027	808.992	95.634	808.992	91.008
809.474	94.4056	809.474	92.8255	809.474	94.8999	809.474	92.2493	809.474	94.825	809.474	91.4579	809.474	95.6609	809.474	90.7526
809.956	94.4257	809.956	92.6781	809.956	94.9065	809.956	92.0862	809.956	94.8444	809.956	91.2879	809.956	95.6902	809.956	90.5795
810.438	94.4511	810.438	92.589	810.438	94.9212	810.438	91.9922	810.438	94.8686	810.438	91.2035	810.438	95.7221	810.438	90.4995
810.92	94.4834	810.92	92.5641	810.92	94.9469	810.92	91.9738	810.92	94.8998	810.92	91.2106	810.92	95.7575	810.92	90.5188
811.403	94.521	811.403	92.6043	811.403	94.9834	811.403	92.0318	811.403	94.9382	811.403	91.3076	811.403	95.797	811.403	90.6362
811.885	94.5638	811.885	92.7079	811.885	95.03	811.885	92.1636	811.885	94.9842	811.885	91.4883	811.885	95.8422	811.885	90.8456
812.367	94.6096	812.367	92.8698	812.367	95.0838	812.367	92.3623	812.367	95.0362	812.367	91.7418	812.367	95.894	812.367	91.135
812.849	94.6578	812.849	93.0832	812.849	95.1429	812.849	92.6193	812.849	95.0932	812.849	92.0549	812.849	95.9535	812.849	91.4904
813.331	94.7059	813.331	93.339	813.331	95.2036	813.331	92.9229	813.331	95.153	813.331	92.4118	813.331	96.0201	813.331	91.8934
813.813	94.7538	813.813	93.6285	813.813	95.2644	813.813	93.2621	813.813	95.2147	813.813	92.799	813.813	96.093	813.813	92.3283
814.295	94.7999	814.295	93.9412	814.295	95.3227	814.295	93.6242	814.295	95.276	814.295	93.2023	814.295	96.1692	814.295	92.7779
814.777	94.8451	814.777	94.2674	814.777	95.3776	814.777	93.9974	814.777	95.3368	814.777	93.6103	814.777	96.2456	814.777	93.2286
815.259	94.8885	815.259	94.5973	815.259	95.4278	815.259	94.3704	815.259	95.3958	815.259	94.0132	815.259	96.3185	815.259	93.6688
815.742	94.9321	815.742	94.9223	815.742	95.4734	815.742	94.7331	815.742	95.4535	815.742	94.403	815.742	96.3855	815.742	94.0901
816.224	94.9753	816.224	95.2341	816.224	95.5142	816.224	95.0764	816.224	95.5095	816.224	94.7732	816.224	96.4443	816.224	94.4865
816.706	95.0196	816.706	95.5272	816.706	95.5514	816.706	95.3944	816.706	95.5646	816.706	95.1197	816.706	96.4952	816.706	94.8552
817.188	95.0637	817.188	95.7967	817.188	95.5854	817.188	95.6823	817.188	95.6184	817.188	95.4387	817.188	96.5383	817.188	95.1942
817.67	95.1077	817.67	96.0403	817.67	95.6176	817.67	95.9382	817.67	95.6707	817.67	95.7288	817.67	96.5753	817.67	95.5037
818.152	95.1492	818.152	96.2565	818.152	95.648	818.152	96.1618	818.152	95.7197	818.152	95.9888	818.152	96.6068	818.152	95.7835
818.634	95.1874	818.634	96.4452	818.634	95.6767	818.634	96.3548	818.634	95.7639	818.634	96.2188	818.634	96.6339	818.634	96.034
819.116	95.2199	819.116	96.607	819.116	95.7022	819.116	96.5197	819.116	95.8008	819.116	96.4192	819.116	96.6562	819.116	96.2553
819.598	95.2467	819.598	96.7434	819.598	95.7239	819.598	96.6602	819.598	95.8294	819.598	96.5917	819.598	96.6741	819.598	96.448
820.081	95.2664	820.081	96.8569	820.081	95.7396	820.081	96.7803	820.081	95.8485	820.081	96.7382	820.081	96.6874	820.081	96.6132
820.563	95.2801	820.563	96.9508	820.563	95.7491	820.563	96.8845	820.563	95.8597	820.563	96.8615	820.563	96.6971	820.563	96.7533
821.045	95.2874	821.045	97.0285	821.045	95.7516	821.045	96.9764	821.045	95.8646	821.045	96.9643	821.045	96.7042	821.045	96.8711
821.527	95.2897	821.527	97.094	821.527	95.7483	821.527	97.0593	821.527	95.8668	821.527	97.05	821.527	96.71	821.527	96.9706
822.009	95.2867	822.009	97.1503	822.009	95.7402	822.009	97.1344	822.009	95.8683	822.009	97.1212	822.009	96.7154	822.009	97.0549
822.491	95.28	822.491	97.1998	822.491	95.7299	822.491	97.2022	822.491	95.8716	822.491	97.1801	822.491	96.7207	822.491	97.1274
822.973	95.2694	822.973	97.2433	822.973	95.719	822.973	97.2618	822.973	95.8765	822.973	97.2287	822.973	96.7248	822.973	97.1901
823.455	95.2567	823.455	97.2814	823.455	95.71	823.455	97.312	823.455	95.8832	823.455	97.2687	823.455	96.7268	823.455	97.2448
823.938	95.2418	823.938	97.3134	823.938	95.7036	823.938	97.3517	823.938	95.8894	823.938	97.3012	823.938	96.725	823.938	97.2924
824.42	95.2263	824.42	97.3391	824.42	95.7005	824.42	97.3803	824.42	95.8942	824.42	97.3278	824.42	96.7187	824.42	97.334
824.902	95.2093	824.902	97.358	824.902	95.6993	824.902	97.3983	824.902	95.8957	824.902	97.349	824.902	96.7072	824.902	97.3698
825.384	95.191	825.384	97.3701	825.384	95.699	825.384	97.4068	825.384	95.8939	825.384	97.3655	825.384	96.6914	825.384	97.4006
825.866	95.1689	825.866	97.3753	825.866	95.6963	825.866	97.4071	825.866	95.8881	825.866	97.3768	825.866	96.6716	825.866	97.426
826.348	95.1422	826.348	97.3738	826.348	95.6894	826.348	97.4011	826.348	95.8792	826.348	97.3825	826.348	96.6491	826.348	97.4459
826.83	95.1083	826.83	97.3659	826.83	95.6751	826.83	97.3901	826.83	95.8668	826.83	97.3818	826.83	96.6241	826.83	97.4594
827.312	95.067	827.312	97.3519	827.312	95.6519	827.312	97.3756	827.312	95.8518	827.312	97.3745	827.312	96.5969	827.312	97.4662
827.794	95.0171	827.794	97.3322	827.794	95.6182	827.794	97.3584	827.794	95.8333	827.794	97.3609	827.794	96.5668	827.794	97.466
828.277	94.9599	828.277	97.3076	828.277	95.574	828.277	97.3394	828.277	95.8115	828.277	97.3422	828.277	96.5336	828.277	97.4596
828.759	94.8947	828.759	97.2782	828.759	95.5188	828.759	97.3185	828.759	95.785	828.759	97.32	828.759	96.4961	828.759	97.4479
829.241	94.8226	829.241	97.2445	829.241	95.4536	829.241	97.2956	829.241	95.7533	829.241	97.2958	829.241	96.4538	829.241	97.4322
829.723	94.7417	829.723	97.2059	829.723	95.3782	829.723	97.2694	829.723	95.7144	829.723	97.2705	829.723	96.4057	829.723	97.413
830.205	94.6515	830.205	97.1617	830.205	95.2934	830.205	97.2385	830.205	95.6672	830.205	97.2442	830.205	96.3513	830.205	97.3908
830.687	94.5489	830.687	97.1108	830.687	95.1988	830.687	97.2011	830.687	95.6096	830.687	97.2159	830.687	96.2896	830.687	97.3651
831.169	94.433	831.169	97.0519	831.169	95.0952	831.169	97.1557	831.169	95.541	831.169	97.1842	831.169	96.2204	831.169	97.3356
831.651	94.3015	831.651	96.9842	831.651	94.9818	831.651	97.1013	831.651	95.4601	831.651	97.1471	831.651	96.1429	831.651	97.3013
832.134	94.155	832.134	96.9072	832.134	94.8588	832.134	97.0377	832.134	95.3677	832.134	97.1034	832.134	96.0574	832.134	97.2624
832.616	93.9933	832.616	96.8208	832.616	94.7249	832.616	96.9648	832.616	95.2642	832.616	97.0516	832.616	95.9635	832.616	97.2186
833.098	93.8189	833.098	96.725	833.098	94.5796	833.098	96.883	833.098	95.1514	833.098	96.991	833.098	95.8618	833.098	97.1703
833.58	93.6323	833.58	96.6193	833.58	94.421	833.58	96.7922	833.58	95.0303	833.58	96.9211	833.58	95.7517	833.58	97.1171
834.062	93.4363	834.062	96.5034	834.062	94.2489	834.062	96.6921	834.062	94.9025	834.062	96.8417	834.062	95.6337	834.062	97.0584
834.544	93.2309	834.544	96.3756	834.544	94.0619	834.544	96.5814	834.544	94.7679	834.544	96.7524	834.544	95.5073	834.544	96.9928
835.026	93.0184	835.026	96.2348	835.026	93.8616	835.026	96.4593	835.026	94.6273	835.026	96.6531	835.026	95.3732	835.026	96.9194
835.508	92.7983	835.508	96.0786	835.508	93.6486	835.508	96.3241	835.508	94.48	835.508	96.5436	835.508	95.2317	835.508	96.8368
835.99	92.5726	835.99	95.9056	835.99	93.4264	835.99	96.1748	835.99	94.3266	835.99	96.4238	835.99	95.0846	835.99	96.7446
836.472	92.3408	836.472	95.7139	836.472	93.197	836.472	96.0101	836.472	94.1666	836.472	96.2932	836.472	94.933	836.472	96.6427
836.955	92.1056	836.955	95.5023	836.955	92.9647	836.955	95.8292	836.955	94.0016	836.955	96.1512	836.955	94.7797	836.955	96.5313
837.437	91.8673	837.437	95.2692	837.437	92.7314	837.437	95.6307	837.437	93.8317	837.437	95.9963	837.437	94.6259	837.437	96.4103
837.919	91.6298	837.919	95.0145	837.919	92.5002	837.919	95.4142	837.919	93.6592	837.919	95.8276	837.919	94.474	837.919	96.2799
838.401	91.3947	838.401	94.7377	838.401	92.2723	838.401	95.1788	838.401	93.4849	838.401	95.6436	838.401	94.3252	838.401	96.1393
838.883	91.1673	838.883	94.4404	838.883	92.0503	838.883	94.9252	838.883	93.3119	838.883	95.4445	838.883	94.1813	838.883	95.9889
839.365	90.95	839.365	94.1241	839.365	91.8344	839.365	94.6543	839.365	93.1416	839.365	95.2306	839.365	94.0428	839.365	95.8291
839.847	90.7481	839.847	93.7928	839.847	91.627	839.847	94.3692	839.847	92.978	839.847	95.0049	839.847	93.9115	839.847	95.6624
840.33	90.5623	840.33	93.4498	840.33	91.428	840.33	94.0729	840.33	92.8229	840.33	94.7704	840.33	93.7881	840.33	95.4916
840.812	90.3957	840.812	93.1001	840.812	91.2398	840.812	93.7702	840.812	92.6801	840.812	94.5319	840.812	93.6743	840.812	95.3212
841.294	90.2462	841.294	92.748	841.294	91.0625	841.294	93.4657	841.294	92.5509	841.294	94.2943	841.294	93.571	841.294	95.1556
841.776	90.1143	841.776	92.399	841.776	90.8991	841.776	93.165	841.776	92.4375	841.776	94.0631	841.776	93.4802	841.776	94.9993
842.258	89.9966	842.258	92.0574	842.258	90.7505	842.258	92.8728	842.258	92.3394	842.258	93.843	842.258	93.4027	842.258	94.8553
842.74	89.8933	842.74	91.7292	842.74	90.6204	842.74	92.5952	842.74	92.257	842.74	93.6393	842.74	93.3409	842.74	94.7266
843.222	89.8019	843.222	91.4186	843.222	90.5099	843.222	92.3361	843.222	92.1883	843.222	93.4553	843.222	93.2953	843.222	94.6145
843.704	89.7242	843.704	91.131	843.704	90.4218	843.704	92.1003	843.704	92.1329	843.704	93.2941	843.704	93.2679	843.704	94.5203
844.186	89.6594	844.186	90.8699	844.186	90.3554	844.186	91.8901	844.186	92.0889	844.186	93.1568	844.186	93.2587	844.186	94.4438
844.669	89.6108	844.669	90.639	844.669	90.3111	844.669	91.7078	844.669	92.0567	844.669	93.0434	844.669	93.268	844.669	94.3853
845.151	89.5785	845.151	90.4397	845.151	90.2862	845.151	91.5533	845.151	92.0356	845.151	92.9521	845.151	93.2943	845.151	94.3436
845.633	89.5662	845.633	90.2741	845.633	90.2801	845.633	91.4269	845.633	92.0274	845.633	92.8813	845.633	93.3365	845.633	94.3178
846.115	89.5737	846.115	90.1429	846.115	90.2902	846.115	91.3278	846.115	92.0323	846.115	92.8285	846.115	93.3918	846.115	94.3057
846.597	89.6042	846.597	90.0477	846.597	90.3171	846.597	91.2562	846.597	92.0524	846.597	92.7928	846.597	93.4585	846.597	94.3058
847.079	89.6566	847.079	89.9893	847.079	90.36	847.079	91.2123	847.079	92.0878	847.079	92.7733	847.079	93.5337	847.079	94.3157
847.561	89.733	847.561	89.9699	847.561	90.4212	847.561	91.1978	847.561	92.14	847.561	92.7708	847.561	93.6165	847.561	94.3344
848.043	89.831	848.043	89.9902	848.043	90.5009	848.043	91.2141	848.043	92.208	848.043	92.7862	848.043	93.7051	848.043	94.3607
848.525	89.9515	848.525	90.0524	848.525	90.6015	848.525	91.2638	848.525	92.2921	848.525	92.8214	848.525	93.7991	848.525	94.3954
849.008	90.0914	849.008	90.157	849.008	90.7223	849.008	91.3482	849.008	92.3903	849.008	92.8773	849.008	93.8971	849.008	94.4381
849.49	90.2506	849.49	90.3051	849.49	90.8643	849.49	91.4689	849.49	92.5012	849.49	92.9554	849.49	93.9985	849.49	94.4899
849.972	90.4257	849.972	90.4961	849.972	91.0251	849.972	91.6255	849.972	92.6215	849.972	93.0554	849.972	94.1009	849.972	94.5502
850.454	90.6159	850.454	90.7293	850.454	91.2036	850.454	91.8174	850.454	92.7487	850.454	93.1773	850.454	94.203	850.454	94.6185
850.936	90.817	850.936	91.0011	850.936	91.3951	850.936	92.0408	850.936	92.8784	850.936	93.3191	850.936	94.3018	850.936	94.6927
851.418	91.0274	851.418	91.3076	851.418	91.5963	851.418	92.2915	851.418	93.008	851.418	93.4785	851.418	94.3956	851.418	94.7713
851.9	91.2416	851.9	91.6416	851.9	91.8007	851.9	92.5627	851.9	93.1338	851.9	93.6516	851.9	94.482	851.9	94.8517
852.382	91.4567	852.382	91.9955	852.382	92.0032	852.382	92.8472	852.382	93.2539	852.382	93.8337	852.382	94.5597	852.382	94.932
852.865	91.6672	852.865	92.36	852.865	92.1971	852.865	93.1368	852.865	93.3659	852.865	94.0196	852.865	94.627	852.865	95.0101
853.347	91.8703	853.347	92.7265	853.347	92.3783	853.347	93.4239	853.347	93.4692	853.347	94.204	853.347	94.6832	853.347	95.0848
853.829	92.0613	853.829	93.0858	853.829	92.5421	853.829	93.7006	853.829	93.562	853.829	94.3816	853.829	94.7267	853.829	95.154
854.311	92.2392	854.311	93.4306	854.311	92.6876	854.311	93.9617	854.311	93.6441	854.311	94.5488	854.311	94.7572	854.311	95.2167
854.793	92.4015	854.793	93.7543	854.793	92.8138	854.793	94.202	854.793	93.7138	854.793	94.7023	854.793	94.7739	854.793	95.271
855.275	92.549	855.275	94.0521	855.275	92.9229	855.275	94.4192	855.275	93.7709	855.275	94.8403	855.275	94.7776	855.275	95.3161
855.757	92.6806	855.757	94.3205	855.757	93.0161	855.757	94.6119	855.757	93.8143	855.757	94.9615	855.757	94.7689	855.757	95.351
856.239	92.7978	856.239	94.558	856.239	93.0966	856.239	94.7807	856.239	93.8444	856.239	95.0654	856.239	94.75	856.239	95.376
856.721	92.8995	856.721	94.7639	856.721	93.1653	856.721	94.9268	856.721	93.861	856.721	95.1511	856.721	94.7224	856.721	95.3911
857.204	92.9867	857.204	94.9394	857.204	93.2241	857.204	95.0525	857.204	93.8654	857.204	95.2187	857.204	94.6888	857.204	95.3979
857.686	93.0583	857.686	95.0864	857.686	93.2727	857.686	95.1596	857.686	93.8584	857.686	95.268	857.686	94.6506	857.686	95.3969
858.168	93.1159	858.168	95.2078	858.168	93.3122	858.168	95.2507	858.168	93.8423	858.168	95.3006	858.168	94.6102	858.168	95.3897
858.65	93.1593	858.65	95.3067	858.65	93.3419	858.65	95.3267	858.65	93.8185	858.65	95.3183	858.65	94.5684	858.65	95.3767
859.132	93.1919	859.132	95.3864	859.132	93.3631	859.132	95.389	859.132	93.7904	859.132	95.3242	859.132	94.5274	859.132	95.3588
859.614	93.2151	859.614	95.4494	859.614	93.376	859.614	95.4377	859.614	93.7599	859.614	95.3216	859.614	94.4882	859.614	95.3358
860.096	93.2332	860.096	95.4979	860.096	93.3826	860.096	95.4728	860.096	93.7303	860.096	95.3135	860.096	94.4527	860.096	95.308
860.578	93.2476	860.578	95.5328	860.578	93.3837	860.578	95.4939	860.578	93.7031	860.578	95.3016	860.578	94.4217	860.578	95.2749
861.061	93.2614	861.061	95.5552	861.061	93.3819	861.061	95.5013	861.061	93.6803	861.061	95.2868	861.061	94.3964	861.061	95.2365
861.543	93.2743	861.543	95.5657	861.543	93.3782	861.543	95.4953	861.543	93.662	861.543	95.2684	861.543	94.3762	861.543	95.1926
862.025	93.2877	862.025	95.5659	862.025	93.3755	862.025	95.4779	862.025	93.6484	862.025	95.2455	862.025	94.3612	862.025	95.1438
862.507	93.2999	862.507	95.5572	862.507	93.3744	862.507	95.451	862.507	93.6379	862.507	95.2171	862.507	94.3497	862.507	95.0904
862.989	93.3116	862.989	95.5422	862.989	93.3769	862.989	95.4179	862.989	93.6299	862.989	95.1833	862.989	94.3408	862.989	95.0339
863.471	93.3211	863.471	95.523	863.471	93.3824	863.471	95.3812	863.471	93.6218	863.471	95.1448	863.471	94.3326	863.471	94.9755
863.953	93.3291	863.953	95.5019	863.953	93.3908	863.953	95.3439	863.953	93.6132	863.953	95.1035	863.953	94.3244	863.953	94.9173
864.435	93.3344	864.435	95.4801	864.435	93.3995	864.435	95.3077	864.435	93.602	864.435	95.0611	864.435	94.3148	864.435	94.8608
864.918	93.3375	864.918	95.4592	864.918	93.407	864.918	95.2746	864.918	93.5879	864.918	95.0204	864.918	94.3037	864.918	94.8084
865.399	93.3368	865.399	95.4397	865.399	93.41	865.399	95.2451	865.399	93.5694	865.399	94.9826	865.399	94.2903	865.399	94.7614
865.882	93.3326	865.882	95.4229	865.882	93.4074	865.882	95.2205	865.882	93.5469	865.882	94.9494	865.882	94.2747	865.882	94.7217
866.364	93.3231	866.364	95.4098	866.364	93.397	866.364	95.2009	866.364	93.5194	866.364	94.9212	866.364	94.2561	866.364	94.6897
866.846	93.3089	866.846	95.4015	866.846	93.3793	866.846	95.1866	866.846	93.4878	866.846	94.8986	866.846	94.2345	866.846	94.6663
867.328	93.2889	867.328	95.3985	867.328	93.354	867.328	95.1769	867.328	93.4516	867.328	94.8809	867.328	94.209	867.328	94.6501
867.81	93.2648	867.81	95.4006	867.81	93.3228	867.81	95.1708	867.81	93.4123	867.81	94.8676	867.81	94.1796	867.81	94.6399
868.292	93.2363	868.292	95.406	868.292	93.2861	868.292	95.1665	868.292	93.3697	868.292	94.8574	868.292	94.1453	868.292	94.6331
868.774	93.2057	868.774	95.4126	868.774	93.2459	868.774	95.1622	868.774	93.325	868.774	94.8491	868.774	94.1062	868.774	94.6275
869.256	93.1729	869.256	95.4175	869.256	93.2025	869.256	95.1558	869.256	93.2779	869.256	94.8409	869.256	94.0615	869.256	94.6201
869.739	93.14	869.739	95.4189	869.739	93.1579	869.739	95.1468	869.739	93.2291	869.739	94.832	869.739	94.0116	869.739	94.6099
870.221	93.1059	870.221	95.4152	870.221	93.1125	870.221	95.1346	870.221	93.1779	870.221	94.8212	870.221	93.956	870.221	94.5954
870.703	93.0718	870.703	95.4068	870.703	93.0678	870.703	95.1201	870.703	93.1249	870.703	94.8084	870.703	93.8958	870.703	94.5773
871.185	93.0359	871.185	95.394	871.185	93.0232	871.185	95.1039	871.185	93.0693	871.185	94.7932	871.185	93.831	871.185	94.5556
871.667	92.9986	871.667	95.3779	871.667	92.9788	871.667	95.0867	871.667	93.0119	871.667	94.7759	871.667	93.7627	871.667	94.5317
872.149	92.9579	872.149	95.3586	872.149	92.9325	872.149	95.0685	872.149	92.9521	872.149	94.7558	872.149	93.6912	872.149	94.5053
872.631	92.9144	872.631	95.3362	872.631	92.8834	872.631	95.0487	872.631	92.8907	872.631	94.7328	872.631	93.6179	872.631	94.4768
873.113	92.8668	873.113	95.3099	873.113	92.8291	873.113	95.0261	873.113	92.8268	873.113	94.7057	873.113	93.5427	873.113	94.445
873.596	92.8166	873.596	95.2792	873.596	92.7694	873.596	94.9999	873.596	92.7613	873.596	94.6738	873.596	93.4669	873.596	94.4095
874.078	92.7632	874.078	95.244	874.078	92.7035	874.078	94.9693	874.078	92.6933	874.078	94.6362	874.078	93.3902	874.078	94.3691
874.56	92.7089	874.56	95.2053	874.56	92.6333	874.56	94.9343	874.56	92.6236	874.56	94.5929	874.56	93.3138	874.56	94.3238
875.042	92.6535	875.042	95.1644	875.042	92.5597	875.042	94.8951	875.042	92.5519	875.042	94.5439	875.042	93.2374	875.042	94.2734
875.524	92.5991	875.524	95.1233	875.524	92.4859	875.524	94.8528	875.524	92.4794	875.524	94.4904	875.524	93.1617	875.524	94.2191
876.006	92.5451	876.006	95.0832	876.006	92.413	876.006	94.8078	876.006	92.4063	876.006	94.4336	876.006	93.0866	876.006	94.1615
876.488	92.4931	876.488	95.045	876.488	92.3436	876.488	94.761	876.488	92.3345	876.488	94.3756	876.488	93.0127	876.488	94.1022
876.97	92.4421	876.97	95.0086	876.97	92.2777	876.97	94.7129	876.97	92.2642	876.97	94.3179	876.97	92.9398	876.97	94.0418
877.452	92.3932	877.452	94.9737	877.452	92.2165	877.452	94.6646	877.452	92.1974	877.452	94.2627	877.452	92.869	877.452	93.9819
877.935	92.3447	877.935	94.9389	877.935	92.159	877.935	94.6166	877.935	92.1338	877.935	94.2112	877.935	92.8003	877.935	93.923
878.417	92.2974	878.417	94.9042	878.417	92.1052	878.417	94.5703	878.417	92.0747	878.417	94.1647	878.417	92.735	878.417	93.8664
878.899	92.2493	878.899	94.8685	878.899	92.0532	878.899	94.5263	878.899	92.0193	878.899	94.1228	878.899	92.6731	878.899	93.8123
879.381	92.2009	879.381	94.8322	879.381	92.0026	879.381	94.4855	879.381	91.9681	879.381	94.0855	879.381	92.6159	879.381	93.7615
879.863	92.1503	879.863	94.7951	879.863	91.9512	879.863	94.4476	879.863	91.9194	879.863	94.0512	879.863	92.563	879.863	93.7135
880.345	92.0987	880.345	94.7574	880.345	91.8988	880.345	94.4125	880.345	91.8733	880.345	94.0185	880.345	92.5149	880.345	93.6686
880.827	92.0447	880.827	94.7191	880.827	91.8442	880.827	94.3793	880.827	91.8279	880.827	93.9856	880.827	92.4707	880.827	93.6255
881.309	91.9905	881.309	94.6809	881.309	91.7888	881.309	94.3477	881.309	91.7836	881.309	93.9517	881.309	92.4306	881.309	93.5841
881.792	91.936	881.792	94.6428	881.792	91.733	881.792	94.3168	881.792	91.7391	881.792	93.9155	881.792	92.3931	881.792	93.5434
882.274	91.8838	882.274	94.6058	882.274	91.6796	882.274	94.2863	882.274	91.6953	882.274	93.8769	882.274	92.3585	882.274	93.5032
882.756	91.8336	882.756	94.57	882.756	91.6294	882.756	94.2554	882.756	91.6519	882.756	93.8354	882.756	92.3256	882.756	93.4626
883.238	91.7877	883.238	94.536	883.238	91.5847	883.238	94.2236	883.238	91.6105	883.238	93.7913	883.238	92.2949	883.238	93.4217
883.72	91.7449	883.72	94.5031	883.72	91.545	883.72	94.1894	883.72	91.5708	883.72	93.7441	883.72	92.2656	883.72	93.3794
884.202	91.7061	884.202	94.4706	884.202	91.5107	884.202	94.1518	884.202	91.5341	884.202	93.6942	884.202	92.2385	884.202	93.3357
884.684	91.6693	884.684	94.437	884.684	91.4795	884.684	94.1092	884.684	91.4993	884.684	93.6416	884.684	92.2128	884.684	93.2893
885.166	91.6347	885.166	94.4016	885.166	91.4507	885.166	94.0614	885.166	91.4669	885.166	93.5873	885.166	92.1894	885.166	93.2404
885.648	91.6002	885.648	94.3631	885.648	91.4217	885.648	94.0081	885.648	91.435	885.648	93.532	885.648	92.1674	885.648	93.188
886.131	91.5659	886.131	94.3217	886.131	91.3918	886.131	93.9507	886.131	91.4039	886.131	93.477	886.131	92.1475	886.131	93.1329
886.613	91.5298	886.613	94.2775	886.613	91.3594	886.613	93.8906	886.613	91.3721	886.613	93.4227	886.613	92.1291	886.613	93.0747
887.095	91.4927	887.095	94.2317	887.095	91.3248	887.095	93.8301	887.095	91.3408	887.095	93.3699	887.095	92.1129	887.095	93.015
887.577	91.4532	887.577	94.1851	887.577	91.2872	887.577	93.771	887.577	91.3098	887.577	93.3182	887.577	92.0986	887.577	92.954
888.059	91.4129	888.059	94.139	888.059	91.2478	888.059	93.7153	888.059	91.281	888.059	93.2674	888.059	92.087	888.059	92.8934
888.541	91.3713	888.541	94.0943	888.541	91.2064	888.541	93.664	888.541	91.2546	888.541	93.2172	888.541	92.0776	888.541	92.8339
889.023	91.3307	889.023	94.0523	889.023	91.1649	889.023	93.6184	889.023	91.2322	889.023	93.1682	889.023	92.0709	889.023	92.7775
889.505	91.2907	889.505	94.0134	889.505	91.1236	889.505	93.5786	889.505	91.2126	889.505	93.1209	889.505	92.0655	889.505	92.725
889.987	91.2537	889.987	93.9789	889.987	91.0847	889.987	93.5451	889.987	91.196	889.987	93.0773	889.987	92.061	889.987	92.6782
890.47	91.2184	890.47	93.9488	890.47	91.0481	890.47	93.5173	890.47	91.1804	890.47	93.0385	890.47	92.0556	890.47	92.6374
890.952	91.1859	890.952	93.9232	890.952	91.0155	890.952	93.4947	890.952	91.1654	890.952	93.0059	890.952	92.0488	890.952	92.6038
891.434	91.1544	891.434	93.9011	891.434	90.986	891.434	93.476	891.434	91.1489	891.434	92.9793	891.434	92.039	891.434	92.5764
891.916	91.1243	891.916	93.8819	891.916	90.9604	891.916	93.4603	891.916	91.1317	891.916	92.9587	891.916	92.0269	891.916	92.5553
892.398	91.094	892.398	93.8638	892.398	90.9372	892.398	93.4459	892.398	91.1126	892.398	92.9423	892.398	92.0126	892.398	92.5387
892.88	91.0649	892.88	93.8463	892.88	90.9168	892.88	93.4322	892.88	91.0932	892.88	92.9286	892.88	91.9978	892.88	92.5259
893.362	91.0362	893.362	93.8283	893.362	90.8974	893.362	93.4183	893.362	91.0729	893.362	92.9159	893.362	91.9833	893.362	92.515
893.845	91.0101	893.845	93.81	893.845	90.8796	893.845	93.404	893.845	91.0531	893.845	92.9033	893.845	91.971	893.845	92.5055
894.327	90.9859	894.327	93.7911	894.327	90.8618	894.327	93.3889	894.327	91.033	894.327	92.8897	894.327	91.9611	894.327	92.4957
894.809	90.965	894.809	93.772	894.809	90.8446	894.809	93.3728	894.809	91.0137	894.809	92.8751	894.809	91.9544	894.809	92.4854
895.291	90.9458	895.291	93.7522	895.291	90.8266	895.291	93.3549	895.291	90.9946	895.291	92.859	895.291	91.9495	895.291	92.4733
895.773	90.9291	895.773	93.7316	895.773	90.809	895.773	93.3353	895.773	90.9769	895.773	92.8418	895.773	91.9463	895.773	92.4596
896.255	90.9132	896.255	93.7093	896.255	90.7913	896.255	93.3131	896.255	90.9605	896.255	92.8233	896.255	91.9433	896.255	92.4438
896.737	90.8994	896.737	93.6856	896.737	90.7754	896.737	93.2893	896.737	90.9471	896.737	92.8042	896.737	91.9404	896.737	92.427
897.219	90.8871	897.219	93.6605	897.219	90.7618	897.219	93.2641	897.219	90.9366	897.219	92.7849	897.219	91.9368	897.219	92.4094
897.701	90.8786	897.701	93.6356	897.701	90.7529	897.701	93.2393	897.701	90.9302	897.701	92.767	897.701	91.9334	897.701	92.3932
898.183	90.8741	898.183	93.6122	898.183	90.7489	898.183	93.2162	898.183	90.927	898.183	92.7513	898.183	91.93	898.183	92.3795
898.666	90.8758	898.666	93.5924	898.666	90.7511	898.666	93.1968	898.666	90.9276	898.666	92.7396	898.666	91.9281	898.666	92.3706
899.148	90.8829	899.148	93.5769	899.148	90.758	899.148	93.1818	899.148	90.9303	899.148	92.7323	899.148	91.9273	899.148	92.3673
899.63	90.8966	899.63	93.5664	899.63	90.7697	899.63	93.1725	899.63	90.9354	899.63	92.7306	899.63	91.9286	899.63	92.371
900.112	90.9146	900.112	93.5599	900.112	90.7835	900.112	93.1684	900.112	90.9412	900.112	92.7342	900.112	91.9311	900.112	92.3813
900.594	90.9374	900.594	93.5563	900.594	90.7992	900.594	93.1695	900.594	90.9483	900.594	92.7431	900.594	91.9351	900.594	92.3986
901.076	90.9627	901.076	93.5533	901.076	90.8152	901.076	93.1744	901.076	90.9555	901.076	92.7562	901.076	91.9393	901.076	92.4214
901.558	90.9912	901.558	93.5494	901.558	90.8324	901.558	93.1822	901.558	90.9639	901.558	92.7727	901.558	91.9437	901.558	92.4494
902.04	91.0213	902.04	93.5426	902.04	90.8509	902.04	93.1905	902.04	90.9728	902.04	92.791	902.04	91.9474	902.04	92.4808
902.523	91.0541	902.523	93.5318	902.523	90.8732	902.523	93.1977	902.523	90.9837	902.523	92.81	902.523	91.9511	902.523	92.5147
903.005	91.088	903.005	93.5155	903.005	90.8998	903.005	93.2013	903.005	90.9963	903.005	92.8278	903.005	91.9545	903.005	92.5491
903.487	91.1241	903.487	93.493	903.487	90.9332	903.487	93.1997	903.487	91.0121	903.487	92.8433	903.487	91.9591	903.487	92.5833
903.969	91.1606	903.969	93.4628	903.969	90.9729	903.969	93.1912	903.969	91.0308	903.969	92.8549	903.969	91.965	903.969	92.615
904.451	91.1986	904.451	93.4245	904.451	91.0196	904.451	93.1753	904.451	91.0533	904.451	92.8622	904.451	91.9735	904.451	92.6434
904.933	91.2366	904.933	93.3769	904.933	91.0711	904.933	93.1516	904.933	91.0782	904.933	92.8641	904.933	91.984	904.933	92.6668
905.415	91.2757	905.415	93.3198	905.415	91.1258	905.415	93.1209	905.415	91.1056	905.415	92.8607	905.415	91.9967	905.415	92.6848
905.897	91.3148	905.897	93.2528	905.897	91.1802	905.897	93.083	905.897	91.133	905.897	92.8512	905.897	92.0096	905.897	92.6963
906.38	91.3551	906.38	93.1766	906.38	91.232	906.38	93.0387	906.38	91.1598	906.38	92.8356	906.38	92.0216	906.38	92.7017
906.862	91.3948	906.862	93.0917	906.862	91.2775	906.862	92.9873	906.862	91.1838	906.862	92.8131	906.862	92.0301	906.862	92.7006
907.344	91.4345	907.344	92.9995	907.344	91.316	907.344	92.9291	907.344	91.2051	907.344	92.7837	907.344	92.0343	907.344	92.6943
907.826	91.4716	907.826	92.9013	907.826	91.346	907.826	92.8633	907.826	91.2225	907.826	92.7469	907.826	92.0325	907.826	92.6827
908.308	91.506	908.308	92.7998	908.308	91.3693	908.308	92.791	908.308	91.2372	908.308	92.7038	908.308	92.0252	908.308	92.6675
908.79	91.5352	908.79	92.6973	908.79	91.3872	908.79	92.7127	908.79	91.2491	908.79	92.655	908.79	92.0125	908.79	92.649
909.272	91.5598	909.272	92.5974	909.272	91.4034	909.272	92.6312	909.272	91.2597	909.272	92.6029	909.272	91.996	909.272	92.6287
909.754	91.5786	909.754	92.503	909.754	91.42	909.754	92.549	909.754	91.2688	909.754	92.5491	909.754	91.9767	909.754	92.6068
910.236	91.5933	910.236	92.4174	910.236	91.4402	910.236	92.4698	910.236	91.2779	910.236	92.4963	910.236	91.9568	910.236	92.5842
910.718	91.604	910.718	92.3426	910.718	91.4644	910.718	92.3965	910.718	91.2862	910.718	92.4458	910.718	91.9371	910.718	92.5602
911.201	91.6137	911.201	92.2809	911.201	91.4936	911.201	92.3325	911.201	91.295	911.201	92.3996	911.201	91.92	911.201	92.5345
911.683	91.623	911.683	92.2326	911.683	91.5258	911.683	92.2797	911.683	91.3036	911.683	92.3579	911.683	91.9064	911.683	92.5057
912.165	91.635	912.165	92.1985	912.165	91.5603	912.165	92.2397	912.165	91.3136	912.165	92.3216	912.165	91.8983	912.165	92.4733
912.647	91.65	912.647	92.1775	912.647	91.5945	912.647	92.2125	912.647	91.3245	912.647	92.29	912.647	91.8966	912.647	92.4361
913.129	91.6707	913.129	92.1695	913.129	91.6279	913.129	92.1983	913.129	91.3379	913.129	92.2635	913.129	91.903	913.129	92.3951
913.611	91.6965	913.611	92.1735	913.611	91.6586	913.611	92.1953	913.611	91.3535	913.611	92.2414	913.611	91.9172	913.611	92.3508
914.093	91.7287	914.093	92.1896	914.093	91.6872	914.093	92.203	914.093	91.3729	914.093	92.2244	914.093	91.9397	914.093	92.3062
914.576	91.7655	914.576	92.2173	914.576	91.7132	914.576	92.2201	914.576	91.3953	914.576	92.2128	914.576	91.9692	914.576	92.2636
915.058	91.807	915.058	92.2575	915.058	91.7381	915.058	92.2465	915.058	91.422	915.058	92.2085	915.058	92.005	915.058	92.2276
915.54	91.8504	915.54	92.3103	915.54	91.762	915.54	92.2824	915.54	91.4518	915.54	92.213	915.54	92.0449	915.54	92.2013
916.022	91.8953	916.022	92.3764	916.022	91.7867	916.022	92.3288	916.022	91.4854	916.022	92.2288	916.022	92.0881	916.022	92.1886
916.504	91.9388	916.504	92.4549	916.504	91.8117	916.504	92.386	916.504	91.5209	916.504	92.2572	916.504	92.1322	916.504	92.1912
916.986	91.9806	916.986	92.5446	916.986	91.838	916.986	92.454	916.986	91.5577	916.986	92.2994	916.986	92.1766	916.986	92.2108
917.468	92.0182	917.468	92.6426	917.468	91.8638	917.468	92.531	917.468	91.5934	917.468	92.3541	917.468	92.2192	917.468	92.2459
917.95	92.0515	917.95	92.7453	917.95	91.8882	917.95	92.6145	917.95	91.6268	917.95	92.4188	917.95	92.2593	917.95	92.2946
918.432	92.0784	918.432	92.848	918.432	91.9081	918.432	92.7002	918.432	91.655	918.432	92.4894	918.432	92.2947	918.432	92.3527
918.915	92.0991	918.915	92.9468	918.915	91.9219	918.915	92.7843	918.915	91.6773	918.915	92.5615	918.915	92.325	918.915	92.416
919.397	92.1116	919.397	93.037	919.397	91.9266	919.397	92.8623	919.397	91.6917	919.397	92.6299	919.397	92.3483	919.397	92.4785
919.879	92.1168	919.879	93.1161	919.879	91.9218	919.879	92.9314	919.879	91.6983	919.879	92.6911	919.879	92.3642	919.879	92.5357
920.361	92.1134	920.361	93.1815	920.361	91.9066	920.361	92.9889	920.361	91.6962	920.361	92.7417	920.361	92.3717	920.361	92.5828
920.843	92.1032	920.843	93.2324	920.843	91.8832	920.843	93.0338	920.843	91.6866	920.843	92.7805	920.843	92.3709	920.843	92.6167
921.325	92.0859	921.325	93.2679	921.325	91.8524	921.325	93.0649	921.325	91.6688	921.325	92.8061	921.325	92.361	921.325	92.6349
921.807	92.0633	921.807	93.2885	921.807	91.817	921.807	93.082	921.807	91.6442	921.807	92.8185	921.807	92.3423	921.807	92.6373
922.289	92.0347	922.289	93.2938	922.289	91.7777	922.289	93.0841	922.289	91.6123	922.289	92.8171	922.289	92.3145	922.289	92.6239
922.771	92.0012	922.771	93.285	922.771	91.7359	922.771	93.0718	922.771	91.5743	922.771	92.8022	922.771	92.2782	922.771	92.5968
923.254	91.9612	923.254	93.2623	923.254	91.6903	923.254	93.0451	923.254	91.5295	923.254	92.7734	923.254	92.2333	923.254	92.5572
923.736	91.9151	923.736	93.2276	923.736	91.6407	923.736	93.0057	923.736	91.4793	923.736	92.7319	923.736	92.1813	923.736	92.5078
924.218	91.8613	924.218	93.182	924.218	91.5848	924.218	92.9552	924.218	91.423	924.218	92.6782	924.218	92.1226	924.218	92.4496
924.7	91.8008	924.7	93.1277	924.7	91.5223	924.7	92.8963	924.7	91.3621	924.7	92.6145	924.7	92.0592	924.7	92.3846
925.182	91.7331	925.182	93.066	925.182	91.4515	925.182	92.8309	925.182	91.2959	925.182	92.5425	925.182	91.9913	925.182	92.3129
925.664	91.6604	925.664	92.9986	925.664	91.3733	925.664	92.7611	925.664	91.226	925.664	92.4645	925.664	91.9204	925.664	92.2358
926.146	91.5832	926.146	92.9257	926.146	91.2874	926.146	92.6874	926.146	91.1518	926.146	92.3817	926.146	91.846	926.146	92.1529
926.628	91.504	926.628	92.8478	926.628	91.1959	926.628	92.6105	926.628	91.075	926.628	92.2956	926.628	91.7686	926.628	92.0651
927.111	91.423	927.111	92.7644	927.111	91.0994	927.111	92.5296	927.111	90.9952	927.111	92.2064	927.111	91.6873	927.111	91.9725
927.593	91.342	927.593	92.6761	927.593	91.0007	927.593	92.4451	927.593	90.914	927.593	92.1149	927.593	91.6027	927.593	91.8765
928.075	91.2603	928.075	92.5827	928.075	90.9004	928.075	92.3562	928.075	90.8307	928.075	92.0207	928.075	91.514	928.075	91.7771
928.557	91.1788	928.557	92.4853	928.557	90.8009	928.557	92.2633	928.557	90.746	928.557	91.9245	928.557	91.4223	928.557	91.6755
929.039	91.0957	929.039	92.3843	929.039	90.7022	929.039	92.1659	929.039	90.6583	929.039	91.8255	929.039	91.3274	929.039	91.5712
929.521	91.0118	929.521	92.2809	929.521	90.6055	929.521	92.0642	929.521	90.5674	929.521	91.724	929.521	91.2302	929.521	91.4649
930.003	90.9252	930.003	92.1749	930.003	90.5094	930.003	91.9572	930.003	90.4711	930.003	91.619	930.003	91.1302	930.003	91.3552
930.485	90.8367	930.485	92.0669	930.485	90.4144	930.485	91.8451	930.485	90.3696	930.485	91.5104	930.485	91.028	930.485	91.2428
930.967	90.7451	930.967	91.9557	930.967	90.3185	930.967	91.7273	930.967	90.2619	930.967	91.3973	930.967	90.9229	930.967	91.1265
931.45	90.652	931.45	91.8415	931.45	90.2218	931.45	91.6048	931.45	90.1498	931.45	91.28	931.45	90.8154	931.45	91.0076
931.932	90.5567	931.932	91.7233	931.932	90.1228	931.932	91.4778	931.932	90.0339	931.932	91.1583	931.932	90.7052	931.932	90.8856
932.414	90.4615	932.414	91.6016	932.414	90.022	932.414	91.3483	932.414	89.9173	932.414	91.0335	932.414	90.5934	932.414	90.762
932.896	90.3658	932.896	91.4758	932.896	89.9182	932.896	91.2167	932.896	89.801	932.896	90.9059	932.896	90.4799	932.896	90.6366
933.378	90.2721	933.378	91.3469	933.378	89.8126	933.378	91.0845	933.378	89.6875	933.378	90.7771	933.378	90.366	933.378	90.5107
933.86	90.1793	933.86	91.2146	933.86	89.7041	933.86	90.9513	933.86	89.5763	933.86	90.647	933.86	90.2516	933.86	90.3837
934.342	90.0889	934.342	91.0799	934.342	89.5944	934.342	90.8178	934.342	89.4684	934.342	90.5169	934.342	90.1375	934.342	90.2568
934.824	89.9992	934.824	90.9421	934.824	89.4828	934.824	90.6827	934.824	89.3618	934.824	90.3862	934.824	90.0227	934.824	90.1295
935.307	89.9108	935.307	90.8016	935.307	89.3712	935.307	90.5463	935.307	89.2563	935.307	90.2552	935.307	89.9074	935.307	90.0032
935.789	89.8212	935.789	90.6572	935.789	89.259	935.789	90.4071	935.789	89.1492	935.789	90.1222	935.789	89.7899	935.789	89.8769
936.271	89.7303	936.271	90.5082	936.271	89.1477	936.271	90.2647	936.271	89.0396	936.271	89.9865	936.271	89.6694	936.271	89.7508
936.753	89.6355	936.753	90.3522	936.753	89.0362	936.753	90.1169	936.753	88.9245	936.753	89.8455	936.753	89.5436	936.753	89.6222
937.235	89.537	937.235	90.1877	937.235	88.9249	937.235	89.9621	937.235	88.8032	937.235	89.6975	937.235	89.4117	937.235	89.4895
937.717	89.4326	937.717	90.0116	937.717	88.8111	937.717	89.7969	937.717	88.6732	937.717	89.5393	937.717	89.2713	937.717	89.3485
938.199	89.3232	938.199	89.8223	938.199	88.6946	938.199	89.6195	938.199	88.5348	938.199	89.3699	938.199	89.1224	938.199	89.1971
938.681	89.2072	938.681	89.6176	938.681	88.5722	938.681	89.4273	938.681	88.3873	938.681	89.1875	938.681	88.9639	938.681	89.0321
939.163	89.0862	939.163	89.3972	939.163	88.4438	939.163	89.22	939.163	88.233	939.163	88.9928	939.163	88.7974	939.163	88.8538
939.646	88.9591	939.646	89.16	939.646	88.3074	939.646	88.9971	939.646	88.0728	939.646	88.7857	939.646	88.6234	939.646	88.6621
940.128	88.8281	940.128	88.9073	940.128	88.1643	940.128	88.7602	940.128	87.9102	940.128	88.5685	940.128	88.4453	940.128	88.4604
940.61	88.6928	940.61	88.639	940.61	88.0146	940.61	88.5101	940.61	87.7467	940.61	88.3421	940.61	88.2652	940.61	88.251
941.092	88.5562	941.092	88.3567	941.092	87.8613	941.092	88.2489	941.092	87.5855	941.092	88.109	941.092	88.0873	941.092	88.0384
941.574	88.4185	941.574	88.0605	941.574	87.7062	941.574	87.9771	941.574	87.4269	941.574	87.8702	941.574	87.9144	941.574	87.8252
942.056	88.2834	942.056	87.7523	942.056	87.5544	942.056	87.697	942.056	87.2733	942.056	87.6285	942.056	87.7514	942.056	87.6154
942.538	88.1513	942.538	87.4325	942.538	87.4082	942.538	87.4091	942.538	87.1244	942.538	87.3851	942.538	87.6009	942.538	87.4104
943.02	88.0257	943.02	87.1031	943.02	87.2725	943.02	87.116	943.02	86.9824	943.02	87.1429	943.02	87.4667	943.02	87.2131
943.503	87.9059	943.503	86.7642	943.503	87.1486	943.503	86.8182	943.503	86.847	943.503	86.9026	943.503	87.3498	943.503	87.0235
943.985	87.7936	943.985	86.4169	943.985	87.0386	943.985	86.5174	943.985	86.7204	943.985	86.6656	943.985	87.2513	943.985	86.8426
944.467	87.6863	944.467	86.0595	944.467	86.9405	944.467	86.2124	944.467	86.6023	944.467	86.4302	944.467	87.1685	944.467	86.6683
944.949	87.5839	944.949	85.691	944.949	86.8527	944.949	85.9022	944.949	86.4943	944.949	86.1947	944.949	87.0991	944.949	86.4996
945.431	87.4831	945.431	85.3082	945.431	86.7703	945.431	85.5832	945.431	86.395	945.431	85.955	945.431	87.0384	945.431	86.3328
945.913	87.3838	945.913	84.9095	945.913	86.6901	945.913	85.2525	945.913	86.3044	945.913	85.7079	945.913	86.9825	945.913	86.1659
946.395	87.2831	946.395	84.4924	946.395	86.607	946.395	84.9066	946.395	86.2195	946.395	85.4495	946.395	86.9266	946.395	85.9947
946.877	87.1816	946.877	84.0576	946.877	86.5193	946.877	84.5447	946.877	86.1388	946.877	85.1787	946.877	86.8684	946.877	85.8177
947.359	87.077	947.359	83.6056	947.359	86.4241	947.359	84.1663	947.359	86.0578	947.359	84.8944	947.359	86.8044	947.359	85.6318
947.842	86.9705	947.842	83.1401	947.842	86.3221	947.842	83.7742	947.842	85.9741	947.842	84.5984	947.842	86.7339	947.842	85.4366
948.324	86.8599	948.324	82.6643	948.324	86.2124	948.324	83.3712	948.324	85.8834	948.324	84.2917	948.324	86.6548	948.324	85.23
948.806	86.7467	948.806	82.1847	948.806	86.0975	948.806	82.9629	948.806	85.7845	948.806	83.9781	948.806	86.5672	948.806	85.0127
949.288	86.6294	949.288	81.7069	949.288	85.9775	949.288	82.5541	949.288	85.6751	949.288	83.6599	949.288	86.47	949.288	84.7844
949.77	86.5102	949.77	81.2399	949.77	85.8554	949.77	82.1521	949.77	85.5569	949.77	83.3419	949.77	86.3643	949.77	84.5478
950.252	86.3889	950.252	80.793	950.252	85.7321	950.252	81.7642	950.252	85.4305	950.252	83.0285	950.252	86.2503	950.252	84.305
950.734	86.2683	950.734	80.3783	950.734	85.6107	950.734	81.3998	950.734	85.3001	950.734	82.7262	950.734	86.1305	950.734	84.0611
951.216	86.1483	951.216	80.0062	951.216	85.4917	951.216	81.067	951.216	85.1674	951.216	82.4406	951.216	86.0063	951.216	83.8194
951.698	86.0317	951.698	79.6886	951.698	85.3776	951.698	80.7755	951.698	85.0366	951.698	82.1787	951.698	85.8808	951.698	83.5857
952.181	85.9173	952.181	79.4326	952.181	85.2676	952.181	80.5312	952.181	84.9083	952.181	81.9446	952.181	85.7552	952.181	83.3621
952.663	85.8072	952.663	79.2446	952.663	85.1629	952.663	80.3393	952.663	84.7846	952.663	81.7428	952.663	85.6318	952.663	83.1523
953.145	85.7003	953.145	79.1253	953.145	85.0614	953.145	80.2007	953.145	84.6648	953.145	81.574	953.145	85.5108	953.145	82.9564
953.627	85.5991	953.627	79.0746	953.627	84.9638	953.627	80.1154	953.627	84.5501	953.627	81.4397	953.627	85.3934	953.627	82.7763
954.109	85.5034	954.109	79.0879	954.109	84.8682	954.109	80.0797	954.109	84.4395	954.109	81.3379	954.109	85.2791	954.109	82.6109
954.591	85.4166	954.591	79.1598	954.591	84.776	954.591	80.0892	954.591	84.335	954.591	81.2676	954.591	85.1686	954.591	82.4613
955.073	85.3384	955.073	79.2818	955.073	84.6865	955.073	80.1373	955.073	84.2356	955.073	81.225	955.073	85.0608	955.073	82.3261
955.555	85.2711	955.555	79.4442	955.555	84.602	955.555	80.2171	955.555	84.1431	955.555	81.2065	955.555	84.9562	955.555	82.205
956.038	85.2124	956.038	79.6345	956.038	84.5225	956.038	80.3192	956.038	84.0561	956.038	81.2058	956.038	84.853	956.038	82.0947
956.52	85.1629	956.52	79.8417	956.52	84.45	956.52	80.4359	956.52	83.9752	956.52	81.2172	956.52	84.7512	956.52	81.9934
957.002	85.1188	957.002	80.053	957.002	84.3841	957.002	80.5579	957.002	83.8981	957.002	81.2334	957.002	84.6495	957.002	81.8966
957.484	85.0798	957.484	80.2596	957.484	84.3261	957.484	80.6784	957.484	83.825	957.484	81.2494	957.484	84.5482	957.484	81.8022
957.966	85.0427	957.966	80.4534	957.966	84.2743	957.966	80.7913	957.966	83.7537	957.966	81.2603	957.966	84.4469	957.966	81.707
958.448	85.0079	958.448	80.6304	958.448	84.2288	958.448	80.8931	958.448	83.6851	958.448	81.264	958.448	84.3472	958.448	81.611
958.93	84.9729	958.93	80.7875	958.93	84.1868	958.93	80.9806	958.93	83.618	958.93	81.2588	958.93	84.2488	958.93	81.5132
959.412	84.9385	959.412	80.9243	959.412	84.1476	959.412	81.0531	959.412	83.5534	959.412	81.2449	959.412	84.1533	959.412	81.415
959.894	84.9021	959.894	81.0399	959.894	84.1077	959.894	81.1094	959.894	83.4903	959.894	81.2221	959.894	84.0598	959.894	81.3159
960.377	84.8643	960.377	81.1354	960.377	84.0666	960.377	81.1502	960.377	83.4298	960.377	81.1911	960.377	83.9689	960.377	81.2173
960.859	84.8228	960.859	81.211	960.859	84.0221	960.859	81.1754	960.859	83.3704	960.859	81.1518	960.859	83.8791	960.859	81.1184
961.341	84.7793	961.341	81.2689	961.341	83.9755	961.341	81.1874	961.341	83.3133	961.341	81.1058	961.341	83.7905	961.341	81.0204
961.823	84.7329	961.823	81.3107	961.823	83.9266	961.823	81.1877	961.823	83.2576	961.823	81.0537	961.823	83.7023	961.823	80.9231
962.305	84.687	962.305	81.34	962.305	83.8785	962.305	81.1798	962.305	83.2048	962.305	80.9984	962.305	83.6159	962.305	80.8286
962.787	84.6422	962.787	81.3593	962.787	83.8324	962.787	81.166	962.787	83.1543	962.787	80.9418	962.787	83.5315	962.787	80.7374
963.269	84.6026	963.269	81.3716	963.269	83.7917	963.269	81.1492	963.269	83.1083	963.269	80.8865	963.269	83.4514	963.269	80.6518
963.751	84.5684	963.751	81.3777	963.751	83.7575	963.751	81.1298	963.751	83.0666	963.751	80.8334	963.751	83.3766	963.751	80.5717
964.234	84.5431	964.234	81.3788	964.234	83.7328	964.234	81.1086	964.234	83.0319	964.234	80.7836	964.234	83.3103	964.234	80.4984
964.716	84.5265	964.716	81.374	964.716	83.7179	964.716	81.0848	964.716	83.0046	964.716	80.7364	964.716	83.2537	964.716	80.4304
965.198	84.5217	965.198	81.3636	965.198	83.7155	965.198	81.0589	965.198	82.9882	965.198	80.692	965.198	83.2103	965.198	80.3682
965.68	84.5281	965.68	81.3472	965.68	83.7255	965.68	81.0309	965.68	82.9835	965.68	80.6499	965.68	83.1817	965.68	80.3107
966.162	84.5484	966.162	81.3263	966.162	83.7499	966.162	81.0031	966.162	82.9936	966.162	80.6113	966.162	83.1713	966.162	80.2588
966.644	84.5816	966.644	81.3018	966.644	83.7874	966.644	80.9764	966.644	83.0184	966.644	80.5765	966.644	83.1797	966.644	80.2125
967.126	84.6291	967.126	81.2759	967.126	83.8384	967.126	80.9533	967.126	83.0593	967.126	80.5474	967.126	83.2087	967.126	80.1741
967.608	84.688	967.608	81.2489	967.608	83.9007	967.608	80.9337	967.608	83.1145	967.608	80.5238	967.608	83.2576	967.608	80.144
968.091	84.7588	968.091	81.2216	968.091	83.9742	968.091	80.9176	968.091	83.1843	968.091	80.5066	968.091	83.3268	968.091	80.125
968.573	84.8381	968.573	81.1929	968.573	84.0572	968.573	80.9029	968.573	83.2666	968.573	80.4948	968.573	83.4148	968.573	80.1178
969.055	84.9269	969.055	81.1625	969.055	84.1511	969.055	80.8889	969.055	83.3626	969.055	80.4886	969.055	83.5223	969.055	80.1251
969.537	85.0233	969.537	81.1288	969.537	84.2559	969.537	80.8734	969.537	83.4712	969.537	80.4874	969.537	83.6482	969.537	80.1472
970.019	85.1298	970.019	81.0919	970.019	84.3745	970.019	80.8569	970.019	83.5941	970.019	80.4919	970.019	83.793	970.019	80.1859
970.501	85.2453	970.501	81.0509	970.501	84.5069	970.501	80.8387	970.501	83.7301	970.501	80.5019	970.501	83.955	970.501	80.2401
970.983	85.3719	970.983	81.006	970.983	84.654	970.983	80.8198	970.983	83.8794	970.983	80.5184	970.983	84.1335	970.983	80.3093
971.465	85.5076	971.465	80.9561	971.465	84.8134	971.465	80.7998	971.465	84.0391	971.465	80.5407	971.465	84.325	971.465	80.3906
971.947	85.6524	971.947	80.9015	971.947	84.983	971.947	80.779	971.947	84.2079	971.947	80.569	971.947	84.5274	971.947	80.4824
972.429	85.8026	972.429	80.8412	972.429	85.1574	972.429	80.7565	972.429	84.382	972.429	80.6021	972.429	84.7365	972.429	80.5817
972.912	85.9573	972.912	80.7764	972.912	85.3336	972.912	80.7332	972.912	84.5604	972.912	80.6407	972.912	84.9507	972.912	80.688
973.394	86.1125	973.394	80.7079	973.394	85.5066	973.394	80.7099	973.394	84.7404	973.394	80.6844	973.394	85.1669	973.394	80.8001
973.876	86.2677	973.876	80.6394	973.876	85.6745	973.876	80.6897	973.876	84.9219	973.876	80.735	973.876	85.3843	973.876	80.9195
974.358	86.4195	974.358	80.5739	974.358	85.8351	974.358	80.6757	974.358	85.103	974.358	80.7933	974.358	85.6009	974.358	81.0459
974.84	86.5682	974.84	80.5163	974.84	85.9892	974.84	80.672	974.84	85.284	974.84	80.8611	974.84	85.8158	974.84	81.1808
975.322	86.711	975.322	80.47	975.322	86.1368	975.322	80.6809	975.322	85.4624	975.322	80.9385	975.322	86.0268	975.322	81.3232
975.804	86.8484	975.804	80.4391	975.804	86.2804	975.804	80.7043	975.804	85.638	975.804	81.0257	975.804	86.2328	975.804	81.4729
976.286	86.978	976.286	80.4256	976.286	86.4206	976.286	80.7416	976.286	85.8084	976.286	81.1214	976.286	86.4317	976.286	81.6275
976.769	87.101	976.769	80.4319	976.769	86.5594	976.769	80.7923	976.769	85.9733	976.769	81.2249	976.769	86.623	976.769	81.7856
977.251	87.2162	977.251	80.4584	977.251	86.6962	977.251	80.8542	977.251	86.1309	977.251	81.334	977.251	86.805	977.251	81.9437
977.733	87.3256	977.733	80.506	977.733	86.8314	977.733	80.9266	977.733	86.2816	977.733	81.4479	977.733	86.978	977.733	82.0992
978.215	87.429	978.215	80.573	978.215	86.9622	978.215	81.0078	978.215	86.4236	978.215	81.5643	978.215	87.1406	978.215	82.2474
978.697	87.5286	978.697	80.6577	978.697	87.0874	978.697	81.0978	978.697	86.5571	978.697	81.6816	978.697	87.293	978.697	82.3849
979.179	87.6238	979.179	80.7564	979.179	87.2036	979.179	81.1949	979.179	86.6801	979.179	81.7966	979.179	87.4332	979.179	82.5065
979.661	87.716	979.661	80.8654	979.661	87.3093	979.661	81.2984	979.661	86.7926	979.661	81.9071	979.661	87.5608	979.661	82.6095
980.143	87.803	980.143	80.9803	980.143	87.4023	980.143	81.4059	980.143	86.8928	980.143	82.0101	980.143	87.6738	980.143	82.6908
980.625	87.8853	980.625	81.0988	980.625	87.4829	980.625	81.5158	980.625	86.9813	980.625	82.1041	980.625	87.772	980.625	82.7509
981.108	87.9602	981.108	81.2186	981.108	87.5506	981.108	81.6256	981.108	87.0574	981.108	82.1879	981.108	87.8542	981.108	82.7908
981.59	88.028	981.59	81.3401	981.59	87.6073	981.59	81.7342	981.59	87.123	981.59	82.2624	981.59	87.9214	981.59	82.8141
982.072	88.0866	982.072	81.4638	982.072	87.6536	982.072	81.8404	982.072	87.1785	982.072	82.3286	982.072	87.9738	982.072	82.8244
982.554	88.1372	982.554	81.592	982.554	87.692	982.554	81.9448	982.554	87.2264	982.554	82.3892	982.554	88.0137	982.554	82.8269
983.036	88.1788	983.036	81.7261	983.036	87.7232	983.036	82.0481	983.036	87.2669	983.036	82.4466	983.036	88.0424	983.036	82.825
983.518	88.2138	983.518	81.8683	983.518	87.7499	983.518	82.1533	983.518	87.3022	983.518	82.5046	983.518	88.063	983.518	82.8239
984	88.2421	984	82.0199	984	87.773	984	82.2631	984	87.3325	984	82.5666	984	88.0778	984	82.8276
984.482	88.2667	984.482	82.1829	984.482	87.7954	984.482	82.3825	984.482	87.3599	984.482	82.6377	984.482	88.0905	984.482	82.8422
984.965	88.2888	984.965	82.3587	984.965	87.8185	984.965	82.5159	984.965	87.3848	984.965	82.7231	984.965	88.104	984.965	82.8732
985.447	88.3123	985.447	82.5499	985.447	87.8456	985.447	82.6689	985.447	87.4099	985.447	82.8291	985.447	88.1223	985.447	82.9282
985.929	88.3384	985.929	82.7579	985.929	87.8775	985.929	82.8451	985.929	87.4363	985.929	82.9606	985.929	88.1479	985.929	83.0129
986.411	88.3712	986.411	82.9852	986.411	87.9165	986.411	83.0477	986.411	87.4668	986.411	83.1224	986.411	88.1842	986.411	83.1333
986.893	88.4113	986.893	83.2322	986.893	87.962	986.893	83.2771	986.893	87.5022	986.893	83.3161	986.893	88.232	986.893	83.2918
987.375	88.4609	987.375	83.4998	987.375	88.0145	987.375	83.5325	987.375	87.5448	987.375	83.5418	987.375	88.293	987.375	83.4895
987.857	88.5185	987.857	83.787	987.857	88.0722	987.857	83.8105	987.857	87.5942	987.857	83.796	987.857	88.3662	987.857	83.7229
988.339	88.5843	988.339	84.0926	988.339	88.1348	988.339	84.1079	988.339	87.6516	988.339	84.0748	988.339	88.4511	988.339	83.9879
988.822	88.6546	988.822	84.4135	988.822	88.2003	988.822	84.4199	988.822	87.7152	988.822	84.372	988.822	88.5452	988.822	84.2774
989.304	88.7281	989.304	84.7463	989.304	88.2686	989.304	84.7424	989.304	87.7846	989.304	84.6817	989.304	88.6459	989.304	84.584
989.786	88.8007	989.786	85.0859	989.786	88.3377	989.786	85.0707	989.786	87.8568	989.786	84.9977	989.786	88.7491	989.786	84.8995
990.268	88.8712	990.268	85.4273	990.268	88.4077	990.268	85.4005	990.268	87.9304	990.268	85.3149	990.268	88.8513	990.268	85.2167
990.75	88.9358	990.75	85.7644	990.75	88.4758	990.75	85.7267	990.75	88.0014	990.75	85.6277	990.75	88.9474	990.75	85.5283
991.232	88.9944	991.232	86.0925	991.232	88.5412	991.232	86.0451	991.232	88.0681	991.232	85.9322	991.232	89.034	991.232	85.8294
991.714	89.0444	991.714	86.4068	991.714	88.6003	991.714	86.3508	991.714	88.127	991.714	86.2239	991.714	89.1071	991.714	86.1154
992.196	89.0862	992.196	86.7048	992.196	88.6513	992.196	86.6402	992.196	88.1771	992.196	86.4999	992.196	89.165	992.196	86.3841
992.678	89.1181	992.678	86.9843	992.678	88.6905	992.678	86.9103	992.678	88.2161	992.678	86.7574	992.678	89.206	992.678	86.6335
993.16	89.1412	993.16	87.245	993.16	88.7166	993.16	87.1599	993.16	88.2441	993.16	86.9948	993.16	89.2307	993.16	86.863
993.643	89.1544	993.643	87.4864	993.643	88.7273	993.643	87.388	993.643	88.2599	993.643	87.2111	993.643	89.2392	993.643	87.0717
994.125	89.1594	994.125	87.7091	994.125	88.7233	994.125	87.5953	994.125	88.2642	994.125	87.4066	994.125	89.2332	994.125	87.2595
994.607	89.1556	994.607	87.9129	994.607	88.7045	994.607	87.7821	994.607	88.2562	994.607	87.5814	994.607	89.2134	994.607	87.4257
995.089	89.1448	995.089	88.0985	995.089	88.6737	995.089	87.9498	995.089	88.2373	995.089	87.7372	995.089	89.1817	995.089	87.5707
995.571	89.1264	995.571	88.2658	995.571	88.6326	995.571	88.0987	995.571	88.2074	995.571	87.8745	995.571	89.1386	995.571	87.6944
996.053	89.1021	996.053	88.4157	996.053	88.5849	996.053	88.2302	996.053	88.1687	996.053	87.9949	996.053	89.0862	996.053	87.7984
996.535	89.0708	996.535	88.5486	996.535	88.5326	996.535	88.345	996.535	88.1219	996.535	88.0987	996.535	89.0252	996.535	87.8837
997.018	89.0339	997.018	88.6658	997.018	88.4784	997.018	88.4447	997.018	88.07	997.018	88.1869	997.018	88.9577	997.018	87.9527
997.5	88.9904	997.5	88.7681	997.5	88.4228	997.5	88.5302	997.5	88.0136	997.5	88.2595	997.5	88.8845	997.5	88.0067
997.982	88.9422	997.982	88.8565	997.982	88.3671	997.982	88.6027	997.982	87.9551	997.982	88.3172	997.982	88.8073	997.982	88.0477
998.464	88.8887	998.464	88.9313	998.464	88.3097	998.464	88.6624	998.464	87.8939	998.464	88.3599	998.464	88.7263	998.464	88.0756
998.946	88.8324	998.946	88.9932	998.946	88.2509	998.946	88.7095	998.946	87.8307	998.946	88.3885	998.946	88.6425	998.946	88.0911
999.428	88.7734	999.428	89.042	999.428	88.1889	999.428	88.7431	999.428	87.764	999.428	88.4035	999.428	88.5558	999.428	88.0933
999.91	88.7145	999.91	89.0788	999.91	88.1241	999.91	88.7635	999.91	87.6943	999.91	88.4064	999.91	88.4675	999.91	88.0827
1000.39	88.6555	1000.39	89.1042	1000.39	88.0558	1000.39	88.7707	1000.39	87.6206	1000.39	88.3984	1000.39	88.3782	1000.39	88.0596
1000.87	88.5987	1000.87	89.1202	1000.87	87.9855	1000.87	88.7668	1000.87	87.545	1000.87	88.3822	1000.87	88.2903	1000.87	88.0264
1001.36	88.5427	1001.36	89.1283	1001.36	87.913	1001.36	88.754	1001.36	87.4679	1001.36	88.3595	1001.36	88.205	1001.36	87.9852
1001.84	88.4884	1001.84	89.1309	1001.84	87.8403	1001.84	88.7361	1001.84	87.3923	1001.84	88.3332	1001.84	88.1249	1001.84	87.9401
1002.32	88.4335	1002.32	89.1293	1002.32	87.7669	1002.32	88.7161	1002.32	87.3186	1002.32	88.305	1002.32	88.0506	1002.32	87.8935
1002.8	88.3777	1002.8	89.1248	1002.8	87.6942	1002.8	88.697	1002.8	87.2486	1002.8	88.2769	1002.8	87.9835	1002.8	87.8487
1003.28	88.3181	1003.28	89.1176	1003.28	87.6211	1003.28	88.6802	1003.28	87.181	1003.28	88.2499	1003.28	87.923	1003.28	87.8066
1003.77	88.2548	1003.77	89.1085	1003.77	87.5486	1003.77	88.6667	1003.77	87.1157	1003.77	88.2254	1003.77	87.8692	1003.77	87.7689
1004.25	88.1852	1004.25	89.0972	1004.25	87.4752	1004.25	88.6558	1004.25	87.0502	1004.25	88.2035	1004.25	87.8208	1004.25	87.735
1004.73	88.1101	1004.73	89.0841	1004.73	87.4014	1004.73	88.6472	1004.73	86.9838	1004.73	88.1848	1004.73	87.7773	1004.73	87.7055
1005.21	88.0276	1005.21	89.0692	1005.21	87.3251	1005.21	88.6396	1005.21	86.9145	1005.21	88.1686	1005.21	87.7369	1005.21	87.6796
1005.7	87.9391	1005.7	89.0526	1005.7	87.2459	1005.7	88.6321	1005.7	86.8426	1005.7	88.1547	1005.7	87.6984	1005.7	87.6575
1006.18	87.8433	1006.18	89.0337	1006.18	87.1608	1006.18	88.6229	1006.18	86.7666	1006.18	88.1412	1006.18	87.6594	1006.18	87.6381
1006.66	87.7415	1006.66	89.0118	1006.66	87.0692	1006.66	88.6104	1006.66	86.6878	1006.66	88.1269	1006.66	87.6186	1006.66	87.6211
1007.14	87.6325	1007.14	88.9856	1007.14	86.9684	1007.14	88.5923	1007.14	86.605	1007.14	88.1095	1007.14	87.5737	1007.14	87.6048
1007.62	87.5177	1007.62	88.9542	1007.62	86.8588	1007.62	88.5672	1007.62	86.5192	1007.62	88.0879	1007.62	87.5241	1007.62	87.5887
1008.11	87.3957	1008.11	88.9166	1008.11	86.7394	1008.11	88.5336	1008.11	86.4291	1008.11	88.0607	1008.11	87.4689	1008.11	87.5712
1008.59	87.2677	1008.59	88.8728	1008.59	86.6123	1008.59	88.4918	1008.59	86.3354	1008.59	88.0284	1008.59	87.4092	1008.59	87.5521
1009.07	87.132	1009.07	88.8225	1009.07	86.4777	1009.07	88.4425	1009.07	86.2365	1009.07	87.9912	1009.07	87.3451	1009.07	87.5309
1009.55	86.9896	1009.55	88.7664	1009.55	86.3381	1009.55	88.3878	1009.55	86.1331	1009.55	87.9507	1009.55	87.278	1009.55	87.5087
1010.03	86.8386	1010.03	88.7041	1010.03	86.1932	1010.03	88.3293	1010.03	86.024	1010.03	87.9081	1010.03	87.2076	1010.03	87.4856
1010.52	86.6804	1010.52	88.6365	1010.52	86.0449	1010.52	88.2696	1010.52	85.9102	1010.52	87.8652	1010.52	87.1346	1010.52	87.4635
1011	86.5136	1011	88.5631	1011	85.8921	1011	88.2095	1011	85.791	1011	87.8229	1011	87.0582	1011	87.4428
1011.48	86.3406	1011.48	88.4853	1011.48	85.7365	1011.48	88.1508	1011.48	85.668	1011.48	87.7828	1011.48	86.9792	1011.48	87.4255
1011.96	86.1612	1011.96	88.4038	1011.96	85.5773	1011.96	88.0938	1011.96	85.5411	1011.96	87.7455	1011.96	86.8978	1011.96	87.4119
1012.45	85.9786	1012.45	88.3213	1012.45	85.4165	1012.45	88.04	1012.45	85.4124	1012.45	87.7125	1012.45	86.8162	1012.45	87.4038
1012.93	85.7932	1012.93	88.2398	1012.93	85.2536	1012.93	87.9898	1012.93	85.2818	1012.93	87.6838	1012.93	86.7355	1012.93	87.4011
1013.41	85.6083	1013.41	88.1625	1013.41	85.0902	1013.41	87.9446	1013.41	85.1517	1013.41	87.6603	1013.41	86.6583	1013.41	87.4048
1013.89	85.4238	1013.89	88.0906	1013.89	84.9253	1013.89	87.9044	1013.89	85.0219	1013.89	87.6414	1013.89	86.5849	1013.89	87.4139
1014.37	85.2429	1014.37	88.0257	1014.37	84.7604	1014.37	87.8691	1014.37	84.8946	1014.37	87.6267	1014.37	86.5164	1014.37	87.4283
1014.86	85.0653	1014.86	87.9673	1014.86	84.5948	1014.86	87.8375	1014.86	84.7701	1014.86	87.6153	1014.86	86.4514	1014.86	87.4459
1015.34	84.8944	1015.34	87.9155	1015.34	84.4309	1015.34	87.8088	1015.34	84.6507	1015.34	87.6068	1015.34	86.3898	1015.34	87.4658
1015.82	84.73	1015.82	87.8692	1015.82	84.2698	1015.82	87.7813	1015.82	84.5365	1015.82	87.6008	1015.82	86.3301	1015.82	87.4861
1016.3	84.5748	1016.3	87.8284	1016.3	84.1152	1016.3	87.7553	1016.3	84.4294	1016.3	87.5976	1016.3	86.2729	1016.3	87.5064
1016.78	84.427	1016.78	87.7926	1016.78	83.9681	1016.78	87.7304	1016.78	84.3286	1016.78	87.597	1016.78	86.218	1016.78	87.5255
1017.27	84.2869	1017.27	87.7621	1017.27	83.8307	1017.27	87.7083	1017.27	84.2343	1017.27	87.5999	1017.27	86.1668	1017.27	87.544
1017.75	84.1502	1017.75	87.7359	1017.75	83.701	1017.75	87.6895	1017.75	84.1443	1017.75	87.6054	1017.75	86.1198	1017.75	87.5614
1018.23	84.0149	1018.23	87.7137	1018.23	83.5778	1018.23	87.6755	1018.23	84.0579	1018.23	87.6137	1018.23	86.0782	1018.23	87.5786
1018.71	83.8756	1018.71	87.6938	1018.71	83.4556	1018.71	87.666	1018.71	83.9725	1018.71	87.6234	1018.71	86.0416	1018.71	87.5953
1019.2	83.7307	1019.2	87.6755	1019.2	83.3315	1019.2	87.6611	1019.2	83.8884	1019.2	87.6342	1019.2	86.0102	1019.2	87.6121
1019.68	83.576	1019.68	87.6574	1019.68	83.2	1019.68	87.6593	1019.68	83.8037	1019.68	87.6451	1019.68	85.9822	1019.68	87.6285
1020.16	83.4111	1020.16	87.6398	1020.16	83.0586	1020.16	87.6599	1020.16	83.7193	1020.16	87.6559	1020.16	85.9565	1020.16	87.6449
1020.64	83.2322	1020.64	87.6223	1020.64	82.9028	1020.64	87.6609	1020.64	83.6332	1020.64	87.6655	1020.64	85.93	1020.64	87.6605
1021.12	83.0387	1021.12	87.6053	1021.12	82.7309	1021.12	87.6614	1021.12	83.545	1021.12	87.6736	1021.12	85.9006	1021.12	87.6754
1021.61	82.8252	1021.61	87.5877	1021.61	82.5381	1021.61	87.6591	1021.61	83.4506	1021.61	87.6782	1021.61	85.864	1021.61	87.6882
1022.09	82.5898	1022.09	87.5685	1022.09	82.3224	1022.09	87.6526	1022.09	83.3478	1022.09	87.678	1022.09	85.818	1022.09	87.6987
1022.57	82.3263	1022.57	87.5445	1022.57	82.0789	1022.57	87.6389	1022.57	83.2318	1022.57	87.6706	1022.57	85.7589	1022.57	87.7047
1023.05	82.0327	1023.05	87.5129	1023.05	81.8061	1023.05	87.616	1023.05	83.1002	1023.05	87.6547	1023.05	85.6859	1023.05	87.7054
1023.53	81.7043	1023.53	87.47	1023.53	81.5004	1023.53	87.5812	1023.53	82.9489	1023.53	87.6284	1023.53	85.5977	1023.53	87.6985
1024.02	81.341	1024.02	87.4131	1024.02	81.1621	1024.02	87.5331	1024.02	82.777	1024.02	87.5912	1024.02	85.4956	1024.02	87.6831
1024.5	80.9395	1024.5	87.3394	1024.5	80.7892	1024.5	87.4695	1024.5	82.582	1024.5	87.5421	1024.5	85.3803	1024.5	87.6572
1024.98	80.5007	1024.98	87.2477	1024.98	80.3825	1024.98	87.3896	1024.98	82.3641	1024.98	87.4807	1024.98	85.2538	1024.98	87.6204
1025.46	80.0225	1025.46	87.1355	1025.46	79.9404	1025.46	87.2916	1025.46	82.1218	1025.46	87.4055	1025.46	85.1164	1025.46	87.5711
1025.94	79.5072	1025.94	87.0015	1025.94	79.4641	1025.94	87.1744	1025.94	81.8566	1025.94	87.3156	1025.94	84.9695	1025.94	87.5092
1026.43	78.9556	1026.43	86.8423	1026.43	78.9532	1026.43	87.0355	1026.43	81.5687	1026.43	87.2089	1026.43	84.8125	1026.43	87.4337
1026.91	78.3755	1026.91	86.6556	1026.91	78.4126	1026.91	86.8733	1026.91	81.2629	1026.91	87.0843	1026.91	84.6469	1026.91	87.3448
1027.39	77.7746	1027.39	86.4376	1027.39	77.8478	1027.39	86.6852	1027.39	80.9427	1027.39	86.9402	1027.39	84.4729	1027.39	87.2417
1027.87	77.1677	1027.87	86.1859	1027.87	77.2701	1027.87	86.4699	1027.87	80.6158	1027.87	86.7764	1027.87	84.2937	1027.87	87.1248
1028.36	76.5695	1028.36	85.8974	1028.36	76.6927	1028.36	86.2253	1028.36	80.2885	1028.36	86.5918	1028.36	84.1119	1028.36	86.9932
1028.84	75.9988	1028.84	85.5708	1028.84	76.1326	1028.84	85.9506	1028.84	79.9694	1028.84	86.386	1028.84	83.9325	1028.84	86.8472
1029.32	75.4707	1029.32	85.2042	1029.32	75.6054	1029.32	85.644	1029.32	79.6644	1029.32	86.1575	1029.32	83.7588	1029.32	86.6853
1029.8	75.0022	1029.8	84.7972	1029.8	75.1293	1029.8	85.3047	1029.8	79.3816	1029.8	85.9049	1029.8	83.5962	1029.8	86.5074
1030.28	74.6048	1030.28	84.3487	1030.28	74.7186	1030.28	84.9306	1030.28	79.1263	1030.28	85.6257	1030.28	83.4482	1030.28	86.3115
1030.77	74.2916	1030.77	83.8594	1030.77	74.3883	1030.77	84.5215	1030.77	78.9064	1030.77	85.3188	1030.77	83.3196	1030.77	86.0976
1031.25	74.0697	1031.25	83.3296	1031.25	74.1485	1031.25	84.077	1031.25	78.7278	1031.25	84.9831	1031.25	83.2135	1031.25	85.8643
1031.73	73.9475	1031.73	82.7619	1031.73	74.0083	1031.73	83.5987	1031.73	78.5978	1031.73	84.6192	1031.73	83.1343	1031.73	85.6124
1032.21	73.9261	1032.21	82.1586	1032.21	73.9698	1032.21	83.0888	1032.21	78.5205	1032.21	84.2279	1032.21	83.0835	1032.21	85.3414
1032.69	74.0054	1032.69	81.5249	1032.69	74.0319	1032.69	82.5516	1032.69	78.4992	1032.69	83.8119	1032.69	83.0633	1032.69	85.0528
1033.18	74.1783	1033.18	80.865	1033.18	74.187	1033.18	81.991	1033.18	78.5326	1033.18	83.373	1033.18	83.0728	1033.18	84.7464
1033.66	74.4374	1033.66	80.1865	1033.66	74.4263	1033.66	81.4131	1033.66	78.6187	1033.66	82.915	1033.66	83.1113	1033.66	84.4236
1034.14	74.7698	1034.14	79.4973	1034.14	74.7371	1034.14	80.8238	1034.14	78.7512	1034.14	82.4419	1034.14	83.1754	1034.14	84.085
1034.62	75.1667	1034.62	78.8088	1034.62	75.1097	1034.62	80.2315	1034.62	78.9258	1034.62	81.9602	1034.62	83.2633	1034.62	83.7331
1035.11	75.6158	1035.11	78.1339	1035.11	75.5332	1035.11	79.6458	1035.11	79.1351	1035.11	81.4777	1035.11	83.371	1035.11	83.3703
1035.59	76.1086	1035.59	77.4901	1035.59	75.9994	1035.59	79.0801	1035.59	79.374	1035.59	81.0061	1035.59	83.4962	1035.59	83.0025
1036.07	76.634	1036.07	76.8933	1036.07	76.4985	1036.07	78.5472	1036.07	79.6354	1036.07	80.5563	1036.07	83.635	1036.07	82.6351
1036.55	77.1831	1036.55	76.3618	1036.55	77.0221	1036.55	78.0629	1036.55	79.9138	1036.55	80.1416	1036.55	83.7842	1036.55	82.2775
1037.03	77.7436	1037.03	75.9108	1037.03	77.5588	1037.03	77.6413	1037.03	80.2015	1037.03	79.7729	1037.03	83.9393	1037.03	81.9386
1037.52	78.3069	1037.52	75.5546	1037.52	78.0997	1037.52	77.2962	1037.52	80.4938	1037.52	79.4609	1037.52	84.097	1037.52	81.6299
1038	78.862	1038	75.3042	1038	78.6338	1038	77.0394	1038	80.7844	1038	79.2142	1038	84.2532	1038	81.3624
1038.48	79.403	1038.48	75.17	1038.48	79.1542	1038.48	76.882	1038.48	81.0708	1038.48	79.0414	1038.48	84.4056	1038.48	81.1489
1038.96	79.9228	1038.96	75.1593	1038.96	79.6536	1038.96	76.8322	1038.96	81.3496	1038.96	78.9496	1038.96	84.552	1038.96	80.9999
1039.44	80.4192	1039.44	75.2778	1039.44	80.1284	1039.44	76.8965	1039.44	81.6202	1039.44	78.946	1039.44	84.6917	1039.44	80.9254
1039.93	80.8881	1039.93	75.5258	1039.93	80.5741	1039.93	77.0764	1039.93	81.88	1039.93	79.0342	1039.93	84.8231	1039.93	80.9305
1040.41	81.3294	1040.41	75.8997	1040.41	80.989	1040.41	77.37	1040.41	82.1278	1040.41	79.2156	1040.41	84.9453	1040.41	81.0173
1040.89	81.7399	1040.89	76.3875	1040.89	81.3698	1040.89	77.7674	1040.89	82.3594	1040.89	79.4847	1040.89	85.0552	1040.89	81.1803
1041.37	82.1198	1041.37	76.9736	1041.37	81.7155	1041.37	78.2555	1041.37	82.5723	1041.37	79.8322	1041.37	85.1499	1041.37	81.411
1041.85	82.4662	1041.85	77.6367	1041.85	82.0238	1041.85	78.8154	1041.85	82.7613	1041.85	80.2428	1041.85	85.2241	1041.85	81.6953
1042.34	82.7797	1042.34	78.3532	1042.34	82.2949	1042.34	79.4251	1042.34	82.9236	1042.34	80.6981	1042.34	85.2734	1042.34	82.0167
1042.82	83.0579	1042.82	79.0984	1042.82	82.5274	1042.82	80.0612	1042.82	83.055	1042.82	81.1774	1042.82	85.2921	1042.82	82.3566
1043.3	83.3011	1043.3	79.8486	1043.3	82.7218	1043.3	80.7004	1043.3	83.1539	1043.3	81.6604	1043.3	85.2765	1043.3	82.6969
1043.78	83.5065	1043.78	80.5794	1043.78	82.8763	1043.78	81.3186	1043.78	83.217	1043.78	82.1259	1043.78	85.222	1043.78	83.0179
1044.27	83.6737	1044.27	81.2706	1044.27	82.9905	1044.27	81.8959	1044.27	83.2434	1044.27	82.5561	1044.27	85.1262	1044.27	83.3035
1044.75	83.7986	1044.75	81.9026	1044.75	83.0609	1044.75	82.4138	1044.75	83.2301	1044.75	82.9339	1044.75	84.9864	1044.75	83.5378
1045.23	83.8806	1045.23	82.4604	1045.23	83.0862	1045.23	82.8581	1045.23	83.1767	1045.23	83.2455	1045.23	84.8019	1045.23	83.7087
1045.71	83.9164	1045.71	82.9322	1045.71	83.063	1045.71	83.2184	1045.71	83.0812	1045.71	83.4796	1045.71	84.5717	1045.71	83.8064
1046.19	83.9077	1046.19	83.311	1046.19	82.9918	1046.19	83.4887	1046.19	82.9453	1046.19	83.6291	1046.19	84.2982	1046.19	83.8254
1046.68	83.8554	1046.68	83.593	1046.68	82.8734	1046.68	83.6663	1046.68	82.77	1046.68	83.6898	1046.68	83.9842	1046.68	83.7622
1047.16	83.7657	1047.16	83.7791	1047.16	82.7126	1047.16	83.7526	1047.16	82.5606	1047.16	83.6617	1047.16	83.6361	1047.16	83.6172
1047.64	83.6442	1047.64	83.8726	1047.64	82.5157	1047.64	83.7512	1047.64	82.3221	1047.64	83.5479	1047.64	83.2618	1047.64	83.3926
1048.12	83.5016	1048.12	83.8803	1048.12	82.2934	1048.12	83.6695	1048.12	82.064	1048.12	83.3556	1048.12	82.873	1048.12	83.0948
1048.6	83.3459	1048.6	83.81	1048.6	82.0554	1048.6	83.5151	1048.6	81.7939	1048.6	83.0925	1048.6	82.4808	1048.6	82.7302
1049.09	83.1884	1049.09	83.6728	1049.09	81.8151	1049.09	83.2992	1049.09	81.5232	1049.09	82.7705	1049.09	82.1	1049.09	82.3103
1049.57	83.0372	1049.57	83.4802	1049.57	81.5843	1049.57	83.0334	1049.57	81.2619	1049.57	82.402	1049.57	81.744	1049.57	81.8475
1050.05	82.9017	1050.05	83.2459	1050.05	81.3762	1050.05	82.731	1050.05	81.0214	1050.05	82.0013	1050.05	81.4271	1050.05	81.3574
1050.53	82.7876	1050.53	82.9841	1050.53	81.2007	1050.53	82.4059	1050.53	80.8112	1050.53	81.5839	1050.53	81.1613	1050.53	80.8569
1051.02	82.7017	1051.02	82.7104	1051.02	81.0678	1051.02	82.0734	1051.02	80.6411	1051.02	81.1667	1051.02	80.9577	1051.02	80.3646
1051.5	82.6458	1051.5	82.4373	1051.5	80.9815	1051.5	81.7455	1051.5	80.516	1051.5	80.764	1051.5	80.8217	1051.5	79.8958
1051.98	82.6224	1051.98	82.1766	1051.98	80.9443	1051.98	81.434	1051.98	80.4398	1051.98	80.389	1051.98	80.7561	1051.98	79.464
1052.46	82.6285	1052.46	81.9346	1052.46	80.9522	1052.46	81.1451	1052.46	80.4103	1052.46	80.0493	1052.46	80.7569	1052.46	79.076
1052.94	82.6622	1052.94	81.7144	1052.94	81.0007	1052.94	80.8822	1052.94	80.425	1052.94	79.7483	1052.94	80.8183	1052.94	78.7346
1053.42	82.7168	1053.42	81.5135	1053.42	81.0806	1053.42	80.6432	1053.42	80.4764	1053.42	79.4831	1053.42	80.9298	1053.42	78.4351
1053.91	82.7882	1053.91	81.3278	1053.91	81.1845	1053.91	80.4247	1053.91	80.5584	1053.91	79.2482	1053.91	81.0817	1053.91	78.1715
1054.39	82.8692	1054.39	81.1511	1054.39	81.3037	1054.39	80.2206	1054.39	80.6628	1054.39	79.0352	1054.39	81.2629	1054.39	77.9345
1054.87	82.9558	1054.87	80.978	1054.87	81.4321	1054.87	80.0257	1054.87	80.7838	1054.87	78.8363	1054.87	81.4645	1054.87	77.7162
1055.35	83.0418	1055.35	80.8039	1055.35	81.5628	1055.35	79.8351	1055.35	80.9141	1055.35	78.6446	1055.35	81.6774	1055.35	77.509
1055.84	83.1248	1055.84	80.6278	1055.84	81.6921	1055.84	79.6471	1055.84	81.0493	1055.84	78.4569	1055.84	81.8949	1055.84	77.3096
1056.32	83.1997	1056.32	80.4503	1056.32	81.8149	1056.32	79.4619	1056.32	81.1836	1056.32	78.2724	1056.32	82.1096	1056.32	77.1166
1056.8	83.2652	1056.8	80.2755	1056.8	81.9295	1056.8	79.2836	1056.8	81.3144	1056.8	78.0952	1056.8	82.3175	1056.8	76.9336
1057.28	83.3176	1057.28	80.1096	1057.28	82.0327	1057.28	79.1182	1057.28	81.4383	1057.28	77.9316	1057.28	82.5142	1057.28	76.767
1057.76	83.3566	1057.76	79.9619	1057.76	82.1247	1057.76	78.9762	1057.76	81.5553	1057.76	77.7928	1057.76	82.6988	1057.76	76.629
1058.25	83.3792	1058.25	79.8415	1058.25	82.2039	1058.25	78.8677	1058.25	81.664	1058.25	77.6904	1058.25	82.8704	1058.25	76.5321
1058.73	83.3861	1058.73	79.7585	1058.73	82.2709	1058.73	78.8045	1058.73	81.7657	1058.73	77.6375	1058.73	83.0306	1058.73	76.4914
1059.21	83.3749	1059.21	79.7204	1059.21	82.3237	1059.21	78.7952	1059.21	81.8593	1059.21	77.6446	1059.21	83.1802	1059.21	76.5191
1059.69	83.3465	1059.69	79.7322	1059.69	82.3617	1059.69	78.8456	1059.69	81.9451	1059.69	77.7196	1059.69	83.3211	1059.69	76.6249
1060.17	83.2983	1060.17	79.7939	1060.17	82.3813	1060.17	78.956	1060.17	82.0207	1060.17	77.8645	1060.17	83.453	1060.17	76.812
1060.66	83.2311	1060.66	79.9024	1060.66	82.3809	1060.66	79.1224	1060.66	82.0853	1060.66	78.0769	1060.66	83.5762	1060.66	77.0791
1061.14	83.1425	1061.14	80.0506	1061.14	82.3572	1061.14	79.3368	1061.14	82.136	1061.14	78.3495	1061.14	83.6894	1061.14	77.4192
1061.62	83.0332	1061.62	80.2297	1061.62	82.3102	1061.62	79.5888	1061.62	82.1731	1061.62	78.6722	1061.62	83.7927	1061.62	77.8223
1062.1	82.9018	1062.1	80.4285	1062.1	82.2395	1062.1	79.8653	1062.1	82.1954	1062.1	79.0317	1062.1	83.8852	1062.1	78.2744
1062.59	82.7506	1062.59	80.6366	1062.59	82.148	1062.59	80.1549	1062.59	82.2047	1062.59	79.4156	1062.59	83.9681	1062.59	78.7619
1063.07	82.5798	1063.07	80.8423	1063.07	82.0379	1063.07	80.445	1063.07	82.2016	1063.07	79.8099	1063.07	84.0416	1063.07	79.269
1063.55	82.3942	1063.55	81.0354	1063.55	81.9138	1063.55	80.7251	1063.55	82.1888	1063.55	80.2026	1063.55	84.1077	1063.55	79.7817
1064.03	82.1965	1064.03	81.2067	1064.03	81.7784	1064.03	80.9863	1064.03	82.1669	1064.03	80.5832	1064.03	84.1667	1064.03	80.2869
1064.51	81.9943	1064.51	81.3499	1064.51	81.6368	1064.51	81.2229	1064.51	82.1389	1064.51	80.9439	1064.51	84.2202	1064.51	80.7751
1065	81.7933	1065	81.4618	1065	81.4922	1065	81.4323	1065	82.1063	1065	81.2797	1065	84.2689	1065	81.2391
1065.48	81.6036	1065.48	81.5445	1065.48	81.3508	1065.48	81.6163	1065.48	82.0731	1065.48	81.5898	1065.48	84.315	1065.48	81.6767
1065.96	81.4332	1065.96	81.605	1065.96	81.2179	1065.96	81.7803	1065.96	82.0427	1065.96	81.8765	1065.96	84.3607	1065.96	82.088
1066.44	81.2938	1066.44	81.6557	1066.44	81.1017	1066.44	81.934	1066.44	82.0213	1066.44	82.1461	1066.44	84.4104	1066.44	82.4773
1066.92	81.1929	1066.92	81.7115	1066.92	81.009	1066.92	82.0881	1066.92	82.0135	1066.92	82.4063	1066.92	84.4679	1066.92	82.849
1067.41	81.1409	1067.41	81.7911	1067.41	80.9489	1067.41	82.2562	1067.41	82.0264	1067.41	82.6677	1067.41	84.5393	1067.41	83.21
1067.89	81.1429	1067.89	81.9118	1067.89	80.928	1067.89	82.4503	1067.89	82.0645	1067.89	82.9402	1067.89	84.6286	1067.89	83.5658
1068.37	81.2055	1068.37	82.0896	1068.37	80.9543	1068.37	82.682	1068.37	82.1336	1068.37	83.2334	1068.37	84.7407	1068.37	83.9221
1068.85	81.3302	1068.85	82.3366	1068.85	81.0328	1068.85	82.9601	1068.85	82.2367	1068.85	83.5546	1068.85	84.8779	1068.85	84.2827
1069.34	81.5195	1069.34	82.6602	1069.34	81.1695	1069.34	83.2913	1069.34	82.3776	1069.34	83.9093	1069.34	85.0427	1069.34	84.6513
1069.82	81.7704	1069.82	83.0614	1069.82	81.3661	1069.82	83.6777	1069.82	82.5567	1069.82	84.2989	1069.82	85.2346	1069.82	85.0289
1070.3	82.0799	1070.3	83.5355	1070.3	81.6239	1070.3	84.118	1070.3	82.774	1070.3	84.7224	1070.3	85.4533	1070.3	85.4162
1070.78	82.44	1070.78	84.072	1070.78	81.9387	1070.78	84.6062	1070.78	83.026	1070.78	85.1747	1070.78	85.6957	1070.78	85.8117
1071.26	82.843	1071.26	84.6561	1071.26	82.3046	1071.26	85.133	1071.26	83.3089	1071.26	85.6488	1071.26	85.9589	1071.26	86.2133
1071.75	83.2763	1071.75	85.2694	1071.75	82.71	1071.75	85.6849	1071.75	83.6153	1071.75	86.1349	1071.75	86.2375	1071.75	86.617
1072.23	83.7308	1072.23	85.8948	1072.23	83.1441	1072.23	86.2486	1072.23	83.9398	1072.23	86.6239	1072.23	86.5272	1072.23	87.019
1072.71	84.1942	1072.71	86.5153	1072.71	83.5931	1072.71	86.8096	1072.71	84.2751	1072.71	87.1059	1072.71	86.8218	1072.71	87.4142
1073.19	84.6579	1073.19	87.1174	1073.19	84.0457	1073.19	87.3556	1073.19	84.616	1073.19	87.5729	1073.19	87.1166	1073.19	87.7985
1073.67	85.1119	1073.67	87.6908	1073.67	84.4908	1073.67	87.8769	1073.67	84.9566	1073.67	88.0181	1073.67	87.4064	1073.67	88.1674
1074.16	85.55	1074.16	88.2291	1074.16	84.9209	1074.16	88.3666	1074.16	85.2931	1074.16	88.4375	1074.16	87.6875	1074.16	88.5183
1074.64	85.9643	1074.64	88.7277	1074.64	85.3284	1074.64	88.8205	1074.64	85.6199	1074.64	88.828	1074.64	87.9561	1074.64	88.8487
1075.12	86.3515	1075.12	89.1852	1075.12	85.7102	1075.12	89.2373	1075.12	85.9334	1075.12	89.1888	1075.12	88.2101	1075.12	89.1585
1075.6	86.7068	1075.6	89.6007	1075.6	86.0624	1075.6	89.6168	1075.6	86.2285	1075.6	89.52	1075.6	88.4471	1075.6	89.4476
1076.09	87.0299	1076.09	89.9753	1076.09	86.385	1076.09	89.9603	1076.09	86.5028	1076.09	89.8225	1076.09	88.6663	1076.09	89.7174
1076.57	87.3192	1076.57	90.31	1076.57	86.677	1076.57	90.2688	1076.57	86.7531	1076.57	90.0972	1076.57	88.8661	1076.57	89.9681
1077.05	87.5768	1077.05	90.6072	1077.05	86.9406	1077.05	90.5443	1077.05	86.9793	1077.05	90.3454	1077.05	89.0468	1077.05	90.2009
1077.53	87.8029	1077.53	90.8691	1077.53	87.1764	1077.53	90.7885	1077.53	87.1807	1077.53	90.5681	1077.53	89.208	1077.53	90.4151
1078.01	88.0007	1078.01	91.0991	1078.01	87.387	1078.01	91.0038	1078.01	87.3593	1078.01	90.7671	1078.01	89.3509	1078.01	90.6108
1078.49	88.1712	1078.49	91.3004	1078.49	87.5733	1078.49	91.1926	1078.49	87.516	1078.49	90.9444	1078.49	89.4765	1078.49	90.7875
1078.98	88.3185	1078.98	91.4767	1078.98	87.7375	1078.98	91.3585	1078.98	87.6532	1078.98	91.1028	1078.98	89.5874	1078.98	90.946
1079.46	88.4441	1079.46	91.6309	1079.46	87.8799	1079.46	91.5044	1079.46	87.772	1079.46	91.2452	1079.46	89.6853	1079.46	91.0874
1079.94	88.5525	1079.94	91.7666	1079.94	88.0027	1079.94	91.6342	1079.94	87.8751	1079.94	91.3753	1079.94	89.7737	1079.94	91.2148
1080.42	88.6455	1080.42	91.8863	1080.42	88.1066	1080.42	91.7511	1080.42	87.9637	1080.42	91.4961	1080.42	89.8544	1080.42	91.3312
1080.91	88.7271	1080.91	91.9933	1080.91	88.1945	1080.91	91.8584	1080.91	88.0408	1080.91	91.6104	1080.91	89.9305	1080.91	91.4407
1081.39	88.7981	1081.39	92.0904	1081.39	88.2687	1081.39	91.9588	1081.39	88.1085	1081.39	91.7206	1081.39	90.0037	1081.39	91.5468
1081.87	88.8614	1081.87	92.181	1081.87	88.3332	1081.87	92.0553	1081.87	88.17	1081.87	91.8286	1081.87	90.0764	1081.87	91.653
1082.35	88.9166	1082.35	92.268	1082.35	88.3909	1082.35	92.1499	1082.35	88.2265	1082.35	91.9356	1082.35	90.1496	1082.35	91.7616
1082.83	88.9653	1082.83	92.3543	1082.83	88.4457	1082.83	92.2446	1082.83	88.2799	1082.83	92.0429	1082.83	90.2244	1082.83	91.8748
1083.32	89.0067	1083.32	92.4411	1083.32	88.499	1083.32	92.3402	1083.32	88.3294	1083.32	92.1506	1083.32	90.3002	1083.32	91.9932
1083.8	89.0421	1083.8	92.5286	1083.8	88.5526	1083.8	92.4365	1083.8	88.3748	1083.8	92.2587	1083.8	90.3762	1083.8	92.1168
1084.28	89.07	1084.28	92.6151	1084.28	88.6051	1084.28	92.5324	1084.28	88.4136	1084.28	92.366	1084.28	90.4494	1084.28	92.2442
1084.76	89.0914	1084.76	92.6986	1084.76	88.6559	1084.76	92.6261	1084.76	88.4452	1084.76	92.4716	1084.76	90.5176	1084.76	92.3736
1085.24	89.1045	1085.24	92.7761	1085.24	88.7016	1085.24	92.7154	1085.24	88.4675	1085.24	92.5736	1085.24	90.5776	1085.24	92.5018
1085.73	89.1094	1085.73	92.8454	1085.73	88.7403	1085.73	92.7986	1085.73	88.4811	1085.73	92.6707	1085.73	90.6275	1085.73	92.626
1086.21	89.104	1086.21	92.9048	1086.21	88.7686	1086.21	92.8739	1086.21	88.4854	1086.21	92.7617	1086.21	90.6659	1086.21	92.7429
1086.69	89.0885	1086.69	92.9542	1086.69	88.7852	1086.69	92.9407	1086.69	88.4817	1086.69	92.846	1086.69	90.6933	1086.69	92.8504
1087.17	89.0613	1087.17	92.9936	1087.17	88.7882	1087.17	92.9983	1087.17	88.47	1087.17	92.923	1087.17	90.71	1087.17	92.9464
1087.65	89.024	1087.65	93.024	1087.65	88.7781	1087.65	93.0467	1087.65	88.4516	1087.65	92.9926	1087.65	90.718	1087.65	93.0307
1088.14	88.9763	1088.14	93.0458	1088.14	88.7549	1088.14	93.0857	1088.14	88.4261	1088.14	93.0542	1088.14	90.7183	1088.14	93.1028
1088.62	88.9211	1088.62	93.06	1088.62	88.7215	1088.62	93.1155	1088.62	88.3951	1088.62	93.1073	1088.62	90.7129	1088.62	93.1638
1089.1	88.8589	1089.1	93.0668	1089.1	88.6791	1089.1	93.1365	1089.1	88.359	1089.1	93.151	1089.1	90.7026	1089.1	93.2138
1089.58	88.7929	1089.58	93.0668	1089.58	88.6315	1089.58	93.1495	1089.58	88.3206	1089.58	93.1847	1089.58	90.6894	1089.58	93.2543
1090.07	88.7231	1090.07	93.0602	1090.07	88.5805	1090.07	93.1552	1090.07	88.2818	1090.07	93.2077	1090.07	90.6747	1090.07	93.2857
1090.55	88.6518	1090.55	93.0472	1090.55	88.529	1090.55	93.1547	1090.55	88.2457	1090.55	93.2202	1090.55	90.6603	1090.55	93.3093
1091.03	88.5782	1091.03	93.0275	1091.03	88.4775	1091.03	93.1481	1091.03	88.214	1091.03	93.2225	1091.03	90.6476	1091.03	93.3257
1091.51	88.5035	1091.51	93.0008	1091.51	88.4274	1091.51	93.1355	1091.51	88.1886	1091.51	93.2153	1091.51	90.6379	1091.51	93.3357
1091.99	88.4266	1091.99	92.9658	1091.99	88.3774	1091.99	93.1157	1091.99	88.1691	1091.99	93.1993	1091.99	90.6311	1091.99	93.3395
1092.48	88.3482	1092.48	92.922	1092.48	88.3272	1092.48	93.088	1092.48	88.1554	1092.48	93.1759	1092.48	90.6273	1092.48	93.3377
1092.96	88.2669	1092.96	92.8683	1092.96	88.2743	1092.96	93.0516	1092.96	88.1453	1092.96	93.146	1092.96	90.6248	1092.96	93.3301
1093.44	88.1829	1093.44	92.805	1093.44	88.2174	1093.44	93.0064	1093.44	88.1379	1093.44	93.111	1093.44	90.6231	1093.44	93.3171
1093.92	88.0935	1093.92	92.7323	1093.92	88.1531	1093.92	92.953	1093.92	88.1304	1093.92	93.0718	1093.92	90.6206	1093.92	93.2986
1094.4	87.9979	1094.4	92.6515	1094.4	88.08	1094.4	92.8927	1094.4	88.1217	1094.4	93.0295	1094.4	90.617	1094.4	93.2753
1094.89	87.8922	1094.89	92.5633	1094.89	87.9948	1094.89	92.8264	1094.89	88.1089	1094.89	92.984	1094.89	90.6111	1094.89	93.2472
1095.37	87.7746	1095.37	92.4686	1095.37	87.8968	1095.37	92.7549	1095.37	88.0909	1095.37	92.9352	1095.37	90.6023	1095.37	93.215
1095.85	87.6412	1095.85	92.3673	1095.85	87.7841	1095.85	92.6776	1095.85	88.0648	1095.85	92.8818	1095.85	90.5889	1095.85	93.1783
1096.33	87.4909	1096.33	92.2592	1096.33	87.6576	1096.33	92.5939	1096.33	88.0298	1096.33	92.823	1096.33	90.5699	1096.33	93.1372
1096.82	87.3204	1096.82	92.1429	1096.82	87.5168	1096.82	92.5016	1096.82	87.9834	1096.82	92.7571	1096.82	90.5425	1096.82	93.091
1097.3	87.1298	1097.3	92.0176	1097.3	87.3631	1097.3	92.3994	1097.3	87.9257	1097.3	92.6834	1097.3	90.5057	1097.3	93.0395
1097.78	86.9162	1097.78	91.8813	1097.78	87.1956	1097.78	92.2853	1097.78	87.8557	1097.78	92.6008	1097.78	90.4574	1097.78	92.9819
1098.26	86.6797	1098.26	91.7321	1098.26	87.0142	1098.26	92.1581	1098.26	87.7741	1098.26	92.5088	1098.26	90.3976	1098.26	92.9178
1098.74	86.4168	1098.74	91.5668	1098.74	86.8158	1098.74	92.016	1098.74	87.68	1098.74	92.4062	1098.74	90.3255	1098.74	92.8462
1099.23	86.1266	1099.23	91.3825	1099.23	86.5984	1099.23	91.8573	1099.23	87.5737	1099.23	92.2918	1099.23	90.2418	1099.23	92.7665
1099.71	85.8052	1099.71	91.1746	1099.71	86.3575	1099.71	91.6797	1099.71	87.4528	1099.71	92.1633	1099.71	90.1459	1099.71	92.6772
1100.19	85.4517	1100.19	90.9398	1100.19	86.0913	1100.19	91.481	1100.19	87.3163	1100.19	92.0187	1100.19	90.0378	1100.19	92.5772
1100.67	85.0624	1100.67	90.6742	1100.67	85.7963	1100.67	91.2584	1100.67	87.1607	1100.67	91.8554	1100.67	89.9158	1100.67	92.4646
1101.15	84.6373	1101.15	90.3754	1101.15	85.4721	1101.15	91.0099	1101.15	86.9844	1101.15	91.6715	1101.15	89.7787	1101.15	92.3384
1101.64	84.1737	1101.64	90.0409	1101.64	85.116	1101.64	90.733	1101.64	86.784	1101.64	91.4649	1101.64	89.6243	1101.64	92.1967
1102.12	83.6722	1102.12	89.6693	1102.12	84.7276	1102.12	90.4258	1102.12	86.5585	1102.12	91.2338	1102.12	89.4509	1102.12	92.0385
1102.6	83.1301	1102.6	89.258	1102.6	84.3034	1102.6	90.0853	1102.6	86.3054	1102.6	90.9757	1102.6	89.2564	1102.6	91.8617
1103.08	82.5481	1103.08	88.8048	1103.08	83.8421	1103.08	89.7091	1103.08	86.0246	1103.08	90.6883	1103.08	89.04	1103.08	91.6647
1103.57	81.9241	1103.57	88.306	1103.57	83.3397	1103.57	89.2937	1103.57	85.7144	1103.57	90.3681	1103.57	88.8005	1103.57	91.4447
1104.05	81.2604	1104.05	87.7585	1104.05	82.7957	1104.05	88.8364	1104.05	85.3756	1104.05	90.0128	1104.05	88.5387	1104.05	91.1999
1104.53	80.5563	1104.53	87.1584	1104.53	82.2082	1104.53	88.3342	1104.53	85.0071	1104.53	89.6198	1104.53	88.2551	1104.53	90.9278
1105.01	79.8168	1105.01	86.5035	1105.01	81.5792	1105.01	87.7858	1105.01	84.6106	1105.01	89.1886	1105.01	87.9524	1105.01	90.6281
1105.49	79.0434	1105.49	85.7907	1105.49	80.9092	1105.49	87.1893	1105.49	84.1861	1105.49	88.7192	1105.49	87.6328	1105.49	90.301
1105.98	78.2419	1105.98	85.0188	1105.98	80.2011	1105.98	86.5445	1105.98	83.736	1105.98	88.2137	1105.98	87.3	1105.98	89.9497
1106.46	77.4145	1106.46	84.1853	1106.46	79.4552	1106.46	85.85	1106.46	83.2613	1106.46	87.6744	1106.46	86.9571	1106.46	89.5783
1106.94	76.5676	1106.94	83.2891	1106.94	78.6738	1106.94	85.1058	1106.94	82.7656	1106.94	87.105	1106.94	86.6083	1106.94	89.1937
1107.42	75.7043	1107.42	82.3274	1107.42	77.8564	1107.42	84.3104	1107.42	82.2508	1107.42	86.5084	1107.42	86.2564	1107.42	88.8028
1107.9	74.8334	1107.9	81.3003	1107.9	77.0074	1107.9	83.465	1107.9	81.722	1107.9	85.8892	1107.9	85.9058	1107.9	88.4143
1108.39	73.9611	1108.39	80.207	1108.39	76.1293	1108.39	82.5703	1108.39	81.1823	1108.39	85.2507	1108.39	85.5595	1108.39	88.0354
1108.87	73.0984	1108.87	79.0497	1108.87	75.2303	1108.87	81.6292	1108.87	80.6369	1108.87	84.5966	1108.87	85.2217	1108.87	87.6728
1109.35	72.2526	1109.35	77.8305	1109.35	74.3174	1109.35	80.6446	1109.35	80.088	1109.35	83.9291	1109.35	84.8941	1109.35	87.3295
1109.83	71.4334	1109.83	76.5547	1109.83	73.4009	1109.83	79.6207	1109.83	79.5395	1109.83	83.2497	1109.83	84.579	1109.83	87.0067
1110.32	70.645	1110.32	75.2261	1110.32	72.4878	1110.32	78.56	1110.32	78.9916	1110.32	82.5577	1110.32	84.2755	1110.32	86.7009
1110.8	69.8941	1110.8	73.854	1110.8	71.5881	1110.8	77.4679	1110.8	78.4471	1110.8	81.8531	1110.8	83.983	1110.8	86.4077
1111.28	69.1837	1111.28	72.4488	1111.28	70.7087	1111.28	76.3499	1111.28	77.9072	1111.28	81.1358	1111.28	83.6987	1111.28	86.1206
1111.76	68.522	1111.76	71.0288	1111.76	69.8608	1111.76	75.2171	1111.76	77.3774	1111.76	80.4096	1111.76	83.4219	1111.76	85.8353
1112.24	67.9159	1112.24	69.6192	1112.24	69.0546	1112.24	74.0862	1112.24	76.8637	1112.24	79.6821	1112.24	83.1515	1112.24	85.5485
1112.72	67.3772	1112.72	68.2533	1112.72	68.3044	1112.72	72.9804	1112.72	76.3758	1112.72	78.966	1112.72	82.8895	1112.72	85.2618
1113.21	66.9141	1113.21	66.9678	1113.21	67.6218	1113.21	71.9273	1113.21	75.922	1113.21	78.2769	1113.21	82.6384	1113.21	84.9785
1113.69	66.5363	1113.69	65.8025	1113.69	67.0194	1113.69	70.9586	1113.69	75.5128	1113.69	77.6345	1113.69	82.4038	1113.69	84.7069
1114.17	66.2477	1114.17	64.7915	1114.17	66.5048	1114.17	70.1027	1114.17	75.1547	1114.17	77.0564	1114.17	82.1902	1114.17	84.4551
1114.65	66.0526	1114.65	63.9629	1114.65	66.0853	1114.65	69.3855	1114.65	74.855	1114.65	76.56	1114.65	82.0044	1114.65	84.2338
1115.14	65.9509	1115.14	63.3346	1115.14	65.7646	1115.14	68.8253	1115.14	74.6179	1115.14	76.1586	1115.14	81.8513	1115.14	84.0522
1115.62	65.945	1115.62	62.9184	1115.62	65.5481	1115.62	68.4356	1115.62	74.4491	1115.62	75.8636	1115.62	81.7369	1115.62	83.9195
1116.1	66.035	1116.1	62.7175	1116.1	65.4394	1116.1	68.2226	1116.1	74.3519	1116.1	75.6818	1116.1	81.665	1116.1	83.8416
1116.58	66.2233	1116.58	62.7302	1116.58	65.4434	1116.58	68.1876	1116.58	74.3309	1116.58	75.6181	1116.58	81.6401	1116.58	83.8236
1117.06	66.5088	1117.06	62.9509	1117.06	65.5614	1117.06	68.3278	1117.06	74.3874	1117.06	75.674	1117.06	81.6636	1117.06	83.8665
1117.55	66.8915	1117.55	63.3708	1117.55	65.7943	1117.55	68.6374	1117.55	74.523	1117.55	75.8494	1117.55	81.7376	1117.55	83.9702
1118.03	67.3675	1118.03	63.9784	1118.03	66.1387	1118.03	69.1079	1118.03	74.7357	1118.03	76.1411	1118.03	81.8615	1118.03	84.132
1118.51	67.9349	1118.51	64.7636	1118.51	66.5918	1118.51	69.7317	1118.51	75.0245	1118.51	76.5465	1118.51	82.0355	1118.51	84.3501
1118.99	68.5892	1118.99	65.716	1118.99	67.1494	1118.99	70.5007	1118.99	75.3863	1118.99	77.0608	1118.99	82.258	1118.99	84.6214
1119.47	69.329	1119.47	66.8264	1119.47	67.8093	1119.47	71.4075	1119.47	75.8201	1119.47	77.6798	1119.47	82.5285	1119.47	84.9447
1119.96	70.1495	1119.96	68.0841	1119.96	68.5684	1119.96	72.4429	1119.96	76.3227	1119.96	78.3968	1119.96	82.8448	1119.96	85.3173
1120.44	71.047	1120.44	69.4751	1120.44	69.4234	1120.44	73.5942	1120.44	76.8916	1120.44	79.2029	1120.44	83.2054	1120.44	85.7361
1120.92	72.0118	1120.92	70.9788	1120.92	70.3664	1120.92	74.8423	1120.92	77.52	1120.92	80.0841	1120.92	83.606	1120.92	86.1949
1121.4	73.0351	1121.4	72.5694	1121.4	71.3872	1121.4	76.1639	1121.4	78.2007	1121.4	81.0233	1121.4	84.0425	1121.4	86.6862
1121.89	74.1016	1121.89	74.2132	1121.89	72.4695	1121.89	77.5287	1121.89	78.9218	1121.89	81.9983	1121.89	84.5077	1121.89	87.1982
1122.37	75.199	1122.37	75.8751	1122.37	73.5971	1122.37	78.9064	1122.37	79.6721	1122.37	82.9862	1122.37	84.9944	1122.37	87.719
1122.85	76.3117	1122.85	77.5197	1122.85	74.7516	1122.85	80.2668	1122.85	80.4384	1122.85	83.9635	1122.85	85.4933	1122.85	88.2353
1123.33	77.4272	1123.33	79.1142	1123.33	75.9168	1123.33	81.5831	1123.33	81.2094	1123.33	84.9089	1123.33	85.9953	1123.33	88.7352
1123.81	78.5307	1123.81	80.6312	1123.81	77.0764	1123.81	82.8336	1123.81	81.973	1123.81	85.8045	1123.81	86.4902	1123.81	89.2077
1124.3	79.6107	1124.3	82.0503	1124.3	78.2173	1124.3	84.0028	1124.3	82.7196	1124.3	86.6375	1124.3	86.9694	1124.3	89.6453
1124.78	80.6525	1124.78	83.3568	1124.78	79.3245	1124.78	85.0794	1124.78	83.4383	1124.78	87.3987	1124.78	87.4241	1124.78	90.0419
1125.26	81.646	1125.26	84.5434	1125.26	80.3865	1125.26	86.0585	1125.26	84.1212	1125.26	88.0845	1125.26	87.8487	1125.26	90.3956
1125.74	82.5801	1125.74	85.6083	1125.74	81.3908	1125.74	86.9381	1125.74	84.7601	1125.74	88.6942	1125.74	88.2388	1125.74	90.7054
1126.22	83.4492	1126.22	86.5548	1126.22	82.3282	1126.22	87.7203	1126.22	85.3501	1126.22	89.2309	1126.22	88.5929	1126.22	90.9735
1126.71	84.248	1126.71	87.3889	1126.71	83.1907	1126.71	88.4092	1126.71	85.8875	1126.71	89.6989	1126.71	88.9104	1126.71	91.2026
1127.19	84.9765	1127.19	88.1198	1127.19	83.975	1127.19	89.0111	1127.19	86.3722	1127.19	90.1042	1127.19	89.1928	1127.19	91.3966
1127.67	85.6339	1127.67	88.7573	1127.67	84.679	1127.67	89.5332	1127.67	86.8047	1127.67	90.4529	1127.67	89.4412	1127.67	91.5592
1128.15	86.2235	1128.15	89.3119	1128.15	85.3055	1128.15	89.9838	1128.15	87.1889	1128.15	90.7515	1128.15	89.658	1128.15	91.6942
1128.63	86.7471	1128.63	89.7939	1128.63	85.8581	1128.63	90.3715	1128.63	87.5279	1128.63	91.0062	1128.63	89.8445	1128.63	91.805
1129.12	87.2104	1129.12	90.2137	1129.12	86.3439	1129.12	90.7051	1129.12	87.827	1129.12	91.2232	1129.12	90.0036	1129.12	91.8948
1129.6	87.6175	1129.6	90.5794	1129.6	86.7691	1129.6	90.9918	1129.6	88.0893	1129.6	91.4075	1129.6	90.137	1129.6	91.966
1130.08	87.9762	1130.08	90.8989	1130.08	87.1424	1130.08	91.2389	1130.08	88.3194	1130.08	91.564	1130.08	90.2477	1130.08	92.0217
1130.56	88.2926	1130.56	91.1784	1130.56	87.4705	1130.56	91.4515	1130.56	88.5194	1130.56	91.6965	1130.56	90.338	1130.56	92.064
1131.05	88.5746	1131.05	91.4232	1131.05	87.7609	1131.05	91.6346	1131.05	88.6927	1131.05	91.8085	1131.05	90.4107	1131.05	92.096
1131.53	88.8271	1131.53	91.6378	1131.53	88.0187	1131.53	91.7921	1131.53	88.8409	1131.53	91.9032	1131.53	90.4679	1131.53	92.1201
1132.01	89.0558	1132.01	91.8271	1132.01	88.2495	1132.01	91.9287	1132.01	88.9675	1132.01	91.9839	1132.01	90.5124	1132.01	92.1396
1132.49	89.2623	1132.49	91.9949	1132.49	88.4559	1132.49	92.0481	1132.49	89.0745	1132.49	92.0533	1132.49	90.546	1132.49	92.1562
1132.97	89.4492	1132.97	92.1457	1132.97	88.6408	1132.97	92.1549	1132.97	89.1659	1132.97	92.1142	1132.97	90.5714	1132.97	92.1723
1133.46	89.6163	1133.46	92.2824	1133.46	88.805	1133.46	92.2522	1133.46	89.2441	1133.46	92.1685	1133.46	90.5901	1133.46	92.1882
1133.94	89.7653	1133.94	92.4076	1133.94	88.9499	1133.94	92.3427	1133.94	89.3122	1133.94	92.2177	1133.94	90.6041	1133.94	92.2046
1134.42	89.8965	1134.42	92.5222	1134.42	89.0756	1134.42	92.4275	1134.42	89.3717	1134.42	92.2623	1134.42	90.6137	1134.42	92.2204
1134.9	90.0121	1134.9	92.6271	1134.9	89.1841	1134.9	92.5071	1134.9	89.4245	1134.9	92.3027	1134.9	90.6199	1134.9	92.2353
1135.38	90.1131	1135.38	92.7223	1135.38	89.2764	1135.38	92.5807	1135.38	89.4706	1135.38	92.3393	1135.38	90.6218	1135.38	92.2486
1135.87	90.2022	1135.87	92.8086	1135.87	89.3557	1135.87	92.6483	1135.87	89.5108	1135.87	92.3731	1135.87	90.6194	1135.87	92.2604
1136.35	90.2801	1136.35	92.8868	1136.35	89.4239	1136.35	92.7096	1136.35	89.5442	1136.35	92.405	1136.35	90.6115	1136.35	92.2709
1136.83	90.349	1136.83	92.9587	1136.83	89.484	1136.83	92.765	1136.83	89.5716	1136.83	92.4368	1136.83	90.5983	1136.83	92.2809
1137.31	90.4089	1137.31	93.0255	1137.31	89.5373	1137.31	92.8147	1137.31	89.5922	1137.31	92.4693	1137.31	90.5791	1137.31	92.2907
1137.8	90.4619	1137.8	93.0885	1137.8	89.5851	1137.8	92.8596	1137.8	89.607	1137.8	92.5033	1137.8	90.5543	1137.8	92.301
1138.28	90.5078	1138.28	93.1479	1138.28	89.6267	1138.28	92.8998	1138.28	89.6158	1138.28	92.5383	1138.28	90.5238	1138.28	92.3112
1138.76	90.5485	1138.76	93.2038	1138.76	89.662	1138.76	92.9362	1138.76	89.6197	1138.76	92.5736	1138.76	90.4881	1138.76	92.3217
1139.24	90.5838	1139.24	93.2557	1139.24	89.6894	1139.24	92.9694	1139.24	89.6187	1139.24	92.6081	1139.24	90.4469	1139.24	92.3321
1139.72	90.6151	1139.72	93.304	1139.72	89.709	1139.72	93.0008	1139.72	89.6136	1139.72	92.6411	1139.72	90.4007	1139.72	92.3428
1140.21	90.6415	1140.21	93.3491	1140.21	89.7199	1140.21	93.0321	1140.21	89.6039	1140.21	92.6722	1140.21	90.3487	1140.21	92.354
1140.69	90.6635	1140.69	93.3925	1140.69	89.7226	1140.69	93.065	1140.69	89.5901	1140.69	92.7015	1140.69	90.2914	1140.69	92.3668
1141.17	90.6795	1141.17	93.435	1141.17	89.7169	1141.17	93.1005	1141.17	89.5707	1141.17	92.7291	1141.17	90.2279	1141.17	92.3814
1141.65	90.6897	1141.65	93.4778	1141.65	89.7036	1141.65	93.139	1141.65	89.5456	1141.65	92.7553	1141.65	90.1582	1141.65	92.3982
1142.13	90.6929	1142.13	93.5206	1142.13	89.6822	1142.13	93.1796	1142.13	89.5131	1142.13	92.7796	1142.13	90.0811	1142.13	92.4167
1142.62	90.6897	1142.62	93.563	1142.62	89.6537	1142.62	93.2212	1142.62	89.4733	1142.62	92.8019	1142.62	89.996	1142.62	92.4364
1143.1	90.6796	1143.1	93.6037	1143.1	89.6173	1143.1	93.2617	1143.1	89.4248	1143.1	92.8217	1143.1	89.9013	1143.1	92.4564
1143.58	90.6636	1143.58	93.6419	1143.58	89.5739	1143.58	93.3003	1143.58	89.3682	1143.58	92.8394	1143.58	89.7964	1143.58	92.4762
1144.06	90.6411	1144.06	93.6769	1144.06	89.5229	1144.06	93.3356	1144.06	89.3027	1144.06	92.8556	1144.06	89.6791	1144.06	92.495
1144.55	90.6128	1144.55	93.709	1144.55	89.4645	1144.55	93.3675	1144.55	89.2285	1144.55	92.8714	1144.55	89.549	1144.55	92.513
1145.03	90.577	1145.03	93.7382	1145.03	89.3972	1145.03	93.3955	1145.03	89.1444	1145.03	92.8875	1145.03	89.4043	1145.03	92.5295
1145.51	90.5338	1145.51	93.7651	1145.51	89.3203	1145.51	93.4194	1145.51	89.05	1145.51	92.9046	1145.51	89.2449	1145.51	92.5447
1145.99	90.481	1145.99	93.7895	1145.99	89.2314	1145.99	93.4383	1145.99	88.9431	1145.99	92.9222	1145.99	89.0693	1145.99	92.5576
1146.47	90.4186	1146.47	93.8111	1146.47	89.1296	1146.47	93.4522	1146.47	88.8231	1146.47	92.9397	1146.47	88.8777	1146.47	92.5681
1146.96	90.3453	1146.96	93.829	1146.96	89.0126	1146.96	93.4605	1146.96	88.6884	1146.96	92.9556	1146.96	88.6691	1146.96	92.575
1147.44	90.2618	1147.44	93.843	1147.44	88.8803	1147.44	93.4641	1147.44	88.5394	1147.44	92.969	1147.44	88.4438	1147.44	92.5783
1147.92	90.1674	1147.92	93.8525	1147.92	88.7317	1147.92	93.4643	1147.92	88.3755	1147.92	92.9789	1147.92	88.2007	1147.92	92.5772
1148.4	90.0633	1148.4	93.8584	1148.4	88.5678	1148.4	93.463	1148.4	88.1982	1148.4	92.9852	1148.4	87.9405	1148.4	92.572
1148.88	89.9487	1148.88	93.8609	1148.88	88.3883	1148.88	93.4613	1148.88	88.0076	1148.88	92.9875	1148.88	87.6624	1148.88	92.5625
1149.37	89.8243	1149.37	93.8614	1149.37	88.1947	1149.37	93.4605	1149.37	87.8054	1149.37	92.9862	1149.37	87.3678	1149.37	92.5494
1149.85	89.689	1149.85	93.8601	1149.85	87.9875	1149.85	93.4601	1149.85	87.5917	1149.85	92.9809	1149.85	87.0573	1149.85	92.5329
1150.33	89.5435	1150.33	93.8578	1150.33	87.7693	1150.33	93.4594	1150.33	87.3685	1150.33	92.972	1150.33	86.7341	1150.33	92.5139
1150.81	89.3869	1150.81	93.8542	1150.81	87.5413	1150.81	93.4573	1150.81	87.1361	1150.81	92.9592	1150.81	86.4006	1150.81	92.4933
1151.3	89.221	1151.3	93.8499	1151.3	87.3071	1151.3	93.4533	1151.3	86.8971	1151.3	92.9436	1151.3	86.0617	1151.3	92.4726
1151.78	89.0459	1151.78	93.8449	1151.78	87.0682	1151.78	93.4474	1151.78	86.6523	1151.78	92.9257	1151.78	85.7205	1151.78	92.453
1152.26	88.8642	1152.26	93.8397	1152.26	86.827	1152.26	93.4408	1152.26	86.4044	1152.26	92.9072	1152.26	85.3813	1152.26	92.436
1152.74	88.6768	1152.74	93.8348	1152.74	86.5834	1152.74	93.4345	1152.74	86.154	1152.74	92.8892	1152.74	85.0458	1152.74	92.4219
1153.22	88.4867	1153.22	93.8308	1153.22	86.3379	1153.22	93.4297	1153.22	85.9034	1153.22	92.8733	1153.22	84.7167	1153.22	92.411
1153.7	88.2945	1153.7	93.8277	1153.7	86.0887	1153.7	93.4267	1153.7	85.6527	1153.7	92.8601	1153.7	84.3944	1153.7	92.4023
1154.19	88.103	1154.19	93.8255	1154.19	85.8364	1154.19	93.4252	1154.19	85.4044	1154.19	92.85	1154.19	84.081	1154.19	92.3951
1154.67	87.9122	1154.67	93.8238	1154.67	85.5805	1154.67	93.4242	1154.67	85.159	1154.67	92.8427	1154.67	83.7771	1154.67	92.3877
1155.15	87.724	1155.15	93.8224	1155.15	85.3238	1155.15	93.4226	1155.15	84.9192	1155.15	92.8378	1155.15	83.4853	1155.15	92.3793
1155.63	87.5375	1155.63	93.8202	1155.63	85.0683	1155.63	93.419	1155.63	84.6856	1155.63	92.8336	1155.63	83.2066	1155.63	92.3684
1156.12	87.3541	1156.12	93.8169	1156.12	84.8184	1156.12	93.4125	1156.12	84.4609	1156.12	92.8289	1156.12	82.9434	1156.12	92.3544
1156.6	87.1722	1156.6	93.8109	1156.6	84.5762	1156.6	93.4016	1156.6	84.2446	1156.6	92.8208	1156.6	82.6959	1156.6	92.3357
1157.08	86.9931	1157.08	93.8012	1157.08	84.3456	1157.08	93.3853	1157.08	84.0387	1157.08	92.8071	1157.08	82.4656	1157.08	92.3115
1157.56	86.8162	1157.56	93.786	1157.56	84.1271	1157.56	93.3622	1157.56	83.8424	1157.56	92.7846	1157.56	82.2519	1157.56	92.2799
1158.04	86.6439	1158.04	93.7638	1158.04	83.9229	1158.04	93.3313	1158.04	83.6577	1158.04	92.7514	1158.04	82.0563	1158.04	92.24
1158.53	86.4767	1158.53	93.733	1158.53	83.7327	1158.53	93.2912	1158.53	83.4846	1158.53	92.7054	1158.53	81.8784	1158.53	92.1899
1159.01	86.3179	1159.01	93.6929	1159.01	83.558	1159.01	93.2418	1159.01	83.3256	1159.01	92.6463	1159.01	81.7201	1159.01	92.1291
1159.49	86.1681	1159.49	93.6426	1159.49	83.3976	1159.49	93.1826	1159.49	83.1808	1159.49	92.5738	1159.49	81.5811	1159.49	92.0563
1159.97	86.03	1159.97	93.582	1159.97	83.2525	1159.97	93.1136	1159.97	83.0521	1159.97	92.4887	1159.97	81.4624	1159.97	91.971
1160.45	85.9034	1160.45	93.5107	1160.45	83.121	1160.45	93.0341	1160.45	82.9388	1160.45	92.3912	1160.45	81.3631	1160.45	91.8713
1160.94	85.79	1160.94	93.4284	1160.94	83.0039	1160.94	92.9432	1160.94	82.8419	1160.94	92.2814	1160.94	81.2839	1160.94	91.7562
1161.42	85.6892	1161.42	93.3339	1161.42	82.9002	1161.42	92.8387	1161.42	82.7603	1161.42	92.1585	1161.42	81.2239	1161.42	91.6234
1161.9	85.6029	1161.9	93.2268	1161.9	82.8119	1161.9	92.7194	1161.9	82.6953	1161.9	92.0219	1161.9	81.1844	1161.9	91.4718
1162.38	85.5304	1162.38	93.106	1162.38	82.7395	1162.38	92.5834	1162.38	82.6466	1162.38	91.8707	1162.38	81.1655	1162.38	91.3003
1162.87	85.4737	1162.87	92.9719	1162.87	82.6862	1162.87	92.4312	1162.87	82.6159	1162.87	91.7053	1162.87	81.1686	1162.87	91.1098
1163.35	85.4315	1163.35	92.8249	1163.35	82.6528	1163.35	92.2636	1163.35	82.6026	1163.35	91.526	1163.35	81.1929	1163.35	90.9018
1163.83	85.4044	1163.83	92.667	1163.83	82.6413	1163.83	92.0837	1163.83	82.6074	1163.83	91.335	1163.83	81.2385	1163.83	90.6802
1164.31	85.3897	1164.31	92.5	1164.31	82.6498	1164.31	91.895	1164.31	82.6277	1164.31	91.1342	1164.31	81.3023	1164.31	90.4486
1164.79	85.3871	1164.79	92.3273	1164.79	82.6777	1164.79	91.7017	1164.79	82.6628	1164.79	90.9269	1164.79	81.3827	1164.79	90.2125
1165.28	85.3935	1165.28	92.1522	1165.28	82.7207	1165.28	91.5081	1165.28	82.7089	1165.28	90.7166	1165.28	81.4758	1165.28	89.9766
1165.76	85.4087	1165.76	91.9792	1165.76	82.7763	1165.76	91.3186	1165.76	82.7651	1165.76	90.5083	1165.76	81.5802	1165.76	89.7472
1166.24	85.43	1166.24	91.8123	1166.24	82.84	1166.24	91.1369	1166.24	82.8286	1166.24	90.3066	1166.24	81.6923	1166.24	89.5289
1166.72	85.4575	1166.72	91.6562	1166.72	82.9093	1166.72	90.9673	1166.72	82.8989	1166.72	90.1178	1166.72	81.8108	1166.72	89.328
1167.2	85.4884	1167.2	91.5142	1167.2	82.9801	1167.2	90.8123	1167.2	82.9736	1167.2	89.946	1167.2	81.9322	1167.2	89.1476
1167.69	85.5221	1167.69	91.3885	1167.69	83.0506	1167.69	90.6738	1167.69	83.052	1167.69	89.7953	1167.69	82.0544	1167.69	88.9908
1168.17	85.5552	1168.17	91.2786	1168.17	83.1171	1168.17	90.5514	1168.17	83.1307	1168.17	89.6657	1168.17	82.173	1168.17	88.8565
1168.65	85.587	1168.65	91.1826	1168.65	83.1788	1168.65	90.4434	1168.65	83.2084	1168.65	89.5556	1168.65	82.2859	1168.65	88.7427
1169.13	85.6148	1169.13	91.0961	1169.13	83.2334	1169.13	90.3457	1169.13	83.2815	1169.13	89.4595	1169.13	82.3897	1169.13	88.6431
1169.62	85.639	1169.62	91.0138	1169.62	83.2817	1169.62	90.2534	1169.62	83.349	1169.62	89.3705	1169.62	82.484	1169.62	88.5508
1170.1	85.6577	1170.1	90.9297	1170.1	83.323	1170.1	90.1606	1170.1	83.4087	1170.1	89.2804	1170.1	82.5676	1170.1	88.4568
1170.58	85.6723	1170.58	90.8385	1170.58	83.3594	1170.58	90.0621	1170.58	83.4611	1170.58	89.1818	1170.58	82.642	1170.58	88.3533
1171.06	85.6809	1171.06	90.7345	1171.06	83.3903	1171.06	89.9522	1171.06	83.5052	1171.06	89.0669	1171.06	82.7073	1171.06	88.2314
1171.54	85.6843	1171.54	90.6137	1171.54	83.4171	1171.54	89.8266	1171.54	83.5425	1171.54	88.9305	1171.54	82.7655	1171.54	88.0853
1172.03	85.6801	1172.03	90.4717	1172.03	83.438	1172.03	89.6802	1172.03	83.5724	1172.03	88.7673	1172.03	82.8169	1172.03	87.9084
1172.51	85.6689	1172.51	90.3054	1172.51	83.4526	1172.51	89.5092	1172.51	83.5961	1172.51	88.5741	1172.51	82.8632	1172.51	87.6974
1172.99	85.649	1172.99	90.1118	1172.99	83.4584	1172.99	89.309	1172.99	83.6127	1172.99	88.3473	1172.99	82.9044	1172.99	87.448
1173.47	85.622	1173.47	89.8889	1173.47	83.4553	1173.47	89.0765	1173.47	83.6233	1173.47	88.0852	1173.47	82.9423	1173.47	87.1593
1173.95	85.5877	1173.95	89.6351	1173.95	83.4419	1173.95	88.8085	1173.95	83.6271	1173.95	87.7855	1173.95	82.977	1173.95	86.8287
1174.44	85.5488	1174.44	89.3505	1174.44	83.4202	1174.44	88.5041	1174.44	83.6254	1174.44	87.4479	1174.44	83.0097	1174.44	86.4565
1174.92	85.505	1174.92	89.0341	1174.92	83.3902	1174.92	88.1619	1174.92	83.6171	1174.92	87.0706	1174.92	83.0399	1174.92	86.0406
1175.4	85.4583	1175.4	88.6861	1175.4	83.3548	1175.4	87.7819	1175.4	83.6034	1175.4	86.6531	1175.4	83.0677	1175.4	85.581
1175.88	85.4067	1175.88	88.3048	1175.88	83.314	1175.88	87.3629	1175.88	83.5831	1175.88	86.1931	1175.88	83.0915	1175.88	85.0741
1176.37	85.3507	1176.37	87.8888	1176.37	83.27	1176.37	86.9041	1176.37	83.5572	1176.37	85.6888	1176.37	83.1108	1176.37	84.5188
1176.85	85.2876	1176.85	87.435	1176.85	83.2216	1176.85	86.4026	1176.85	83.524	1176.85	85.137	1176.85	83.1239	1176.85	83.9106
1177.33	85.2177	1177.33	86.9415	1177.33	83.1697	1177.33	85.8569	1177.33	83.4848	1177.33	84.5361	1177.33	83.1308	1177.33	83.2481
1177.81	85.139	1177.81	86.4059	1177.81	83.1123	1177.81	85.2644	1177.81	83.4382	1177.81	83.8843	1177.81	83.1303	1177.81	82.5287
1178.29	85.0529	1178.29	85.8285	1178.29	83.0494	1178.29	84.6256	1178.29	83.3852	1178.29	83.1832	1178.29	83.1228	1178.29	81.7543
1178.78	84.9583	1178.78	85.2095	1178.78	82.9784	1178.78	83.9409	1178.78	83.3246	1178.78	82.4339	1178.78	83.107	1178.78	80.9254
1179.26	84.8574	1179.26	84.5528	1179.26	82.8991	1179.26	83.2155	1179.26	83.2571	1179.26	81.6428	1179.26	83.0834	1179.26	80.0493
1179.74	84.7492	1179.74	83.8622	1179.74	82.8092	1179.74	82.4544	1179.74	83.1811	1179.74	80.8152	1179.74	83.0507	1179.74	79.132
1180.22	84.6363	1180.22	83.1457	1180.22	82.7095	1180.22	81.6677	1180.22	83.0979	1180.22	79.9621	1180.22	83.0103	1180.22	78.1865
1180.7	84.5184	1180.7	82.4135	1180.7	82.5999	1180.7	80.868	1180.7	83.0071	1180.7	79.0967	1180.7	82.9631	1180.7	77.2288
1181.19	84.3989	1181.19	81.6809	1181.19	82.484	1181.19	80.0732	1181.19	82.9117	1181.19	78.2388	1181.19	82.9125	1181.19	76.283
1181.67	84.2788	1181.67	80.9665	1181.67	82.3648	1181.67	79.3039	1181.67	82.8133	1181.67	77.4116	1181.67	82.8616	1181.67	75.3764
1182.15	84.1624	1182.15	80.2957	1182.15	82.2487	1182.15	78.5876	1182.15	82.717	1182.15	76.6462	1182.15	82.8154	1182.15	74.5461
1182.63	84.051	1182.63	79.693	1182.63	82.1394	1182.63	77.9508	1182.63	82.6251	1182.63	75.9728	1182.63	82.7768	1182.63	73.8263
1183.12	83.9487	1183.12	79.1851	1183.12	82.0426	1183.12	77.4216	1183.12	82.5423	1183.12	75.4231	1183.12	82.7495	1183.12	73.2532
1183.6	83.8565	1183.6	78.7928	1183.6	81.9603	1183.6	77.0221	1183.6	82.4705	1183.6	75.0213	1183.6	82.7345	1183.6	72.8525
1184.08	83.7779	1184.08	78.5321	1184.08	81.8954	1184.08	76.7697	1184.08	82.413	1184.08	74.7855	1184.08	82.734	1184.08	72.6433
1184.56	83.7134	1184.56	78.4085	1184.56	81.8475	1184.56	76.6705	1184.56	82.3701	1184.56	74.7207	1184.56	82.748	1184.56	72.6292
1185.04	83.6665	1185.04	78.419	1185.04	81.8177	1185.04	76.7214	1185.04	82.3444	1185.04	74.8217	1185.04	82.7781	1185.04	72.802
1185.53	83.6371	1185.53	78.5506	1185.53	81.8045	1185.53	76.9085	1185.53	82.3355	1185.53	75.072	1185.53	82.8241	1185.53	73.1407
1186.01	83.6271	1186.01	78.7817	1186.01	81.808	1186.01	77.2079	1186.01	82.3444	1186.01	75.445	1186.01	82.8871	1186.01	73.6138
1186.49	83.6342	1186.49	79.0817	1186.49	81.8251	1186.49	77.5857	1186.49	82.3688	1186.49	75.9038	1186.49	82.9645	1186.49	74.178
1186.97	83.6572	1186.97	79.4191	1186.97	81.8548	1186.97	78.0065	1186.97	82.4074	1186.97	76.4107	1186.97	83.0545	1186.97	74.7906
1187.45	83.6904	1187.45	79.7581	1187.45	81.892	1187.45	78.4305	1187.45	82.4549	1187.45	76.9232	1187.45	83.1513	1187.45	75.4044
1187.94	83.7305	1187.94	80.0677	1187.94	81.9339	1187.94	78.8228	1187.94	82.5076	1187.94	77.4039	1187.94	83.2501	1187.94	75.9793
1188.42	83.7706	1188.42	80.3218	1188.42	81.9753	1188.42	79.1543	1188.42	82.5593	1188.42	77.821	1188.42	83.3438	1188.42	76.4815
1188.9	83.8078	1188.9	80.5019	1188.9	82.0136	1188.9	79.404	1188.9	82.6058	1188.9	78.1509	1188.9	83.4278	1188.9	76.8868
1189.38	83.8366	1189.38	80.5953	1189.38	82.0443	1189.38	79.5577	1189.38	82.6414	1189.38	78.3765	1189.38	83.4962	1189.38	77.1771
1189.86	83.8557	1189.86	80.5971	1189.86	82.0662	1189.86	79.6091	1189.86	82.6638	1189.86	78.4891	1189.86	83.5465	1189.86	77.3433
1190.35	83.861	1190.35	80.505	1190.35	82.0756	1190.35	79.555	1190.35	82.6688	1190.35	78.4836	1190.35	83.5751	1190.35	77.3786
1190.83	83.8522	1190.83	80.3213	1190.83	82.0716	1190.83	79.397	1190.83	82.6556	1190.83	78.3602	1190.83	83.581	1190.83	77.2816
1191.31	83.8261	1191.31	80.0477	1191.31	82.051	1191.31	79.1362	1191.31	82.622	1191.31	78.1191	1191.31	83.5622	1191.31	77.0506
1191.79	83.7838	1191.79	79.6894	1191.79	82.0135	1191.79	78.7778	1191.79	82.5691	1191.79	77.7649	1191.79	83.5195	1191.79	76.6894
1192.28	83.7237	1192.28	79.2508	1192.28	81.9573	1192.28	78.326	1192.28	82.4965	1192.28	77.3017	1192.28	83.4527	1192.28	76.2011
1192.76	83.649	1192.76	78.7399	1192.76	81.8844	1192.76	77.7889	1192.76	82.4074	1192.76	76.7378	1192.76	83.3647	1192.76	75.5949
1193.24	83.5603	1193.24	78.1662	1193.24	81.7952	1193.24	77.1766	1193.24	82.3031	1193.24	76.084	1193.24	83.2576	1193.24	74.8823
1193.72	83.4622	1193.72	77.5423	1193.72	81.6938	1193.72	76.5025	1193.72	82.1878	1193.72	75.3548	1193.72	83.1361	1193.72	74.0806
1194.2	83.3562	1194.2	76.8808	1194.2	81.5818	1194.2	75.7803	1194.2	82.0626	1194.2	74.5653	1194.2	83.0027	1194.2	73.2071
1194.68	83.2468	1194.68	76.1974	1194.68	81.4638	1194.68	75.0276	1194.68	81.9313	1194.68	73.736	1194.68	82.8622	1194.68	72.2864
1195.17	83.1346	1195.17	75.5047	1195.17	81.341	1195.17	74.2593	1195.17	81.7943	1195.17	72.8845	1195.17	82.7163	1195.17	71.3399
1195.65	83.0235	1195.65	74.817	1195.65	81.2173	1195.65	73.4923	1195.65	81.6551	1195.65	72.032	1195.65	82.5691	1195.65	70.3939
1196.13	82.9142	1196.13	74.1472	1196.13	81.0943	1196.13	72.7428	1196.13	81.5146	1196.13	71.199	1196.13	82.4226	1196.13	69.4735
1196.61	82.8108	1196.61	73.51	1196.61	80.9763	1196.61	72.0288	1196.61	81.3771	1196.61	70.4083	1196.61	82.281	1196.61	68.6074
1197.1	82.714	1197.1	72.9192	1197.1	80.8653	1197.1	71.3678	1197.1	81.2445	1197.1	69.6822	1197.1	82.1469	1197.1	67.8216
1197.58	82.6276	1197.58	72.3912	1197.58	80.7658	1197.58	70.7795	1197.58	81.1215	1197.58	69.044	1197.58	82.0251	1197.58	67.1434
1198.06	82.5507	1198.06	71.9385	1198.06	80.6781	1198.06	70.2792	1198.06	81.0089	1198.06	68.512	1198.06	81.9167	1198.06	66.5923
1198.54	82.4849	1198.54	71.5726	1198.54	80.6041	1198.54	69.8805	1198.54	80.9091	1198.54	68.1009	1198.54	81.8242	1198.54	66.1833
1199.02	82.4268	1199.02	71.2987	1199.02	80.5407	1199.02	69.5896	1199.02	80.8201	1199.02	67.8165	1199.02	81.746	1199.02	65.9203
1199.51	82.3768	1199.51	71.1206	1199.51	80.4872	1199.51	69.4103	1199.51	80.7423	1199.51	67.6607	1199.51	81.6818	1199.51	65.8037
1199.99	82.3316	1199.99	71.0369	1199.99	80.4397	1199.99	69.3402	1199.99	80.6728	1199.99	67.6289	1199.99	81.6287	1199.99	65.8263
1200.47	82.2926	1200.47	71.0472	1200.47	80.3982	1200.47	69.3769	1200.47	80.6127	1200.47	67.7156	1200.47	81.5864	1200.47	65.9809
1200.95	82.2585	1200.95	71.149	1200.95	80.3608	1200.95	69.5159	1200.95	80.5601	1200.95	67.9137	1200.95	81.5529	1200.95	66.2581
1201.43	82.2317	1201.43	71.3407	1201.43	80.3298	1201.43	69.753	1201.43	80.517	1201.43	68.2163	1201.43	81.5288	1201.43	66.6489
1201.92	82.2107	1201.92	71.6169	1201.92	80.3042	1201.92	70.0812	1201.92	80.4816	1201.92	68.6139	1201.92	81.5123	1201.92	67.1404
1202.4	82.1966	1202.4	71.9718	1202.4	80.2854	1202.4	70.4933	1202.4	80.4546	1202.4	69.0971	1202.4	81.5029	1202.4	67.7202
1202.88	82.1855	1202.88	72.3939	1202.88	80.2703	1202.88	70.9774	1202.88	80.4318	1202.88	69.6527	1202.88	81.497	1202.88	68.3715
1203.36	82.1763	1203.36	72.8715	1203.36	80.2581	1203.36	71.5217	1203.36	80.4121	1203.36	70.2674	1203.36	81.4924	1203.36	69.0792
1203.85	82.1642	1203.85	73.3903	1203.85	80.2438	1203.85	72.1122	1203.85	80.3904	1203.85	70.9267	1203.85	81.4846	1203.85	69.8276
1204.33	82.1483	1204.33	73.9375	1204.33	80.226	1204.33	72.7357	1204.33	80.3657	1204.33	71.6174	1204.33	81.4719	1204.33	70.6034
1204.81	82.1246	1204.81	74.4999	1204.81	80.2002	1204.81	73.3784	1204.81	80.3336	1204.81	72.3256	1204.81	81.4509	1204.81	71.3932
1205.29	82.0937	1205.29	75.0669	1205.29	80.1658	1205.29	74.0279	1205.29	80.2939	1205.29	73.0393	1205.29	81.4211	1205.29	72.1855
1205.77	82.0519	1205.77	75.6263	1205.77	80.1187	1205.77	74.6701	1205.77	80.2425	1205.77	73.7445	1205.77	81.3796	1205.77	72.9656
1206.26	81.9996	1206.26	76.168	1206.26	80.0582	1206.26	75.2928	1206.26	80.1784	1206.26	74.4292	1206.26	81.3261	1206.26	73.7208
1206.74	81.933	1206.74	76.6804	1206.74	79.9795	1206.74	75.8826	1206.74	80.0967	1206.74	75.0801	1206.74	81.2567	1206.74	74.4364
1207.22	81.8521	1207.22	77.1537	1207.22	79.8816	1207.22	76.4287	1207.22	79.9963	1207.22	75.6863	1207.22	81.1702	1207.22	75.1011
1207.7	81.7534	1207.7	77.5783	1207.7	79.7604	1207.7	76.9209	1207.7	79.8729	1207.7	76.238	1207.7	81.0626	1207.7	75.7047
1208.18	81.6383	1208.18	77.9482	1208.18	79.6165	1208.18	77.3534	1208.18	79.7272	1208.18	76.7291	1208.18	80.9333	1208.18	76.2424
1208.67	81.5045	1208.67	78.2582	1208.67	79.4481	1208.67	77.7207	1208.67	79.5568	1208.67	77.1539	1208.67	80.7798	1208.67	76.7098
1209.15	81.3541	1209.15	78.5065	1209.15	79.2579	1209.15	78.0212	1209.15	79.3639	1209.15	77.5104	1209.15	80.603	1209.15	77.1065
1209.63	81.1846	1209.63	78.6906	1209.63	79.045	1209.63	78.2528	1209.63	79.146	1209.63	77.7954	1209.63	80.401	1209.63	77.4302
1210.11	80.9968	1210.11	78.8104	1210.11	78.8114	1210.11	78.4153	1210.11	78.9038	1210.11	78.0078	1210.11	80.1747	1210.11	77.6806
1210.6	80.7867	1210.6	78.864	1210.6	78.5543	1210.6	78.5072	1210.6	78.6325	1210.6	78.1453	1210.6	79.9215	1210.6	77.855
1211.08	80.5542	1211.08	78.8516	1211.08	78.2742	1211.08	78.5295	1211.08	78.3311	1211.08	78.2081	1211.08	79.642	1211.08	77.9534
1211.56	80.2953	1211.56	78.773	1211.56	77.9674	1211.56	78.4824	1211.56	77.9943	1211.56	78.1963	1211.56	79.334	1211.56	77.9753
1212.04	80.0118	1212.04	78.6313	1212.04	77.6352	1212.04	78.3697	1212.04	77.6225	1212.04	78.1141	1212.04	78.9996	1212.04	77.9249
1212.52	79.7021	1212.52	78.4308	1212.52	77.2758	1212.52	78.1958	1212.52	77.2125	1212.52	77.9667	1212.52	78.638	1212.52	77.807
1213.01	79.3702	1213.01	78.1801	1213.01	76.8931	1213.01	77.9696	1213.01	76.7677	1213.01	77.7643	1213.01	78.2529	1213.01	77.632
1213.49	79.0148	1213.49	77.8879	1213.49	76.4862	1213.49	77.6991	1213.49	76.2862	1213.49	77.5159	1213.49	77.8436	1213.49	77.4083
1213.97	78.6393	1213.97	77.5663	1213.97	76.0589	1213.97	77.3962	1213.97	75.7709	1213.97	77.2343	1213.97	77.4125	1213.97	77.1487
1214.45	78.2409	1214.45	77.2266	1214.45	75.609	1214.45	77.0719	1214.45	75.2188	1214.45	76.9307	1214.45	76.9569	1214.45	76.8632
1214.93	77.8215	1214.93	76.8816	1214.93	75.1391	1214.93	76.7389	1214.93	74.6319	1214.93	76.6178	1214.93	76.4775	1214.93	76.5641
1215.42	77.3788	1215.42	76.544	1215.42	74.6479	1215.42	76.4097	1215.42	74.008	1215.42	76.3069	1215.42	75.9724	1215.42	76.2613
1215.9	76.9179	1215.9	76.2285	1215.9	74.1412	1215.9	76.0991	1215.9	73.3535	1215.9	76.0115	1215.9	75.4457	1215.9	75.9676
1216.38	76.4398	1216.38	75.9477	1216.38	73.6217	1216.38	75.8194	1216.38	72.6716	1216.38	75.742	1216.38	74.9003	1216.38	75.6919
1216.86	75.954	1216.86	75.7147	1216.86	73.1001	1216.86	75.5831	1216.86	71.9752	1216.86	75.509	1216.86	74.3463	1216.86	75.4442
1217.35	75.464	1217.35	75.5363	1217.35	72.582	1217.35	75.3963	1217.35	71.2729	1217.35	75.3171	1217.35	73.7908	1217.35	75.2274
1217.83	74.979	1217.83	75.4163	1217.83	72.0768	1217.83	75.262	1217.83	70.5792	1217.83	75.1681	1217.83	73.2451	1217.83	75.043
1218.31	74.5008	1218.31	75.3487	1218.31	71.5865	1218.31	75.1736	1218.31	69.9021	1218.31	75.0552	1218.31	72.7153	1218.31	74.8833
1218.79	74.0358	1218.79	75.324	1218.79	71.1157	1218.79	75.1223	1218.79	69.2546	1218.79	74.9699	1218.79	72.2102	1218.79	74.7412
1219.27	73.5844	1219.27	75.3273	1219.27	70.6621	1219.27	75.0937	1219.27	68.6429	1219.27	74.8993	1219.27	71.7328	1219.27	74.6047
1219.76	73.1528	1219.76	75.3429	1219.76	70.2284	1219.76	75.0742	1219.76	68.0797	1219.76	74.8317	1219.76	71.2899	1219.76	74.4655
1220.24	72.7416	1220.24	75.3544	1220.24	69.8123	1220.24	75.049	1220.24	67.5711	1220.24	74.7551	1220.24	70.8826	1220.24	74.3145
1220.72	72.3565	1220.72	75.349	1220.72	69.4168	1220.72	75.0075	1220.72	67.1275	1220.72	74.6615	1220.72	70.5151	1220.72	74.1481
1221.2	71.9947	1221.2	75.3131	1221.2	69.0381	1221.2	74.9378	1221.2	66.7482	1221.2	74.542	1221.2	70.1829	1221.2	73.9602
1221.68	71.6563	1221.68	75.2378	1221.68	68.6761	1221.68	74.832	1221.68	66.433	1221.68	74.3912	1221.68	69.8829	1221.68	73.749
1222.17	71.3321	1222.17	75.1124	1222.17	68.3224	1222.17	74.6805	1222.17	66.1697	1222.17	74.2017	1222.17	69.6039	1222.17	73.5083
1222.65	71.0164	1222.65	74.9306	1222.65	67.9724	1222.65	74.4777	1222.65	65.9466	1222.65	73.9692	1222.65	69.3367	1222.65	73.2359
1223.13	70.6983	1223.13	74.6849	1223.13	67.6166	1223.13	74.2171	1223.13	65.7461	1223.13	73.6882	1223.13	69.069	1223.13	72.9262
1223.61	70.3748	1223.61	74.373	1223.61	67.2526	1223.61	73.8969	1223.61	65.5579	1223.61	73.358	1223.61	68.7954	1223.61	72.5799
1224.09	70.0393	1224.09	73.9918	1224.09	66.8753	1224.09	73.5155	1224.09	65.3692	1224.09	72.9773	1224.09	68.5095	1224.09	72.1953
1224.58	69.6938	1224.58	73.5421	1224.58	66.4873	1224.58	73.0749	1224.58	65.1759	1224.58	72.5493	1224.58	68.212	1224.58	71.7768
1225.06	69.3344	1225.06	73.0222	1225.06	66.0858	1225.06	72.5747	1225.06	64.9701	1225.06	72.0745	1225.06	67.9	1225.06	71.3243
1225.54	68.9628	1225.54	72.4322	1225.54	65.6726	1225.54	72.0162	1225.54	64.7492	1225.54	71.5557	1225.54	67.5744	1225.54	70.8413
1226.02	68.5729	1226.02	71.7666	1226.02	65.2415	1226.02	71.3951	1226.02	64.5044	1226.02	70.9899	1226.02	67.2296	1226.02	70.3238
1226.51	68.164	1226.51	71.0216	1226.51	64.791	1226.51	70.7081	1226.51	64.2327	1226.51	70.3756	1226.51	66.8638	1226.51	69.7716
1226.99	67.7303	1226.99	70.1894	1226.99	64.3142	1226.99	69.9479	1226.99	63.9271	1226.99	69.707	1226.99	66.4714	1226.99	69.1788
1227.47	67.2745	1227.47	69.2658	1227.47	63.812	1227.47	69.1107	1227.47	63.5894	1227.47	68.9822	1227.47	66.0536	1227.47	68.5459
1227.95	66.7955	1227.95	68.246	1227.95	63.2829	1227.95	68.1914	1227.95	63.2191	1227.95	68.1973	1227.95	65.6101	1227.95	67.8708
1228.43	66.3008	1228.43	67.1321	1228.43	62.7342	1228.43	67.1915	1228.43	62.8245	1228.43	67.3547	1228.43	65.1477	1228.43	67.1591
1228.92	65.7909	1228.92	65.9236	1228.92	62.1675	1228.92	66.1097	1228.92	62.4072	1228.92	66.4538	1228.92	64.6684	1228.92	66.4115
1229.4	65.2707	1229.4	64.6262	1229.4	61.5897	1229.4	64.9506	1229.4	61.9728	1229.4	65.4985	1229.4	64.177	1229.4	65.6338
1229.88	64.7361	1229.88	63.2431	1229.88	60.9993	1229.88	63.7158	1229.88	61.5175	1229.88	64.4887	1229.88	63.6708	1229.88	64.8246
1230.36	64.1877	1230.36	61.7824	1230.36	60.3992	1230.36	62.4124	1230.36	61.0415	1230.36	63.4286	1230.36	63.1497	1230.36	63.9871
1230.84	63.6201	1230.84	60.2536	1230.84	59.7863	1230.84	61.0485	1230.84	60.5388	1230.84	62.3216	1230.84	62.6087	1230.84	63.1198
1231.33	63.0372	1231.33	58.6783	1231.33	59.1654	1231.33	59.6437	1231.33	60.0126	1231.33	61.1805	1231.33	62.0499	1231.33	62.2308
1231.81	62.4393	1231.81	57.0826	1231.81	58.5376	1231.81	58.2218	1231.81	59.4633	1231.81	60.0203	1231.81	61.4734	1231.81	61.3268
1232.29	61.836	1232.29	55.5067	1232.29	57.9119	1232.29	56.8186	1232.29	58.901	1232.29	58.8665	1232.29	60.8871	1232.29	60.4246
1232.77	61.2303	1232.77	53.9901	1232.77	57.2903	1232.77	55.4686	1232.77	58.33	1232.77	57.7428	1232.77	60.2937	1232.77	59.5366
1233.26	60.6296	1233.26	52.5738	1233.26	56.6777	1233.26	54.2063	1233.26	57.7586	1233.26	56.6744	1233.26	59.6985	1233.26	58.6782
1233.74	60.0311	1233.74	51.2858	1233.74	56.0692	1233.74	53.0535	1233.74	57.1845	1233.74	55.6756	1233.74	59.0976	1233.74	57.8536
1234.22	59.4363	1234.22	50.1469	1234.22	55.4632	1234.22	52.025	1234.22	56.6086	1234.22	54.757	1234.22	58.4894	1234.22	57.0674
1234.7	58.8396	1234.7	49.1658	1234.7	54.8526	1234.7	51.1251	1234.7	56.0243	1234.7	53.9206	1234.7	57.8665	1234.7	56.3153
1235.18	58.2436	1235.18	48.3467	1235.18	54.2389	1235.18	50.3552	1235.18	55.4326	1235.18	53.1678	1235.18	57.229	1235.18	55.5976
1235.66	57.6471	1235.66	47.689	1235.66	53.6219	1235.66	49.7131	1235.66	54.8311	1235.66	52.4966	1235.66	56.5751	1235.66	54.9108
1236.15	57.0562	1236.15	47.1916	1236.15	53.0094	1236.15	49.198	1236.15	54.2256	1236.15	51.9077	1236.15	55.9109	1236.15	54.2579
1236.63	56.4692	1236.63	46.8445	1236.63	52.4031	1236.63	48.8008	1236.63	53.6154	1236.63	51.394	1236.63	55.2373	1236.63	53.6341
1237.11	55.8867	1237.11	46.6337	1237.11	51.806	1237.11	48.5097	1237.11	53.0022	1237.11	50.9466	1237.11	54.5571	1237.11	53.0358
1237.59	55.2991	1237.59	46.5366	1237.59	51.2107	1237.59	48.3033	1237.59	52.377	1237.59	50.5474	1237.59	53.8628	1237.59	52.4485
1238.08	54.6994	1238.08	46.5264	1238.08	50.6103	1238.08	48.1561	1238.08	51.733	1238.08	50.1754	1238.08	53.1477	1238.08	51.8576
1238.56	54.0761	1238.56	46.5762	1238.56	49.9922	1238.56	48.0416	1238.56	51.0574	1238.56	49.8079	1238.56	52.3994	1238.56	51.2437
1239.04	53.4271	1239.04	46.6642	1239.04	49.3517	1239.04	47.9387	1239.04	50.3464	1239.04	49.4282	1239.04	51.6132	1239.04	50.596
1239.52	52.7502	1239.52	46.7722	1239.52	48.6836	1239.52	47.8304	1239.52	49.5962	1239.52	49.0235	1239.52	50.785	1239.52	49.905
1240	52.0523	1240	46.8881	1240	47.9914	1240	47.7068	1240	48.8132	1240	48.5889	1240	49.9201	1240	49.1714
1240.49	51.3357	1240.49	46.9995	1240.49	47.2745	1240.49	47.5592	1240.49	48.0001	1240.49	48.1198	1240.49	49.0213	1240.49	48.3939
1240.97	50.6054	1240.97	47.0934	1240.97	46.5356	1240.97	47.3801	1240.97	47.1634	1240.97	47.6139	1240.97	48.0951	1240.97	47.5752
1241.45	49.8567	1241.45	47.1535	1241.45	45.7689	1241.45	47.1585	1241.45	46.3003	1241.45	47.0635	1241.45	47.1396	1241.45	46.7099
1241.93	49.0877	1241.93	47.1639	1241.93	44.9716	1241.93	46.8843	1241.93	45.4102	1241.93	46.4617	1241.93	46.1553	1241.93	45.7949
1242.41	48.2915	1242.41	47.11	1242.41	44.139	1242.41	46.5478	1242.41	44.4874	1242.41	45.8011	1242.41	45.1391	1242.41	44.8243
1242.9	47.4707	1242.9	46.9835	1242.9	43.2757	1242.9	46.1454	1242.9	43.5352	1242.9	45.0808	1242.9	44.0971	1242.9	43.8019
1243.38	46.6286	1243.38	46.7827	1243.38	42.3903	1243.38	45.6783	1243.38	42.5588	1243.38	44.3052	1243.38	43.0381	1243.38	42.736
1243.86	45.7781	1243.86	46.513	1243.86	41.5011	1243.86	45.1549	1243.86	41.574	1243.86	43.4874	1243.86	41.9812	1243.86	41.6469
1244.34	44.9277	1244.34	46.1813	1244.34	40.6226	1244.34	44.5832	1244.34	40.5933	1244.34	42.6407	1244.34	40.9416	1244.34	40.5526
1244.83	44.0872	1244.83	45.7958	1244.83	39.769	1244.83	43.9724	1244.83	39.6311	1244.83	41.7791	1244.83	39.9338	1244.83	39.4728
1245.31	43.2568	1245.31	45.3617	1245.31	38.9429	1245.31	43.3274	1245.31	38.6912	1245.31	40.9105	1245.31	38.9609	1245.31	38.4151
1245.79	42.4369	1245.79	44.8833	1245.79	38.1445	1245.79	42.6517	1245.79	37.7769	1245.79	40.0402	1245.79	38.0229	1245.79	37.3846
1246.27	41.6242	1246.27	44.3649	1246.27	37.3681	1246.27	41.949	1246.27	36.8856	1246.27	39.1705	1246.27	37.1148	1246.27	36.3793
1246.75	40.823	1246.75	43.8145	1246.75	36.614	1246.75	41.2281	1246.75	36.0213	1246.75	38.3082	1246.75	36.238	1246.75	35.4031
1247.24	40.04	1247.24	43.2433	1247.24	35.8848	1247.24	40.501	1247.24	35.1893	1247.24	37.4622	1247.24	35.3978	1247.24	34.462
1247.72	39.2888	1247.72	42.6664	1247.72	35.1903	1247.72	39.7852	1247.72	34.4019	1247.72	36.6469	1247.72	34.607	1247.72	33.5697
1248.2	38.5797	1248.2	42.0972	1248.2	34.538	1248.2	39.0958	1248.2	33.6676	1248.2	35.8738	1248.2	33.8761	1248.2	32.7375
1248.68	37.9203	1248.68	41.546	1248.68	33.9344	1248.68	38.4442	1248.68	32.9928	1248.68	35.1517	1248.68	33.2124	1248.68	31.9744
1249.16	37.3086	1249.16	41.0164	1249.16	33.3777	1249.16	37.8331	1249.16	32.374	1249.16	34.4803	1249.16	32.613	1249.16	31.2789
1249.65	36.7401	1249.65	40.508	1249.65	32.8641	1249.65	37.2606	1249.65	31.8048	1249.65	33.8558	1249.65	32.0703	1249.65	30.6462
1250.13	36.208	1250.13	40.0188	1250.13	32.3886	1250.13	36.722	1250.13	31.2765	1250.13	33.2724	1250.13	31.574	1250.13	30.0674
1250.61	35.7105	1250.61	39.5493	1250.61	31.9512	1250.61	36.215	1250.61	30.7857	1250.61	32.7285	1250.61	31.118	1250.61	29.5386
1251.09	35.2501	1251.09	39.1031	1251.09	31.5557	1251.09	35.7413	1251.09	30.333	1251.09	32.227	1251.09	30.7019	1251.09	29.0594
1251.58	34.8334	1251.58	38.6874	1251.58	31.2097	1251.58	35.306	1251.58	29.9244	1251.58	31.7755	1251.58	30.3304	1251.58	28.6349
1252.06	34.4661	1252.06	38.3083	1252.06	30.9183	1252.06	34.9139	1252.06	29.5647	1252.06	31.3803	1252.06	30.0088	1252.06	28.2692
1252.54	34.149	1252.54	37.9689	1252.54	30.681	1252.54	34.567	1252.54	29.2555	1252.54	31.0441	1252.54	29.7391	1252.54	27.9632
1253.02	33.8773	1253.02	37.6672	1253.02	30.4907	1253.02	34.2621	1253.02	28.9929	1253.02	30.7625	1253.02	29.5179	1253.02	27.7117
1253.5	33.6413	1253.5	37.3972	1253.5	30.3345	1253.5	33.9926	1253.5	28.7687	1253.5	30.5261	1253.5	29.3377	1253.5	27.5055
1253.99	33.4328	1253.99	37.153	1253.99	30.2014	1253.99	33.7526	1253.99	28.5761	1253.99	30.3254	1253.99	29.1918	1253.99	27.3359
1254.47	33.2469	1254.47	36.9313	1254.47	30.0845	1254.47	33.5397	1254.47	28.4119	1254.47	30.1539	1254.47	29.0771	1254.47	27.1976
1254.95	33.0856	1254.95	36.7331	1254.95	29.9848	1254.95	33.3564	1254.95	28.279	1254.95	30.0108	1254.95	28.9965	1254.95	27.0914
1255.43	32.9534	1255.43	36.5615	1255.43	29.9077	1255.43	33.2076	1255.43	28.1828	1255.43	29.8992	1255.43	28.9552	1255.43	27.0211
1255.91	32.8563	1255.91	36.4197	1255.91	29.8607	1255.91	33.0975	1255.91	28.1291	1255.91	29.8233	1255.91	28.9587	1255.91	26.9907
1256.4	32.7948	1256.4	36.3066	1256.4	29.8472	1256.4	33.0251	1256.4	28.1179	1256.4	29.7837	1256.4	29.0062	1256.4	26.9998
1256.88	32.7667	1256.88	36.2176	1256.88	29.8671	1256.88	32.9848	1256.88	28.1452	1256.88	29.7774	1256.88	29.0931	1256.88	27.0441
1257.36	32.7649	1257.36	36.1445	1257.36	29.9149	1257.36	32.9667	1257.36	28.2022	1257.36	29.7971	1257.36	29.2094	1257.36	27.1149
1257.84	32.7847	1257.84	36.0804	1257.84	29.9867	1257.84	32.9622	1257.84	28.2822	1257.84	29.8368	1257.84	29.3475	1257.84	27.2059
1258.33	32.8228	1258.33	36.0222	1258.33	30.0795	1258.33	32.9666	1258.33	28.3811	1258.33	29.8928	1258.33	29.5026	1258.33	27.3133
1258.81	32.8821	1258.81	35.9727	1258.81	30.1963	1258.81	32.9823	1258.81	28.5023	1258.81	29.967	1258.81	29.6779	1258.81	27.4403
1259.29	32.9652	1259.29	35.9375	1259.29	30.3398	1259.29	33.0147	1259.29	28.6501	1259.29	30.0633	1259.29	29.8781	1259.29	27.5916
1259.77	33.0747	1259.77	35.9233	1259.77	30.5128	1259.77	33.0704	1259.77	28.8302	1259.77	30.186	1259.77	30.1091	1259.77	27.7724
1260.25	33.206	1260.25	35.9329	1260.25	30.7106	1260.25	33.1516	1260.25	29.0413	1260.25	30.3346	1260.25	30.3703	1260.25	27.9815
1260.73	33.3525	1260.73	35.9663	1260.73	30.9254	1260.73	33.2562	1260.73	29.2793	1260.73	30.5053	1260.73	30.6574	1260.73	28.2144
1261.22	33.5033	1261.22	36.0198	1261.22	31.1449	1261.22	33.3784	1261.22	29.5344	1261.22	30.6907	1261.22	30.9608	1261.22	28.4615
1261.7	33.6531	1261.7	36.0924	1261.7	31.3616	1261.7	33.514	1261.7	29.8004	1261.7	30.886	1261.7	31.2741	1261.7	28.7166
1262.18	33.7996	1262.18	36.1857	1262.18	31.5717	1262.18	33.6619	1262.18	30.0725	1262.18	31.0892	1262.18	31.5931	1262.18	28.9758
1262.66	33.9486	1262.66	36.3064	1262.66	31.7809	1262.66	33.8272	1262.66	30.3539	1262.66	31.3045	1262.66	31.9209	1262.66	29.2426
1263.15	34.1066	1263.15	36.4628	1263.15	31.9972	1263.15	34.0174	1263.15	30.6477	1263.15	31.5379	1263.15	32.2619	1263.15	29.5217
1263.63	34.2808	1263.63	36.6619	1263.63	32.2304	1263.63	34.2403	1263.63	30.959	1263.63	31.7956	1263.63	32.6211	1263.63	29.8188
1264.11	34.4719	1264.11	36.9051	1264.11	32.4839	1264.11	34.4988	1264.11	31.2865	1264.11	32.0787	1264.11	32.9969	1264.11	30.134
1264.59	34.6785	1264.59	37.1895	1264.59	32.7574	1264.59	34.7919	1264.59	31.6275	1264.59	32.3857	1264.59	33.385	1264.59	30.4655
1265.07	34.8954	1265.07	37.5088	1265.07	33.0448	1265.07	35.1148	1265.07	31.975	1265.07	32.7117	1265.07	33.7765	1265.07	30.8078
1265.56	35.1216	1265.56	37.8582	1265.56	33.3415	1265.56	35.464	1265.56	32.3265	1265.56	33.0544	1265.56	34.1658	1265.56	31.1593
1266.04	35.3576	1266.04	38.2358	1266.04	33.6437	1266.04	35.8383	1266.04	32.6806	1266.04	33.4142	1266.04	34.5496	1266.04	31.5211
1266.52	35.6102	1266.52	38.645	1266.52	33.9537	1266.52	36.2409	1266.52	33.0428	1266.52	33.7967	1266.52	34.9319	1266.52	31.9002
1267	35.8844	1267	39.0904	1267	34.274	1267	36.6761	1267	33.4173	1267	34.2075	1267	35.3176	1267	32.3032
1267.48	36.1853	1267.48	39.5769	1267.48	34.6101	1267.48	37.1477	1267.48	33.8098	1267.48	34.6518	1267.48	35.7136	1267.48	32.7363
1267.97	36.5112	1267.97	40.1044	1267.97	34.9626	1267.97	37.6546	1267.97	34.2191	1267.97	35.129	1267.97	36.1216	1267.97	33.1985
1268.45	36.8592	1268.45	40.6697	1268.45	35.3325	1268.45	38.1923	1268.45	34.6433	1268.45	35.6347	1268.45	36.5418	1268.45	33.6853
1268.93	37.223	1268.93	41.2648	1268.93	35.7173	1268.93	38.7523	1268.93	35.0761	1268.93	36.1598	1268.93	36.9701	1268.93	34.1863
1269.41	37.6015	1269.41	41.8831	1269.41	36.1186	1269.41	39.3274	1269.41	35.5155	1269.41	36.6969	1269.41	37.405	1269.41	34.694
1269.9	37.9956	1269.9	42.5177	1269.9	36.5388	1269.9	39.9117	1269.9	35.9608	1269.9	37.2392	1269.9	37.8456	1269.9	35.2012
1270.38	38.412	1270.38	43.165	1270.38	36.9853	1270.38	40.5031	1270.38	36.4172	1270.38	37.7844	1270.38	38.2958	1270.38	35.7067
1270.86	38.8559	1270.86	43.8212	1270.86	37.4635	1270.86	41.1005	1270.86	36.8891	1270.86	38.3305	1270.86	38.7588	1270.86	36.2093
1271.34	39.3314	1271.34	44.4829	1271.34	37.9784	1271.34	41.7033	1271.34	37.3816	1271.34	38.877	1271.34	39.2389	1271.34	36.7106
1271.82	39.8359	1271.82	45.1438	1271.82	38.5284	1271.82	42.3084	1271.82	37.8945	1271.82	39.4208	1271.82	39.7356	1271.82	37.2086
1272.31	40.3639	1272.31	45.7982	1272.31	39.1098	1272.31	42.9121	1272.31	38.4266	1272.31	39.9592	1272.31	40.2474	1272.31	37.702
1272.79	40.9073	1272.79	46.4406	1272.79	39.7146	1272.79	43.5102	1272.79	38.9734	1272.79	40.4894	1272.79	40.7705	1272.79	38.1882
1273.27	41.4612	1273.27	47.0702	1273.27	40.3378	1273.27	44.1018	1273.27	39.5339	1273.27	41.0125	1273.27	41.3034	1273.27	38.669
1273.75	42.0243	1273.75	47.6902	1273.75	40.9759	1273.75	44.6895	1273.75	40.1082	1273.75	41.533	1273.75	41.8463	1273.75	39.1485
1274.23	42.6001	1274.23	48.3094	1274.23	41.6304	1274.23	45.2804	1274.23	40.7011	1274.23	42.0602	1274.23	42.4032	1274.23	39.636
1274.72	43.1933	1274.72	48.9372	1274.72	42.3032	1274.72	45.8828	1274.72	41.3162	1274.72	42.6034	1274.72	42.9778	1274.72	40.1401
1275.2	43.8075	1275.2	49.5829	1275.2	42.9971	1275.2	46.5048	1275.2	41.9573	1275.2	43.1714	1275.2	43.5736	1275.2	40.6699
1275.68	44.443	1275.68	50.2519	1275.68	43.712	1275.68	47.151	1275.68	42.6231	1275.68	43.769	1275.68	44.1906	1275.68	41.229
1276.16	45.0969	1276.16	50.9457	1276.16	44.4467	1276.16	47.8233	1276.16	43.3113	1276.16	44.3981	1276.16	44.8274	1276.16	41.8198
1276.64	45.765	1276.64	51.6628	1276.64	45.1984	1276.64	48.5209	1276.64	44.0171	1276.64	45.0581	1276.64	45.4809	1276.64	42.4411
1277.13	46.4444	1277.13	52.4011	1277.13	45.9661	1277.13	49.2429	1277.13	44.7385	1277.13	45.7484	1277.13	46.1497	1277.13	43.0932
1277.61	47.1347	1277.61	53.1589	1277.61	46.75	1277.61	49.9893	1277.61	45.4751	1277.61	46.4694	1277.61	46.8336	1277.61	43.7769
1278.09	47.8376	1278.09	53.936	1278.09	47.5523	1278.09	50.761	1278.09	46.2291	1278.09	47.2225	1278.09	47.5349	1278.09	44.4954
1278.57	48.5551	1278.57	54.7328	1278.57	48.3743	1278.57	51.5591	1278.57	47.0028	1278.57	48.0085	1278.57	48.2552	1278.57	45.2501
1279.06	49.287	1279.06	55.5488	1279.06	49.215	1279.06	52.3834	1279.06	47.7969	1279.06	48.826	1279.06	48.9946	1279.06	46.0416
1279.54	50.0306	1279.54	56.3823	1279.54	50.0701	1279.54	53.2315	1279.54	48.6086	1279.54	49.6707	1279.54	49.7508	1279.54	46.8663
1280.02	50.7799	1280.02	57.2302	1280.02	50.9327	1280.02	54.0991	1280.02	49.4328	1280.02	50.5365	1280.02	50.5191	1280.02	47.7186
1280.5	51.5297	1280.5	58.0891	1280.5	51.7954	1280.5	54.9815	1280.5	50.2638	1280.5	51.4173	1280.5	51.295	1280.5	48.5926
1280.98	52.2759	1280.98	58.9562	1280.98	52.6523	1280.98	55.8753	1280.98	51.0971	1280.98	52.3094	1280.98	52.0752	1280.98	49.4842
1281.47	53.0185	1281.47	59.8306	1281.47	53.5004	1281.47	56.7786	1281.47	51.9304	1281.47	53.2121	1281.47	52.8582	1281.47	50.3918
1281.95	53.7587	1281.95	60.7118	1281.95	54.3395	1281.95	57.691	1281.95	52.7634	1281.95	54.127	1281.95	53.6446	1281.95	51.3159
1282.43	54.5004	1282.43	61.5996	1282.43	55.171	1282.43	58.6123	1282.43	53.5964	1282.43	55.0563	1282.43	54.4348	1282.43	52.2574
1282.91	55.2444	1282.91	62.4918	1282.91	55.996	1282.91	59.5402	1282.91	54.4285	1282.91	56	1282.91	55.2279	1282.91	53.2152
1283.39	55.9913	1283.39	63.3845	1283.39	56.8147	1283.39	60.4709	1283.39	55.2576	1283.39	56.9552	1283.39	56.0218	1283.39	54.1855
1283.88	56.7379	1283.88	64.2715	1283.88	57.6255	1283.88	61.398	1283.88	56.0804	1283.88	57.9157	1283.88	56.813	1283.88	55.1621
1284.36	57.4825	1284.36	65.146	1284.36	58.427	1284.36	62.3148	1284.36	56.8945	1284.36	58.8736	1284.36	57.599	1284.36	56.1376
1284.84	58.2223	1284.84	66.0021	1284.84	59.2176	1284.84	63.2155	1284.84	57.6986	1284.84	59.8214	1284.84	58.3784	1284.84	57.1054
1285.32	58.9583	1285.32	66.835	1285.32	59.9969	1285.32	64.0954	1285.32	58.4942	1285.32	60.7529	1285.32	59.1524	1285.32	58.0597
1285.81	59.69	1285.81	67.6408	1285.81	60.7643	1285.81	64.9511	1285.81	59.2828	1285.81	61.663	1285.81	59.9227	1285.81	58.9958
1286.29	60.4187	1286.29	68.4164	1286.29	61.5196	1286.29	65.7795	1286.29	60.0663	1286.29	62.5474	1286.29	60.6908	1286.29	59.9089
1286.77	61.1416	1286.77	69.1569	1286.77	62.2601	1286.77	66.5758	1286.77	60.8431	1286.77	63.4006	1286.77	61.4559	1286.77	60.793
1287.25	61.8562	1287.25	69.8566	1287.25	62.9827	1287.25	67.3335	1287.25	61.6101	1287.25	64.2163	1287.25	62.2159	1287.25	61.6409
1287.73	62.5566	1287.73	70.5076	1287.73	63.6825	1287.73	68.0443	1287.73	62.3614	1287.73	64.9863	1287.73	62.9661	1287.73	62.4442
1288.22	63.2393	1288.22	71.1016	1288.22	64.3558	1288.22	68.6991	1288.22	63.092	1288.22	65.7019	1288.22	63.7024	1288.22	63.1954
1288.7	63.9	1288.7	71.6307	1288.7	64.9993	1288.7	69.2892	1288.7	63.7971	1288.7	66.3551	1288.7	64.4205	1288.7	63.8877
1289.18	64.5389	1289.18	72.089	1289.18	65.6127	1289.18	69.808	1289.18	64.4753	1289.18	66.9399	1289.18	65.1183	1289.18	64.5166
1289.66	65.1548	1289.66	72.4722	1289.66	66.1956	1289.66	70.2509	1289.66	65.126	1289.66	67.4516	1289.66	65.7937	1289.66	65.078
1290.14	65.7488	1290.14	72.7787	1290.14	66.7494	1290.14	70.6153	1290.14	65.7502	1290.14	67.8874	1290.14	66.4453	1290.14	65.5693
1290.63	66.3179	1290.63	73.0075	1290.63	67.2734	1290.63	70.9001	1290.63	66.3473	1290.63	68.2457	1290.63	67.0706	1290.63	65.9876
1291.11	66.8601	1291.11	73.1596	1291.11	67.7673	1291.11	71.1059	1291.11	66.9166	1291.11	68.5267	1291.11	67.6676	1291.11	66.3313
1291.59	67.3704	1291.59	73.2366	1291.59	68.2285	1291.59	71.2342	1291.59	67.4554	1291.59	68.7315	1291.59	68.2343	1291.59	66.6002
1292.07	67.8468	1292.07	73.2421	1292.07	68.6556	1292.07	71.2894	1292.07	67.9624	1292.07	68.8648	1292.07	68.771	1292.07	66.7981
1292.56	68.287	1292.56	73.1824	1292.56	69.0469	1292.56	71.2794	1292.56	68.4363	1292.56	68.9348	1292.56	69.2795	1292.56	66.9334
1293.04	68.6935	1293.04	73.0667	1293.04	69.4031	1293.04	71.2155	1293.04	68.8787	1293.04	68.9531	1293.04	69.7641	1293.04	67.0184
1293.52	69.0683	1293.52	72.9077	1293.52	69.7249	1293.52	71.113	1293.52	69.2916	1293.52	68.9352	1293.52	70.2295	1293.52	67.0701
1294	69.417	1294	72.7216	1294	70.0155	1294	70.9905	1294	69.6791	1294	68.8997	1294	70.6803	1294	67.1082
1294.48	69.741	1294.48	72.5247	1294.48	70.2768	1294.48	70.8659	1294.48	70.0434	1294.48	68.8643	1294.48	71.1186	1294.48	67.1514
1294.97	70.0434	1294.97	72.3351	1294.97	70.5126	1294.97	70.7575	1294.97	70.3873	1294.97	68.8472	1294.97	71.5452	1294.97	67.2187
1295.45	70.323	1295.45	72.1693	1295.45	70.7252	1295.45	70.6811	1295.45	70.7114	1295.45	68.8646	1295.45	71.9587	1295.45	67.3271
1295.93	70.5808	1295.93	72.0423	1295.93	70.9186	1295.93	70.6493	1295.93	71.0174	1295.93	68.9299	1295.93	72.3581	1295.93	67.4908
1296.41	70.816	1296.41	71.9675	1296.41	71.0963	1296.41	70.6725	1296.41	71.3059	1296.41	69.0547	1296.41	72.7423	1296.41	67.7215
1296.89	71.0316	1296.89	71.956	1296.89	71.2636	1296.89	70.7588	1296.89	71.5796	1296.89	69.2476	1296.89	73.1119	1296.89	68.0278
1297.38	71.2294	1297.38	72.0151	1297.38	71.4242	1297.38	70.913	1297.38	71.8405	1297.38	69.5136	1297.38	73.4677	1297.38	68.4131
1297.86	71.415	1297.86	72.1489	1297.86	71.5827	1297.86	71.1373	1297.86	72.0919	1297.86	69.8533	1297.86	73.8111	1297.86	68.8757
1298.34	71.5912	1298.34	72.3562	1298.34	71.7409	1298.34	71.43	1298.34	72.3351	1298.34	70.2623	1298.34	74.1419	1298.34	69.4075
1298.82	71.7628	1298.82	72.6323	1298.82	71.9005	1298.82	71.7863	1298.82	72.5716	1298.82	70.7323	1298.82	74.4593	1298.82	69.9965
1299.31	71.9316	1299.31	72.9679	1299.31	72.0609	1299.31	72.1974	1299.31	72.8008	1299.31	71.2504	1299.31	74.7611	1299.31	70.6262
1299.79	72.1015	1299.79	73.3524	1299.79	72.223	1299.79	72.6527	1299.79	73.0234	1299.79	71.8028	1299.79	75.0457	1299.79	71.2797
1300.27	72.274	1300.27	73.7746	1300.27	72.3868	1300.27	73.1407	1300.27	73.2394	1300.27	72.375	1300.27	75.3118	1300.27	71.9409
1300.75	72.4532	1300.75	74.2237	1300.75	72.555	1300.75	73.6496	1300.75	73.4506	1300.75	72.9537	1300.75	75.5603	1300.75	72.5952
1301.23	72.6405	1301.23	74.6903	1301.23	72.73	1301.23	74.1684	1301.23	73.6587	1301.23	73.5275	1301.23	75.7926	1301.23	73.2304
1301.71	72.8392	1301.71	75.1669	1301.71	72.9153	1301.71	74.6882	1301.71	73.8662	1301.71	74.088	1301.71	76.0117	1301.71	73.8372
1302.2	73.0486	1302.2	75.6461	1302.2	73.1127	1302.2	75.2006	1302.2	74.0741	1302.2	74.6277	1302.2	76.2198	1302.2	74.4076
1302.68	73.2695	1302.68	76.122	1302.68	73.3242	1302.68	75.6993	1302.68	74.283	1302.68	75.1419	1302.68	76.419	1302.68	74.9367
1303.16	73.4996	1303.16	76.5889	1303.16	73.5489	1303.16	76.1786	1303.16	74.4913	1303.16	75.6267	1303.16	76.6101	1303.16	75.4211
1303.64	73.7385	1303.64	77.0416	1303.64	73.7862	1303.64	76.6341	1303.64	74.6982	1303.64	76.0795	1303.64	76.7938	1303.64	75.8603
1304.13	73.9841	1304.13	77.4756	1304.13	74.0336	1304.13	77.0623	1304.13	74.9019	1304.13	76.4988	1304.13	76.97	1304.13	76.2552
1304.61	74.2372	1304.61	77.8881	1304.61	74.2897	1304.61	77.4614	1304.61	75.1028	1304.61	76.8841	1304.61	77.1399	1304.61	76.6087
1305.09	74.4961	1305.09	78.2772	1305.09	74.5512	1305.09	77.8305	1305.09	75.301	1305.09	77.2357	1305.09	77.3042	1305.09	76.9238
1305.57	74.7616	1305.57	78.6426	1305.57	74.8162	1305.57	78.1704	1305.57	75.4989	1305.57	77.555	1305.57	77.4646	1305.57	77.204
1306.05	75.0314	1306.05	78.985	1306.05	75.0813	1306.05	78.4829	1306.05	75.6978	1306.05	77.8434	1306.05	77.6222	1306.05	77.4521
1306.54	75.3052	1306.54	79.3062	1306.54	75.3444	1306.54	78.771	1306.54	75.9	1306.54	78.1035	1306.54	77.7786	1306.54	77.6713
1307.02	75.5807	1307.02	79.6081	1307.02	75.6032	1307.02	79.0379	1307.02	76.1061	1307.02	78.3382	1307.02	77.9345	1307.02	77.8645
1307.5	75.8587	1307.5	79.894	1307.5	75.8579	1307.5	79.2879	1307.5	76.3173	1307.5	78.552	1307.5	78.092	1307.5	78.0372
1307.98	76.1387	1307.98	80.1676	1307.98	76.1097	1307.98	79.5262	1307.98	76.5335	1307.98	78.7509	1307.98	78.2533	1307.98	78.196
1308.46	76.4239	1308.46	80.434	1308.46	76.3623	1308.46	79.7589	1308.46	76.7557	1308.46	78.9429	1308.46	78.4219	1308.46	78.35
1308.95	76.7151	1308.95	80.6994	1308.95	76.6198	1308.95	79.9933	1308.95	76.9844	1308.95	79.1375	1308.95	78.6019	1308.95	78.5099
1309.43	77.0155	1309.43	80.9711	1309.43	76.8878	1309.43	80.2383	1309.43	77.2211	1309.43	79.3456	1309.43	78.7981	1309.43	78.6869
1309.91	77.3249	1309.91	81.2553	1309.91	77.1695	1309.91	80.5016	1309.91	77.4668	1309.91	79.5767	1309.91	79.0139	1309.91	78.8904
1310.39	77.6446	1310.39	81.558	1310.39	77.4681	1310.39	80.7908	1310.39	77.7233	1310.39	79.8395	1310.39	79.2522	1310.39	79.1288
1310.88	77.9725	1310.88	81.8824	1310.88	77.7833	1310.88	81.1103	1310.88	77.9913	1310.88	80.1389	1310.88	79.5134	1310.88	79.4068
1311.36	78.309	1311.36	82.2294	1311.36	78.1142	1311.36	81.4615	1311.36	78.2722	1311.36	80.4763	1311.36	79.7967	1311.36	79.7268
1311.84	78.6514	1311.84	82.597	1311.84	78.4565	1311.84	81.841	1311.84	78.5655	1311.84	80.8485	1311.84	80.0986	1311.84	80.0867
1312.32	78.9997	1312.32	82.9808	1312.32	78.806	1312.32	82.2423	1312.32	78.8706	1312.32	81.2492	1312.32	80.415	1312.32	80.4818
1312.8	79.3505	1312.8	83.3747	1312.8	79.1563	1312.8	82.656	1312.8	79.1847	1312.8	81.6689	1312.8	80.7401	1312.8	80.9037
1313.29	79.7023	1313.29	83.7719	1313.29	79.5018	1313.29	83.0716	1313.29	79.5041	1313.29	82.0969	1313.29	81.0682	1313.29	81.3414
1313.77	80.0504	1313.77	84.1653	1313.77	79.8366	1313.77	83.4793	1313.77	79.8235	1313.77	82.5228	1313.77	81.3936	1313.77	81.7828
1314.25	80.3917	1314.25	84.5491	1314.25	80.1571	1314.25	83.8722	1314.25	80.1381	1314.25	82.9384	1314.25	81.7121	1314.25	82.2174
1314.73	80.7214	1314.73	84.9181	1314.73	80.4601	1314.73	84.2457	1314.73	80.4421	1314.73	83.3371	1314.73	82.0203	1314.73	82.6353
1315.21	81.0374	1315.21	85.269	1315.21	80.7454	1315.21	84.5986	1315.21	80.7328	1315.21	83.7153	1315.21	82.3167	1315.21	83.031
1315.7	81.337	1315.7	85.5999	1315.7	81.0133	1315.7	84.9313	1315.7	81.0074	1315.7	84.0713	1315.7	82.6002	1315.7	83.4016
1316.18	81.6209	1316.18	85.9107	1316.18	81.267	1316.18	85.2461	1316.18	81.2665	1316.18	84.4053	1316.18	82.8712	1316.18	83.7473
1316.66	81.8888	1316.66	86.2031	1316.66	81.5092	1316.66	85.5455	1316.66	81.511	1316.66	84.719	1316.66	83.1301	1316.66	84.0704
1317.14	82.1437	1317.14	86.4808	1317.14	81.7441	1317.14	85.8333	1317.14	81.7442	1317.14	85.0156	1317.14	83.3783	1317.14	84.3751
1317.62	82.3868	1317.62	86.7481	1317.62	81.9749	1317.62	86.1128	1317.62	81.9687	1317.62	85.2992	1317.62	83.617	1317.62	84.6656
1318.11	82.6215	1318.11	87.0095	1318.11	82.2041	1318.11	86.3868	1318.11	82.1878	1318.11	85.5741	1318.11	83.8479	1318.11	84.9465
1318.59	82.8489	1318.59	87.2674	1318.59	82.432	1318.59	86.6569	1318.59	82.403	1318.59	85.8441	1318.59	84.0724	1318.59	85.2211
1319.07	83.0716	1319.07	87.5231	1319.07	82.6578	1319.07	86.9235	1319.07	82.6155	1319.07	86.1117	1319.07	84.2917	1319.07	85.4922
1319.55	83.2891	1319.55	87.7753	1319.55	82.8786	1319.55	87.1851	1319.55	82.8244	1319.55	86.3774	1319.55	84.5063	1319.55	85.7608
1320.04	83.5022	1320.04	88.0223	1320.04	83.0921	1320.04	87.4398	1320.04	83.0294	1320.04	86.6406	1320.04	84.7165	1320.04	86.0273
1320.52	83.7091	1320.52	88.2622	1320.52	83.2955	1320.52	87.6855	1320.52	83.2292	1320.52	86.8999	1320.52	84.9218	1320.52	86.2913
1321	83.909	1321	88.4948	1321	83.488	1321	87.9212	1321	83.4235	1321	87.1542	1321	85.122	1321	86.5524
1321.48	84.099	1321.48	88.7204	1321.48	83.6695	1321.48	88.1467	1321.48	83.6118	1321.48	87.4025	1321.48	85.3163	1321.48	86.8097
1321.96	84.2783	1321.96	88.9398	1321.96	83.8415	1321.96	88.3631	1321.96	83.7943	1321.96	87.6447	1321.96	85.504	1321.96	87.0622
1322.45	84.4446	1322.45	89.1527	1322.45	84.0045	1322.45	88.5711	1322.45	83.97	1322.45	87.8795	1322.45	85.6837	1322.45	87.308
1322.93	84.5978	1322.93	89.357	1322.93	84.1595	1322.93	88.7709	1322.93	84.1382	1322.93	88.1054	1322.93	85.8539	1322.93	87.5449
1323.41	84.7369	1323.41	89.5483	1323.41	84.305	1323.41	88.9614	1323.41	84.2966	1323.41	88.3192	1323.41	86.0122	1323.41	87.7697
1323.89	84.8635	1323.89	89.7219	1323.89	84.44	1323.89	89.141	1323.89	84.4434	1323.89	88.5174	1323.89	86.1565	1323.89	87.9796
1324.38	84.9772	1324.38	89.8724	1324.38	84.5617	1324.38	89.3068	1324.38	84.5761	1324.38	88.6964	1324.38	86.2845	1324.38	88.172
1324.86	85.0798	1324.86	89.9971	1324.86	84.669	1324.86	89.4567	1324.86	84.6936	1324.86	88.8538	1324.86	86.3953	1324.86	88.346
1325.34	85.1709	1325.34	90.0952	1325.34	84.7607	1325.34	89.589	1325.34	84.7951	1325.34	88.9887	1325.34	86.4886	1325.34	88.5013
1325.82	85.2513	1325.82	90.1682	1325.82	84.8379	1325.82	89.7023	1325.82	84.8813	1325.82	89.102	1325.82	86.5659	1325.82	88.6393
1326.3	85.3202	1326.3	90.2187	1326.3	84.9016	1326.3	89.7955	1326.3	84.9528	1326.3	89.1951	1326.3	86.6289	1326.3	88.7611
1326.79	85.3788	1326.79	90.2493	1326.79	84.9545	1326.79	89.8677	1326.79	85.0115	1326.79	89.2699	1326.79	86.6801	1326.79	88.8681
1327.27	85.4274	1327.27	90.262	1327.27	84.9988	1327.27	89.9176	1327.27	85.0589	1327.27	89.3277	1327.27	86.7218	1327.27	88.9607
1327.75	85.4689	1327.75	90.2585	1327.75	85.0373	1327.75	89.9453	1327.75	85.0973	1327.75	89.3704	1327.75	86.7563	1327.75	89.0396
1328.23	85.5053	1328.23	90.2406	1328.23	85.0724	1328.23	89.9518	1328.23	85.1289	1328.23	89.3997	1328.23	86.7857	1328.23	89.1057
1328.71	85.541	1328.71	90.2114	1328.71	85.107	1328.71	89.9407	1328.71	85.1571	1328.71	89.4189	1328.71	86.8125	1328.71	89.1609
1329.2	85.578	1329.2	90.1746	1329.2	85.1437	1329.2	89.9171	1329.2	85.1845	1329.2	89.432	1329.2	86.8387	1329.2	89.2079
1329.68	85.6188	1329.68	90.1352	1329.68	85.1855	1329.68	89.8878	1329.68	85.2142	1329.68	89.4439	1329.68	86.8668	1329.68	89.2506
1330.16	85.6633	1330.16	90.0983	1330.16	85.2345	1330.16	89.8598	1330.16	85.248	1330.16	89.4596	1330.16	86.8991	1330.16	89.2931
1330.64	85.7122	1330.64	90.0687	1330.64	85.2933	1330.64	89.8399	1330.64	85.2874	1330.64	89.4835	1330.64	86.9379	1330.64	89.3395
1331.12	85.7643	1331.12	90.051	1331.12	85.3626	1331.12	89.8341	1331.12	85.3332	1331.12	89.5189	1331.12	86.9852	1331.12	89.3936
1331.61	85.8208	1331.61	90.0493	1331.61	85.4435	1331.61	89.8479	1331.61	85.3863	1331.61	89.5689	1331.61	87.0428	1331.61	89.4591
1332.09	85.882	1332.09	90.0678	1332.09	85.5352	1332.09	89.8856	1332.09	85.4473	1332.09	89.6359	1332.09	87.1116	1332.09	89.5387
1332.57	85.9509	1332.57	90.1105	1332.57	85.6374	1332.57	89.951	1332.57	85.5179	1332.57	89.7223	1332.57	87.1928	1332.57	89.6358
1333.05	86.0294	1333.05	90.1811	1333.05	85.7482	1333.05	90.0461	1333.05	85.5994	1333.05	89.8303	1333.05	87.286	1333.05	89.7527
1333.54	86.12	1333.54	90.2818	1333.54	85.8666	1333.54	90.1715	1333.54	85.6931	1333.54	89.9617	1333.54	87.3909	1333.54	89.891
1334.02	86.2229	1334.02	90.4127	1334.02	85.9903	1334.02	90.3252	1334.02	85.799	1334.02	90.1164	1334.02	87.5058	1334.02	90.0506
1334.5	86.3384	1334.5	90.571	1334.5	86.1178	1334.5	90.5025	1334.5	85.9164	1334.5	90.2926	1334.5	87.6294	1334.5	90.23
1334.98	86.4639	1334.98	90.752	1334.98	86.2473	1334.98	90.6976	1334.98	86.043	1334.98	90.4866	1334.98	87.7593	1334.98	90.4254
1335.46	86.5975	1335.46	90.9489	1335.46	86.3779	1335.46	90.9035	1335.46	86.1759	1335.46	90.6927	1335.46	87.8939	1335.46	90.6321
1335.95	86.7351	1335.95	91.155	1335.95	86.5083	1335.95	91.114	1335.95	86.3112	1335.95	90.9047	1335.95	88.0311	1335.95	90.8443
1336.43	86.8748	1336.43	91.3649	1336.43	86.6386	1336.43	91.3251	1336.43	86.4461	1336.43	91.1178	1336.43	88.1701	1336.43	91.0576
1336.91	87.0129	1336.91	91.5751	1336.91	86.7682	1336.91	91.5347	1336.91	86.5774	1336.91	91.3283	1336.91	88.3091	1336.91	91.2683
1337.39	87.1477	1337.39	91.7839	1337.39	86.8968	1337.39	91.7422	1337.39	86.7031	1337.39	91.5342	1337.39	88.4469	1337.39	91.4744
1337.87	87.2759	1337.87	91.9902	1337.87	87.0229	1337.87	91.9474	1337.87	86.8208	1337.87	91.7347	1337.87	88.5808	1337.87	91.6742
1338.36	87.3955	1338.36	92.1925	1338.36	87.1441	1338.36	92.1487	1338.36	86.9285	1338.36	91.9287	1338.36	88.7076	1338.36	91.8664
1338.84	87.5029	1338.84	92.3878	1338.84	87.257	1338.84	92.3425	1338.84	87.0238	1338.84	92.1141	1338.84	88.8236	1338.84	92.0487
1339.32	87.5965	1339.32	92.5721	1339.32	87.3587	1339.32	92.5244	1339.32	87.1052	1339.32	92.2883	1339.32	88.9258	1339.32	92.2188
1339.8	87.6745	1339.8	92.7413	1339.8	87.4463	1339.8	92.6897	1339.8	87.1718	1339.8	92.4487	1339.8	89.0126	1339.8	92.3743
1340.29	87.7379	1340.29	92.8929	1340.29	87.5192	1340.29	92.8363	1340.29	87.2245	1340.29	92.5942	1340.29	89.085	1340.29	92.5148
1340.77	87.7874	1340.77	93.0267	1340.77	87.5776	1340.77	92.9648	1340.77	87.2645	1340.77	92.7256	1340.77	89.1454	1340.77	92.6412
1341.25	87.8256	1341.25	93.1445	1341.25	87.6235	1341.25	93.0781	1341.25	87.2941	1341.25	92.8453	1341.25	89.1979	1341.25	92.7558
1341.73	87.8532	1341.73	93.2489	1341.73	87.6578	1341.73	93.1798	1341.73	87.3137	1341.73	92.9555	1341.73	89.2449	1341.73	92.8612
1342.21	87.8713	1342.21	93.3423	1342.21	87.6818	1342.21	93.2727	1342.21	87.3235	1342.21	93.0582	1342.21	89.288	1342.21	92.9591
1342.69	87.8791	1342.69	93.4263	1342.69	87.6953	1342.69	93.3581	1342.69	87.3216	1342.69	93.1536	1342.69	89.3262	1342.69	93.0501
1343.18	87.8766	1343.18	93.5019	1343.18	87.6989	1343.18	93.4362	1343.18	87.3069	1343.18	93.2415	1343.18	89.3578	1343.18	93.1345
1343.66	87.8628	1343.66	93.5697	1343.66	87.6923	1343.66	93.5067	1343.66	87.2776	1343.66	93.3211	1343.66	89.3804	1343.66	93.2119
1344.14	87.8382	1344.14	93.6308	1344.14	87.6766	1344.14	93.5697	1344.14	87.2338	1344.14	93.3924	1344.14	89.392	1344.14	93.2829
1344.62	87.8023	1344.62	93.6859	1344.62	87.6518	1344.62	93.6256	1344.62	87.1755	1344.62	93.4559	1344.62	89.3914	1344.62	93.3482
1345.11	87.7555	1345.11	93.7355	1345.11	87.6181	1345.11	93.6751	1345.11	87.1036	1345.11	93.5126	1345.11	89.378	1345.11	93.4088
1345.59	87.6961	1345.59	93.7781	1345.59	87.5732	1345.59	93.7181	1345.59	87.0175	1345.59	93.5626	1345.59	89.351	1345.59	93.4645
1346.07	87.6229	1346.07	93.8111	1346.07	87.5142	1346.07	93.7533	1346.07	86.9158	1346.07	93.6049	1346.07	89.3097	1346.07	93.5143
1346.55	87.5324	1346.55	93.8305	1346.55	87.4361	1346.55	93.7779	1346.55	86.7949	1346.55	93.6368	1346.55	89.2518	1346.55	93.5551
1347.03	87.4228	1347.03	93.8324	1347.03	87.3351	1347.03	93.7886	1347.03	86.6512	1347.03	93.6549	1347.03	89.1753	1347.03	93.5838
1347.52	87.2914	1347.52	93.8151	1347.52	87.208	1347.52	93.783	1347.52	86.4807	1347.52	93.6568	1347.52	89.0776	1347.52	93.5974
1348	87.1379	1348	93.7791	1348	87.0548	1348	93.7604	1348	86.2811	1348	93.6411	1348	88.9574	1348	93.5948
1348.48	86.9616	1348.48	93.7272	1348.48	86.8767	1348.48	93.7216	1348.48	86.0512	1348.48	93.6085	1348.48	88.8135	1348.48	93.5762
1348.96	86.7634	1348.96	93.6629	1348.96	86.6769	1348.96	93.6684	1348.96	85.7914	1348.96	93.5611	1348.96	88.6463	1348.96	93.5431
1349.44	86.5427	1349.44	93.5886	1349.44	86.458	1349.44	93.6018	1349.44	85.5028	1349.44	93.5006	1349.44	88.4561	1349.44	93.4968
1349.93	86.3	1349.93	93.5042	1349.93	86.2223	1349.93	93.5218	1349.93	85.1878	1349.93	93.4278	1349.93	88.2438	1349.93	93.4378
1350.41	86.0343	1350.41	93.4075	1350.41	85.9701	1350.41	93.4265	1350.41	84.8481	1350.41	93.3422	1350.41	88.0101	1350.41	93.3654
1350.89	85.7469	1350.89	93.2945	1350.89	85.7016	1350.89	93.3135	1350.89	84.4875	1350.89	93.2422	1350.89	87.757	1350.89	93.2784
1351.37	85.4385	1351.37	93.1619	1351.37	85.4163	1351.37	93.1811	1351.37	84.1092	1351.37	93.1265	1351.37	87.4865	1351.37	93.1758
1351.86	85.1119	1351.86	93.008	1351.86	85.1148	1351.86	93.0291	1351.86	83.7177	1351.86	92.995	1351.86	87.2017	1351.86	93.0581
1352.34	84.7695	1352.34	92.8328	1352.34	84.7978	1352.34	92.8588	1352.34	83.3166	1352.34	92.8484	1352.34	86.9056	1352.34	92.927
1352.82	84.4149	1352.82	92.6379	1352.82	84.4673	1352.82	92.6725	1352.82	82.9097	1352.82	92.6887	1352.82	86.6014	1352.82	92.785
1353.3	84.0497	1353.3	92.4243	1353.3	84.1246	1353.3	92.4719	1353.3	82.4989	1353.3	92.517	1353.3	86.2909	1353.3	92.6341
1353.78	83.6778	1353.78	92.1926	1353.78	83.7727	1353.78	92.2578	1353.78	82.0865	1353.78	92.3341	1353.78	85.976	1353.78	92.4757
1354.27	83.3016	1354.27	91.9425	1354.27	83.4147	1354.27	92.0303	1354.27	81.6743	1354.27	92.1398	1354.27	85.6583	1354.27	92.3102
1354.75	82.9267	1354.75	91.6746	1354.75	83.056	1354.75	91.7896	1354.75	81.2658	1354.75	91.9343	1354.75	85.3408	1354.75	92.1382
1355.23	82.5578	1355.23	91.391	1355.23	82.7028	1355.23	91.5372	1355.23	80.8646	1355.23	91.7193	1355.23	85.0268	1355.23	91.9611
1355.71	82.2017	1355.71	91.0962	1355.71	82.3627	1355.71	91.2769	1355.71	80.4757	1355.71	91.4981	1355.71	84.7209	1355.71	91.7822
1356.19	81.8621	1356.19	90.7972	1356.19	82.0418	1356.19	91.0143	1356.19	80.1024	1356.19	91.2758	1356.19	84.4269	1356.19	91.6056
1356.68	81.543	1356.68	90.5021	1356.68	81.7457	1356.68	90.7563	1356.68	79.7476	1356.68	91.0583	1356.68	84.1482	1356.68	91.4361
1357.16	81.2444	1357.16	90.2181	1357.16	81.4765	1357.16	90.5087	1357.16	79.4113	1357.16	90.8508	1357.16	83.8858	1357.16	91.2771
1357.64	80.9675	1357.64	89.9514	1357.64	81.2354	1357.64	90.2764	1357.64	79.0942	1357.64	90.6573	1357.64	83.6405	1357.64	91.1307
1358.12	80.7119	1358.12	89.7066	1358.12	81.0213	1358.12	90.0629	1358.12	78.7959	1358.12	90.4802	1358.12	83.4118	1358.12	90.9972
1358.61	80.48	1358.61	89.4872	1358.61	80.8338	1358.61	89.8709	1358.61	78.5182	1358.61	90.3211	1358.61	83.2003	1358.61	90.8759
1359.09	80.2734	1359.09	89.2963	1359.09	80.6717	1359.09	89.7024	1359.09	78.2631	1359.09	90.1811	1359.09	83.0067	1359.09	90.766
1359.57	80.0961	1359.57	89.1372	1359.57	80.5349	1359.57	89.5601	1359.57	78.0345	1359.57	90.0614	1359.57	82.8332	1359.57	90.6671
1360.05	79.9492	1360.05	89.0126	1360.05	80.4223	1360.05	89.4459	1360.05	77.8351	1360.05	89.9629	1360.05	82.6812	1360.05	90.5794
1360.53	79.8347	1360.53	88.9247	1360.53	80.3341	1360.53	89.3614	1360.53	77.6684	1360.53	89.886	1360.53	82.5529	1360.53	90.5032
1361.02	79.7513	1361.02	88.8735	1361.02	80.2693	1361.02	89.3066	1361.02	77.5369	1361.02	89.8293	1361.02	82.4494	1361.02	90.4374
1361.5	79.6998	1361.5	88.8577	1361.5	80.2288	1361.5	89.2797	1361.5	77.4444	1361.5	89.79	1361.5	82.3723	1361.5	90.3801
1361.98	79.679	1361.98	88.8724	1361.98	80.2134	1361.98	89.2764	1361.98	77.3947	1361.98	89.7632	1361.98	82.3228	1361.98	90.3271
1362.46	79.6907	1362.46	88.9111	1362.46	80.2255	1362.46	89.2911	1362.46	77.3924	1362.46	89.7435	1362.46	82.3025	1362.46	90.2737
[truncated: 5,471 more rows]
