# Supplementary material for: 3D printing of ultra-high viscosity resin by a linear scan-based vat photopolymerization system
Source: Nat Commun. 2023 Jul 18;14:4303. doi: 10.1038/s41467-023-39913-4 (PMC10353997; doi:10.1038/s41467-023-39913-4)
Supplement: Supplementary file 10 — Source Data [file 41467_2023_39913_MOESM10_ESM.zip › Source_Data (Fig. S9).xlsx]

## Sheet: Figure S9
Figure S9 Volumetric shrinkage of CN8888NS series samples.
CN8888NS:ACMO (w/w)
	Volumetric shrinkage (%)
	#1	#2	#3	Avg	Std. Error
90:10	7.65172	7.99159	7.30114	7.64815	0.34524
80:20	8.83834	8.83834	8.9648	8.88049	0.07301
70:30	9.84803	9.81706	9.75505	9.80671	0.04735
60:40	10.8659	10.3713	10.585	10.6074	0.24804
